# Supplementary material for: Cryopreservation of human cancers conserves tumour heterogeneity for single-cell multi-omics analysis
Source: Genome Med. 2021 May 10;13:81. doi: 10.1186/s13073-021-00885-z (PMC8111910; doi:10.1186/s13073-021-00885-z)
Supplement: Supplementary file 1 — Additional file 1. Clinical information. Clinical details for breast cancer, prostate cancer and metastatic melanoma cases used in this study. [file 13073_2021_885_MOESM1_ESM.csv]

Sample ID	Clinical ID	Cancer Type	Tissue Site	Sex	Age	Subtype	Pathology	Previous Tx	Comments
BC-P1	CID4471	Breast	Primary	Female	55	ER+	Grade 2 ILC	None
BC-P2	CID44971	Breast	Primary	Female	49	TNBC	Grade 3 IDC	None	Tumor tissue also used for CITE-Seq
BC-P3	CID4513	Breast	Primary	Female	73	TNBC	Grade 3 Metaplasic/spindle cell carcinoma	AC (4x), Paclitaxel (3x)
PC-P1	PID17267	Prostate	Primary	Male	67	-	ISUP Grade 5 - Adenocarcinoma, acinar	None
PC-P2	PID20033	Prostate	Primary	Male	57	-	ISUP Grade 4 - Adenocarcinoma, acinar	None
M-P1	SCC180161	Cutaneous Melanoma	Metastatic Lymph Node	Male	86	-	-	None
