# Supplementary material for: Cryopreservation of human cancers conserves tumour heterogeneity for single-cell multi-omics analysis
Source: Genome Med. 2021 May 10;13:81. doi: 10.1186/s13073-021-00885-z (PMC8111910; doi:10.1186/s13073-021-00885-z)
Supplement: Supplementary file 3 — Additional file 3. Differentially expressed genes for clusters. Differentially expressed genes for integrated clusters. Differential gene expression was performed using the MAST method within Seurat v3 with the RNA assay and default parameters. [file 13073_2021_885_MOESM3_ESM.xlsx]

## Sheet: BC P1
p_val	avg_logFC	pct.1	pct.2	p_val_adj	cluster	gene	celltype
0	2.77109	0.988	0.145	0	0	ACKR1	Endothelial
0	1.98492	0.988	0.178	0	0	PLVAP	Endothelial
0	1.93101	0.96	0.148	0	0	AQP1	Endothelial
0	1.76193	0.951	0.123	0	0	VWF	Endothelial
0	1.68848	0.895	0.093	0	0	RAMP3	Endothelial
0	1.58118	0.973	0.164	0	0	PECAM1	Endothelial
0	1.52645	0.948	0.214	0	0	ENG	Endothelial
0	1.52607	1	0.641	0	0	CD74	Endothelial
0	1.49971	0.878	0.213	0	0	SPRY1	Endothelial
0	1.46752	0.979	0.294	0	0	IFI27	Endothelial
0	1.43395	0.825	0.093	0	0	ZNF385D	Endothelial
0	1.4066	0.961	0.35	0	0	NPDC1	Endothelial
0	1.37829	0.98	0.283	0	0	HLA-DRB1	Endothelial
0	1.35944	0.981	0.275	0	0	HLA-DRA	Endothelial
0	1.35174	0.963	0.511	0	0	FKBP1A	Endothelial
0	1.28106	0.863	0.121	0	0	EMCN	Endothelial
0	1.27912	0.428	0.02	0	0	SELE	Endothelial
0	1.26652	0.907	0.161	0	0	RNASE1	Endothelial
0	1.23618	0.587	0.054	0	0	ADM5	Endothelial
0	1.23375	0.662	0.085	0	0	ADAMTS9	Endothelial
0	1.20834	0.84	0.147	0	0	CD34	Endothelial
0	1.20618	0.995	0.519	0	0	SPARCL1	Endothelial
0	1.20546	0.814	0.229	0	0	PRCP	Endothelial
0	1.20179	0.934	0.227	0	0	RAMP2	Endothelial
0	1.20158	0.877	0.169	0	0	HLA-DRB5	Endothelial
0	1.19749	0.756	0.1	0	0	MCTP1	Endothelial
0	1.18777	0.76	0.205	0	0	FABP5	Endothelial
0	1.18397	0.734	0.128	0	0	LIFR	Endothelial
0	1.1817	0.529	0.061	0	0	IL6	Endothelial
0	1.17751	0.815	0.143	0	0	CLDN5	Endothelial
0	1.17422	0.964	0.254	0	0	HLA-DPA1	Endothelial
0	1.15714	0.863	0.327	0	0	DUSP23	Endothelial
0	1.15544	0.79	0.148	0	0	SDPR	Endothelial
0	1.14959	0.828	0.111	0	0	ADGRL4	Endothelial
0	1.12811	0.734	0.097	0	0	COL15A1	Endothelial
0	1.12409	0.46	0.134	0	0	EDN1	Endothelial
0	1.12043	0.785	0.134	0	0	EGFL7	Endothelial
0	1.11871	0.744	0.079	0	0	CXorf36	Endothelial
0	1.11296	0.989	0.533	0	0	IGFBP4	Endothelial
0	1.11145	0.681	0.05	0	0	CCL14	Endothelial
0	1.09573	0.82	0.161	0	0	IL33	Endothelial
0	1.08508	0.629	0.248	0	0	RCAN1	Endothelial
0	1.06169	0.862	0.306	0	0	ETS2	Endothelial
0	1.05681	0.885	0.485	0	0	SOCS3	Endothelial
0	1.05528	0.877	0.26	0	0	TGFBR2	Endothelial
0	1.05146	0.828	0.212	0	0	LMCD1	Endothelial
0	1.04192	0.637	0.089	0	0	OLFM1	Endothelial
0	1.03519	0.886	0.223	0	0	GNG11	Endothelial
0	1.02482	0.989	0.629	0	0	IFITM1	Endothelial
0	1.02302	0.597	0.021	0	0	SELP	Endothelial
0	1.02191	0.997	0.735	0	0	IFITM3	Endothelial
0	1.02137	0.675	0.073	0	0	TSPAN7	Endothelial
0	1.01697	0.713	0.11	0	0	CALCRL	Endothelial
0	1.0009	0.827	0.202	0	0	HSPG2	Endothelial
0	0.997113	0.652	0.118	0	0	SCARB1	Endothelial
0	0.992542	0.913	0.49	0	0	PDLIM1	Endothelial
0	0.982654	0.802	0.184	0	0	HLA-DMA	Endothelial
0	0.9782	0.365	0.064	0	0	STC1	Endothelial
0	0.978135	0.701	0.126	0	0	NRN1	Endothelial
0	0.97788	0.623	0.1	0	0	GJA1	Endothelial
0	0.9773	0.774	0.221	0	0	CTSC	Endothelial
0	0.968023	0.813	0.282	0	0	PLSCR1	Endothelial
0	0.963212	0.789	0.129	0	0	HLA-DQB1	Endothelial
0	0.959888	0.816	0.26	0	0	ADAM15	Endothelial
0	0.947297	0.749	0.161	0	0	TFPI	Endothelial
0	0.9362	0.784	0.261	0	0	CDC42EP3	Endothelial
0	0.935418	0.748	0.139	0	0	CYYR1	Endothelial
0	0.934643	0.72	0.105	0	0	CD93	Endothelial
0	0.929862	0.828	0.28	0	0	SH3BP5	Endothelial
0	0.927851	0.779	0.162	0	0	GIMAP7	Endothelial
0	0.918271	0.903	0.483	0	0	CLU	Endothelial
0	0.912415	0.996	0.501	0	0	IGFBP7	Endothelial
0	0.9121	0.828	0.241	0	0	VAMP5	Endothelial
0	0.908233	0.641	0.106	0	0	MALL	Endothelial
0	0.903467	0.943	0.29	0	0	HLA-DPB1	Endothelial
0	0.898756	0.703	0.245	0	0	BACE2	Endothelial
0	0.898541	0.685	0.221	0	0	ICAM1	Endothelial
0	0.896281	0.639	0.098	0	0	LPCAT4	Endothelial
0	0.890552	0.684	0.104	0	0	JAM2	Endothelial
0	0.889544	0.862	0.386	0	0	SDCBP	Endothelial
0	0.888259	0.984	0.674	0	0	IFITM2	Endothelial
0	0.882141	0.944	0.563	0	0	CD59	Endothelial
0	0.877861	0.838	0.374	0	0	RAB11A	Endothelial
0	0.871435	0.869	0.309	0	0	SLC2A3	Endothelial
0	0.870432	0.568	0.057	0	0	IL3RA	Endothelial
0	0.868529	0.658	0.092	0	0	MMRN2	Endothelial
0	0.863597	0.711	0.183	0	0	ITGA6	Endothelial
0	0.861669	0.992	0.751	0	0	HLA-E	Endothelial
0	0.860877	0.735	0.115	0	0	S1PR1	Endothelial
0	0.856499	0.745	0.173	0	0	PALMD	Endothelial
0	0.856395	0.598	0.113	0	0	THBD	Endothelial
0	0.851033	0.833	0.2	0	0	ESAM	Endothelial
0	0.850093	0.612	0.125	0	0	HEG1	Endothelial
0	0.844526	0.57	0.063	0	0	CPXM2	Endothelial
0	0.84302	0.497	0.092	0	0	TGM2	Endothelial
0	0.842598	0.662	0.115	0	0	CD36	Endothelial
0	0.8419	0.424	0.076	0	0	ANGPT2	Endothelial
0	0.8396	0.798	0.233	0	0	SNCG	Endothelial
0	0.833144	0.787	0.13	0	0	CLEC14A	Endothelial
0	0.832034	0.821	0.344	0	0	EMP1	Endothelial
0	0.828772	0.652	0.089	0	0	PTPRB	Endothelial
0	0.820747	0.752	0.248	0	0	NEDD9	Endothelial
0	0.818059	0.596	0.104	0	0	CFI	Endothelial
0	0.815317	0.858	0.29	0	0	EPAS1	Endothelial
0	0.810842	0.69	0.233	0	0	ADAMTS1	Endothelial
0	0.810125	0.878	0.483	0	0	NPC2	Endothelial
0	0.809508	0.513	0.067	0	0	CNKSR3	Endothelial
0	0.798016	0.474	0.051	0	0	APLNR	Endothelial
0	0.795976	0.939	0.619	0	0	GUK1	Endothelial
0	0.792558	0.554	0.084	0	0	IL1R1	Endothelial
0	0.789241	0.817	0.4	0	0	RAB13	Endothelial
0	0.785503	0.894	0.451	0	0	PDK4	Endothelial
0	0.778009	0.471	0.023	0	0	TLL1	Endothelial
0	0.76611	0.802	0.261	0	0	MGLL	Endothelial
0	0.765709	0.83	0.443	0	0	ID3	Endothelial
0	0.763157	0.603	0.158	0	0	MKL2	Endothelial
0	0.753698	0.612	0.134	0	0	CMIP	Endothelial
0	0.749114	0.946	0.51	0	0	CRIP2	Endothelial
0	0.746709	0.597	0.088	0	0	ADCY4	Endothelial
0	0.744399	0.935	0.47	0	0	ADIRF	Endothelial
0	0.741028	0.543	0.094	0	0	RALGAPA2	Endothelial
0	0.740354	0.578	0.114	0	0	APOLD1	Endothelial
0	0.738621	0.97	0.61	0	0	S100A10	Endothelial
0	0.737407	0.979	0.641	0	0	CST3	Endothelial
0	0.736827	0.86	0.427	0	0	FCGRT	Endothelial
0	0.736632	0.54	0.087	0	0	NOSTRIN	Endothelial
0	0.730665	0.891	0.499	0	0	TPM3	Endothelial
0	0.728062	0.998	0.86	0	0	HLA-B	Endothelial
0	0.728045	0.711	0.262	0	0	ARL4A	Endothelial
0	0.725928	0.701	0.256	0	0	FABP4	Endothelial
0	0.72398	0.476	0.051	0	0	FAM167B	Endothelial
0	0.721298	0.952	0.661	0	0	SEPW1	Endothelial
0	0.719877	0.658	0.201	0	0	SHC1	Endothelial
0	0.711127	0.672	0.1	0	0	HLA-DQA1	Endothelial
0	0.709437	0.582	0.154	0	0	EVA1C	Endothelial
0	0.708174	0.568	0.079	0	0	ERG	Endothelial
0	0.704132	0.412	0.041	0	0	SLCO2A1	Endothelial
0	0.702483	0.815	0.405	0	0	KLF4	Endothelial
0	0.702124	0.591	0.199	0	0	UGCG	Endothelial
0	0.700964	0.69	0.214	0	0	PRSS23	Endothelial
0	0.699009	0.824	0.291	0	0	TCF4	Endothelial
0	0.69865	0.617	0.191	0	0	NDRG1	Endothelial
0	0.695042	0.647	0.237	0	0	ID1	Endothelial
0	0.69363	0.578	0.087	0	0	FLT1	Endothelial
0	0.691923	0.955	0.486	0	0	BCAM	Endothelial
0	0.690302	0.5	0.064	0	0	PREX2	Endothelial
0	0.681184	0.599	0.127	0	0	ELK3	Endothelial
0	0.681004	0.69	0.218	0	0	MGST2	Endothelial
0	0.680995	0.466	0.095	0	0	HYAL2	Endothelial
0	0.675624	0.719	0.266	0	0	LAP3	Endothelial
0	0.675295	0.472	0.13	0	0	MX1	Endothelial
0	0.675071	0.327	0.052	0	0	VCAM1	Endothelial
0	0.673924	0.894	0.392	0	0	NNMT	Endothelial
0	0.673089	0.647	0.166	0	0	LIMS2	Endothelial
0	0.670437	0.632	0.143	0	0	KCTD12	Endothelial
0	0.670062	0.615	0.223	0	0	NCOA7	Endothelial
0	0.66852	0.748	0.332	0	0	TNFRSF1A	Endothelial
0	0.667905	0.506	0.091	0	0	FAM107A	Endothelial
0	0.66748	0.586	0.178	0	0	PKP4	Endothelial
0	0.662325	0.993	0.807	0	0	HLA-A	Endothelial
0	0.660761	0.334	0.022	0	0	CYTL1	Endothelial
0	0.660449	0.618	0.163	0	0	NRP1	Endothelial
0	0.654588	0.536	0.125	0	0	ABCD4	Endothelial
0	0.654507	0.578	0.142	0	0	FZD4	Endothelial
0	0.651371	0.459	0.056	0	0	RASA4	Endothelial
0	0.649265	0.488	0.059	0	0	ROBO4	Endothelial
0	0.646214	0.484	0.052	0	0	TMEM255B	Endothelial
0	0.644714	0.999	0.805	0	0	VIM	Endothelial
0	0.642932	0.475	0.083	0	0	HAPLN3	Endothelial
0	0.642054	0.712	0.26	0	0	TSPAN4	Endothelial
0	0.641982	0.61	0.204	0	0	CD320	Endothelial
0	0.64158	0.543	0.143	0	0	SMAD1	Endothelial
0	0.640748	0.47	0.063	0	0	RAPGEF3	Endothelial
0	0.637101	0.742	0.328	0	0	RCN1	Endothelial
0	0.634887	0.417	0.031	0	0	DOC2B	Endothelial
0	0.633929	0.422	0.069	0	0	RHOJ	Endothelial
0	0.631661	0.412	0.032	0	0	MEOX1	Endothelial
0	0.62847	0.484	0.159	0	0	RBKS	Endothelial
0	0.625547	0.629	0.177	0	0	CLEC2B	Endothelial
0	0.62353	0.748	0.31	0	0	IFI16	Endothelial
0	0.621807	0.467	0.078	0	0	PDIA5	Endothelial
0	0.619138	0.544	0.128	0	0	TNFRSF10D	Endothelial
0	0.614796	0.878	0.505	0	0	CDC37	Endothelial
0	0.613655	0.818	0.398	0	0	CCDC85B	Endothelial
0	0.613142	0.662	0.285	0	0	PIM3	Endothelial
0	0.613119	0.623	0.127	0	0	GIMAP4	Endothelial
0	0.611805	0.951	0.701	0	0	MYL12A	Endothelial
0	0.610507	0.717	0.146	0	0	RBP7	Endothelial
0	0.610182	0.376	0.027	0	0	LHX6	Endothelial
0	0.609226	0.642	0.208	0	0	ABLIM1	Endothelial
0	0.609161	0.744	0.239	0	0	ITM2A	Endothelial
0	0.607986	0.473	0.11	0	0	SPHK1	Endothelial
0	0.604927	0.906	0.363	0	0	A2M	Endothelial
0	0.600498	0.799	0.403	0	0	NUCB1	Endothelial
0	0.598742	0.441	0.05	0	0	C10orf128	Endothelial
0	0.597404	0.787	0.424	0	0	YBX3	Endothelial
0	0.596792	0.61	0.162	0	0	TGFBR3	Endothelial
0	0.593006	0.759	0.403	0	0	MAP1LC3B	Endothelial
0	0.592878	0.566	0.167	0	0	PIK3R3	Endothelial
0	0.591222	0.463	0.087	0	0	NUAK1	Endothelial
0	0.591222	0.51	0.125	0	0	KLF7	Endothelial
0	0.5892	0.544	0.203	0	0	MYO1E	Endothelial
0	0.588812	0.442	0.076	0	0	MEOX2	Endothelial
0	0.588289	0.712	0.311	0	0	PVRL2	Endothelial
0	0.586543	0.621	0.23	0	0	MTUS1	Endothelial
0	0.584216	0.521	0.116	0	0	TCN2	Endothelial
0	0.581911	0.534	0.112	0	0	LDB2	Endothelial
0	0.580968	0.434	0.082	0	0	SEMA6A	Endothelial
0	0.5789	0.491	0.098	0	0	ITGA5	Endothelial
0	0.578786	0.622	0.228	0	0	CSRP2	Endothelial
0	0.577076	0.445	0.065	0	0	CLIC2	Endothelial
0	0.575759	0.496	0.101	0	0	ANKRD29	Endothelial
0	0.573415	0.645	0.246	0	0	SWAP70	Endothelial
0	0.573198	0.836	0.467	0	0	SYNGR2	Endothelial
0	0.572088	0.642	0.238	0	0	SLC29A1	Endothelial
0	0.57122	0.512	0.113	0	0	PARVB	Endothelial
0	0.569298	0.452	0.08	0	0	GALNT18	Endothelial
0	0.566538	0.376	0.062	0	0	CLDN15	Endothelial
0	0.566387	0.397	0.031	0	0	CALML4	Endothelial
0	0.565996	0.532	0.152	0	0	LPAR6	Endothelial
0	0.564989	0.441	0.086	0	0	MET	Endothelial
0	0.561952	0.356	0.026	0	0	TACR1	Endothelial
0	0.560052	0.981	0.825	0	0	ITM2B	Endothelial
0	0.559901	0.779	0.355	0	0	SPTBN1	Endothelial
0	0.559567	0.411	0.084	0	0	SOX17	Endothelial
0	0.559061	0.722	0.312	0	0	S100A16	Endothelial
0	0.557502	0.467	0.102	0	0	UPP1	Endothelial
0	0.556455	0.616	0.236	0	0	CTSH	Endothelial
0	0.556036	0.395	0.06	0	0	GPR146	Endothelial
0	0.555796	0.856	0.493	0	0	LRRFIP1	Endothelial
0	0.554857	0.559	0.188	0	0	FAM213A	Endothelial
0	0.553783	0.818	0.451	0	0	FLOT1	Endothelial
0	0.553186	0.61	0.215	0	0	TSHZ2	Endothelial
0	0.552092	0.781	0.397	0	0	GRN	Endothelial
0	0.549302	0.472	0.136	0	0	C4orf32	Endothelial
0	0.545428	0.309	0.015	0	0	CSF2RB	Endothelial
0	0.545127	0.632	0.203	0	0	SOCS2	Endothelial
0	0.540414	0.914	0.463	0	0	PTRF	Endothelial
0	0.540107	0.442	0.114	0	0	CTNNAL1	Endothelial
0	0.540009	0.371	0.034	0	0	SPNS2	Endothelial
0	0.537829	0.43	0.065	0	0	THSD7A	Endothelial
0	0.535622	0.529	0.089	0	0	CDH5	Endothelial
0	0.533393	0.569	0.201	0	0	SEC14L1	Endothelial
0	0.532297	0.411	0.067	0	0	TMEM88	Endothelial
0	0.52979	0.544	0.191	0	0	EHD4	Endothelial
0	0.529182	0.76	0.41	0	0	IL6ST	Endothelial
0	0.527432	0.475	0.083	0	0	CCDC69	Endothelial
0	0.525924	0.473	0.143	0	0	TMEM70	Endothelial
0	0.525863	0.43	0.06	0	0	MYCT1	Endothelial
0	0.52396	0.43	0.063	0	0	GIMAP6	Endothelial
1.28017570092715e-310	0.522927	0.863	0.594	3.41551e-306	0	DNAJA1	Endothelial
0	0.522395	0.549	0.154	0	0	ASAP1	Endothelial
0	0.521562	0.493	0.116	0	0	CD40	Endothelial
1.43659e-302	0.517261	0.876	0.61	3.83282e-298	0	CDKN1A	Endothelial
0	0.517227	0.62	0.247	0	0	PPIC	Endothelial
0	0.516615	0.407	0.068	0	0	TMTC1	Endothelial
0	0.515006	0.987	0.792	0	0	HLA-C	Endothelial
0	0.512527	0.71	0.318	0	0	PSMB8	Endothelial
0	0.510423	0.38	0.092	0	0	VWA1	Endothelial
0	0.509253	0.323	0.016	0	0	RAB3C	Endothelial
0	0.508824	0.406	0.091	0	0	FBXO31	Endothelial
0	0.506109	0.421	0.08	0	0	PLEKHG1	Endothelial
0	0.504369	0.596	0.232	0	0	ECE1	Endothelial
0	0.501964	0.515	0.174	0	0	PNP	Endothelial
0	0.500332	0.504	0.154	0	0	INPP1	Endothelial
0	0.500297	0.877	0.426	0	0	TM4SF1	Endothelial
0	0.500271	0.802	0.425	0	0	CNN3	Endothelial
0	0.500142	0.597	0.201	0	0	TMEM173	Endothelial
0	0.499089	0.901	0.609	0	0	LDHA	Endothelial
0	0.498946	0.447	0.127	0	0	RAI14	Endothelial
0	0.498691	0.79	0.406	0	0	S100A13	Endothelial
0	0.498117	0.586	0.216	0	0	TPD52L1	Endothelial
0	0.496563	0.499	0.173	0	0	GNS	Endothelial
0	0.496191	0.378	0.06	0	0	TSPAN12	Endothelial
0	0.493852	0.442	0.119	0	0	LAMA5	Endothelial
0	0.493139	0.48	0.126	0	0	SULF2	Endothelial
3.32543e-278	0.492918	0.94	0.776	8.87225e-274	0	NFKBIA	Endothelial
0	0.491883	0.636	0.279	0	0	POLE4	Endothelial
0	0.48813	0.932	0.571	0	0	HSPB1	Endothelial
0	0.487015	0.433	0.07	0	0	TESC	Endothelial
0	0.486362	0.439	0.1	0	0	RPS6KA2	Endothelial
0	0.484233	0.36	0.061	0	0	LRRC1	Endothelial
0	0.483348	0.937	0.613	0	0	LGALS3	Endothelial
0	0.48305	0.441	0.123	0	0	ITGB4	Endothelial
0	0.480733	0.674	0.311	0	0	GNAI2	Endothelial
6.45175623621792e-319	0.480115	0.691	0.349	1.72132856382294e-314	0	PTTG1IP	Endothelial
2.06855404600813e-319	0.478219	0.553	0.223	5.51890219474969e-315	0	LIMS1	Endothelial
0	0.477316	0.352	0.044	0	0	STAB1	Endothelial
1.8975e-306	0.477311	0.535	0.212	5.06253e-302	0	HIF1A	Endothelial
0	0.476041	0.472	0.127	0	0	FBLN2	Endothelial
5.27214224428527e-316	0.474609	0.787	0.452	1.40660755077531e-311	0	ATP1A1	Endothelial
0	0.474213	0.483	0.139	0	0	PXN	Endothelial
4.79568e-288	0.473922	0.559	0.25	1.27949e-283	0	ANXA4	Endothelial
0	0.473305	0.441	0.132	0	0	SEPN1	Endothelial
0	0.472362	0.434	0.073	0	0	TIE1	Endothelial
0	0.467277	0.332	0.038	0	0	CCDC178	Endothelial
0	0.46637	0.902	0.458	0	0	FXYD5	Endothelial
0	0.465207	0.463	0.15	0	0	HIPK3	Endothelial
0	0.464575	0.536	0.175	0	0	FSCN1	Endothelial
0	0.463384	0.701	0.315	0	0	MSN	Endothelial
0	0.46312	0.378	0.085	0	0	ENPP2	Endothelial
0	0.463018	0.463	0.095	0	0	ELMO1	Endothelial
0	0.462464	0.324	0.045	0	0	SHROOM4	Endothelial
2.37696e-134	0.460591	0.289	0.113	6.34172e-130	0	CYP1B1	Endothelial
0	0.459858	0.701	0.283	0	0	PSMB9	Endothelial
0	0.457804	0.418	0.083	0	0	PTPRM	Endothelial
0	0.453456	0.448	0.104	0	0	GFOD1	Endothelial
0	0.449413	0.326	0.038	0	0	PDE2A	Endothelial
0	0.448871	0.362	0.051	0	0	ARHGEF15	Endothelial
4.94065645841247e-323	0.448844	0.484	0.169	1.31816714310445e-318	0	ICA1	Endothelial
0	0.448729	0.368	0.072	0	0	PLCB4	Endothelial
0	0.448286	0.333	0.033	0	0	CLEC1A	Endothelial
1.16859321541682e-317	0.447495	0.352	0.091	3.11780669873208e-313	0	FAM84B	Endothelial
3.78484e-294	0.447252	0.458	0.162	1.0098e-289	0	BMPR2	Endothelial
0	0.44663	0.702	0.31	0	0	TACC1	Endothelial
0	0.445821	0.326	0.052	0	0	SH3BGRL2	Endothelial
4.57706e-307	0.445656	0.848	0.545	1.22116e-302	0	GNG5	Endothelial
0	0.445591	0.538	0.173	0	0	HSD17B11	Endothelial
0	0.443073	0.409	0.102	0	0	NRP2	Endothelial
0	0.442055	0.321	0.045	0	0	MMP28	Endothelial
5.09146e-300	0.440677	0.751	0.421	1.3584e-295	0	LEPROT	Endothelial
8.61674e-258	0.440274	0.459	0.174	2.29895e-253	0	YPEL2	Endothelial
0	0.440172	0.393	0.102	0	0	SMAGP	Endothelial
0	0.439259	0.263	0.019	0	0	PTAFR	Endothelial
0	0.438723	0.352	0.072	0	0	FAM13C	Endothelial
1.62613e-297	0.438024	0.579	0.252	4.33852e-293	0	CCDC50	Endothelial
8.6809e-235	0.437988	0.744	0.448	2.31607e-230	0	NFKBIZ	Endothelial
0	0.436557	0.371	0.065	0	0	KANK3	Endothelial
3.21134e-211	0.436187	0.752	0.481	8.56786e-207	0	IRF1	Endothelial
0	0.434086	0.368	0.073	0	0	GBP4	Endothelial
6.10022e-280	0.433673	0.426	0.142	1.62754e-275	0	WARS	Endothelial
1.77526e-264	0.432345	0.526	0.222	4.7364e-260	0	FLNB	Endothelial
8.30292e-246	0.432312	0.567	0.27	2.21522e-241	0	BAG3	Endothelial
1.34913e-227	0.432028	0.666	0.369	3.59948e-223	0	SOD2	Endothelial
1.00313957321278e-316	0.43159	0.518	0.192	2.67637638133169e-312	0	FLOT2	Endothelial
0	0.42995	0.368	0.072	0	0	ARHGAP31	Endothelial
0	0.429252	0.873	0.543	0	0	MYH9	Endothelial
5.76487e-286	0.425714	0.445	0.156	1.53807e-281	0	TRIOBP	Endothelial
1.16056e-306	0.424066	0.933	0.695	3.09636e-302	0	TAGLN2	Endothelial
0	0.421599	0.584	0.152	0	0	GMFG	Endothelial
0	0.421518	0.709	0.344	0	0	SERPINH1	Endothelial
3.57149e-275	0.420763	0.438	0.155	9.52874e-271	0	SPTLC2	Endothelial
0	0.418728	0.354	0.071	0	0	CDC25B	Endothelial
1.07527e-261	0.418155	0.559	0.252	2.86881e-257	0	CARHSP1	Endothelial
0	0.417546	0.753	0.377	0	0	SYNE2	Endothelial
8.23098e-278	0.416119	0.53	0.223	2.19603e-273	0	ELOVL1	Endothelial
2.10029e-264	0.415855	0.556	0.251	5.60357e-260	0	FEZ2	Endothelial
0	0.414819	0.4	0.105	0	0	FRY	Endothelial
0	0.4141	0.71	0.336	0	0	TNFSF10	Endothelial
0	0.412787	0.426	0.084	0	0	FLI1	Endothelial
0	0.412668	0.298	0.028	0	0	PCAT19	Endothelial
0	0.412147	0.453	0.149	3.12547e-304	0	DLC1	Endothelial
6.95789e-216	0.410774	0.279	0.074	1.85637e-211	0	IFIT3	Endothelial
0	0.410646	0.369	0.089	0	0	LRRC32	Endothelial
0	0.410438	0.29	0.038	0	0	RBP5	Endothelial
4.35964e-231	0.410413	0.527	0.243	1.16315e-226	0	WWTR1	Endothelial
0	0.408124	0.308	0.04	0	0	SCARF1	Endothelial
7.5326e-267	0.406674	0.415	0.139	2.0097e-262	0	DUSP6	Endothelial
0	0.405843	0.358	0.072	0	0	FKBP1C	Endothelial
2.92914e-295	0.405787	0.364	0.098	7.81494e-291	0	FNIP2	Endothelial
0	0.405697	0.713	0.351	0	0	ARHGAP29	Endothelial
0	0.405627	0.57	0.218	0	0	EHD2	Endothelial
0	0.404965	0.389	0.082	0	0	ACVRL1	Endothelial
0	0.404772	0.516	0.192	3.70023e-305	0	TAP1	Endothelial
4.65997e-306	0.403406	0.412	0.122	1.24328e-301	0	PLXND1	Endothelial
9.09357e-263	0.401996	0.784	0.486	2.42617e-258	0	SEC11A	Endothelial
0	0.400156	0.289	0.044	0	0	TMCC3	Endothelial
6.60085e-273	0.399472	0.357	0.1	1.76111e-268	0	ADRB2	Endothelial
0	0.399102	0.313	0.045	0	0	TEK	Endothelial
0	0.396429	0.91	0.619	1.39666e-304	0	ANXA2	Endothelial
3.25783e-293	0.396407	0.485	0.176	8.69189e-289	0	PHACTR2	Endothelial
0	0.395168	0.267	0.022	0	0	ELOVL7	Endothelial
1.65343e-223	0.394807	0.37	0.132	4.41134e-219	0	ITPKC	Endothelial
2.35883e-246	0.39398	0.473	0.192	6.29335e-242	0	GNAQ	Endothelial
7.15277446486664e-312	0.391102	0.61	0.266	1.90836e-307	0	ARPC1B	Endothelial
8.80624e-195	0.390602	0.518	0.254	2.3495e-190	0	IVNS1ABP	Endothelial
3.71611e-290	0.390509	0.466	0.164	9.91457e-286	0	MAP3K11	Endothelial
1.51995e-260	0.390213	0.943	0.715	4.05523e-256	0	TXNIP	Endothelial
1.27581e-238	0.390078	0.544	0.25	3.40387e-234	0	FOSL2	Endothelial
1.10164e-267	0.389128	0.574	0.258	2.93917e-263	0	MAP3K8	Endothelial
6.31893e-223	0.388534	0.357	0.12	1.68589e-218	0	INHBB	Endothelial
1.0758e-265	0.388306	0.577	0.264	2.87024e-261	0	TMOD3	Endothelial
8.1494e-198	0.387779	0.467	0.214	2.17426e-193	0	DAAM1	Endothelial
3.19272e-252	0.387647	0.418	0.148	8.51819e-248	0	SASH1	Endothelial
3.19602e-238	0.385911	0.461	0.187	8.52699e-234	0	2010-09-01	Endothelial
1.53618e-239	0.383257	0.392	0.135	4.09852e-235	0	FAM198B	Endothelial
5.19555e-305	0.381664	0.342	0.084	1.38617e-300	0	ENTPD1	Endothelial
5.71838e-257	0.380704	0.601	0.289	1.52566e-252	0	NASP	Endothelial
0	0.378738	0.292	0.043	0	0	EPB41L3	Endothelial
0	0.376227	0.437	0.125	0	0	CYTH1	Endothelial
0	0.375095	0.351	0.075	0	0	LY96	Endothelial
0	0.37488	0.284	0.037	0	0	NPR1	Endothelial
9.71118e-235	0.373452	0.513	0.227	2.59094e-230	0	TJP1	Endothelial
1.42623e-196	0.372977	0.655	0.388	3.80517e-192	0	TCEB1	Endothelial
0	0.372439	0.382	0.074	0	0	MFNG	Endothelial
3.02759e-261	0.372275	0.922	0.689	8.07761e-257	0	MYL12B	Endothelial
4.16795e-259	0.372222	0.38	0.119	1.11201e-254	0	GNB4	Endothelial
0	0.371043	0.363	0.062	0	0	HLA-DMB	Endothelial
5.20902545800817e-312	0.370752	0.354	0.089	1.38977e-307	0	IFI44L	Endothelial
5.13827e-209	0.37027	0.487	0.226	1.37089e-204	0	NDUFA8	Endothelial
0	0.370158	0.292	0.033	0	0	CYSLTR1	Endothelial
8.36584e-302	0.370066	0.368	0.098	2.23201e-297	0	DOCK9	Endothelial
0	0.369598	0.814	0.449	0	0	MARCKSL1	Endothelial
7.36041e-265	0.369156	0.298	0.072	1.96376e-260	0	RHOU	Endothelial
0	0.369131	0.26	0.028	0	0	AVPR2	Endothelial
3.05082e-223	0.369029	0.479	0.204	8.13958e-219	0	ASS1	Endothelial
1.19381e-270	0.368911	0.329	0.087	3.18509e-266	0	EGLN1	Endothelial
2.87074e-234	0.368843	0.538	0.246	7.65913e-230	0	AHR	Endothelial
2.92426e-253	0.368444	0.521	0.223	7.80193e-249	0	VAMP3	Endothelial
1.09278e-266	0.367634	0.386	0.12	2.91554e-262	0	SNTB2	Endothelial
0	0.366958	0.359	0.082	0	0	IPO11	Endothelial
1.95545e-278	0.366627	0.756	0.425	5.21714e-274	0	ACTN1	Endothelial
2.76535e-210	0.365846	0.692	0.415	7.37795e-206	0	ENY2	Endothelial
0	0.365143	0.524	0.183	0	0	MEF2C	Endothelial
0	0.365134	0.313	0.061	0	0	ABCG1	Endothelial
0	0.364449	0.362	0.081	0	0	CPNE8	Endothelial
0	0.36345	0.829	0.449	0	0	BST2	Endothelial
9.89184e-249	0.362797	0.438	0.162	2.63914e-244	0	DPYSL2	Endothelial
9.12038e-229	0.362634	0.61	0.316	2.43332e-224	0	NOP10	Endothelial
8.16208e-224	0.360238	0.291	0.084	2.17764e-219	0	EPHB4	Endothelial
0	0.357612	0.296	0.045	0	0	FGD5	Endothelial
1.00796e-265	0.357211	0.916	0.658	2.68924e-261	0	RAC1	Endothelial
3.31353e-259	0.356958	0.34	0.095	8.84051e-255	0	RBMS2	Endothelial
5.81584e-240	0.356759	0.809	0.51	1.55167e-235	0	LY6E	Endothelial
7.00244e-302	0.35653	0.379	0.105	1.86825e-297	0	A4GALT	Endothelial
2.20274e-249	0.355177	0.353	0.109	5.87692e-245	0	GFOD2	Endothelial
5.86682e-241	0.355043	0.373	0.121	1.56527e-236	0	TPST2	Endothelial
1.09846e-223	0.351879	0.494	0.218	2.93069e-219	0	GSDMD	Endothelial
1.31851e-234	0.351338	0.6	0.3	3.51777e-230	0	PRDX4	Endothelial
0	0.350401	0.298	0.041	0	0	CD79B	Endothelial
3.61898e-252	0.348583	0.296	0.073	9.65544e-248	0	RPGR	Endothelial
2.25863e-230	0.346484	0.344	0.107	6.02602e-226	0	PLSCR4	Endothelial
1.9791e-218	0.344271	0.651	0.358	5.28024e-214	0	PEA15	Endothelial
1.66415e-221	0.344125	0.667	0.372	4.43995e-217	0	CYSTM1	Endothelial
1.25031e-225	0.342687	0.353	0.115	3.33583e-221	0	CRYBG3	Endothelial
1.19999e-257	0.342639	0.406	0.138	3.20156e-253	0	TNS2	Endothelial
3.28450070794112e-310	0.342341	0.311	0.065	8.76305e-306	0	ATP11C	Endothelial
0	0.341906	0.279	0.047	0	0	SLC8A1	Endothelial
0	0.341834	0.774	0.396	0	0	STOM	Endothelial
6.31818e-194	0.341467	0.561	0.29	1.68569e-189	0	SERPINB1	Endothelial
0	0.341431	0.282	0.045	0	0	LMO2	Endothelial
4.45454e-205	0.341269	0.417	0.168	1.18847e-200	0	PIK3C2A	Endothelial
0	0.340482	0.26	0.03	0	0	NR5A2	Endothelial
1.58243e-238	0.340385	0.335	0.099	4.22192e-234	0	RELL1	Endothelial
7.43374e-201	0.338598	0.515	0.248	1.98332e-196	0	SERPINB6	Endothelial
3.72069e-289	0.337764	0.306	0.067	9.92681e-285	0	KIFC3	Endothelial
2.42182e-255	0.335834	0.414	0.142	6.46141e-251	0	FKBP11	Endothelial
0	0.33459	0.527	0.126	0	0	VCAN	Endothelial
2.61443e-199	0.334495	0.338	0.116	6.97531e-195	0	EFNB2	Endothelial
5.84065e-244	0.333933	0.666	0.355	1.55828e-239	0	SHISA5	Endothelial
9.92637e-178	0.332412	0.375	0.154	2.64836e-173	0	AGPAT2	Endothelial
1.95992e-206	0.331613	0.376	0.138	5.22907e-202	0	RND1	Endothelial
2.22229e-243	0.330962	0.411	0.145	5.92907e-239	0	IKBIP	Endothelial
2.791e-174	0.330294	0.489	0.244	7.44638e-170	0	CAPNS1	Endothelial
9.23288e-305	0.330282	0.297	0.06	2.46333e-300	0	IL18BP	Endothelial
1.31808e-302	0.329562	0.279	0.053	3.51664e-298	0	HOXD9	Endothelial
3.13589e-287	0.328726	0.267	0.049	8.36655e-283	0	DCHS1	Endothelial
7.35775e-263	0.328692	0.541	0.237	1.96305e-258	0	KLF2	Endothelial
9.82745e-220	0.326449	0.398	0.147	2.62196e-215	0	PML	Endothelial
1.06695e-270	0.326245	0.651	0.324	2.84661e-266	0	EPHX1	Endothelial
2.81586e-230	0.326194	0.306	0.085	7.51273e-226	0	C1orf54	Endothelial
6.0804e-298	0.325636	0.369	0.102	1.62225e-293	0	CNRIP1	Endothelial
6.33969e-214	0.325496	0.42	0.165	1.69143e-209	0	LYST	Endothelial
4.89045e-192	0.325267	0.313	0.103	1.30477e-187	0	LTC4S	Endothelial
0	0.325169	0.288	0.048	0	0	ABI3	Endothelial
6.21797e-214	0.325098	0.277	0.076	1.65895e-209	0	ADAMTS4	Endothelial
3.70273e-191	0.324174	0.777	0.515	9.87889e-187	0	CLTA	Endothelial
2.30638e-226	0.323772	0.844	0.568	6.15342e-222	0	TPM4	Endothelial
1.24605e-235	0.32257	0.336	0.103	3.32446e-231	0	MATN2	Endothelial
1.44014e-219	0.322345	0.532	0.249	3.84229e-215	0	BNIP2	Endothelial
5.78739e-243	0.321686	0.287	0.071	1.54408e-238	0	F8	Endothelial
2.82804e-245	0.321684	0.319	0.087	7.5452e-241	0	RASIP1	Endothelial
7.86384e-173	0.320318	0.565	0.311	2.09807e-168	0	CNIH1	Endothelial
4.196e-206	0.319563	0.293	0.088	1.11949e-201	0	ATP8B1	Endothelial
8.48946e-206	0.319103	0.929	0.717	2.26499e-201	0	NEAT1	Endothelial
8.18126e-270	0.318644	0.268	0.055	2.18276e-265	0	HSPA12B	Endothelial
3.12591e-187	0.316908	0.457	0.207	8.33993e-183	0	MVP	Endothelial
3.29918e-306	0.316677	0.263	0.044	8.80222e-302	0	HHEX	Endothelial
4.27122e-306	0.314588	0.289	0.055	1.13956e-301	0	CEP112	Endothelial
7.13604e-168	0.314442	0.537	0.289	1.90389e-163	0	SLC39A1	Endothelial
7.38562e-184	0.314356	0.275	0.088	1.97048e-179	0	MYO5C	Endothelial
2.14217e-291	0.314163	0.29	0.061	5.71531e-287	0	EPHA4	Endothelial
1.05487e-226	0.313778	0.568	0.276	2.8144e-222	0	PMP22	Endothelial
3.48225e-210	0.313192	0.303	0.09	9.29064e-206	0	AFAP1	Endothelial
2.36905e-249	0.312347	0.262	0.056	6.32063e-245	0	EPB41L4A	Endothelial
1.14526e-205	0.312251	0.383	0.143	3.05554e-201	0	HIP1	Endothelial
1.75006e-215	0.312108	0.596	0.307	4.66916e-211	0	VAT1	Endothelial
7.08516e-190	0.311321	0.314	0.105	1.89032e-185	0	ADGRG1	Endothelial
8.41412e-199	0.311096	0.448	0.193	2.24489e-194	0	PPP3CA	Endothelial
1.80282e-234	0.310394	0.415	0.152	4.80992e-230	0	HPCAL1	Endothelial
2.84512e-191	0.308996	0.356	0.131	7.59078e-187	0	GBP1	Endothelial
3.53367e-296	0.308433	0.265	0.048	9.42782e-292	0	GIMAP8	Endothelial
7.81298e-209	0.306407	0.822	0.554	2.0845e-204	0	SERBP1	Endothelial
9.37116e-232	0.30636	0.941	0.735	2.50023e-227	0	RHOA	Endothelial
2.99653e-174	0.305529	0.571	0.311	7.99473e-170	0	PLEC	Endothelial
5.63448e-202	0.305343	0.348	0.123	1.50328e-197	0	TM4SF18	Endothelial
6.09712e-94	0.30467	0.419	0.24	1.62671e-89	0	RGS16	Endothelial
4.7104e-193	0.30361	0.343	0.122	1.25674e-188	0	PPP2R5A	Endothelial
1.18778e-184	0.303497	0.937	0.773	3.16899e-180	0	HSPA8	Endothelial
2.49004e-197	0.302609	0.301	0.093	6.64342e-193	0	FGD4	Endothelial
1.06109e-211	0.302174	0.477	0.21	2.83099e-207	0	TUBB6	Endothelial
4.38881e-193	0.302006	0.262	0.074	1.17093e-188	0	FOXC1	Endothelial
1.91098e-176	0.301927	0.406	0.174	5.09848e-172	0	SSFA2	Endothelial
0	0.301446	0.324	0.059	0	0	C7	Endothelial
3.36412e-263	0.301415	0.303	0.074	8.97547e-259	0	IGFBP2	Endothelial
6.53393e-224	0.301142	0.271	0.068	1.74325e-219	0	PPM1F	Endothelial
9.51606e-263	0.301003	0.363	0.114	2.53888e-258	0	TMEM204	Endothelial
1.31107e-242	0.299124	0.251	0.052	3.49793e-238	0	DOCK4	Endothelial
5.61318e-207	0.2991	0.352	0.122	1.4976e-202	0	TNFAIP1	Endothelial
8.99795e-190	0.298859	0.36	0.135	2.40065e-185	0	RASAL2	Endothelial
2.93823e-168	0.298398	0.253	0.076	7.83921e-164	0	SNAI1	Endothelial
5.54292e-285	0.298137	0.345	0.093	1.47885e-280	0	PROS1	Endothelial
1.02315e-215	0.297917	0.288	0.079	2.72977e-211	0	RAPGEF5	Endothelial
3.47003e-197	0.297529	0.271	0.077	9.25804e-193	0	FZD6	Endothelial
1.01425e-255	0.297432	0.52	0.225	2.70601e-251	0	IFI6	Endothelial
1.01958e-210	0.297403	0.276	0.077	2.72025e-206	0	HSD3B7	Endothelial
9.28787e-235	0.296695	0.286	0.072	2.478e-230	0	NHSL2	Endothelial
8.33182e-174	0.296386	0.459	0.216	2.22293e-169	0	SLC1A5	Endothelial
1.35755e-266	0.295647	0.494	0.205	3.62193e-262	0	COL4A2	Endothelial
6.29318e-160	0.295115	0.698	0.451	1.67902e-155	0	BCAP31	Endothelial
6.03954e-157	0.29385	0.523	0.281	1.61135e-152	0	ASPH	Endothelial
7.706e-271	0.291276	0.453	0.167	2.05596e-266	0	AP1S2	Endothelial
1.01847e-284	0.29088	0.271	0.054	2.71727e-280	0	CPVL	Endothelial
1.71464e-279	0.290873	0.277	0.059	4.57465e-275	0	SH2D3C	Endothelial
2.79263e-136	0.289968	0.413	0.204	7.45073e-132	0	SLC25A25	Endothelial
0	0.289823	0.54	0.147	0	0	ICAM2	Endothelial
2.44856e-235	0.289668	0.66	0.355	6.53275e-231	0	NAMPT	Endothelial
4.02051e-143	0.289141	0.439	0.221	1.07267e-138	0	OSBPL1A	Endothelial
3.39917e-232	0.288974	0.394	0.142	9.06899e-228	0	LAMC1	Endothelial
5.01906e-287	0.288492	0.397	0.13	1.33908e-282	0	EBF1	Endothelial
5.82912e-163	0.287906	0.352	0.143	1.55521e-158	0	ASL	Endothelial
3.58568e-170	0.287867	0.76	0.509	9.5666e-166	0	WASF2	Endothelial
2.27565e-184	0.287302	0.369	0.143	6.07143e-180	0	GRAMD1A	Endothelial
3.94401e-178	0.284931	0.626	0.36	1.05226e-173	0	NKTR	Endothelial
9.97007e-167	0.284442	0.636	0.378	2.66001e-162	0	PDLIM5	Endothelial
9.44316e-169	0.28308	0.492	0.246	2.51943e-164	0	SLC44A2	Endothelial
5.34602e-177	0.282433	0.311	0.108	1.42632e-172	0	FAM65A	Endothelial
7.76586e-168	0.281817	0.87	0.657	2.07193e-163	0	CLIC1	Endothelial
1.47894e-157	0.281294	0.301	0.111	3.94581e-153	0	TSPAN9	Endothelial
5.27698e-170	0.281265	0.543	0.29	1.4079e-165	0	LINC01420	Endothelial
1.03394e-140	0.280667	0.544	0.313	2.75854e-136	0	LTBR	Endothelial
3.5679e-202	0.280118	0.275	0.076	9.51914e-198	0	STXBP1	Endothelial
2.39637e-230	0.279965	0.397	0.145	6.39351e-226	0	XAF1	Endothelial
2.48869e-203	0.279737	0.27	0.074	6.63981e-199	0	NUDCD1	Endothelial
3.02309e-195	0.279416	0.29	0.088	8.0656e-191	0	KBTBD2	Endothelial
3.50083e-173	0.278862	0.349	0.136	9.34021e-169	0	CRYL1	Endothelial
1.89051e-176	0.278618	0.726	0.463	5.04388e-172	0	DDX3X	Endothelial
1.356e-135	0.27839	0.437	0.223	3.6178e-131	0	ODC1	Endothelial
2.27175e-194	0.277645	0.427	0.18	6.06103e-190	0	CASP4	Endothelial
1.09047e-185	0.277403	0.426	0.184	2.90938e-181	0	LUZP1	Endothelial
9.08198e-242	0.277015	0.276	0.065	2.42307e-237	0	HOXB7	Endothelial
6.22689e-190	0.276856	0.274	0.08	1.66133e-185	0	ASRGL1	Endothelial
4.06298e-197	0.275002	0.353	0.127	1.084e-192	0	CEP68	Endothelial
1.0419e-243	0.27462	0.271	0.065	2.77978e-239	0	KIAA1462	Endothelial
5.09875e-148	0.274373	0.291	0.11	1.36035e-143	0	CDC42BPB	Endothelial
3.00847e-137	0.274039	0.336	0.148	8.02661e-133	0	G6PC3	Endothelial
6.5277e-122	0.273955	0.316	0.139	1.74159e-117	0	ABL2	Endothelial
6.54302e-178	0.273931	0.441	0.2	1.74568e-173	0	URM1	Endothelial
4.37757e-161	0.273764	0.414	0.188	1.16793e-156	0	HDAC7	Endothelial
1.86778e-134	0.273154	0.466	0.249	4.98323e-130	0	ZFYVE21	Endothelial
2.17887e-248	0.272829	0.796	0.489	5.81321e-244	0	CYB5R3	Endothelial
3.61836e-160	0.272599	0.348	0.141	9.65379e-156	0	PARP14	Endothelial
3.28537e-300	0.272374	0.575	0.252	8.76536e-296	0	CAV2	Endothelial
3.60181e-149	0.270463	0.317	0.126	9.60963e-145	0	RP11-382A20.3	Endothelial
9.29894e-165	0.27002	0.43	0.199	2.48096e-160	0	CRIM1	Endothelial
1.0349e-212	0.269191	0.399	0.153	2.7611e-208	0	SLFN5	Endothelial
2.50544e-148	0.268815	0.287	0.106	6.6845e-144	0	MRRF	Endothelial
5.75921e-122	0.268294	0.413	0.215	1.53656e-117	0	MYOF	Endothelial
8.41517e-180	0.267897	0.306	0.103	2.24517e-175	0	KIAA0355	Endothelial
8.37997e-236	0.267403	0.298	0.082	2.23578e-231	0	PPARG	Endothelial
2.64199e-144	0.26708	0.586	0.348	7.04883e-140	0	AP2S1	Endothelial
3.44072256420303e-319	0.267078	0.381	0.113	9.17984780129367e-315	0	TNXB	Endothelial
2.4432e-175	0.266825	0.286	0.093	6.51847e-171	0	MANSC1	Endothelial
4.3751e-185	0.266329	0.382	0.152	1.16728e-180	0	RALB	Endothelial
9.96492e-235	0.266079	0.297	0.079	2.65864e-230	0	CARD8	Endothelial
1.27876e-247	0.265833	0.26	0.057	3.41173e-243	0	HOXD8	Endothelial
0	0.262739	0.927	0.429	0	0	SPARC	Endothelial
4.55352e-165	0.262689	0.716	0.461	1.21488e-160	0	POMP	Endothelial
1.42576e-174	0.261444	0.602	0.34	3.80394e-170	0	RBPMS	Endothelial
9.45156e-136	0.260396	0.766	0.544	2.52168e-131	0	SERTAD1	Endothelial
1.02738e-286	0.259899	0.515	0.209	2.74104e-282	0	HLA-F	Endothelial
2.56729e-149	0.259286	0.662	0.418	6.84952e-145	0	FOXP1	Endothelial
1.75015e-114	0.258827	0.257	0.106	4.6694e-110	0	MPZL2	Endothelial
8.01938e-142	0.258751	0.415	0.203	2.13957e-137	0	EBPL	Endothelial
1.19345e-133	0.258674	0.585	0.356	3.18412e-129	0	TMEM179B	Endothelial
6.03015e-134	0.257871	0.304	0.129	1.60884e-129	0	LAPTM4B	Endothelial
1.57687e-165	0.255462	0.329	0.124	4.20709e-161	0	MAPK3	Endothelial
9.64813e-124	0.255334	0.325	0.145	2.57412e-119	0	MAGI1	Endothelial
4.02533e-204	0.255	0.27	0.073	1.07396e-199	0	C10orf11	Endothelial
1.46248e-152	0.25489	0.356	0.15	3.90191e-148	0	FKBP9	Endothelial
7.97604e-178	0.254852	0.77	0.51	2.12801e-173	0	KTN1	Endothelial
0	0.25428	0.287	0.058	0	0	MECOM	Endothelial
5.2879e-155	0.253733	0.655	0.406	1.41081e-150	0	ZNHIT1	Endothelial
1.64985e-150	0.252093	0.495	0.261	4.40179e-146	0	CFLAR	Endothelial
3.95244e-172	0.251606	0.483	0.237	1.05451e-167	0	NARF	Endothelial
2.14843e-146	0.251336	0.69	0.45	5.732e-142	0	MYC	Endothelial
0	0.2502	0.658	0.288	0	0	CTGF	Endothelial
0	3.12234	0.632	0.076	0	1	PIP	Cancer/Epithelial
9.81592e-295	2.91942	0.367	0.124	2.61889e-290	1	MUCL1	Cancer/Epithelial
0	2.37861	0.977	0.205	0	1	AZGP1	Cancer/Epithelial
0	2.32208	0.986	0.404	0	1	XBP1	Cancer/Epithelial
0	2.11127	0.828	0.046	0	1	ANKRD30A	Cancer/Epithelial
0	1.90811	0.787	0.075	0	1	STC2	Cancer/Epithelial
0	1.84597	0.962	0.248	0	1	KRT18	Cancer/Epithelial
0	1.68879	0.647	0.116	0	1	C8orf4	Cancer/Epithelial
0	1.65214	0.916	0.176	0	1	ELF3	Cancer/Epithelial
0	1.64827	0.91	0.179	0	1	CLDN4	Cancer/Epithelial
0	1.55443	0.839	0.167	0	1	KRT19	Cancer/Epithelial
0	1.5522	0.885	0.144	0	1	CD24	Cancer/Epithelial
0	1.48516	0.919	0.245	0	1	KRT8	Cancer/Epithelial
0	1.44901	0.762	0.058	0	1	SPDEF	Cancer/Epithelial
0	1.4479	0.803	0.16	0	1	SLC39A6	Cancer/Epithelial
0	1.44621	0.949	0.258	0	1	SPINT2	Cancer/Epithelial
0	1.43059	0.665	0.074	0	1	GPRC5A	Cancer/Epithelial
0	1.40451	0.912	0.204	0	1	EFHD1	Cancer/Epithelial
0	1.29889	0.605	0.104	0	1	BAMBI	Cancer/Epithelial
0	1.2973	0.795	0.223	0	1	EFNA1	Cancer/Epithelial
0	1.28098	0.512	0.055	0	1	AGR2	Cancer/Epithelial
0	1.25388	0.828	0.161	0	1	CRACR2B	Cancer/Epithelial
0	1.24609	0.729	0.148	0	1	GATA3	Cancer/Epithelial
0	1.22709	0.659	0.238	0	1	SLC40A1	Cancer/Epithelial
0	1.2254	0.729	0.07	0	1	BATF	Cancer/Epithelial
0	1.20793	0.654	0.031	0	1	TMC5	Cancer/Epithelial
0	1.16991	0.915	0.228	0	1	TACSTD2	Cancer/Epithelial
0	1.15869	0.721	0.071	0	1	KIAA1324	Cancer/Epithelial
0	1.15503	0.707	0.315	0	1	SOX4	Cancer/Epithelial
0	1.15376	0.822	0.167	0	1	WFDC2	Cancer/Epithelial
0	1.1436	0.763	0.169	0	1	MGST1	Cancer/Epithelial
0	1.14235	0.71	0.067	0	1	AR	Cancer/Epithelial
0	1.14026	0.386	0.042	0	1	CYP4X1	Cancer/Epithelial
0	1.13042	0.548	0.064	0	1	ESR1	Cancer/Epithelial
0	1.12859	0.804	0.159	0	1	TRPS1	Cancer/Epithelial
0	1.12683	0.798	0.335	0	1	MAGED2	Cancer/Epithelial
0	1.12202	0.748	0.242	0	1	ERRFI1	Cancer/Epithelial
0	1.11542	0.405	0.034	0	1	SERHL2	Cancer/Epithelial
0	1.11465	0.796	0.367	0	1	MAFF	Cancer/Epithelial
0	1.10729	0.685	0.063	0	1	RASEF	Cancer/Epithelial
0	1.09754	0.749	0.121	0	1	CLDN7	Cancer/Epithelial
0	1.08888	0.987	0.64	0	1	MGP	Cancer/Epithelial
0	1.08519	0.675	0.068	0	1	DHCR24	Cancer/Epithelial
0	1.07869	0.756	0.123	0	1	MLPH	Cancer/Epithelial
0	1.07211	0.734	0.107	0	1	CLDN3	Cancer/Epithelial
0	1.06716	0.973	0.695	0	1	MIF	Cancer/Epithelial
0	1.06017	0.693	0.084	0	1	RBM47	Cancer/Epithelial
0	1.04528	0.658	0.041	0	1	PRLR	Cancer/Epithelial
0	1.02644	0.78	0.208	0	1	ATP1B1	Cancer/Epithelial
0	1.02595	0.675	0.056	0	1	FBP1	Cancer/Epithelial
0	1.0254	0.603	0.142	0	1	PLAT	Cancer/Epithelial
0	1.01533	0.591	0.034	0	1	ERBB4	Cancer/Epithelial
0	1.01139	0.757	0.193	0	1	ELOVL5	Cancer/Epithelial
0	1.00807	0.915	0.635	0	1	BTG2	Cancer/Epithelial
0	1.00315	0.816	0.329	0	1	VMP1	Cancer/Epithelial
0	0.99271	0.725	0.153	0	1	RUNX1	Cancer/Epithelial
0	0.984194	0.777	0.389	0	1	IER3	Cancer/Epithelial
0	0.983207	0.807	0.323	0	1	RARRES3	Cancer/Epithelial
0	0.975112	0.6	0.042	0	1	AFF3	Cancer/Epithelial
0	0.971959	0.32	0.019	0	1	PI15	Cancer/Epithelial
0	0.967756	0.77	0.184	0	1	DSP	Cancer/Epithelial
0	0.961133	0.631	0.081	0	1	ALCAM	Cancer/Epithelial
0	0.960333	0.708	0.212	0	1	SOCS2	Cancer/Epithelial
0	0.959254	0.506	0.038	0	1	SCUBE2	Cancer/Epithelial
0	0.95505	0.646	0.088	0	1	TFAP2A	Cancer/Epithelial
0	0.95105	0.808	0.259	0	1	DCXR	Cancer/Epithelial
0	0.948442	0.664	0.145	0	1	RBP1	Cancer/Epithelial
0	0.947747	0.636	0.152	0	1	LIMCH1	Cancer/Epithelial
0	0.934376	0.627	0.072	0	1	SHROOM3	Cancer/Epithelial
0	0.931422	0.629	0.102	0	1	TBX3	Cancer/Epithelial
0	0.921023	0.527	0.072	0	1	FASN	Cancer/Epithelial
0	0.900638	0.663	0.159	0	1	CRABP2	Cancer/Epithelial
0	0.899626	0.558	0.06	0	1	GALNT6	Cancer/Epithelial
0	0.897806	0.698	0.172	0	1	TRAF4	Cancer/Epithelial
0	0.897431	0.542	0.037	0	1	IL20RA	Cancer/Epithelial
0	0.895948	0.829	0.336	0	1	H2AFJ	Cancer/Epithelial
0	0.89004	0.387	0.038	0	1	AGR3	Cancer/Epithelial
0	0.885101	0.547	0.054	0	1	LRRC26	Cancer/Epithelial
0	0.884923	0.513	0.023	0	1	ALDH3B2	Cancer/Epithelial
0	0.883709	0.701	0.166	0	1	MYO6	Cancer/Epithelial
0	0.87787	0.759	0.214	0	1	SLC9A3R1	Cancer/Epithelial
0	0.872351	0.617	0.069	0	1	CDH1	Cancer/Epithelial
0	0.867431	0.481	0.044	0	1	VTCN1	Cancer/Epithelial
0	0.866815	0.581	0.057	0	1	MUC1	Cancer/Epithelial
0	0.863864	0.763	0.286	0	1	H1F0	Cancer/Epithelial
0	0.863317	0.823	0.208	0	1	TSTD1	Cancer/Epithelial
0	0.86236	0.585	0.065	0	1	NEDD4L	Cancer/Epithelial
0	0.860757	0.613	0.069	0	1	ERBB3	Cancer/Epithelial
0	0.860645	0.746	0.159	0	1	SDC4	Cancer/Epithelial
0	0.859819	0.556	0.053	0	1	ACADSB	Cancer/Epithelial
0	0.845322	0.881	0.536	0	1	ATF3	Cancer/Epithelial
0	0.843748	0.57	0.167	0	1	GSTM3	Cancer/Epithelial
0	0.830383	0.61	0.13	0	1	RAB11FIP1	Cancer/Epithelial
0	0.824109	0.559	0.14	0	1	LDLR	Cancer/Epithelial
0	0.816619	0.893	0.457	0	1	HMGN1	Cancer/Epithelial
0	0.811864	0.569	0.066	0	1	CA12	Cancer/Epithelial
0	0.806214	0.858	0.42	0	1	REEP5	Cancer/Epithelial
0	0.794686	0.644	0.121	0	1	PTPRF	Cancer/Epithelial
0	0.794664	0.646	0.063	0	1	ZG16B	Cancer/Epithelial
0	0.794166	0.746	0.348	0	1	TNFSF10	Cancer/Epithelial
6.44089667332233e-318	0.792212	0.711	0.359	1.7184312324424e-313	1	TCEAL4	Cancer/Epithelial
0	0.789375	0.731	0.192	0	1	SLC38A1	Cancer/Epithelial
0	0.788683	0.546	0.091	0	1	TBC1D9	Cancer/Epithelial
0	0.782705	0.516	0.132	0	1	UGDH	Cancer/Epithelial
0	0.777105	0.855	0.449	0	1	CSNK1A1	Cancer/Epithelial
0	0.777007	0.843	0.533	0	1	SUB1	Cancer/Epithelial
0	0.775427	0.825	0.456	0	1	CEBPD	Cancer/Epithelial
0	0.774932	0.918	0.669	0	1	GSTP1	Cancer/Epithelial
1.28631e-239	0.771687	0.257	0.042	3.43187e-235	1	SERPINA1	Cancer/Epithelial
0	0.771014	0.84	0.455	0	1	DBI	Cancer/Epithelial
0	0.765149	0.902	0.473	0	1	CD9	Cancer/Epithelial
0	0.76509	0.488	0.03	0	1	ARHGEF38	Cancer/Epithelial
0	0.757323	0.314	0.022	0	1	C15orf48	Cancer/Epithelial
0	0.754619	0.87	0.329	0	1	PERP	Cancer/Epithelial
0	0.75417	0.655	0.163	0	1	RABEP1	Cancer/Epithelial
0	0.753311	0.519	0.07	0	1	TFAP2B	Cancer/Epithelial
0	0.75109	0.772	0.304	0	1	CYB5A	Cancer/Epithelial
0	0.745636	0.592	0.163	0	1	BCL3	Cancer/Epithelial
0	0.744459	0.543	0.105	0	1	TBC1D8	Cancer/Epithelial
0	0.740033	0.568	0.161	0	1	KIAA0040	Cancer/Epithelial
0	0.737757	0.486	0.135	0	1	RND1	Cancer/Epithelial
0	0.725949	0.537	0.055	0	1	REEP6	Cancer/Epithelial
4.9499e-299	0.72046	0.755	0.408	1.32063e-294	1	JUND	Cancer/Epithelial
0	0.720331	0.657	0.14	0	1	SERINC2	Cancer/Epithelial
0	0.720219	0.989	0.835	0	1	PPDPF	Cancer/Epithelial
0	0.72005	0.656	0.16	0	1	CRNDE	Cancer/Epithelial
0	0.716894	0.787	0.319	0	1	CD164	Cancer/Epithelial
0	0.712631	0.537	0.079	0	1	CERS4	Cancer/Epithelial
0	0.701	0.455	0.028	0	1	C1orf64	Cancer/Epithelial
0	0.69783	0.523	0.088	0	1	IRX3	Cancer/Epithelial
0	0.697745	0.547	0.084	0	1	ERBB2	Cancer/Epithelial
1.02994e-232	0.695417	0.583	0.256	2.74788e-228	1	ANGPTL4	Cancer/Epithelial
0	0.694964	0.569	0.102	0	1	C3orf14	Cancer/Epithelial
0	0.693038	0.7	0.156	0	1	FXYD3	Cancer/Epithelial
0	0.687391	0.535	0.1	0	1	CHPT1	Cancer/Epithelial
0	0.680201	0.261	0.008	0	1	PHGR1	Cancer/Epithelial
0	0.679979	0.565	0.159	0	1	NTN4	Cancer/Epithelial
0	0.676451	0.534	0.132	0	1	ITPR1	Cancer/Epithelial
0	0.674598	0.696	0.253	0	1	SMIM14	Cancer/Epithelial
0	0.670435	0.544	0.159	0	1	SLC4A7	Cancer/Epithelial
0	0.669212	0.898	0.576	0	1	ATP6V1G1	Cancer/Epithelial
0	0.66452	0.895	0.455	0	1	MARCKSL1	Cancer/Epithelial
1.02905e-285	0.662129	0.814	0.485	2.74551e-281	1	IRF1	Cancer/Epithelial
8.36935715678524e-311	0.661204	0.437	0.114	2.23294e-306	1	PGM2L1	Cancer/Epithelial
0	0.657828	0.808	0.43	0	1	APLP2	Cancer/Epithelial
0	0.654164	0.888	0.522	0	1	SERP1	Cancer/Epithelial
0	0.651021	0.451	0.044	0	1	VAV3	Cancer/Epithelial
0	0.647091	0.571	0.124	0	1	EPCAM	Cancer/Epithelial
0	0.644935	0.527	0.079	0	1	SMIM22	Cancer/Epithelial
0	0.63927	0.458	0.073	0	1	GRB7	Cancer/Epithelial
0	0.637315	0.491	0.103	0	1	S100A14	Cancer/Epithelial
0	0.636428	0.5	0.076	0	1	MAP3K1	Cancer/Epithelial
4.04121e-290	0.632987	0.668	0.294	1.0782e-285	1	BHLHE40	Cancer/Epithelial
0	0.632259	0.674	0.246	0	1	TSPAN13	Cancer/Epithelial
0	0.631757	0.573	0.19	0	1	TNFRSF12A	Cancer/Epithelial
0	0.630897	0.38	0.02	0	1	NEK10	Cancer/Epithelial
0	0.630709	0.339	0.054	0	1	DLG5	Cancer/Epithelial
0	0.630601	0.463	0.041	0	1	RAB27B	Cancer/Epithelial
0	0.628841	0.658	0.215	0	1	NINJ1	Cancer/Epithelial
0	0.627289	0.405	0.07	0	1	LURAP1L	Cancer/Epithelial
0	0.623484	0.67	0.204	0	1	CAPG	Cancer/Epithelial
1.57969e-305	0.622634	0.575	0.214	4.21461e-301	1	TCEAL3	Cancer/Epithelial
7.18519668746925e-320	0.621669	0.74	0.344	1.9170104762168e-315	1	MDK	Cancer/Epithelial
0	0.6166	0.771	0.293	0	1	VAMP8	Cancer/Epithelial
0	0.613709	0.461	0.054	0	1	ARFGEF3	Cancer/Epithelial
0	0.612242	0.386	0.042	0	1	SEC14L2	Cancer/Epithelial
0	0.611276	0.65	0.258	0	1	HACD3	Cancer/Epithelial
1.1388247319778e-310	0.609877	0.837	0.504	3.03838e-306	1	SH3BGRL	Cancer/Epithelial
0	0.6091	0.521	0.106	0	1	FAM102A	Cancer/Epithelial
0	0.60819	0.535	0.112	0	1	RHOBTB3	Cancer/Epithelial
0	0.606384	0.537	0.096	0	1	RP11-532F12.5	Cancer/Epithelial
0	0.605372	0.923	0.629	0	1	PEBP1	Cancer/Epithelial
0	0.604239	0.395	0.037	0	1	MAPT	Cancer/Epithelial
0	0.601835	0.546	0.141	0	1	SCCPDH	Cancer/Epithelial
0	0.601291	0.582	0.148	0	1	CLMN	Cancer/Epithelial
0	0.596493	0.506	0.083	0	1	TSPAN5	Cancer/Epithelial
0	0.595791	0.445	0.026	0	1	BIK	Cancer/Epithelial
5.23964e-296	0.594936	0.691	0.328	1.39794e-291	1	MORF4L2	Cancer/Epithelial
0	0.593198	0.483	0.096	0	1	KIAA1522	Cancer/Epithelial
0	0.592184	0.473	0.058	0	1	CMBL	Cancer/Epithelial
0	0.591753	0.279	0.03	0	1	SCGB3A1	Cancer/Epithelial
0	0.590349	0.335	0.038	0	1	SERPINA3.1	Cancer/Epithelial
0	0.588909	0.586	0.192	0	1	ZKSCAN1	Cancer/Epithelial
0	0.587168	0.788	0.395	0	1	HSBP1	Cancer/Epithelial
0	0.582523	0.297	0.01	0	1	AKR7A3	Cancer/Epithelial
0	0.581905	0.803	0.404	0	1	ACADVL	Cancer/Epithelial
0	0.578259	0.544	0.169	0	1	SLC44A1	Cancer/Epithelial
0	0.574638	0.445	0.054	0	1	MAL2	Cancer/Epithelial
0	0.57189	0.781	0.266	0	1	KRT7	Cancer/Epithelial
5.78224787953844e-319	0.570016	0.844	0.448	1.54270373426086e-314	1	TM4SF1	Cancer/Epithelial
0	0.569448	0.475	0.08	0	1	CREB3L4	Cancer/Epithelial
2.1224e-252	0.568505	0.573	0.242	5.66255e-248	1	MARCKS	Cancer/Epithelial
0	0.565886	0.34	0.017	0	1	DCDC2	Cancer/Epithelial
0	0.56551	0.413	0.039	0	1	TTC39A	Cancer/Epithelial
0	0.564269	0.417	0.045	0	1	DEGS2	Cancer/Epithelial
0	0.563918	0.376	0.024	0	1	VSIG2	Cancer/Epithelial
0	0.563617	0.535	0.141	0	1	PLGRKT	Cancer/Epithelial
0	0.562441	0.251	0.019	0	1	HMGCS2	Cancer/Epithelial
2.26853e-290	0.560746	0.481	0.153	6.05244e-286	1	TSPAN6	Cancer/Epithelial
0	0.560704	0.496	0.09	0	1	AK5	Cancer/Epithelial
0	0.558405	0.442	0.066	0	1	LYPD3	Cancer/Epithelial
7.60832e-227	0.556585	0.35	0.09	2.0299e-222	1	AQP3	Cancer/Epithelial
0	0.556284	0.574	0.125	0	1	TC2N	Cancer/Epithelial
0	0.554766	0.461	0.09	0	1	INADL	Cancer/Epithelial
0	0.550394	0.553	0.151	0	1	RERG	Cancer/Epithelial
0	0.548715	0.63	0.237	0	1	FKBP4	Cancer/Epithelial
1.88275e-237	0.548163	0.698	0.363	5.02319e-233	1	NAMPT	Cancer/Epithelial
0	0.546821	0.462	0.111	0	1	CPEB4	Cancer/Epithelial
0	0.546676	0.428	0.094	0	1	FTO	Cancer/Epithelial
0	0.541283	0.347	0.03	0	1	PKIB	Cancer/Epithelial
9.53333e-282	0.54053	0.615	0.256	2.54349e-277	1	LRRFIP2	Cancer/Epithelial
0	0.539564	0.45	0.09	0	1	MPHOSPH6	Cancer/Epithelial
1.5224632876598e-319	0.538971	0.898	0.62	4.06193205147635e-315	1	TMBIM6	Cancer/Epithelial
6.67886476889916e-313	0.536326	0.68	0.289	0	1	CD46	Cancer/Epithelial
1.98237e-291	0.530292	0.877	0.562	5.28895e-287	1	TXN	Cancer/Epithelial
1.57226e-283	0.528696	0.903	0.682	4.19478e-279	1	ALDOA	Cancer/Epithelial
0	0.524704	0.537	0.12	0	1	SPINT1	Cancer/Epithelial
4.04759e-114	0.524387	0.724	0.488	1.0799e-109	1	PDK4	Cancer/Epithelial
1.37618e-302	0.52247	0.58	0.208	3.67165e-298	1	PTPRK	Cancer/Epithelial
0	0.521402	0.284	0.009	0	1	LRP2	Cancer/Epithelial
1.16938e-270	0.519447	0.772	0.41	3.11991e-266	1	EMP2	Cancer/Epithelial
5.9122e-196	0.519188	0.353	0.11	1.57737e-191	1	EGLN3	Cancer/Epithelial
2.54483871375391e-310	0.51873	0.657	0.271	6.78963e-306	1	MLEC	Cancer/Epithelial
0	0.518132	0.325	0.017	0	1	LYPD6B	Cancer/Epithelial
4.92418e-253	0.517726	0.332	0.072	1.31377e-248	1	MT1G	Cancer/Epithelial
1.12244e-291	0.517605	0.446	0.121	2.99467e-287	1	TM4SF18	Cancer/Epithelial
0	0.514478	0.366	0.024	0	1	FOXA1	Cancer/Epithelial
0	0.514397	0.37	0.044	0	1	THSD4	Cancer/Epithelial
0	0.513629	0.542	0.11	0	1	RAB25	Cancer/Epithelial
3.17702e-275	0.513474	0.376	0.088	8.47628e-271	1	LINC00472	Cancer/Epithelial
0	0.513092	0.541	0.111	0	1	INPP4B	Cancer/Epithelial
0	0.511444	0.547	0.168	0	1	KIAA1217	Cancer/Epithelial
0	0.511083	0.263	0.022	0	1	SHISA2	Cancer/Epithelial
0	0.509298	0.591	0.185	0	1	HOOK2	Cancer/Epithelial
0	0.508338	0.448	0.09	0	1	LRIG1	Cancer/Epithelial
6.1252e-247	0.5067	0.659	0.319	1.6342e-242	1	BAG1	Cancer/Epithelial
0	0.5066	0.569	0.184	0	1	IDH2	Cancer/Epithelial
0	0.504724	0.376	0.05	0	1	CBWD5	Cancer/Epithelial
0	0.504414	0.363	0.049	0	1	PRSS22	Cancer/Epithelial
0	0.50342	0.493	0.106	0	1	DDR1	Cancer/Epithelial
0	0.503368	0.523	0.144	0	1	ARFIP2	Cancer/Epithelial
5.13661e-278	0.502877	0.711	0.339	1.37045e-273	1	GOLGB1	Cancer/Epithelial
1.68258e-229	0.50217	0.785	0.46	4.48911e-225	1	GLUL	Cancer/Epithelial
1.05569e-184	0.501372	0.514	0.225	2.81657e-180	1	AREG	Cancer/Epithelial
8.9686e-302	0.500192	0.698	0.314	2.39282e-297	1	CIB1	Cancer/Epithelial
1.05403e-251	0.49985	0.725	0.38	2.81216e-247	1	COMT	Cancer/Epithelial
0	0.49895	0.422	0.063	0	1	AP1M2	Cancer/Epithelial
0	0.497039	0.883	0.459	0	1	TPM1	Cancer/Epithelial
7.10068e-195	0.496691	0.784	0.497	1.89446e-190	1	HSPA5	Cancer/Epithelial
2.09801e-288	0.496096	0.789	0.414	5.59749e-284	1	NUPR1	Cancer/Epithelial
2.06218e-237	0.495696	0.914	0.64	5.5019e-233	1	SAT1	Cancer/Epithelial
0	0.494664	0.464	0.099	0	1	ARSD	Cancer/Epithelial
0	0.494628	0.637	0.23	0	1	ECHDC2	Cancer/Epithelial
5.02049e-247	0.493808	0.515	0.192	1.33947e-242	1	DNAJB9	Cancer/Epithelial
0	0.492603	0.367	0.039	0	1	C16orf89	Cancer/Epithelial
0	0.492494	0.478	0.078	0	1	STARD10	Cancer/Epithelial
1.07621e-266	0.491741	0.795	0.451	2.87133e-262	1	PRDX2	Cancer/Epithelial
3.20645e-284	0.491048	0.841	0.489	8.5548e-280	1	HSPE1	Cancer/Epithelial
1.19849e-307	0.488626	0.457	0.123	3.19758e-303	1	TSPAN15	Cancer/Epithelial
1.7996e-293	0.486226	0.414	0.104	4.80133e-289	1	WEE1	Cancer/Epithelial
0	0.485868	0.312	0.033	0	1	FAM3B	Cancer/Epithelial
2.11708e-269	0.484776	0.43	0.122	5.64837e-265	1	INHBB	Cancer/Epithelial
3.84202e-238	0.484122	0.687	0.349	1.02505e-233	1	PGRMC1	Cancer/Epithelial
2.65841e-295	0.482525	0.568	0.207	7.09263e-291	1	GGCT	Cancer/Epithelial
9.4316e-253	0.480954	0.872	0.588	2.51635e-248	1	TMEM59	Cancer/Epithelial
0	0.480815	0.432	0.092	0	1	AUTS2	Cancer/Epithelial
0	0.479811	0.325	0.025	0	1	KIF12	Cancer/Epithelial
0	0.478807	0.412	0.075	0	1	C17orf58	Cancer/Epithelial
4.60017e-267	0.478481	0.529	0.189	1.22732e-262	1	AZIN1	Cancer/Epithelial
0	0.476316	0.44	0.09	0	1	GOLM1	Cancer/Epithelial
0	0.475902	0.417	0.086	0	1	PRRG4	Cancer/Epithelial
6.03696e-212	0.475827	0.449	0.159	1.61066e-207	1	KLF5	Cancer/Epithelial
0	0.47508	0.372	0.043	0	1	SLC7A8	Cancer/Epithelial
0	0.474644	0.282	0.008	0	1	ARHGAP40	Cancer/Epithelial
0	0.472179	0.384	0.064	0	1	CASZ1	Cancer/Epithelial
0	0.467829	0.472	0.105	0	1	HNMT	Cancer/Epithelial
0	0.465832	0.423	0.08	0	1	PLEKHF2	Cancer/Epithelial
0	0.465031	0.448	0.099	0	1	KIF16B	Cancer/Epithelial
5.48586e-241	0.46494	0.598	0.261	1.46363e-236	1	HEBP1	Cancer/Epithelial
2.23979e-244	0.464882	0.681	0.339	5.97575e-240	1	PRDX3	Cancer/Epithelial
0	0.464356	0.359	0.042	0	1	RHPN2	Cancer/Epithelial
4.21256e-226	0.46371	0.516	0.201	1.12391e-221	1	SLC25A25	Cancer/Epithelial
0	0.460445	0.461	0.097	0	1	PHYHD1	Cancer/Epithelial
0	0.460239	0.534	0.114	0	1	UCP2	Cancer/Epithelial
4.92246e-299	0.459814	0.353	0.069	1.31331e-294	1	RHOV	Cancer/Epithelial
3.25412e-299	0.458877	0.536	0.176	8.68199e-295	1	C1orf21	Cancer/Epithelial
5.11016e-253	0.458871	0.78	0.435	1.36339e-248	1	SRP9	Cancer/Epithelial
3.55754305218494e-316	0.45712	0.454	0.117	9.49152486322943e-312	1	HIPK2	Cancer/Epithelial
6.46992e-256	0.456515	0.314	0.063	1.72617e-251	1	BMP2K	Cancer/Epithelial
0	0.455367	0.368	0.062	0	1	GLI3	Cancer/Epithelial
5.9712e-261	0.455065	0.588	0.238	1.59312e-256	1	PTP4A2	Cancer/Epithelial
0	0.454422	0.403	0.074	0	1	TMC4	Cancer/Epithelial
0	0.452663	0.479	0.089	0	1	IQGAP2	Cancer/Epithelial
0	0.451772	0.332	0.029	0	1	SLC1A4	Cancer/Epithelial
0	0.450911	0.275	0.009	0	1	AC008268.1	Cancer/Epithelial
0	0.449153	0.379	0.052	0	1	CTD-2015H6.3	Cancer/Epithelial
1.34538e-246	0.44879	0.871	0.541	3.58947e-242	1	TSC22D1	Cancer/Epithelial
1.01218e-234	0.448043	0.448	0.148	2.70049e-230	1	ALDH2	Cancer/Epithelial
0	0.448025	0.377	0.043	0	1	GPR160	Cancer/Epithelial
8.48213e-228	0.447352	0.736	0.402	2.26303e-223	1	TECR	Cancer/Epithelial
1.26477e-238	0.4467	0.721	0.377	3.3744e-234	1	GOLGA4	Cancer/Epithelial
1.57687e-241	0.446038	0.495	0.177	4.2071e-237	1	ADAM10	Cancer/Epithelial
3.21526e-253	0.445847	0.766	0.413	8.57832e-249	1	ATP6V0B	Cancer/Epithelial
1.48119e-213	0.445692	0.62	0.294	3.95182e-209	1	OAT	Cancer/Epithelial
4.52775e-273	0.445005	0.461	0.138	1.208e-268	1	NQO1	Cancer/Epithelial
1.21479598498531e-311	0.444454	0.479	0.134	3.24108e-307	1	HSBP1L1	Cancer/Epithelial
0	0.444298	0.342	0.035	0	1	BSPRY	Cancer/Epithelial
3.98252e-253	0.441629	0.596	0.247	1.06254e-248	1	USP22	Cancer/Epithelial
0	0.439193	0.352	0.038	0	1	SEZ6L2	Cancer/Epithelial
0	0.438068	0.322	0.023	0	1	SULT2B1	Cancer/Epithelial
0	0.437651	0.413	0.088	0	1	TPD52	Cancer/Epithelial
7.26486e-226	0.437462	0.831	0.513	1.93827e-221	1	KTN1	Cancer/Epithelial
1.75793e-236	0.437004	0.789	0.454	4.69016e-232	1	UQCRQ	Cancer/Epithelial
0	0.436614	0.412	0.091	0	1	SYTL2	Cancer/Epithelial
1.51003e-256	0.43572	0.598	0.247	4.02876e-252	1	SCARB2	Cancer/Epithelial
0	0.434942	0.385	0.076	0	1	NAALADL2	Cancer/Epithelial
0	0.434776	0.357	0.044	0	1	HOOK1	Cancer/Epithelial
5.52119e-237	0.434527	0.825	0.509	1.47305e-232	1	SPCS1	Cancer/Epithelial
3.93797e-231	0.434481	0.626	0.288	1.05065e-226	1	BLVRB	Cancer/Epithelial
1.26418e-159	0.434422	0.921	0.767	3.37283e-155	1	KLF6	Cancer/Epithelial
1.38688e-223	0.43289	0.588	0.263	3.7002e-219	1	AKR7A2	Cancer/Epithelial
9.70579e-269	0.432549	0.476	0.15	2.58951e-264	1	PLPP2	Cancer/Epithelial
7.47561e-251	0.431805	0.747	0.394	1.99449e-246	1	UQCR10	Cancer/Epithelial
1.02772e-278	0.430664	0.598	0.234	2.74197e-274	1	RERE	Cancer/Epithelial
1.58944e-223	0.429542	0.718	0.383	4.24062e-219	1	TTC3	Cancer/Epithelial
0	0.429249	0.348	0.049	0	1	ARHGAP32	Cancer/Epithelial
6.36609e-269	0.428724	0.63	0.267	1.69847e-264	1	COA3	Cancer/Epithelial
8.60234e-241	0.42871	0.499	0.179	2.2951e-236	1	ITGAV	Cancer/Epithelial
8.36735180723815e-316	0.426874	0.395	0.084	2.23240946217114e-311	1	KDM4B	Cancer/Epithelial
3.56154e-260	0.42621	0.373	0.093	9.5022e-256	1	CCNG2	Cancer/Epithelial
3.66069e-207	0.425707	0.675	0.352	9.76672e-203	1	NUCB2	Cancer/Epithelial
6.76158e-196	0.424697	0.697	0.386	1.80399e-191	1	SRI	Cancer/Epithelial
1.12977991234518e-318	0.423886	0.278	0.033	3.01425280613694e-314	1	KCNMA1	Cancer/Epithelial
1.61571e-247	0.423073	0.839	0.508	4.31072e-243	1	DDX17	Cancer/Epithelial
5.18965e-249	0.421211	0.574	0.231	1.3846e-244	1	TMED3	Cancer/Epithelial
2.308e-253	0.421175	0.527	0.193	6.15775e-249	1	ZNF593	Cancer/Epithelial
3.36829e-219	0.420856	0.675	0.34	8.9866e-215	1	PLA2G16	Cancer/Epithelial
3.58833e-295	0.420601	0.983	0.85	9.57368e-291	1	H3F3A	Cancer/Epithelial
1.20231e-221	0.41973	0.675	0.339	3.20776e-217	1	BZW1	Cancer/Epithelial
7.75956e-152	0.41908	0.359	0.131	2.07025e-147	1	ELMSAN1	Cancer/Epithelial
3.95265e-266	0.418981	0.534	0.191	1.05457e-261	1	BEX4	Cancer/Epithelial
5.80428212039854e-316	0.417036	0.387	0.081	1.54858246972233e-311	1	EHF	Cancer/Epithelial
0	0.416796	0.354	0.059	0	1	GALNT7	Cancer/Epithelial
2.28066e-220	0.41644	0.783	0.46	6.08481e-216	1	VAPA	Cancer/Epithelial
3.64502e-218	0.416056	0.742	0.411	9.7249e-214	1	PNPLA2	Cancer/Epithelial
1.30235704243753e-319	0.41602	0.403	0.087	3.47468858922332e-315	1	IRF6	Cancer/Epithelial
9.71607e-276	0.415961	0.37	0.084	2.59225e-271	1	IRX2	Cancer/Epithelial
1.16549e-197	0.415465	0.653	0.336	3.10953e-193	1	MIDN	Cancer/Epithelial
2.11323e-280	0.414143	0.545	0.192	5.63809e-276	1	JUP	Cancer/Epithelial
0	0.414071	0.347	0.049	0	1	FAH	Cancer/Epithelial
3.52523718654781e-316	0.413678	0.399	0.086	9.40533281370955e-312	1	MTHFD2L	Cancer/Epithelial
1.73808e-177	0.412238	0.374	0.127	4.63719e-173	1	PMAIP1	Cancer/Epithelial
0	0.412185	0.335	0.038	0	1	FAM174B	Cancer/Epithelial
3.24965e-198	0.411278	0.743	0.426	8.67006e-194	1	IL6ST	Cancer/Epithelial
0	0.410963	0.351	0.054	0	1	CAB39L	Cancer/Epithelial
0	0.410935	0.325	0.041	0	1	TMEM241	Cancer/Epithelial
1.87287e-241	0.410709	0.411	0.121	4.99681e-237	1	IGF1R	Cancer/Epithelial
4.69322e-228	0.409329	0.544	0.22	1.25215e-223	1	PBX1	Cancer/Epithelial
3.98681332255135e-319	0.408522	0.34	0.057	1.0636817944567e-314	1	PARD6B	Cancer/Epithelial
6.20724e-231	0.408347	0.624	0.284	1.65609e-226	1	ASAH1	Cancer/Epithelial
2.60361e-170	0.407818	0.859	0.608	6.94642e-166	1	WSB1	Cancer/Epithelial
2.05697611166349e-317	0.407413	0.427	0.101	5.48801226591818e-313	1	KRTCAP3	Cancer/Epithelial
4.66634e-239	0.40721	0.641	0.294	1.24498e-234	1	MEAF6	Cancer/Epithelial
2.30272e-137	0.407101	0.911	0.712	6.14367e-133	1	FOSB	Cancer/Epithelial
1.64139e-211	0.406453	0.872	0.597	4.37922e-207	1	COX6A1	Cancer/Epithelial
1.42296e-270	0.405731	0.409	0.108	3.79646e-266	1	ZNF652	Cancer/Epithelial
2.9569e-293	0.405169	0.394	0.091	7.88902e-289	1	WIPI1	Cancer/Epithelial
3.10529e-158	0.401511	0.451	0.192	8.28491e-154	1	HES1	Cancer/Epithelial
7.3803e-202	0.399986	0.491	0.196	1.96906e-197	1	ACSL3	Cancer/Epithelial
8.30828e-188	0.398207	0.742	0.437	2.21665e-183	1	ARF4	Cancer/Epithelial
2.3374e-214	0.397862	0.665	0.333	6.23618e-210	1	PVRL2	Cancer/Epithelial
4.87182e-269	0.397739	0.488	0.157	1.2998e-264	1	MBTPS1	Cancer/Epithelial
8.94779e-204	0.397677	0.474	0.183	2.38727e-199	1	QSOX1	Cancer/Epithelial
1.02729e-241	0.396106	0.638	0.289	2.74081e-237	1	PCBD1	Cancer/Epithelial
0	0.395377	0.3	0.046	0	1	TFF3	Cancer/Epithelial
1.42606e-253	0.39446	0.472	0.154	3.80474e-249	1	TP53TG1	Cancer/Epithelial
2.46866e-254	0.394123	0.281	0.048	6.58639e-250	1	FAAH2	Cancer/Epithelial
1.10489e-191	0.393639	0.842	0.575	2.94786e-187	1	PARK7	Cancer/Epithelial
0	0.393413	0.307	0.03	0	1	MARVELD3	Cancer/Epithelial
7.31704e-246	0.392493	0.392	0.107	1.95219e-241	1	ZNF217	Cancer/Epithelial
2.04299e-224	0.39221	0.588	0.258	5.45069e-220	1	STRA13	Cancer/Epithelial
2.42092166462211e-322	0.39195	0.408	0.091	6.45901900121178e-318	1	SC5D	Cancer/Epithelial
3.18974e-255	0.38909	0.981	0.839	8.51022e-251	1	SERF2	Cancer/Epithelial
0	0.388981	0.289	0.014	0	1	INPP5J	Cancer/Epithelial
2.60761e-150	0.38861	0.415	0.172	6.9571e-146	1	IER5	Cancer/Epithelial
2.63889e-284	0.387143	0.454	0.13	7.04056e-280	1	TP53I11	Cancer/Epithelial
1.1932e-154	0.385323	0.353	0.126	3.18346e-150	1	TCEAL1	Cancer/Epithelial
2.5556e-248	0.385123	0.405	0.114	6.81834e-244	1	EFHC1	Cancer/Epithelial
1.79749539684032e-312	0.385067	0.341	0.059	4.79572e-308	1	DNALI1	Cancer/Epithelial
9.2522e-196	0.38386	0.841	0.553	2.46849e-191	1	SEC61B	Cancer/Epithelial
8.29601e-212	0.383842	0.807	0.491	2.21338e-207	1	C11orf31	Cancer/Epithelial
3.65548568709179e-316	0.38331	0.318	0.049	9.75283581316088e-312	1	PEX11A	Cancer/Epithelial
0	0.383225	0.254	0.019	0	1	PRR15	Cancer/Epithelial
0	0.382638	0.255	0.012	0	1	RANBP3L	Cancer/Epithelial
1.59946e-197	0.381709	0.281	0.064	4.26735e-193	1	ITGB6	Cancer/Epithelial
6.35624e-164	0.379682	0.483	0.213	1.69585e-159	1	PTP4A1	Cancer/Epithelial
9.61087e-221	0.379543	0.583	0.255	2.56418e-216	1	ZNF24	Cancer/Epithelial
4.46271e-204	0.379465	0.632	0.311	1.19065e-199	1	KRT10	Cancer/Epithelial
2.39659e-192	0.379405	0.889	0.637	6.39411e-188	1	SKP1	Cancer/Epithelial
2.94935e-275	0.379188	0.395	0.098	7.86887e-271	1	MSI2	Cancer/Epithelial
3.62833587077202e-315	0.378759	0.382	0.078	9.68040010321975e-311	1	CCDC57	Cancer/Epithelial
1.85134e-209	0.37873	0.739	0.414	4.93939e-205	1	NDUFV2	Cancer/Epithelial
7.9659e-277	0.378666	0.44	0.126	2.1253e-272	1	RIC3	Cancer/Epithelial
4.94103e-135	0.378027	0.919	0.727	1.31827e-130	1	NEAT1	Cancer/Epithelial
6.64062e-217	0.375666	0.749	0.417	1.77172e-212	1	TMED10	Cancer/Epithelial
5.89961e-203	0.375428	0.643	0.32	1.57401e-198	1	NFIA	Cancer/Epithelial
2.6581e-229	0.375134	0.559	0.231	7.0918e-225	1	FLNB	Cancer/Epithelial
2.84626e-262	0.37472	0.348	0.077	7.59383e-258	1	RAB3IP	Cancer/Epithelial
0	0.374372	0.329	0.051	0	1	C6orf132	Cancer/Epithelial
7.03414e-235	0.374289	0.52	0.198	1.87671e-230	1	GCSH	Cancer/Epithelial
1.10109e-273	0.371421	0.306	0.054	2.9377e-269	1	MAGI3	Cancer/Epithelial
0	0.371261	0.712	0.305	0	1	EZR	Cancer/Epithelial
2.48762e-308	0.370849	0.292	0.04	6.63698e-304	1	PKP2	Cancer/Epithelial
2.31182e-215	0.370284	0.35	0.095	6.16795e-211	1	SH3BP4	Cancer/Epithelial
3.80736e-206	0.370248	0.624	0.301	1.0158e-201	1	BNIP3L	Cancer/Epithelial
6.65714e-204	0.370054	0.512	0.209	1.77613e-199	1	PON2	Cancer/Epithelial
4.40966e-204	0.369212	0.555	0.244	1.1765e-199	1	CTNND1	Cancer/Epithelial
3.63978e-186	0.368965	0.365	0.118	9.71094e-182	1	SOX9	Cancer/Epithelial
3.7592e-269	0.36816	0.369	0.085	1.00295e-264	1	MCCC2	Cancer/Epithelial
3.10282e-188	0.366936	0.717	0.408	8.27833e-184	1	FKBP2	Cancer/Epithelial
6.58062e-307	0.365048	0.276	0.034	1.75571e-302	1	MBOAT1	Cancer/Epithelial
6.12551e-209	0.364849	0.442	0.156	1.63429e-204	1	OSER1	Cancer/Epithelial
3.80674e-252	0.364402	0.415	0.118	1.01564e-247	1	ZNF91	Cancer/Epithelial
0	0.364284	0.263	0.021	0	1	TTC6	Cancer/Epithelial
4.2408e-204	0.363571	0.453	0.166	1.13145e-199	1	AIG1	Cancer/Epithelial
5.04908e-201	0.363462	0.625	0.305	1.34709e-196	1	GTF2I	Cancer/Epithelial
1.06963e-225	0.36282	0.646	0.31	2.85376e-221	1	TMEM2	Cancer/Epithelial
5.62088e-205	0.362137	0.693	0.367	1.49965e-200	1	NDUFC1	Cancer/Epithelial
2.23312e-184	0.362108	0.75	0.447	5.95796e-180	1	HNRNPF	Cancer/Epithelial
3.47818e-157	0.361792	0.289	0.085	9.27977e-153	1	GMNN	Cancer/Epithelial
5.76319e-259	0.361122	0.318	0.063	1.53762e-254	1	IRS1	Cancer/Epithelial
1.13322e-167	0.360766	0.828	0.563	3.02342e-163	1	HNRNPA0	Cancer/Epithelial
8.63442e-175	0.359658	0.598	0.302	2.30366e-170	1	TMEM205	Cancer/Epithelial
4.53432e-229	0.358835	0.508	0.192	1.20976e-224	1	CISD3	Cancer/Epithelial
5.42052e-261	0.358463	0.534	0.195	1.4462e-256	1	SMS	Cancer/Epithelial
2.82769e-113	0.358403	0.379	0.17	7.54429e-109	1	TRIB1	Cancer/Epithelial
3.06281e-288	0.358246	0.279	0.039	8.17158e-284	1	SGK3	Cancer/Epithelial
0	0.357887	0.27	0.019	0	1	MB	Cancer/Epithelial
4.24419e-210	0.357854	0.659	0.33	1.13235e-205	1	GLUD1	Cancer/Epithelial
5.55876e-289	0.35749	0.336	0.063	1.48308e-284	1	SPATA13	Cancer/Epithelial
0	0.356539	0.292	0.033	0	1	RAB17	Cancer/Epithelial
2.68348e-159	0.356247	0.847	0.588	7.15953e-155	1	STAT3	Cancer/Epithelial
4.00481e-235	0.35531	0.411	0.123	1.06848e-230	1	CLN3	Cancer/Epithelial
2.60815e-190	0.35485	0.8	0.501	6.95853e-186	1	UBXN4	Cancer/Epithelial
7.39143e-201	0.354477	0.735	0.412	1.97203e-196	1	AKAP9	Cancer/Epithelial
1.05905e-265	0.354231	0.379	0.092	2.82555e-261	1	GSTO2	Cancer/Epithelial
2.32714e-200	0.353913	0.692	0.37	6.20881e-196	1	AURKAIP1	Cancer/Epithelial
2.91792e-189	0.353856	0.671	0.358	7.78502e-185	1	NAPA	Cancer/Epithelial
1.12446e-210	0.353537	0.542	0.229	3.00007e-206	1	ZFAND6	Cancer/Epithelial
2.85162e-229	0.352865	0.507	0.191	7.60813e-225	1	GBAS	Cancer/Epithelial
4.69106e-236	0.352496	0.298	0.061	1.25157e-231	1	COBL	Cancer/Epithelial
5.30919e-186	0.351567	0.542	0.245	1.41649e-181	1	IFNGR2	Cancer/Epithelial
1.1764e-172	0.351247	0.643	0.344	3.13864e-168	1	TMEM165	Cancer/Epithelial
3.27782e-306	0.349797	0.299	0.043	8.74523e-302	1	MEGF9	Cancer/Epithelial
1.05933e-301	0.348926	0.295	0.043	2.82628e-297	1	RP11-12G12.7	Cancer/Epithelial
6.51699e-196	0.348788	0.872	0.597	1.73873e-191	1	HMGN2	Cancer/Epithelial
5.97652e-279	0.346093	0.353	0.074	1.59454e-274	1	HN1L	Cancer/Epithelial
1.43544e-175	0.345699	0.627	0.327	3.82974e-171	1	VIMP	Cancer/Epithelial
3.81984e-204	0.345666	0.721	0.396	1.01913e-199	1	DYNLT1	Cancer/Epithelial
2.04914e-235	0.345592	0.478	0.167	5.46709e-231	1	CNDP2	Cancer/Epithelial
1.86657e-295	0.345168	0.303	0.048	4.98e-291	1	CCDC64B	Cancer/Epithelial
2.43672e-218	0.344921	0.357	0.097	6.50118e-214	1	IDH1	Cancer/Epithelial
8.89525670085497e-319	0.344456	0.271	0.032	2.37325448778811e-314	1	WWC1	Cancer/Epithelial
1.81556e-257	0.344163	0.279	0.046	4.84392e-253	1	CGNL1	Cancer/Epithelial
1.53037e-236	0.343775	0.368	0.096	4.08304e-232	1	HDHD3	Cancer/Epithelial
4.17015e-184	0.343055	0.581	0.279	1.11259e-179	1	MIEN1	Cancer/Epithelial
5.17172e-113	0.341542	0.944	0.79	1.37981e-108	1	ZFP36L1	Cancer/Epithelial
1.6392e-261	0.340901	0.319	0.063	4.37338e-257	1	NEBL	Cancer/Epithelial
9.96061e-245	0.340782	0.307	0.062	2.65749e-240	1	SPOPL	Cancer/Epithelial
0	0.338304	0.412	0.09	0	1	SORL1	Cancer/Epithelial
6.22294e-202	0.337919	0.586	0.27	1.66028e-197	1	APOA1BP	Cancer/Epithelial
6.3003e-235	0.336483	0.377	0.102	1.68092e-230	1	TMEM60	Cancer/Epithelial
3.48217e-210	0.336449	0.354	0.099	9.29042e-206	1	KCTD3	Cancer/Epithelial
1.32864e-155	0.336053	0.796	0.522	3.5448e-151	1	RPS27L	Cancer/Epithelial
0	0.335391	0.352	0.067	5.37725e-304	1	RALGPS2	Cancer/Epithelial
3.63383e-269	0.335157	0.376	0.091	9.69505e-265	1	LRBA	Cancer/Epithelial
2.49817e-173	0.334931	0.835	0.56	6.6651e-169	1	WDR83OS	Cancer/Epithelial
2.2175e-147	0.334791	0.581	0.309	5.91629e-143	1	MYEOV2	Cancer/Epithelial
3.55768e-271	0.333838	0.304	0.054	9.49188e-267	1	CERS6	Cancer/Epithelial
6.49563e-256	0.333494	0.363	0.087	1.73303e-251	1	TMEM25	Cancer/Epithelial
1.19077e-226	0.332056	0.308	0.068	3.17699e-222	1	PANK3	Cancer/Epithelial
2.02989e-115	0.331965	0.351	0.148	5.41576e-111	1	MAGED1	Cancer/Epithelial
4.26068e-173	0.33192	0.571	0.279	1.13675e-168	1	CHMP4B	Cancer/Epithelial
2.34336e-217	0.331359	0.48	0.18	6.25209e-213	1	MAST4	Cancer/Epithelial
1.95469e-218	0.33126	0.45	0.156	5.21512e-214	1	UQCC2	Cancer/Epithelial
2.29034e-198	0.330276	0.488	0.195	6.11064e-194	1	TMEM141	Cancer/Epithelial
2.6456e-197	0.329795	0.489	0.196	7.05846e-193	1	CHCHD5	Cancer/Epithelial
2.18377e-230	0.329318	0.33	0.079	5.8263e-226	1	GSTZ1	Cancer/Epithelial
7.16968e-221	0.329275	0.375	0.107	1.91287e-216	1	PAK4	Cancer/Epithelial
3.28535e-195	0.328948	0.368	0.114	8.76531e-191	1	QDPR	Cancer/Epithelial
3.33788e-204	0.328517	0.887	0.598	8.90547e-200	1	SELM	Cancer/Epithelial
2.71664e-186	0.328436	0.905	0.658	7.248e-182	1	GPX4	Cancer/Epithelial
4.80106e-164	0.328314	0.342	0.113	1.28092e-159	1	DUSP5	Cancer/Epithelial
3.19034e-258	0.328215	0.319	0.064	8.51183e-254	1	GALNT3	Cancer/Epithelial
1.00507e-159	0.327536	0.826	0.555	2.68153e-155	1	CCNL1	Cancer/Epithelial
1.19685e-172	0.327471	0.512	0.229	3.1932e-168	1	CERS2	Cancer/Epithelial
3.86002e-109	0.3272	0.347	0.152	1.02985e-104	1	AP000769.1	Cancer/Epithelial
2.12971e-248	0.326819	0.421	0.124	5.68207e-244	1	GAMT	Cancer/Epithelial
7.80458e-225	0.3264	0.339	0.085	2.08226e-220	1	RAPH1	Cancer/Epithelial
8.70337e-181	0.325282	0.615	0.311	2.32206e-176	1	MRPL41	Cancer/Epithelial
7.03048e-175	0.325204	0.672	0.371	1.87573e-170	1	NDUFS8	Cancer/Epithelial
1.00242e-166	0.325118	0.475	0.205	2.67445e-162	1	LYPLA1	Cancer/Epithelial
4.10312e-203	0.325088	0.517	0.215	1.09471e-198	1	APMAP	Cancer/Epithelial
5.36452e-179	0.32503	0.667	0.362	1.43126e-174	1	PNRC2	Cancer/Epithelial
1.14564e-207	0.324006	0.357	0.103	3.05657e-203	1	HOXB2	Cancer/Epithelial
1.4248e-184	0.321571	0.5	0.212	3.80137e-180	1	BCCIP	Cancer/Epithelial
1.36176e-217	0.321251	0.493	0.187	3.63316e-213	1	ACAA1	Cancer/Epithelial
3.43591e-190	0.320871	0.359	0.111	9.167e-186	1	FARP1	Cancer/Epithelial
9.6862e-212	0.320823	0.708	0.377	2.58428e-207	1	TOB1	Cancer/Epithelial
5.63458e-217	0.320697	0.279	0.057	1.50331e-212	1	TGFB3	Cancer/Epithelial
1.26014e-250	0.320295	0.293	0.054	3.36206e-246	1	CHDH	Cancer/Epithelial
3.40151e-184	0.320011	0.413	0.149	9.07523e-180	1	LGALS8	Cancer/Epithelial
9.43587e-168	0.319368	0.711	0.415	2.51749e-163	1	NHP2	Cancer/Epithelial
4.43912e-196	0.319056	0.425	0.151	1.18436e-191	1	NUP98	Cancer/Epithelial
4.05038e-250	0.317802	0.284	0.05	1.08064e-245	1	CNKSR1	Cancer/Epithelial
8.26276e-202	0.317191	0.404	0.134	2.2045e-197	1	NIT2	Cancer/Epithelial
5.61132e-189	0.316584	0.453	0.174	1.4971e-184	1	ARRDC1	Cancer/Epithelial
6.05697e-184	0.316267	0.588	0.285	1.616e-179	1	NDUFA5	Cancer/Epithelial
5.6967e-167	0.315901	0.941	0.763	1.51988e-162	1	ATP5G2	Cancer/Epithelial
4.67874e-285	0.315885	0.523	0.185	1.24829e-280	1	DUSP4	Cancer/Epithelial
1.64525e-210	0.314941	0.324	0.082	4.38952e-206	1	GSE1	Cancer/Epithelial
2.9271e-172	0.314715	0.619	0.322	7.8095e-168	1	SDHC	Cancer/Epithelial
1.73245e-185	0.314712	0.513	0.222	4.62218e-181	1	KLHDC2	Cancer/Epithelial
2.28179e-112	0.314249	0.418	0.206	6.08782e-108	1	CXCL2	Cancer/Epithelial
2.68232e-168	0.314181	0.727	0.432	7.15642e-164	1	SF3B6	Cancer/Epithelial
5.84536970645112e-318	0.314147	0.257	0.026	1.55954463768116e-313	1	MREG	Cancer/Epithelial
1.0702e-261	0.314059	0.313	0.06	2.8553e-257	1	MAP7	Cancer/Epithelial
1.70729e-87	0.313835	0.382	0.194	4.55504e-83	1	YPEL2	Cancer/Epithelial
2.54753e-188	0.313403	0.75	0.439	6.79681e-184	1	ATPIF1	Cancer/Epithelial
1.19853e-135	0.313326	0.7	0.434	3.19768e-131	1	SLC38A2	Cancer/Epithelial
1.21736e-186	0.313024	0.335	0.098	3.24793e-182	1	SH3RF1	Cancer/Epithelial
7.02961e-282	0.313002	0.304	0.051	1.8755e-277	1	TOM1L1	Cancer/Epithelial
1.11187e-196	0.312874	0.414	0.144	2.96648e-192	1	IGSF8	Cancer/Epithelial
2.85315e-140	0.312567	0.416	0.178	7.6122e-136	1	CRY1	Cancer/Epithelial
1.10756e-220	0.312429	0.396	0.12	2.95496e-216	1	KIAA0319L	Cancer/Epithelial
9.82981e-176	0.312266	0.798	0.507	2.62259e-171	1	ERH	Cancer/Epithelial
3.36772e-205	0.311741	0.361	0.106	8.98507e-201	1	KIF13B	Cancer/Epithelial
6.5899e-181	0.311381	0.576	0.278	1.75819e-176	1	NME4	Cancer/Epithelial
1.72196e-208	0.311101	0.517	0.211	4.59419e-204	1	LONP2	Cancer/Epithelial
1.40977e-206	0.310772	0.324	0.084	3.76126e-202	1	EPB41L5	Cancer/Epithelial
1.45812e-156	0.310484	0.666	0.38	3.89025e-152	1	AFF4	Cancer/Epithelial
1.15749e-281	0.3099	0.283	0.043	3.08819e-277	1	CRB3	Cancer/Epithelial
1.57609e-201	0.309546	0.426	0.149	4.20502e-197	1	TCEA3	Cancer/Epithelial
5.24196e-172	0.309542	0.545	0.257	1.39855e-167	1	SUCLG1	Cancer/Epithelial
8.65718e-170	0.308873	0.412	0.157	2.30974e-165	1	ARHGEF12	Cancer/Epithelial
5.84876e-293	0.308392	0.289	0.042	1.56045e-288	1	SEMA4B	Cancer/Epithelial
8.52108e-175	0.308308	0.628	0.328	2.27342e-170	1	MRPL57	Cancer/Epithelial
2.11767e-282	0.30816	0.306	0.052	5.64995e-278	1	GATM	Cancer/Epithelial
1.38154e-153	0.306804	0.532	0.263	3.68594e-149	1	B4GALT1	Cancer/Epithelial
4.40364e-271	0.30598	0.298	0.051	1.17489e-266	1	MAPK13	Cancer/Epithelial
4.69039e-198	0.305789	0.445	0.165	1.2514e-193	1	ENOSF1	Cancer/Epithelial
1.86749e-175	0.305516	0.584	0.288	4.98245e-171	1	AK2	Cancer/Epithelial
2.06952e-197	0.305424	0.783	0.468	5.52147e-193	1	CUTA	Cancer/Epithelial
2.14529e-163	0.305401	0.621	0.331	5.72364e-159	1	PHB	Cancer/Epithelial
4.07637e-168	0.302759	0.48	0.208	1.08758e-163	1	MAP3K13	Cancer/Epithelial
1.23052e-179	0.301423	0.375	0.127	3.28304e-175	1	PAWR	Cancer/Epithelial
1.21882e-170	0.299949	0.53	0.247	3.25182e-166	1	PPT1	Cancer/Epithelial
3.2593e-161	0.299807	0.466	0.202	8.6958e-157	1	RAB18	Cancer/Epithelial
1.68251e-231	0.299686	0.295	0.06	4.48892e-227	1	DUSP16	Cancer/Epithelial
3.1713e-179	0.299334	0.43	0.167	8.46104e-175	1	ITPR2	Cancer/Epithelial
1.56049e-217	0.299278	0.255	0.046	4.16337e-213	1	DACH1	Cancer/Epithelial
3.23361e-155	0.299238	0.94	0.764	8.62727e-151	1	CHCHD2	Cancer/Epithelial
2.98516e-201	0.299202	0.254	0.05	7.96442e-197	1	SREBF1	Cancer/Epithelial
1.38951e-172	0.298633	0.502	0.222	3.70722e-168	1	RNF11	Cancer/Epithelial
0	0.298041	0.254	0.026	0	1	SIDT1	Cancer/Epithelial
2.6218e-175	0.296688	0.501	0.219	6.99496e-171	1	HINT2	Cancer/Epithelial
9.38292e-185	0.295131	0.43	0.161	2.50336e-180	1	C14orf1	Cancer/Epithelial
5.52579e-167	0.294989	0.67	0.375	1.47428e-162	1	ATP5G1	Cancer/Epithelial
4.82597e-199	0.294725	0.308	0.078	1.28757e-194	1	FHIT	Cancer/Epithelial
7.81755e-166	0.29458	0.442	0.181	2.08572e-161	1	PLIN3	Cancer/Epithelial
7.42615e-220	0.294242	0.267	0.051	1.9813e-215	1	CAMK2N1	Cancer/Epithelial
2.51168e-202	0.293901	0.292	0.068	6.70116e-198	1	TRAFD1	Cancer/Epithelial
7.6957e-253	0.293071	0.277	0.046	2.05321e-248	1	RUNDC1	Cancer/Epithelial
6.10757e-168	0.292608	0.442	0.179	1.6295e-163	1	GNL3	Cancer/Epithelial
4.0609e-149	0.292592	0.437	0.19	1.08345e-144	1	ZBTB16	Cancer/Epithelial
3.41814e-185	0.292401	0.656	0.347	9.11961e-181	1	NME3	Cancer/Epithelial
5.46984e-162	0.292039	0.662	0.371	1.45935e-157	1	ATP5J2	Cancer/Epithelial
9.48449e-144	0.291873	0.283	0.087	2.53046e-139	1	ALAS1	Cancer/Epithelial
1.08067e-232	0.291652	0.324	0.076	2.88322e-228	1	ZNF385A	Cancer/Epithelial
1.01438e-166	0.290974	0.481	0.21	2.70636e-162	1	NANS	Cancer/Epithelial
1.16347e-242	0.290969	0.456	0.155	3.10413e-238	1	SH3YL1	Cancer/Epithelial
9.43769e-195	0.290834	0.491	0.2	2.51798e-190	1	COQ4	Cancer/Epithelial
2.3919e-237	0.290468	0.273	0.049	6.38159e-233	1	SHTN1	Cancer/Epithelial
1.24824e-227	0.29033	0.303	0.065	3.3303e-223	1	TMEM254	Cancer/Epithelial
4.96316e-199	0.289971	0.8	0.486	1.32417e-194	1	SYNGR2	Cancer/Epithelial
1.65233e-181	0.289057	0.422	0.16	4.40842e-177	1	RNASE4	Cancer/Epithelial
3.21941e-308	0.289008	0.265	0.031	8.58938e-304	1	MPP7	Cancer/Epithelial
2.24797e-151	0.28839	0.331	0.113	5.99759e-147	1	NRIP1	Cancer/Epithelial
1.5482e-173	0.287826	0.506	0.225	4.1306e-169	1	TMEM9	Cancer/Epithelial
9.87272e-211	0.285941	0.293	0.066	2.63404e-206	1	CXADR	Cancer/Epithelial
4.80833e-178	0.285489	0.719	0.414	1.28286e-173	1	NCOR1	Cancer/Epithelial
7.51358e-156	0.285475	0.754	0.473	2.00462e-151	1	ANAPC11	Cancer/Epithelial
6.34382e-120	0.285469	0.866	0.655	1.69253e-115	1	PRDX1	Cancer/Epithelial
4.21772e-189	0.28524	0.491	0.204	1.12529e-184	1	SUDS3	Cancer/Epithelial
1.56098e-158	0.284958	0.55	0.272	4.1647e-154	1	TXNDC17	Cancer/Epithelial
2.24302e-203	0.284895	0.348	0.098	5.98438e-199	1	TMEM99	Cancer/Epithelial
7.01601e-170	0.2841	0.791	0.501	1.87187e-165	1	HNRNPC	Cancer/Epithelial
4.15888e-149	0.284066	0.521	0.255	1.10959e-144	1	SPTSSA	Cancer/Epithelial
4.18544e-151	0.283689	0.585	0.309	1.11668e-146	1	RTN3	Cancer/Epithelial
5.02104e-147	0.283584	0.502	0.244	1.33961e-142	1	CDC42EP1	Cancer/Epithelial
1.15547e-163	0.282331	0.397	0.15	3.0828e-159	1	SCAMP4	Cancer/Epithelial
2.86521e-144	0.282294	0.561	0.293	7.64437e-140	1	RAB10	Cancer/Epithelial
1.54824e-172	0.280634	0.798	0.506	4.13071e-168	1	YWHAE	Cancer/Epithelial
3.65507e-130	0.280026	0.267	0.085	9.75172e-126	1	GADD45G	Cancer/Epithelial
2.13055e-176	0.280003	0.448	0.18	5.68431e-172	1	CACUL1	Cancer/Epithelial
1.72235e-165	0.279881	0.56	0.275	4.59523e-161	1	SLC25A39	Cancer/Epithelial
9.3274e-158	0.279617	0.72	0.434	2.48855e-153	1	TMED2	Cancer/Epithelial
5.36687e-139	0.27959	0.573	0.31	1.43188e-134	1	PIM3	Cancer/Epithelial
1.09508e-199	0.279431	0.33	0.091	2.92169e-195	1	FAM214A	Cancer/Epithelial
2.10868e-162	0.279295	0.449	0.189	5.62595e-158	1	PDXDC1	Cancer/Epithelial
2.58418e-170	0.279147	0.414	0.158	6.8946e-166	1	ERGIC1	Cancer/Epithelial
5.3983e-148	0.278986	0.623	0.347	1.44027e-143	1	ATOX1	Cancer/Epithelial
2.01517e-166	0.278885	0.429	0.172	5.37647e-162	1	TPBG	Cancer/Epithelial
2.16659e-172	0.278103	0.307	0.088	5.78046e-168	1	AMFR	Cancer/Epithelial
1.65326e-135	0.277668	0.822	0.572	4.41088e-131	1	COX6C	Cancer/Epithelial
3.10226e-186	0.277254	0.383	0.129	8.27683e-182	1	PLA2G12A	Cancer/Epithelial
1.24199e-153	0.276978	0.845	0.585	3.31364e-149	1	SRSF5	Cancer/Epithelial
6.88843e-230	0.276899	0.258	0.044	1.83783e-225	1	CCDC125	Cancer/Epithelial
1.68352e-134	0.276086	0.88	0.656	4.49164e-130	1	GABARAP	Cancer/Epithelial
1.06793e-141	0.275849	0.425	0.184	2.84923e-137	1	AHCYL1	Cancer/Epithelial
8.04267e-149	0.275708	0.455	0.203	2.14578e-144	1	BCL2L1	Cancer/Epithelial
2.2337e-187	0.275674	0.397	0.138	5.9595e-183	1	WWP1	Cancer/Epithelial
1.67511e-161	0.275665	0.327	0.105	4.46919e-157	1	POLB	Cancer/Epithelial
5.20829e-173	0.275507	0.455	0.186	1.38957e-168	1	PPP2CA	Cancer/Epithelial
7.64486e-159	0.275199	0.62	0.334	2.03965e-154	1	VDAC1	Cancer/Epithelial
3.15655e-171	0.274372	0.344	0.111	8.42168e-167	1	TLE3	Cancer/Epithelial
1.51995e-96	0.274257	0.6	0.375	4.05522e-92	1	PEA15	Cancer/Epithelial
2.72187e-150	0.273961	0.749	0.472	7.26196e-146	1	CANX	Cancer/Epithelial
4.2618e-221	0.273569	0.404	0.131	1.13705e-216	1	DMKN	Cancer/Epithelial
3.26963e-149	0.273556	0.391	0.156	8.72338e-145	1	FNIP1	Cancer/Epithelial
2.94351e-185	0.272118	0.298	0.078	7.8533e-181	1	ABHD11	Cancer/Epithelial
3.42649e-187	0.272026	0.418	0.152	9.14187e-183	1	EIF2AK1	Cancer/Epithelial
1.3915e-166	0.271802	0.569	0.283	3.71251e-162	1	PNKD	Cancer/Epithelial
2.27887e-209	0.271599	0.254	0.048	6.08002e-205	1	ANG	Cancer/Epithelial
6.00581e-196	0.271505	0.283	0.066	1.60235e-191	1	THRB	Cancer/Epithelial
8.672e-164	0.271484	0.55	0.268	2.31369e-159	1	PPCS	Cancer/Epithelial
3.30887e-134	0.271354	0.777	0.522	8.82805e-130	1	COX8A	Cancer/Epithelial
8.27785e-214	0.271274	0.274	0.056	2.20853e-209	1	ACACA	Cancer/Epithelial
9.61145e-175	0.270914	0.445	0.18	2.56433e-170	1	KDM5B	Cancer/Epithelial
5.41379e-88	0.270724	0.361	0.18	1.4444e-83	1	FHL2	Cancer/Epithelial
4.91327e-141	0.270224	0.785	0.523	1.31086e-136	1	UBL5	Cancer/Epithelial
2.81921e-243	0.270178	0.255	0.04	7.52165e-239	1	ACSF2	Cancer/Epithelial
7.53916e-170	0.270115	0.383	0.137	2.01145e-165	1	CYB561	Cancer/Epithelial
4.9321e-147	0.26999	0.658	0.38	1.31588e-142	1	SCP2	Cancer/Epithelial
1.03517e-155	0.269758	0.373	0.138	2.76184e-151	1	HSD17B4	Cancer/Epithelial
2.64792e-146	0.269713	0.588	0.316	7.06465e-142	1	UQCRFS1	Cancer/Epithelial
4.15249e-137	0.268805	0.285	0.092	1.10788e-132	1	FRMD6	Cancer/Epithelial
2.87177e-158	0.268167	0.294	0.086	7.66187e-154	1	ACADS	Cancer/Epithelial
2.29485e-174	0.267845	0.32	0.095	6.12266e-170	1	ARHGAP35	Cancer/Epithelial
2.48683e-160	0.267799	0.43	0.176	6.63486e-156	1	SMARCC1	Cancer/Epithelial
1.39955e-259	0.267147	0.309	0.061	3.73399e-255	1	DGKD	Cancer/Epithelial
1.57109e-119	0.267018	0.78	0.54	4.19168e-115	1	PDIA3	Cancer/Epithelial
7.51387e-163	0.266388	0.48	0.212	2.0047e-158	1	DPY30	Cancer/Epithelial
7.82761e-156	0.266196	0.3	0.091	2.08841e-151	1	ZNF281	Cancer/Epithelial
1.08483e-147	0.265759	0.775	0.504	2.89432e-143	1	MT-ND6	Cancer/Epithelial
9.70073e-140	0.265698	0.398	0.166	2.58816e-135	1	CCNG1	Cancer/Epithelial
4.87923e-183	0.26494	0.298	0.08	1.30178e-178	1	PRSS8	Cancer/Epithelial
8.54495e-144	0.264902	0.364	0.141	2.27979e-139	1	HIST1H2AC	Cancer/Epithelial
2.36307e-150	0.264634	0.445	0.194	6.30466e-146	1	CYB5R1	Cancer/Epithelial
2.21895e-107	0.264117	0.358	0.159	5.92016e-103	1	MLF1	Cancer/Epithelial
3.67016e-133	0.264053	0.488	0.24	9.792e-129	1	PABPN1	Cancer/Epithelial
2.38246e-186	0.263734	0.41	0.149	6.35639e-182	1	TSPYL1	Cancer/Epithelial
1.83472e-149	0.263611	0.42	0.176	4.89502e-145	1	PLPP5	Cancer/Epithelial
8.5428e-160	0.263304	0.48	0.215	2.27922e-155	1	SMIM19	Cancer/Epithelial
3.14316e-166	0.262797	0.431	0.174	8.38596e-162	1	ATXN7L3B	Cancer/Epithelial
5.51202e-150	0.262786	0.468	0.212	1.47061e-145	1	SEPHS2	Cancer/Epithelial
2.6207e-130	0.262336	0.77	0.516	6.99203e-126	1	HSPD1	Cancer/Epithelial
2.41083e-154	0.262258	0.494	0.229	6.43209e-150	1	GTF2H5	Cancer/Epithelial
5.41895e-177	0.262255	0.276	0.069	1.44577e-172	1	LINC00665	Cancer/Epithelial
1.80201e-189	0.261869	0.321	0.089	4.80776e-185	1	TULP4	Cancer/Epithelial
5.518e-168	0.261331	0.318	0.097	1.4722e-163	1	ZNF664	Cancer/Epithelial
1.52398e-164	0.260421	0.426	0.171	4.06599e-160	1	FAM120AOS	Cancer/Epithelial
4.00882e-148	0.260328	0.392	0.157	1.06955e-143	1	CASC4	Cancer/Epithelial
5.66296e-136	0.259074	0.719	0.453	1.51088e-131	1	EIF1AX	Cancer/Epithelial
5.14095e-165	0.258585	0.553	0.271	1.37161e-160	1	DNAJC19	Cancer/Epithelial
6.29e-195	0.258345	0.279	0.064	1.67817e-190	1	SLC31A1	Cancer/Epithelial
1.41151e-169	0.257974	0.333	0.106	3.76591e-165	1	SEC16A	Cancer/Epithelial
4.55804e-180	0.257718	0.392	0.14	1.21609e-175	1	ADK	Cancer/Epithelial
2.03526e-152	0.257377	0.714	0.432	5.43007e-148	1	MLF2	Cancer/Epithelial
3.47094e-185	0.257306	0.272	0.064	9.26046e-181	1	ABCD3	Cancer/Epithelial
2.16821e-195	0.257281	0.311	0.081	5.7848e-191	1	PNPLA4	Cancer/Epithelial
8.86272e-148	0.256801	0.517	0.254	2.36457e-143	1	TMEM87A	Cancer/Epithelial
3.76916e-149	0.256585	0.471	0.215	1.00561e-144	1	MRPS16	Cancer/Epithelial
1.09305e-141	0.253983	0.661	0.388	2.91625e-137	1	SCAND1	Cancer/Epithelial
1.29518e-134	0.253884	0.298	0.101	3.45555e-130	1	SPR	Cancer/Epithelial
5.05927e-163	0.252916	0.311	0.095	1.34981e-158	1	AFMID	Cancer/Epithelial
1.30096e-129	0.252786	0.465	0.225	3.47095e-125	1	LRRC59	Cancer/Epithelial
1.73682e-135	0.252487	0.529	0.274	4.63384e-131	1	FDFT1	Cancer/Epithelial
7.37325e-143	0.252012	0.593	0.323	1.96718e-138	1	POLR2K	Cancer/Epithelial
2.24493e-148	0.251808	0.497	0.237	5.98948e-144	1	GLO1	Cancer/Epithelial
8.16375e-125	0.251764	0.299	0.107	2.17809e-120	1	CADPS2	Cancer/Epithelial
8.44218e-157	0.251739	0.379	0.142	2.25237e-152	1	C11orf1	Cancer/Epithelial
9.69004e-145	0.251568	0.744	0.472	2.5853e-140	1	NDUFB2	Cancer/Epithelial
3.86967e-140	0.251559	0.777	0.513	1.03243e-135	1	NDUFB9	Cancer/Epithelial
2.27766e-150	0.251277	0.58	0.305	6.0768e-146	1	TMEM14B	Cancer/Epithelial
3.59552e-129	0.250673	0.298	0.104	9.59285e-125	1	PPIF	Cancer/Epithelial
1.39005e-147	0.250539	0.54	0.275	3.70866e-143	1	CMTM6	Cancer/Epithelial
1.14345e-155	0.250384	0.65	0.367	3.05073e-151	1	SNRPG	Cancer/Epithelial
1.3385e-159	0.250368	0.581	0.3	3.57112e-155	1	HSPA9	Cancer/Epithelial
1.02985e-152	0.250311	0.313	0.101	2.74765e-148	1	MTA1	Cancer/Epithelial
1.74325e-136	0.250151	0.441	0.202	4.651e-132	1	FAM63B	Cancer/Epithelial
1.32248e-127	0.250026	0.509	0.263	3.52839e-123	1	NAA20	Cancer/Epithelial
1.79584e-148	0.250022	0.657	0.379	4.79129e-144	1	SNRPD3	Cancer/Epithelial
0	3.49108	0.406	0.041	0	10	CCL19	CAFs
0	2.90949	0.69	0.078	0	10	RGS5	CAFs
1.67982319586024e-322	2.43857	0.399	0.026	4.48176828655512e-318	10	CCL21	CAFs
4.01144e-235	2.23509	0.497	0.187	1.07025e-230	10	CCL2	CAFs
0	2.17167	0.707	0.059	0	10	STEAP4	CAFs
0	2.16903	0.814	0.204	0	10	IGFBP5	CAFs
0	1.85048	0.57	0.073	0	10	NDUFA4L2	CAFs
0	1.572	0.937	0.474	0	10	TIMP3	CAFs
3.24703e-212	1.57158	0.55	0.17	8.66308e-208	10	C2orf40	CAFs
0	1.56639	0.709	0.161	0	10	NOTCH3	CAFs
0	1.55032	0.919	0.518	0	10	CALD1	CAFs
0	1.53672	0.669	0.12	0	10	PDGFRB	CAFs
0	1.53432	0.8	0.294	0	10	LHFP	CAFs
0	1.52256	0.624	0.189	0	10	GGT5	CAFs
0	1.42177	0.579	0.104	0	10	SYNPO2	CAFs
1.11082e-242	1.40712	0.682	0.254	2.96366e-238	10	MT1M	CAFs
3.15306e-289	1.38136	0.542	0.098	8.41238e-285	10	GJA4	CAFs
0	1.35649	0.982	0.551	0	10	IGFBP7	CAFs
0	1.32356	0.678	0.229	0	10	ISYNA1	CAFs
0	1.322	0.947	0.442	0	10	MYL9	CAFs
0	1.3192	0.968	0.391	0	10	TAGLN	CAFs
3.45845952088873e-323	1.2549	0.867	0.316	9.22717000173112e-319	10	ACTA2	CAFs
0	1.22834	0.447	0.028	0	10	SSTR2	CAFs
5.28212e-173	1.22153	0.432	0.105	1.40927e-168	10	MT1A	CAFs
0	1.21845	0.633	0.246	0	10	EPS8	CAFs
6.96804e-284	1.21375	0.669	0.238	1.85907e-279	10	MAP1B	CAFs
3.17432e-275	1.18369	0.461	0.085	8.4691e-271	10	TGFBI	CAFs
5.31912e-242	1.17847	0.923	0.697	1.41914e-237	10	MT2A	CAFs
1.13748e-280	1.1705	0.759	0.236	3.03478e-276	10	SOD3	CAFs
2.19817e-302	1.16686	0.622	0.242	5.86471e-298	10	NR2F2	CAFs
8.72706e-246	1.15354	0.286	0.019	2.32838e-241	10	HIGD1B	CAFs
9.63197e-213	1.1535	0.498	0.147	2.56981e-208	10	TMEM176A	CAFs
0	1.15264	0.406	0.025	0	10	ABCC9	CAFs
7.82766e-284	1.13542	0.491	0.156	2.08842e-279	10	MYO1B	CAFs
4.0231e-243	1.09757	0.68	0.328	1.07336e-238	10	TINAGL1	CAFs
1.1143e-278	1.08591	0.801	0.475	2.97296e-274	10	SERPING1	CAFs
8.95152e-251	1.08278	0.354	0.035	2.38827e-246	10	COX4I2	CAFs
7.35959e-290	1.08	0.349	0.039	1.96354e-285	10	CLSTN2	CAFs
3.83638e-200	1.07685	0.486	0.145	1.02355e-195	10	TMEM176B	CAFs
3.1785e-195	1.07342	0.348	0.093	8.48022e-191	10	ADAMTS4	CAFs
4.81526e-116	1.07262	0.412	0.205	1.28471e-111	10	RASD1	CAFs
3.61655e-227	1.06709	0.577	0.181	9.64895e-223	10	CPE	CAFs
2.58667e-201	1.06394	0.588	0.253	6.90124e-197	10	FILIP1L	CAFs
2.09882e-219	1.06019	0.505	0.116	5.59964e-215	10	PRRX1	CAFs
4.46469e-183	1.04874	0.551	0.197	1.19118e-178	10	GPX3	CAFs
9.47233e-179	1.04768	0.49	0.131	2.52722e-174	10	CRISPLD2	CAFs
2.20684e-298	1.0457	0.861	0.305	5.88784e-294	10	TPM2	CAFs
2.01702e-218	1.0452	0.625	0.169	5.38141e-214	10	C1S	CAFs
3.93486e-229	1.04262	0.488	0.151	1.04982e-224	10	RASL11A	CAFs
2.0757e-228	1.04145	0.499	0.104	5.53796e-224	10	SMOC2	CAFs
1.19494e-237	1.03474	0.671	0.191	3.18811e-233	10	RARRES2	CAFs
6.05821e-186	1.03079	0.481	0.128	1.61633e-181	10	SLIT3	CAFs
4.15854e-233	1.02973	0.434	0.112	1.1095e-228	10	2004-09-01	CAFs
5.44788e-210	1.0269	0.5	0.117	1.45349e-205	10	ZEB2	CAFs
7.82967e-164	1.01868	0.539	0.319	2.08896e-159	10	PHLDA1	CAFs
7.41062e-209	1.01615	0.533	0.167	1.97715e-204	10	C1QTNF1	CAFs
6.0206e-135	1.01512	0.581	0.284	1.6063e-130	10	ADAMTS1	CAFs
9.18754e-140	1.00072	0.461	0.169	2.45124e-135	10	FHL1	CAFs
1.96246e-227	0.998737	0.347	0.038	5.23584e-223	10	ITGA7	CAFs
4.30577e-246	0.997712	0.638	0.358	1.14878e-241	10	EPHX1	CAFs
1.11433e-252	0.990444	0.342	0.032	2.97304e-248	10	FAM162B	CAFs
2.93938e-172	0.985366	0.646	0.255	7.84225e-168	10	PLAC9	CAFs
2.29758e-116	0.977187	0.526	0.212	6.12994e-112	10	CXCL12	CAFs
1.99724e-159	0.976814	0.477	0.128	5.32864e-155	10	LMOD1	CAFs
1.59528e-288	0.973884	0.785	0.529	4.25621e-284	10	2007-09-01	CAFs
1.43533e-177	0.97095	0.681	0.315	3.82947e-173	10	MFGE8	CAFs
1.88749e-229	0.959117	0.397	0.079	5.03583e-225	10	NEURL1B	CAFs
4.72082e-154	0.954613	0.463	0.187	1.25951e-149	10	FHL2	CAFs
1.42118e-179	0.947024	0.349	0.061	3.7917e-175	10	OLFML2B	CAFs
9.74814e-164	0.945522	0.448	0.232	2.6008e-159	10	COL18A1	CAFs
1.93026e-123	0.943931	0.415	0.149	5.14994e-119	10	PTP4A3	CAFs
1.14087e-133	0.937154	0.44	0.124	3.04384e-129	10	HSPB6	CAFs
6.84337e-172	0.934595	0.512	0.135	1.82581e-167	10	PCOLCE	CAFs
1.14506e-117	0.927072	0.584	0.479	3.05502e-113	10	MYC	CAFs
5.069e-154	0.925798	0.78	0.455	1.35241e-149	10	MT1E	CAFs
6.88741e-137	0.924722	0.455	0.144	1.83756e-132	10	FRZB	CAFs
4.52798e-259	0.923083	0.329	0.027	1.20807e-254	10	KCNJ8	CAFs
8.93844e-151	0.913215	0.397	0.093	2.38478e-146	10	EDNRA	CAFs
5.10624e-214	0.907134	0.33	0.035	1.36234e-209	10	LGI4	CAFs
2.5516e-186	0.897283	0.794	0.36	6.80768e-182	10	S100A4	CAFs
8.90592e-136	0.89493	0.313	0.064	2.3761e-131	10	FGF7	CAFs
3.76359e-171	0.893857	0.353	0.066	1.00413e-166	10	MRGPRF	CAFs
2.23885e-108	0.88902	0.368	0.1	5.97324e-104	10	THY1	CAFs
2.86621e-215	0.883189	0.707	0.226	7.64704e-211	10	BGN	CAFs
2.94777e-170	0.881369	0.364	0.079	7.86465e-166	10	GUCY1B3	CAFs
3.84404e-209	0.867574	0.414	0.167	1.02559e-204	10	C20orf27	CAFs
4.89197e-140	0.860864	0.496	0.158	1.30518e-135	10	C1R	CAFs
4.63391e-196	0.85718	0.575	0.345	1.23633e-191	10	SORBS3	CAFs
2.44477e-113	0.852344	0.504	0.28	6.52264e-109	10	ANGPTL4	CAFs
1.34786e-141	0.851719	0.429	0.126	3.5961e-137	10	ADGRF5	CAFs
5.88434e-85	0.850212	0.446	0.215	1.56994e-80	10	C10orf10	CAFs
2.63595e-131	0.841245	0.468	0.199	7.03272e-127	10	TNS1	CAFs
3.82038e-175	0.839249	0.598	0.399	1.01928e-170	10	LPP	CAFs
5.7472e-134	0.83742	0.723	0.478	1.53335e-129	10	FLNA	CAFs
4.81338e-172	0.828787	0.407	0.145	1.28421e-167	10	FBLIM1	CAFs
1.70636e-152	0.827878	0.791	0.489	4.55258e-148	10	TPM1	CAFs
1.29147e-98	0.8213	0.501	0.288	3.44564e-94	10	CTSC	CAFs
2.39578e-145	0.79881	0.343	0.101	6.39194e-141	10	FAM13C	CAFs
3.89601e-73	0.797315	0.42	0.258	1.03946e-68	10	RGS16	CAFs
4.67721e-146	0.784041	0.375	0.116	1.24788e-141	10	SMIM3	CAFs
2.27641e-147	0.783559	0.291	0.059	6.07345e-143	10	EGFLAM	CAFs
3.2993e-161	0.781899	0.895	0.669	8.80253e-157	10	IFITM1	CAFs
2.6444e-163	0.777713	0.305	0.054	7.05527e-159	10	PARM1	CAFs
1.11e-169	0.771037	0.287	0.046	2.96149e-165	10	MOCS1	CAFs
7.9733e-99	0.767313	0.485	0.234	2.12728e-94	10	COL4A2	CAFs
6.98274e-92	0.751383	0.402	0.194	1.86299e-87	10	JAG1	CAFs
7.13621e-152	0.746558	0.334	0.131	1.90394e-147	10	PMEPA1	CAFs
2.88523e-147	0.744689	0.824	0.501	7.6978e-143	10	LGALS1	CAFs
1.99457e-132	0.74344	0.28	0.053	5.32151e-128	10	KCNE4	CAFs
6.55402e-108	0.743242	0.334	0.114	1.74861e-103	10	SYTL2	CAFs
4.16705e-103	0.734482	0.481	0.173	1.11177e-98	10	AEBP1	CAFs
1.21847e-92	0.732581	0.332	0.106	3.25087e-88	10	C11orf96	CAFs
1.23918e-133	0.725675	0.287	0.049	3.30612e-129	10	MRVI1	CAFs
7.59725e-111	0.725096	0.259	0.042	2.02695e-106	10	ADH1B	CAFs
1.6185e-103	0.718772	0.436	0.148	4.31815e-99	10	FXYD1	CAFs
5.43903e-109	0.712588	0.335	0.103	1.45113e-104	10	ITGA1	CAFs
9.67215e-87	0.711132	0.373	0.145	2.58053e-82	10	INPP4B	CAFs
7.04929e-101	0.703799	0.617	0.323	1.88075e-96	10	MGLL	CAFs
1.57235e-121	0.701713	0.472	0.144	4.19503e-117	10	COL14A1	CAFs
1.23325e-96	0.695931	0.396	0.235	3.29032e-92	10	MTHFD2	CAFs
1.0648e-56	0.694954	0.287	0.145	2.8409e-52	10	CFH	CAFs
2.56579e-110	0.693622	0.374	0.158	6.84553e-106	10	EBF1	CAFs
1.15272e-127	0.689969	0.26	0.07	3.07547e-123	10	SLC7A2	CAFs
1.80427e-113	0.684772	0.507	0.176	4.8138e-109	10	PPP1R14A	CAFs
1.03996e-90	0.673542	0.432	0.227	2.7746e-86	10	AC013461.1	CAFs
3.57719e-162	0.670825	0.944	0.764	9.54394e-158	10	IFITM3	CAFs
3.12049e-100	0.667209	0.452	0.258	8.32547e-96	10	EHD2	CAFs
1.08113e-88	0.666981	0.546	0.254	2.88446e-84	10	MYLK	CAFs
7.11829e-110	0.66557	0.36	0.204	1.89916e-105	10	SELENBP1	CAFs
5.93019e-86	0.663599	0.37	0.155	1.58218e-81	10	GUCY1A3	CAFs
4.7487e-86	0.660682	0.351	0.184	1.26695e-81	10	DLC1	CAFs
5.60865e-89	0.655753	0.343	0.14	1.49639e-84	10	ARHGAP10	CAFs
2.24579e-70	0.654724	0.354	0.161	5.99176e-66	10	COL4A1	CAFs
4.08723e-69	0.65325	0.26	0.095	1.09047e-64	10	FMO2	CAFs
3.63888e-72	0.652975	0.403	0.184	9.70853e-68	10	MCAM	CAFs
7.3988e-81	0.651718	0.3	0.109	1.974e-76	10	KANK2	CAFs
5.55574e-114	0.645225	0.314	0.155	1.48227e-109	10	ARHGAP1	CAFs
2.23431e-113	0.644684	0.298	0.111	5.96114e-109	10	PROCR	CAFs
1.27835e-136	0.64099	0.804	0.435	3.41063e-132	10	CAV1	CAFs
4.92784e-163	0.636618	0.812	0.699	1.31475e-158	10	CD63	CAFs
2.69801e-134	0.635311	0.854	0.52	7.19828e-130	10	ADIRF	CAFs
1.67859e-101	0.634634	0.373	0.238	4.47847e-97	10	PTK2	CAFs
1.15628e-98	0.634466	0.276	0.071	3.08494e-94	10	FXYD6	CAFs
8.54436e-80	0.631967	0.533	0.299	2.27963e-75	10	PRKCDBP	CAFs
2.85451e-101	0.630846	0.342	0.211	7.61584e-97	10	OAZ2	CAFs
1.02008e-75	0.62281	0.477	0.232	2.72158e-71	10	TFPI	CAFs
8.03853e-66	0.615589	0.432	0.197	2.14468e-61	10	APOE	CAFs
1.95782e-73	0.609532	0.327	0.115	5.22347e-69	10	ANGPT2	CAFs
5.03668e-90	0.607085	0.265	0.119	1.34379e-85	10	SUSD2	CAFs
5.57782e-97	0.606495	0.638	0.47	1.48816e-92	10	CNN3	CAFs
4.28021e-74	0.605185	0.432	0.249	1.14196e-69	10	TGFB1I1	CAFs
1.16889e-125	0.604929	0.887	0.709	3.11861e-121	10	IFITM2	CAFs
1.54665e-95	0.604038	0.709	0.583	4.12647e-91	10	MYH9	CAFs
1.05521e-78	0.602361	0.468	0.251	2.81529e-74	10	NDRG2	CAFs
3.69917e-94	0.601311	0.279	0.108	9.86939e-90	10	PEAK1	CAFs
1.4888e-37	0.601131	0.341	0.183	3.97211e-33	10	CD36	CAFs
1.16855e-78	0.600629	0.451	0.253	3.11769e-74	10	GAS6	CAFs
9.05138e-76	0.597839	0.551	0.322	2.41491e-71	10	CD44	CAFs
1.8318e-54	0.597394	0.262	0.107	4.88725e-50	10	CKB	CAFs
2.83313e-78	0.592317	0.452	0.256	7.5588e-74	10	LGALS3BP	CAFs
1.28845e-70	0.586769	0.303	0.122	3.43758e-66	10	LAMA4	CAFs
1.08676e-95	0.582064	0.434	0.293	2.89947e-91	10	MAP1LC3A	CAFs
3.46391e-88	0.581685	0.753	0.515	9.2417e-84	10	PTRF	CAFs
3.32545e-75	0.58107	0.284	0.137	8.87229e-71	10	SDC2	CAFs
1.49755e-86	0.580701	0.255	0.087	3.99546e-82	10	PDE5A	CAFs
4.53227e-54	0.573089	0.344	0.148	1.20921e-49	10	DKK3	CAFs
3.12805e-94	0.572691	0.744	0.424	8.34565e-90	10	A2M	CAFs
2.16433e-45	0.571222	0.368	0.196	5.77442e-41	10	NTRK2	CAFs
6.19266e-80	0.57021	0.316	0.174	1.6522e-75	10	MPRIP	CAFs
1.76424e-107	0.567682	0.654	0.526	4.70699e-103	10	CYB5R3	CAFs
2.17409e-86	0.561384	0.36	0.236	5.80048e-82	10	VCL	CAFs
1.59579e-66	0.560886	0.274	0.111	4.25756e-62	10	PHLDB1	CAFs
1.45922e-70	0.559688	0.374	0.262	3.89319e-66	10	UBA2	CAFs
6.39238e-62	0.558839	0.28	0.123	1.70549e-57	10	AOC3	CAFs
2.85445e-45	0.552906	0.406	0.22	7.61568e-41	10	GEM	CAFs
4.07626e-70	0.552494	0.264	0.124	1.08754e-65	10	ANO1	CAFs
1.205e-97	0.540778	0.45	0.345	3.21495e-93	10	TSPAN3	CAFs
6.02387e-61	0.539766	0.466	0.31	1.60717e-56	10	PMP22	CAFs
4.90501e-62	0.538249	0.26	0.079	1.30866e-57	10	RCAN2	CAFs
1.63655e-77	0.536345	0.5	0.379	4.36631e-73	10	CHCHD10	CAFs
2.59549e-36	0.535605	0.61	0.491	6.92477e-32	10	ID3	CAFs
4.78629e-94	0.535369	0.882	0.679	1.27698e-89	10	CST3	CAFs
2.75318e-117	0.530125	0.555	0.206	7.34547e-113	10	COL6A2	CAFs
1.89056e-120	0.527031	0.814	0.484	5.04402e-116	10	SPARC	CAFs
1.01184e-64	0.524783	0.273	0.119	2.69958e-60	10	VASN	CAFs
7.28079e-47	0.522912	0.464	0.274	1.94251e-42	10	CSRP2	CAFs
1.01863e-78	0.522726	0.259	0.091	2.71769e-74	10	DDR2	CAFs
4.49469e-59	0.516268	0.498	0.397	1.19918e-54	10	ARHGAP29	CAFs
1.03318e-49	0.512931	0.284	0.124	2.75652e-45	10	HOPX	CAFs
1.97331e-62	0.512725	0.336	0.185	5.26479e-58	10	RERG	CAFs
1.39311e-58	0.511754	0.597	0.358	3.71682e-54	10	EPAS1	CAFs
2.00136e-62	0.499294	0.514	0.265	5.33962e-58	10	EFHD1	CAFs
1.95238e-51	0.491795	0.372	0.23	5.20894e-47	10	PDLIM7	CAFs
3.01439e-22	0.490823	0.251	0.133	8.0424e-18	10	MFAP4	CAFs
1.03999e-71	0.488092	0.419	0.314	2.77469e-67	10	ASAH1	CAFs
6.72287e-66	0.476415	0.504	0.392	1.79366e-61	10	PPP1R12A	CAFs
3.60465e-68	0.470562	0.594	0.469	9.61721e-64	10	CTSD	CAFs
8.31432e-52	0.463456	0.779	0.67	2.21826e-47	10	RHOB	CAFs
2.05067e-82	0.457986	0.304	0.082	5.4712e-78	10	ARHGAP15	CAFs
1.99553e-47	0.437133	0.273	0.171	5.32407e-43	10	TNS2	CAFs
1.60928e-46	0.435835	0.313	0.199	4.29357e-42	10	HES4	CAFs
1.39098e-42	0.433448	0.286	0.13	3.71113e-38	10	RAB31	CAFs
2.50394e-53	0.432728	0.272	0.115	6.68052e-49	10	SGCE	CAFs
4.35023e-26	0.431741	0.399	0.267	1.16064e-21	10	LBH	CAFs
1.36188e-44	0.431069	0.268	0.144	3.63351e-40	10	RBMS3	CAFs
6.59403e-44	0.425198	0.273	0.173	1.75929e-39	10	LAMC1	CAFs
3.46188e-68	0.413854	0.449	0.195	9.2363e-64	10	COL6A1	CAFs
1.46808e-77	0.413177	0.458	0.186	3.91683e-73	10	SERPINF1	CAFs
7.16849e-39	0.408589	0.495	0.358	1.91255e-34	10	TACC1	CAFs
1.19184e-38	0.408225	0.294	0.156	3.17984e-34	10	ITM2C	CAFs
2.60393e-44	0.388576	0.296	0.122	6.94729e-40	10	SRPX	CAFs
6.74718e-40	0.388455	0.261	0.158	1.80015e-35	10	ABTB1	CAFs
4.89596e-40	0.387107	0.263	0.151	1.30624e-35	10	ZNF503	CAFs
1.09441e-45	0.374208	0.379	0.179	2.91988e-41	10	ISLR	CAFs
2.06273e-30	0.352815	0.26	0.126	5.50336e-26	10	AKAP12	CAFs
3.70979e-29	0.343026	0.546	0.444	9.89772e-25	10	STOM	CAFs
2.87113e-27	0.324682	0.268	0.15	7.66018e-23	10	EFEMP2	CAFs
1.80891e-32	0.310703	0.323	0.191	4.82617e-28	10	CFD	CAFs
2.02919e-20	0.299643	0.314	0.202	5.41389e-16	10	TIMP2	CAFs
1.38623e-24	0.2981	0.273	0.148	3.69847e-20	10	PLTP	CAFs
1.16943e-17	0.286663	0.268	0.155	3.12003e-13	10	MYH11	CAFs
1.21959e-86	0.285651	0.979	0.825	3.25385e-82	10	VIM	CAFs
1.16967e-103	0.277285	0.36	0.106	3.12068e-99	10	COL6A3	CAFs
9.18784e-60	0.27701	0.826	0.638	2.45132e-55	10	GSN	CAFs
2.8434e-25	0.264101	0.437	0.274	7.58619e-21	10	FABP5	CAFs
9.5224e-68	0.258409	0.586	0.306	2.54058e-63	10	FABP4	CAFs
6.009e-46	0.25186	0.675	0.518	1.6032e-41	10	TIMP1	CAFs
5.80535e-90	1.86519	0.256	0.145	1.54887e-85	11	MUCL1	Endothelial
1.27102e-59	0.922144	0.419	0.285	3.39109e-55	11	PLVAP	Endothelial
2.00938e-137	0.894319	0.345	0.466	5.36102e-133	11	XBP1	Endothelial
1.31214e-36	0.750356	0.417	0.255	3.50079e-32	11	ACKR1	Endothelial
7.74256e-240	0.691195	0.16	0.402	2.06571e-235	11	TCEAL4	Endothelial
1.53159e-128	0.582306	0.159	0.314	4.08629e-124	11	PRCP	Endothelial
1.2125e-98	0.541962	0.16	0.278	3.23494e-94	11	EFHD1	Endothelial
8.16215e-181	0.537797	0.166	0.388	2.17766e-176	11	MAGED2	Endothelial
1.8512e-65	0.528084	0.171	0.285	4.93901e-61	11	FABP5	Endothelial
1.39924e-136	0.525421	0.157	0.361	3.73317e-132	11	SOX4	Endothelial
6.78513e-175	0.520355	0.297	0.506	1.81027e-170	11	MARCKSL1	Endothelial
7.37439e-165	0.510921	0.32	0.58	1.96749e-160	11	FKBP1A	Endothelial
6.76261e-137	0.492501	0.131	0.275	1.80426e-132	11	TSTD1	Endothelial
6.82108e-266	0.485875	0.415	0.733	1.81986e-261	11	MIF	Endothelial
9.94494e-151	0.484339	0.16	0.326	2.65331e-146	11	VAMP5	Endothelial
1.11863e-149	0.473431	0.134	0.323	2.9845e-145	11	NEDD9	Endothelial
1.0474e-86	0.471041	0.155	0.305	2.79445e-82	11	RCAN1	Endothelial
5.39125e-247	0.47068	0.234	0.547	1.43839e-242	11	SH3BGRL	Endothelial
2.33992e-157	0.469825	0.185	0.388	6.2429e-153	11	ETS2	Endothelial
5.96363e-130	0.465837	0.111	0.26	1.5911e-125	11	ITGA6	Endothelial
7.75305e-96	0.461615	0.133	0.256	2.06851e-91	11	PALMD	Endothelial
1.4629e-266	0.460829	0.361	0.705	3.90303e-262	11	GSTP1	Endothelial
7.98538e-100	0.458739	0.112	0.256	2.1305e-95	11	IL33	Endothelial
3.35176e-110	0.450068	0.131	0.285	8.9425e-106	11	EFNA1	Endothelial
1.19945e-213	0.445182	0.129	0.372	3.20012e-209	11	MORF4L2	Endothelial
5.54217e-198	0.438191	0.335	0.624	1.47865e-193	11	CD59	Endothelial
3.81628e-155	0.437238	0.174	0.394	1.01818e-150	11	TNFSF10	Endothelial
1.52439e-218	0.432689	0.259	0.562	4.06707e-214	11	TPM3	Endothelial
3.29029e-233	0.427425	0.144	0.404	8.77848e-229	11	ENSA	Endothelial
2.50054e-150	0.420876	0.176	0.408	6.67144e-146	11	DUSP23	Endothelial
1.48662e-217	0.419955	0.156	0.406	3.9663e-213	11	PEA15	Endothelial
2.24467e-81	0.417444	0.181	0.318	5.98878e-77	11	GNG11	Endothelial
1.08781e-293	0.415231	0.198	0.576	2.90227e-289	11	SUB1	Endothelial
6.10791e-168	0.413645	0.3	0.556	1.62959e-163	11	PDLIM1	Endothelial
1.42748e-153	0.41084	0.104	0.288	3.80852e-149	11	MGST2	Endothelial
3.43186e-63	0.405906	0.189	0.316	9.15621e-59	11	KRT8	Endothelial
9.04812e-225	0.397071	0.352	0.668	2.41404e-220	11	ANXA2	Endothelial
1.54762e-76	0.396969	0.647	0.775	4.12906e-72	11	IFITM3	Endothelial
1.97521e-155	0.395503	0.119	0.321	5.26985e-151	11	DCXR	Endothelial
5.28229e-189	0.391158	0.212	0.495	1.40932e-184	11	FCGRT	Endothelial
3.56309e-287	0.384108	0.285	0.67	9.50633e-283	11	PEBP1	Endothelial
1.12201e-161	0.381117	0.152	0.402	2.99352e-157	11	SERPINH1	Endothelial
4.00171e-102	0.376979	0.127	0.302	1.06766e-97	11	LMCD1	Endothelial
3.5053e-96	0.376339	0.108	0.286	9.35215e-92	11	SLC40A1	Endothelial
5.77677e-94	0.37544	0.178	0.332	1.54124e-89	11	SPINT2	Endothelial
2.06465e-108	0.37027	0.115	0.267	5.50848e-104	11	SOCS2	Endothelial
1.302e-139	0.367132	0.404	0.667	3.47374e-135	11	S100A10	Endothelial
9.52254e-274	0.367004	0.25	0.605	2.54061e-269	11	TXN	Endothelial
5.32862e-108	0.365971	0.233	0.44	1.42168e-103	11	NPDC1	Endothelial
6.90426e-60	0.364754	0.382	0.491	1.84206e-55	11	TM4SF1	Endothelial
1.27373e-136	0.364264	0.101	0.29	3.39831e-132	11	MTUS1	Endothelial
3.82306e-151	0.36355	0.295	0.578	1.01999e-146	11	CRIP2	Endothelial
2.63146e-143	0.362572	0.075	0.256	7.02074e-139	11	TCEAL3	Endothelial
2.09314e-176	0.361296	0.112	0.335	5.5845e-172	11	POLE4	Endothelial
5.26029e-224	0.359822	0.174	0.466	1.40344e-219	11	RAB13	Endothelial
1.95934e-231	0.35917	0.161	0.473	5.22753e-227	11	CDC42	Endothelial
3.31522e-154	0.358157	0.122	0.343	8.84501e-150	11	PIM3	Endothelial
1.92255e-113	0.356409	0.111	0.299	5.12937e-109	11	ERRFI1	Endothelial
3.41712e-191	0.353296	0.135	0.376	9.11687e-187	11	S100A16	Endothelial
1.22242e-207	0.347652	0.092	0.341	3.26143e-203	11	CHMP5	Endothelial
8.08251e-190	0.344288	0.182	0.446	2.15641e-185	11	RAB11A	Endothelial
4.70196e-135	0.34075	0.185	0.416	1.25448e-130	11	EMP1	Endothelial
4.67e-228	0.339389	0.186	0.511	1.24596e-223	11	HMGN1	Endothelial
1.00676e-196	0.33883	0.126	0.374	2.68603e-192	11	PVRL2	Endothelial
6.84068e-147	0.338514	0.13	0.362	1.82509e-142	11	PLSCR1	Endothelial
4.55272e-89	0.336766	0.156	0.291	1.21467e-84	11	ESAM	Endothelial
2.41368e-228	0.334196	0.193	0.537	6.43969e-224	11	HSPA5	Endothelial
2.08813e-204	0.333705	0.137	0.43	5.57113e-200	11	PSME2	Endothelial
3.77142e-115	0.332073	0.301	0.547	1.00621e-110	11	SOCS3	Endothelial
8.67221e-164	0.329913	0.077	0.264	2.31375e-159	11	ETFA	Endothelial
1.38868e-166	0.32739	0.092	0.304	3.70499e-162	11	SMIM14	Endothelial
5.06906e-173	0.324117	0.074	0.28	1.35243e-168	11	MRPS15	Endothelial
2.12174e-235	0.323905	0.152	0.51	5.6608e-231	11	DDX3X	Endothelial
1.48639e-242	0.323539	0.141	0.454	3.96568e-238	11	PNPLA2	Endothelial
7.18227e-200	0.322931	0.07	0.301	1.91623e-195	11	EI24	Endothelial
1.10936e-175	0.322688	0.168	0.46	2.95976e-171	11	SDCBP	Endothelial
1.2979e-256	0.321825	0.131	0.449	3.46279e-252	11	FKBP2	Endothelial
9.59052e-157	0.320592	0.073	0.259	2.55875e-152	11	ZMAT2	Endothelial
5.74031e-208	0.319636	0.371	0.711	1.53152e-203	11	SEPW1	Endothelial
3.41048e-233	0.319157	0.109	0.382	9.09917e-229	11	PRDX3	Endothelial
9.21209e-225	0.318596	0.315	0.76	2.45778e-220	11	NEAT1	Endothelial
1.2015e-222	0.318586	0.148	0.458	3.20561e-218	11	PGK1	Endothelial
6.34709e-160	0.317773	0.15	0.418	1.6934e-155	11	MAFF	Endothelial
1.29809e-228	0.31763	0.216	0.567	3.46332e-224	11	CDC37	Endothelial
1.60795e-255	0.317551	0.176	0.508	4.29e-251	11	BANF1	Endothelial
1.55727457500897e-315	0.314802	0.398	0.813	4.15480856612393e-311	11	HNRNPA2B1	Endothelial
2.31094e-239	0.313554	0.458	0.801	6.16559e-235	11	SRP14	Endothelial
2.11429e-197	0.312421	0.181	0.503	5.64092e-193	11	DBI	Endothelial
2.03348e-230	0.311696	0.301	0.66	5.42533e-226	11	LDHA	Endothelial
1.92462e-171	0.311101	0.124	0.358	5.13489e-167	11	CYB5A	Endothelial
2.11065e-213	0.311	0.112	0.388	5.63122e-209	11	CCT3	Endothelial
1.91514e-140	0.308533	0.442	0.725	5.1096e-136	11	IFITM2	Endothelial
3.22948e-123	0.307979	0.107	0.294	8.61624e-119	11	TSPAN13	Endothelial
4.46954e-212	0.305523	0.133	0.417	1.19247e-207	11	SCP2	Endothelial
4.11212e-127	0.304124	0.082	0.27	1.09711e-122	11	SHC1	Endothelial
2.76943e-105	0.304015	0.424	0.653	7.38883e-101	11	CDKN1A	Endothelial
1.38528e-184	0.303658	0.17	0.46	3.69592e-180	11	NUPR1	Endothelial
3.56604e-102	0.303032	0.149	0.341	9.51419e-98	11	MGLL	Endothelial
4.68154e-192	0.302984	0.55	0.864	1.24903e-187	11	UBC	Endothelial
1.12234e-77	0.302394	0.501	0.684	2.9944e-73	11	IFITM1	Endothelial
8.66188e-119	0.302391	0.14	0.351	2.31099e-114	11	TGFBR2	Endothelial
1.38231e-124	0.300504	0.064	0.256	3.688e-120	11	ELOVL5	Endothelial
9.69226e-248	0.300343	0.164	0.498	2.58589e-243	11	UQCRQ	Endothelial
8.5751e-155	0.299904	0.092	0.304	2.28784e-150	11	PPIC	Endothelial
1.08425e-184	0.298826	0.097	0.341	2.89278e-180	11	BNIP3L	Endothelial
2.93711e-233	0.29847	0.115	0.424	7.83621e-229	11	XRCC5	Endothelial
2.80073e-137	0.29786	0.093	0.294	7.47235e-133	11	CTSH	Endothelial
6.83179e-263	0.297524	0.166	0.519	1.82272e-258	11	SEC62	Endothelial
6.19923e-195	0.297416	0.189	0.486	1.65395e-190	11	CNN3	Endothelial
3.53157e-164	0.296786	0.077	0.282	9.42223e-160	11	FKBP4	Endothelial
9.12601e-211	0.295688	0.105	0.388	2.43482e-206	11	NDUFS6	Endothelial
5.63005e-132	0.294571	0.123	0.335	1.5021e-127	11	LAP3	Endothelial
6.39345e-171	0.294547	0.144	0.409	1.70577e-166	11	ARHGAP29	Endothelial
5.5465e-191	0.294451	0.082	0.31	1.47981e-186	11	TIMM13	Endothelial
3.6901e-212	0.29441	0.092	0.353	9.84518e-208	11	LTBR	Endothelial
1.43298e-119	0.291544	0.187	0.436	3.8232e-115	11	IER3	Endothelial
1.10456e-127	0.291376	0.073	0.256	2.94697e-123	11	CAPG	Endothelial
6.06356e-141	0.291066	0.079	0.265	1.61776e-136	11	NINJ1	Endothelial
4.29098e-228	0.290204	0.119	0.405	1.14483e-223	11	CHMP2A	Endothelial
5.34989e-163	0.288427	0.212	0.51	1.42735e-158	11	BST2	Endothelial
2.26931e-256	0.288071	0.14	0.481	6.05453e-252	11	LAMTOR1	Endothelial
1.16878e-245	0.287259	0.161	0.487	3.11829e-241	11	HNRNPF	Endothelial
1.68059e-157	0.286884	0.078	0.289	4.48382e-153	11	USP22	Endothelial
1.2142e-159	0.285845	0.222	0.527	3.23947e-155	11	IRF1	Endothelial
2.48738e-175	0.285728	0.082	0.303	6.63634e-171	11	PPCS	Endothelial
3.68029e-260	0.284779	0.167	0.51	9.819e-256	11	NDUFB2	Endothelial
1.14658e-235	0.284064	0.144	0.48	3.05908e-231	11	SRP9	Endothelial
1.63597e-161	0.281902	0.078	0.277	4.36476e-157	11	NDUFB3	Endothelial
2.78542e-244	0.279047	0.127	0.444	7.4315e-240	11	HSBP1	Endothelial
5.98466e-253	0.279001	0.146	0.487	1.59671e-248	11	ATP5A1	Endothelial
8.41827e-217	0.278476	0.096	0.372	2.24599e-212	11	VDAC1	Endothelial
9.85735e-170	0.278462	0.12	0.38	2.62994e-165	11	PSMB8	Endothelial
5.65959e-159	0.278168	0.066	0.295	1.50998e-154	11	BNIP2	Endothelial
2.8027e-168	0.277906	0.089	0.299	7.4776e-164	11	CCT5	Endothelial
3.67489e-264	0.27771	0.305	0.688	9.8046e-260	11	PRDX1	Endothelial
4.37485e-295	0.276546	0.304	0.717	1.16721e-290	11	ALDOA	Endothelial
8.76171e-171	0.275902	0.075	0.303	2.33762e-166	11	RAB5A	Endothelial
2.90949e-163	0.275765	0.342	0.674	7.76251e-159	11	BTG2	Endothelial
7.12371e-172	0.275151	0.092	0.329	1.90061e-167	11	ANP32A	Endothelial
1.98066e-179	0.274999	0.082	0.321	5.2844e-175	11	PSMC3	Endothelial
3.29626e-209	0.274996	0.089	0.355	8.79443e-205	11	RNF181	Endothelial
2.1341e-135	0.274636	0.131	0.379	5.69379e-131	11	RARRES3	Endothelial
2.02484e-209	0.27428	0.112	0.389	5.40227e-205	11	NDUFA2	Endothelial
1.66322e-158	0.273691	0.059	0.251	4.43747e-154	11	DAP3	Endothelial
6.57445e-186	0.27299	0.085	0.336	1.75406e-181	11	HSF1	Endothelial
2.93446e-144	0.272544	0.078	0.266	7.82914e-140	11	ZFAND6	Endothelial
3.90843e-199	0.271902	0.107	0.402	1.04277e-194	11	CAPZA2	Endothelial
1.36567e-294	0.271437	0.178	0.586	3.6436e-290	11	MORF4L1	Endothelial
2.62931e-215	0.270923	0.146	0.476	7.015e-211	11	LEPROT	Endothelial
3.60425e-172	0.269468	0.064	0.288	9.61615e-168	11	METTL5	Endothelial
1.13196e-200	0.268977	0.101	0.373	3.02008e-196	11	XRN2	Endothelial
1.22866e-182	0.267776	0.097	0.364	3.27807e-178	11	PAPOLA	Endothelial
7.81485e-213	0.267755	0.111	0.386	2.085e-208	11	PSMB5	Endothelial
1.3593e-155	0.267571	0.168	0.457	3.62662e-151	11	STOM	Endothelial
1.83936e-150	0.26753	0.063	0.256	4.90742e-146	11	RNF11	Endothelial
1.27153e-259	0.267263	0.183	0.547	3.39243e-255	11	YWHAE	Endothelial
1.77267e-227	0.266387	0.094	0.397	4.72949e-223	11	TMEM179B	Endothelial
2.87647e-239	0.265616	0.098	0.421	7.67442e-235	11	RPN2	Endothelial
1.01214e-226	0.265286	0.114	0.412	2.70038e-222	11	AURKAIP1	Endothelial
2.14854e-181	0.264344	0.094	0.351	5.73231e-177	11	NAA38	Endothelial
1.58895e-192	0.264239	0.114	0.393	4.23933e-188	11	RCN1	Endothelial
3.6285e-110	0.263928	0.315	0.558	9.68084e-106	11	BCAM	Endothelial
5.58746e-205	0.262627	0.105	0.413	1.49073e-200	11	EWSR1	Endothelial
7.76393e-241	0.262186	0.146	0.498	2.07142e-236	11	ERP29	Endothelial
1.00372e-241	0.260445	0.134	0.483	2.67792e-237	11	DYNLRB1	Endothelial
7.83113e-265	0.260393	0.341	0.733	2.08934e-260	11	MYL12B	Endothelial
9.15466e-150	0.260318	0.075	0.281	2.44246e-145	11	IFNGR2	Endothelial
2.39916e-207	0.25958	0.134	0.438	6.40095e-203	11	DYNLT1	Endothelial
1.92692e-173	0.259529	0.067	0.293	5.14103e-169	11	AAMP	Endothelial
2.0361e-161	0.258184	0.07	0.294	5.4323e-157	11	PIGT	Endothelial
3.51822e-182	0.257668	0.111	0.381	9.3866e-178	11	BZW1	Endothelial
1.38952e-264	0.257659	0.224	0.598	3.70723e-260	11	GNG5	Endothelial
1.98015e-251	0.257415	0.149	0.502	5.28304e-247	11	AP2M1	Endothelial
5.20946e-159	0.256781	0.075	0.281	1.38988e-154	11	CTNND1	Endothelial
1.69422e-142	0.25664	0.071	0.288	4.52018e-138	11	SREK1	Endothelial
1.35085e-218	0.255914	0.103	0.401	3.60407e-214	11	PNRC2	Endothelial
3.13994e-226	0.255302	0.097	0.394	8.37736e-222	11	EMC4	Endothelial
2.24947e-170	0.255281	0.082	0.34	6.00158e-166	11	NASP	Endothelial
7.71736e-114	0.254994	0.09	0.297	2.05899e-109	11	IVNS1ABP	Endothelial
1.68459e-226	0.254487	0.144	0.478	4.4945e-222	11	APLP2	Endothelial
2.53814e-106	0.254314	0.312	0.548	6.77176e-102	11	CLU	Endothelial
1.67326e-128	0.25359	0.066	0.257	4.46425e-124	11	SEC14L1	Endothelial
1.26549e-168	0.253386	0.079	0.302	3.37633e-164	11	HEBP1	Endothelial
9.99838e-93	0.251759	0.119	0.302	2.66757e-88	11	CTSC	Endothelial
8.67222e-271	0.250908	0.211	0.601	2.31375e-266	11	HNRNPA0	Endothelial
1.55352e-233	0.250754	0.283	0.675	4.14479e-229	11	GUK1	Endothelial
1.73753e-197	0.250547	0.094	0.36	4.63573e-193	11	SDHC	Endothelial
0	3.15508	0.949	0.018	0	12	TYROBP	Monocytes/Macrophages
0	3.0865	0.682	0.007	0	12	C1QC	Monocytes/Macrophages
0	2.93195	0.692	0.009	0	12	C1QA	Monocytes/Macrophages
0	2.84568	0.68	0.007	0	12	C1QB	Monocytes/Macrophages
0	2.78197	0.947	0.361	0	12	HLA-DPB1	Monocytes/Macrophages
0	2.7574	0.896	0.156	0	12	HLA-DQA1	Monocytes/Macrophages
0	2.68849	0.53	0.011	0	12	CCL3	Monocytes/Macrophages
0	2.57026	0.958	0.332	0	12	HLA-DPA1	Monocytes/Macrophages
0	2.54278	0.964	0.353	0	12	HLA-DRA	Monocytes/Macrophages
0	2.44958	0.689	0.004	0	12	LYZ	Monocytes/Macrophages
0	2.41974	0.849	0.011	0	12	FCER1G	Monocytes/Macrophages
0	2.34266	0.753	0.016	0	12	MS4A7	Monocytes/Macrophages
0	2.3232	0.834	0.008	0	12	AIF1	Monocytes/Macrophages
0	2.277	0.942	0.361	0	12	HLA-DRB1	Monocytes/Macrophages
0	2.27252	0.838	0.059	0	12	CD68	Monocytes/Macrophages
1.01089e-229	2.22311	0.576	0.195	2.69705e-225	12	APOE	Monocytes/Macrophages
0	2.22098	0.94	0.6	0	12	GPX1	Monocytes/Macrophages
0	2.16786	0.779	0.009	0	12	MS4A6A	Monocytes/Macrophages
0	2.15747	0.983	0.681	0	12	CD74	Monocytes/Macrophages
0	2.05781	0.846	0.2	0	12	HLA-DQB1	Monocytes/Macrophages
0	1.99285	0.821	0.082	0	12	RGS1	Monocytes/Macrophages
5.063e-295	1.98238	0.465	0.056	1.35081e-290	12	APOC1	Monocytes/Macrophages
0	1.97614	0.764	0.053	0	12	CD83	Monocytes/Macrophages
0	1.90628	0.849	0.248	0	12	HLA-DRB5	Monocytes/Macrophages
0	1.83349	0.667	0.106	0	12	PLAUR	Monocytes/Macrophages
0	1.70203	0.727	0.009	0	12	SPI1	Monocytes/Macrophages
4.61838e-250	1.66531	0.326	0.016	1.23218e-245	12	CXCL8	Monocytes/Macrophages
0	1.63147	0.526	0.007	0	12	C5AR1	Monocytes/Macrophages
0	1.63043	0.839	0.413	0	12	CTSB	Monocytes/Macrophages
0	1.62546	0.38	0.001	0	12	IL1B	Monocytes/Macrophages
9.92262e-271	1.59095	0.294	0.003	2.64735e-266	12	CCL3L3	Monocytes/Macrophages
0	1.58779	0.845	0.25	0	12	HLA-DMA	Monocytes/Macrophages
0	1.58514	0.874	0.148	0	12	LAPTM5	Monocytes/Macrophages
3.0138004396316e-322	1.58099	0.771	0.264	8.04081957293712e-318	12	SGK1	Monocytes/Macrophages
0	1.57632	0.526	0.005	0	12	FCGR3A	Monocytes/Macrophages
0	1.57471	0.709	0.026	0	12	C1orf162	Monocytes/Macrophages
0	1.57347	0.649	0.007	0	12	LST1	Monocytes/Macrophages
3.53146861914992e-315	1.5578	0.688	0.147	9.42195827589198e-311	12	RGS2	Monocytes/Macrophages
0	1.557	0.94	0.659	0	12	SAT1	Monocytes/Macrophages
0	1.54455	0.727	0.466	0	12	CTSD	Monocytes/Macrophages
1.23724e-307	1.50167	0.524	0.08	3.30097e-303	12	CD14	Monocytes/Macrophages
0	1.4949	0.617	0.014	0	12	FCGR2A	Monocytes/Macrophages
2.31929e-218	1.49077	0.356	0.02	6.18786e-214	12	CCL4L2	Monocytes/Macrophages
0	1.48792	0.86	0.32	0	12	CYBA	Monocytes/Macrophages
0	1.48176	0.657	0.053	0	12	HLA-DQA2	Monocytes/Macrophages
2.18659e-284	1.48064	0.798	0.278	5.83382e-280	12	COTL1	Monocytes/Macrophages
0	1.47616	0.485	0.005	0	12	TREM2	Monocytes/Macrophages
0	1.46272	0.628	0.048	0	12	GPR183	Monocytes/Macrophages
0	1.42397	0.798	0.21	0	12	RNASET2	Monocytes/Macrophages
0	1.41142	0.724	0.15	0	12	CXCL16	Monocytes/Macrophages
0	1.40429	0.877	0.618	0	12	PSAP	Monocytes/Macrophages
7.54464709371812e-312	1.37753	0.939	0.679	2.01291e-307	12	CST3	Monocytes/Macrophages
0	1.37138	0.573	0.002	0	12	IGSF6	Monocytes/Macrophages
2.50586e-80	1.35122	0.405	0.249	6.68564e-76	12	AREG	Monocytes/Macrophages
0	1.35059	0.628	0.084	0	12	FGL2	Monocytes/Macrophages
0	1.33268	0.688	0.117	0	12	CTSS	Monocytes/Macrophages
3.78424e-276	1.32812	0.92	0.385	1.00963e-271	12	SRGN	Monocytes/Macrophages
5.0779e-239	1.32512	0.773	0.346	1.35478e-234	12	MAFB	Monocytes/Macrophages
2.17095e-280	1.32467	0.824	0.51	5.79209e-276	12	HERPUD1	Monocytes/Macrophages
0	1.32003	0.598	0.002	0	12	CSF1R	Monocytes/Macrophages
0	1.31895	0.571	0.03	0	12	PHACTR1	Monocytes/Macrophages
0	1.30339	0.481	0.01	0	12	NLRP3	Monocytes/Macrophages
0	1.27187	0.512	0.018	0	12	SLC1A3	Monocytes/Macrophages
1.4455e-303	1.2594	0.75	0.29	3.8566e-299	12	TYMP	Monocytes/Macrophages
0	1.25862	0.825	0.437	0	12	GRN	Monocytes/Macrophages
0	1.25665	0.556	0.009	0	12	PLEK	Monocytes/Macrophages
1.36605e-307	1.24761	0.731	0.158	3.64463e-303	12	RGS10	Monocytes/Macrophages
0	1.24336	0.662	0.086	0	12	HLA-DMB	Monocytes/Macrophages
1.91649053588392e-310	1.20808	0.895	0.526	5.1132e-306	12	NPC2	Monocytes/Macrophages
3.1814e-265	1.20279	0.526	0.051	8.48797e-261	12	ALOX5AP	Monocytes/Macrophages
0	1.20142	0.581	0.027	0	12	ADAP2	Monocytes/Macrophages
1.62239e-199	1.19863	0.596	0.14	4.32854e-195	12	NR4A3	Monocytes/Macrophages
0	1.19435	0.685	0.076	0	12	ARRB2	Monocytes/Macrophages
0	1.19088	0.448	0.006	0	12	FCGR2B	Monocytes/Macrophages
0	1.18885	0.718	0.072	0	12	ITGB2	Monocytes/Macrophages
1.15604639830583e-311	1.17368	0.563	0.048	3.08433e-307	12	SERPINA1	Monocytes/Macrophages
0	1.16964	0.556	0.005	0	12	CYBB	Monocytes/Macrophages
0	1.16633	0.528	0.006	0	12	RNASE6	Monocytes/Macrophages
0	1.16302	0.3	0.001	4.57402e-304	12	FOLR2	Monocytes/Macrophages
0	1.15928	0.732	0.249	0	12	RNF130	Monocytes/Macrophages
0	1.13801	0.415	0.002	0	12	GPR34	Monocytes/Macrophages
1.0798e-263	1.12553	0.671	0.223	2.8809e-259	12	CTSZ	Monocytes/Macrophages
1.69533e-227	1.12452	0.741	0.294	4.52313e-223	12	REL	Monocytes/Macrophages
2.20989e-250	1.11823	0.368	0.015	5.89597e-246	12	BCL2A1	Monocytes/Macrophages
0	1.10949	0.447	0.001	0	12	CD163	Monocytes/Macrophages
4.99517e-162	1.10773	0.555	0.197	1.33271e-157	12	PLIN2	Monocytes/Macrophages
2.70641e-199	1.10271	0.614	0.239	7.22069e-195	12	CAPG	Monocytes/Macrophages
0	1.0991	0.491	0.001	0	12	MSR1	Monocytes/Macrophages
1.61762e-212	1.08748	0.498	0.069	4.31582e-208	12	CCL4	Monocytes/Macrophages
0	1.07468	0.452	0.004	0	12	PLD4	Monocytes/Macrophages
9.35907e-172	1.07007	0.638	0.166	2.497e-167	12	LSP1	Monocytes/Macrophages
1.10588709533855e-316	1.0645	0.298	0.001	2.95050677036326e-312	12	CLEC10A	Monocytes/Macrophages
0	1.06341	0.516	0.008	0	12	IL18	Monocytes/Macrophages
3.28367e-107	1.05936	0.279	0.043	8.76083e-103	12	MMP19	Monocytes/Macrophages
3.62631e-171	1.05693	0.773	0.365	9.675e-167	12	NR4A2	Monocytes/Macrophages
9.14318e-247	1.04804	0.639	0.121	2.4394e-242	12	RAB31	Monocytes/Macrophages
2.73013e-269	1.04374	0.692	0.121	7.28398e-265	12	HCLS1	Monocytes/Macrophages
2.35813e-132	1.03895	0.49	0.193	6.2915e-128	12	INSIG1	Monocytes/Macrophages
1.87079048682865e-316	1.03689	0.531	0.044	4.99126901885885e-312	12	RASSF4	Monocytes/Macrophages
5.48349262052367e-312	1.03203	0.698	0.107	1.463e-307	12	FYB	Monocytes/Macrophages
5.98838e-143	1.01369	0.728	0.386	1.5977e-138	12	NAMPT	Monocytes/Macrophages
0	1.00512	0.512	0.027	0	12	CLEC7A	Monocytes/Macrophages
0	1.00071	0.497	0.009	0	12	TBXAS1	Monocytes/Macrophages
1.55379e-171	0.986077	0.779	0.467	4.14552e-167	12	LITAF	Monocytes/Macrophages
7.29047e-231	0.979091	0.476	0.072	1.9451e-226	12	CPVL	Monocytes/Macrophages
3.76063245927563e-312	0.973031	0.447	0.022	1.00334e-307	12	SLCO2B1	Monocytes/Macrophages
4.64352e-132	0.965634	0.43	0.215	1.23889e-127	12	LGMN	Monocytes/Macrophages
6.04872e-139	0.95432	0.523	0.191	1.6138e-134	12	DAB2	Monocytes/Macrophages
1.32034e-253	0.944074	0.415	0.028	3.52267e-249	12	CSF3R	Monocytes/Macrophages
0	0.94094	0.323	0.001	0	12	FPR1	Monocytes/Macrophages
0	0.939747	0.356	0.001	0	12	MS4A4A	Monocytes/Macrophages
7.34471e-179	0.939574	0.82	0.476	1.95957e-174	12	FCGRT	Monocytes/Macrophages
2.79091e-194	0.918619	0.627	0.225	7.44615e-190	12	PYCARD	Monocytes/Macrophages
8.66159e-233	0.91685	0.467	0.045	2.31091e-228	12	CPM	Monocytes/Macrophages
2.37507e-246	0.914455	0.43	0.036	6.33669e-242	12	HMOX1	Monocytes/Macrophages
1.95479e-193	0.913599	0.609	0.21	5.21537e-189	12	MFSD1	Monocytes/Macrophages
1.61908e-142	0.90769	0.588	0.24	4.3197e-138	12	KDM6B	Monocytes/Macrophages
0	0.905481	0.455	0.002	0	12	HCK	Monocytes/Macrophages
0	0.905404	0.359	0.001	0	12	VSIG4	Monocytes/Macrophages
0	0.904391	0.44	0.01	0	12	LAIR1	Monocytes/Macrophages
0	0.891241	0.458	0.005	0	12	LY86	Monocytes/Macrophages
3.02795e-166	0.891058	0.641	0.231	8.07856e-162	12	RHOG	Monocytes/Macrophages
1.1185e-96	0.881248	0.541	0.205	2.98417e-92	12	ZNF331	Monocytes/Macrophages
0	0.881021	0.537	0.032	0	12	CD4	Monocytes/Macrophages
1.13052e-291	0.880139	0.46	0.024	3.01623e-287	12	TNFSF13B	Monocytes/Macrophages
0	0.877399	0.42	0.007	0	12	PILRA	Monocytes/Macrophages
1.22906e-191	0.876584	0.638	0.146	3.27914e-187	12	GLIPR1	Monocytes/Macrophages
0	0.869137	0.313	0.001	0	12	OLR1	Monocytes/Macrophages
1.13282e-156	0.86493	0.659	0.277	3.02236e-152	12	CTSH	Monocytes/Macrophages
0	0.862807	0.406	0.002	0	12	ITGAX	Monocytes/Macrophages
3.19673e-118	0.860857	0.487	0.16	8.52888e-114	12	ELL2	Monocytes/Macrophages
0	0.855229	0.402	0.001	0	12	LILRB4	Monocytes/Macrophages
1.34189e-139	0.852583	0.613	0.265	3.58016e-135	12	MARCKS	Monocytes/Macrophages
1.67269e-307	0.843782	0.404	0.011	4.46275e-303	12	MNDA	Monocytes/Macrophages
2.6774e-190	0.835837	0.39	0.042	7.14329e-186	12	GK	Monocytes/Macrophages
8.44795e-308	0.832117	0.423	0.016	2.25391e-303	12	FAM26F	Monocytes/Macrophages
0	0.830836	0.474	0.012	0	12	THEMIS2	Monocytes/Macrophages
2.23162e-246	0.827096	0.384	0.025	5.95397e-242	12	HLA-DQB2	Monocytes/Macrophages
0	0.82699	0.398	0.003	0	12	C3AR1	Monocytes/Macrophages
2.82925e-155	0.825164	0.515	0.124	7.54845e-151	12	OGFRL1	Monocytes/Macrophages
9.15896e-166	0.824639	0.595	0.142	2.44361e-161	12	UCP2	Monocytes/Macrophages
3.99337e-134	0.824171	0.592	0.198	1.06543e-129	12	PLXDC2	Monocytes/Macrophages
7.55516e-120	0.813836	0.474	0.169	2.01572e-115	12	LIPA	Monocytes/Macrophages
1.7748e-216	0.810415	0.924	0.734	4.73518e-212	12	OAZ1	Monocytes/Macrophages
2.58918e-125	0.809217	0.621	0.309	6.90794e-121	12	ASAH1	Monocytes/Macrophages
1.9476e-215	0.808142	0.429	0.049	5.1962e-211	12	ACSL1	Monocytes/Macrophages
2.28182e-203	0.804957	0.401	0.036	6.08789e-199	12	NCF1	Monocytes/Macrophages
3.17071e-179	0.795597	0.827	0.583	8.45946e-175	12	ARPC3	Monocytes/Macrophages
1.37665e-159	0.795125	0.628	0.178	3.6729e-155	12	SAMHD1	Monocytes/Macrophages
4.49375e-173	0.792385	0.503	0.087	1.19893e-168	12	TGFBI	Monocytes/Macrophages
1.81198e-162	0.790121	0.502	0.119	4.83437e-158	12	ARHGAP18	Monocytes/Macrophages
2.04153e-96	0.788355	0.739	0.576	5.44681e-92	12	ZFAND5	Monocytes/Macrophages
1.53313e-143	0.787899	0.426	0.099	4.09038e-139	12	RAB20	Monocytes/Macrophages
1.02601e-154	0.786964	0.585	0.165	2.73739e-150	12	FAM49B	Monocytes/Macrophages
2.86442e-139	0.783341	0.623	0.255	7.64227e-135	12	MGAT1	Monocytes/Macrophages
7.26221e-118	0.776937	0.875	0.664	1.93756e-113	12	SH3BGRL3	Monocytes/Macrophages
4.94065645841247e-324	0.775394	0.707	0.12	1.31816714310445e-319	12	CD37	Monocytes/Macrophages
7.40474e-114	0.774118	0.903	0.741	1.97559e-109	12	NEAT1	Monocytes/Macrophages
7.89147e-291	0.773546	0.391	0.015	2.10544e-286	12	JAML	Monocytes/Macrophages
2.03766e-96	0.766655	0.276	0.044	5.43648e-92	12	C15orf48	Monocytes/Macrophages
3.82381e-116	0.765053	0.712	0.365	1.02019e-111	12	AKAP13	Monocytes/Macrophages
1.13708e-186	0.758638	0.448	0.057	3.03374e-182	12	RASGEF1B	Monocytes/Macrophages
1.70401e-87	0.75722	0.462	0.171	4.54631e-83	12	GLA	Monocytes/Macrophages
4.16851e-274	0.757208	0.437	0.027	1.11216e-269	12	SYK	Monocytes/Macrophages
2.27434e-174	0.756083	0.641	0.162	6.06795e-170	12	CELF2	Monocytes/Macrophages
1.06319e-190	0.746463	0.612	0.13	2.8366e-186	12	GPSM3	Monocytes/Macrophages
4.9227e-189	0.745515	0.388	0.047	1.31338e-184	12	TNFSF13	Monocytes/Macrophages
0	0.743599	0.325	0.001	0	12	LILRB2	Monocytes/Macrophages
1.82205e-222	0.736994	0.516	0.067	4.86122e-218	12	LCP2	Monocytes/Macrophages
3.79695e-115	0.735538	0.498	0.163	1.01303e-110	12	AKR1B1	Monocytes/Macrophages
1.35355e-54	0.733574	0.354	0.13	3.61126e-50	12	GPNMB	Monocytes/Macrophages
0	0.733288	0.388	0.007	0	12	CD300A	Monocytes/Macrophages
2.63865e-124	0.732664	0.62	0.265	7.03992e-120	12	PPT1	Monocytes/Macrophages
1.80311e-100	0.732354	0.764	0.484	4.81069e-96	12	GLUL	Monocytes/Macrophages
8.56647e-89	0.730916	0.57	0.348	2.28553e-84	12	YWHAH	Monocytes/Macrophages
9.79752e-194	0.730406	0.534	0.092	2.61398e-189	12	LCP1	Monocytes/Macrophages
5.24579e-93	0.727333	0.474	0.207	1.39958e-88	12	CKS2	Monocytes/Macrophages
5.90172093533444e-310	0.726208	0.351	0.005	1.57458e-305	12	HAVCR2	Monocytes/Macrophages
1.88793e-98	0.724395	0.374	0.089	5.03699e-94	12	LINC00936	Monocytes/Macrophages
1.16409e-122	0.724278	0.714	0.329	3.10578e-118	12	VAMP8	Monocytes/Macrophages
4.55207e-198	0.719997	0.258	0.008	1.21449e-193	12	SLC11A1	Monocytes/Macrophages
2.47031e-125	0.711172	0.731	0.439	6.59078e-121	12	ATP6V0B	Monocytes/Macrophages
1.52591e-134	0.710364	0.619	0.217	4.07114e-130	12	CNPY3	Monocytes/Macrophages
2.98479e-294	0.708084	0.546	0.065	7.96343e-290	12	CD53	Monocytes/Macrophages
0	0.708037	0.336	0.001	0	12	FPR3	Monocytes/Macrophages
3.90187e-86	0.704647	0.57	0.272	1.04102e-81	12	ATP1B3	Monocytes/Macrophages
0	0.703844	0.394	0.002	0	12	CSF2RA	Monocytes/Macrophages
2.42898e-133	0.703773	0.437	0.087	6.48053e-129	12	NFKBID	Monocytes/Macrophages
6.4169e-140	0.700734	0.505	0.129	1.71203e-135	12	CCDC88A	Monocytes/Macrophages
1.35783e-114	0.700432	0.566	0.195	3.62268e-110	12	AP1S2	Monocytes/Macrophages
8.28553e-109	0.69767	0.556	0.223	2.21058e-104	12	PABPC4	Monocytes/Macrophages
7.19528e-125	0.691922	0.416	0.09	1.9197e-120	12	RNF144B	Monocytes/Macrophages
1.23921e-299	0.691325	0.383	0.01	3.30621e-295	12	LAT2	Monocytes/Macrophages
9.56831e-138	0.68976	0.442	0.089	2.55283e-133	12	RGS19	Monocytes/Macrophages
4.34091e-65	0.689546	0.376	0.171	1.15815e-60	12	HBEGF	Monocytes/Macrophages
1.17718e-249	0.687733	0.359	0.015	3.14071e-245	12	SLC7A7	Monocytes/Macrophages
3.87488e-144	0.684491	0.456	0.085	1.03382e-139	12	SMAP2	Monocytes/Macrophages
6.33525e-91	0.68354	0.587	0.242	1.69025e-86	12	C10orf54	Monocytes/Macrophages
4.14085e-264	0.682603	0.327	0.007	1.10478e-259	12	FGD2	Monocytes/Macrophages
0	0.681372	0.366	0.002	0	12	CD86	Monocytes/Macrophages
2.08748e-154	0.680388	0.54	0.12	5.5694e-150	12	ZEB2	Monocytes/Macrophages
1.906e-226	0.679942	0.476	0.059	5.08522e-222	12	APBB1IP	Monocytes/Macrophages
1.90329e-176	0.679633	0.384	0.042	5.07797e-172	12	STX11	Monocytes/Macrophages
1.82642e-84	0.675973	0.564	0.253	4.87288e-80	12	RNF149	Monocytes/Macrophages
7.93999e-107	0.673872	0.641	0.291	2.11839e-102	12	CMTM6	Monocytes/Macrophages
0	0.673266	0.326	0.001	0	12	MPEG1	Monocytes/Macrophages
6.83715e-93	0.669413	0.566	0.266	1.82415e-88	12	IFNGR2	Monocytes/Macrophages
3.15202e-157	0.66606	0.495	0.106	8.40958e-153	12	MAN2B1	Monocytes/Macrophages
1.40615e-105	0.660688	0.627	0.235	3.7516e-101	12	EMP3	Monocytes/Macrophages
2.11124e-117	0.659303	0.426	0.109	5.63279e-113	12	ATP6V1B2	Monocytes/Macrophages
1.44063e-69	0.658209	0.626	0.325	3.8436e-65	12	ID2	Monocytes/Macrophages
6.78049e-79	0.656639	0.736	0.486	1.80904e-74	12	DBI	Monocytes/Macrophages
6.29787e-195	0.656141	0.325	0.018	1.68027e-190	12	IRF8	Monocytes/Macrophages
3.27276e-90	0.655133	0.682	0.425	8.73172e-86	12	ATP6V1F	Monocytes/Macrophages
5.29243e-61	0.654981	0.53	0.361	1.41202e-56	12	PLD3	Monocytes/Macrophages
4.78031e-254	0.654555	0.272	0.002	1.27539e-249	12	CX3CR1	Monocytes/Macrophages
2.26366e-153	0.653693	0.409	0.061	6.03944e-149	12	SH3TC1	Monocytes/Macrophages
5.39985e-170	0.653092	0.386	0.045	1.44068e-165	12	FAM105A	Monocytes/Macrophages
3.38144e-107	0.65298	0.531	0.165	9.02168e-103	12	TNFRSF1B	Monocytes/Macrophages
3.87183e-157	0.652636	0.381	0.06	1.033e-152	12	ALOX5	Monocytes/Macrophages
2.79869e-156	0.651152	0.397	0.056	7.4669e-152	12	SNX10	Monocytes/Macrophages
5.64009e-66	0.651003	0.91	0.779	1.50478e-61	12	KLF6	Monocytes/Macrophages
3.98613e-72	0.650594	0.431	0.173	1.0635e-67	12	CHMP1B	Monocytes/Macrophages
3.60707e-92	0.638969	0.861	0.625	9.62366e-88	12	MCL1	Monocytes/Macrophages
1.79486e-159	0.638743	0.394	0.059	4.78868e-155	12	SLC31A2	Monocytes/Macrophages
4.73568e-95	0.634245	0.578	0.22	1.26348e-90	12	FKBP5	Monocytes/Macrophages
2.06343e-95	0.630846	0.653	0.276	5.50524e-91	12	TNFAIP3	Monocytes/Macrophages
8.89585e-186	0.627203	0.39	0.037	2.37341e-181	12	CECR1	Monocytes/Macrophages
1.34029e-73	0.6255	0.436	0.151	3.5759e-69	12	TMEM176B	Monocytes/Macrophages
1.12587e-134	0.621808	0.431	0.09	3.00381e-130	12	ZNF385A	Monocytes/Macrophages
1.74172e-104	0.620751	0.829	0.625	4.6469e-100	12	ARPC2	Monocytes/Macrophages
2.16571e-106	0.620542	0.366	0.076	5.7781e-102	12	SLC16A3	Monocytes/Macrophages
3.38298e-82	0.619497	0.337	0.088	9.02579e-78	12	TNFAIP2	Monocytes/Macrophages
1.98917e-153	0.619086	0.387	0.055	5.30711e-149	12	LYN	Monocytes/Macrophages
4.09295e-253	0.618715	0.368	0.017	1.092e-248	12	PARVG	Monocytes/Macrophages
2.49799e-222	0.61733	0.32	0.012	6.66465e-218	12	NCF2	Monocytes/Macrophages
7.66282e-150	0.615773	0.391	0.055	2.04444e-145	12	RIN3	Monocytes/Macrophages
4.8341e-88	0.611689	0.606	0.282	1.28974e-83	12	GRB2	Monocytes/Macrophages
3.53173e-65	0.606635	0.745	0.453	9.42265e-61	12	KLF4	Monocytes/Macrophages
1.07165e-280	0.605898	0.387	0.019	2.85916e-276	12	CD84	Monocytes/Macrophages
8.38729e-68	0.603053	0.484	0.203	2.23773e-63	12	CREM	Monocytes/Macrophages
1.45298e-234	0.602518	0.594	0.119	3.87655e-230	12	CORO1A	Monocytes/Macrophages
9.2003e-211	0.601956	0.398	0.032	2.45464e-206	12	HLA-DOA	Monocytes/Macrophages
2.14358e-273	0.601835	0.372	0.016	5.71906e-269	12	NCKAP1L	Monocytes/Macrophages
1.19175e-265	0.600355	0.369	0.021	3.1796e-261	12	AOAH	Monocytes/Macrophages
3.45246e-75	0.598821	0.379	0.12	9.21116e-71	12	PDE4DIP	Monocytes/Macrophages
3.0057e-254	0.591599	0.437	0.04	8.0192e-250	12	WAS	Monocytes/Macrophages
1.15097e-261	0.589726	0.376	0.015	3.0708e-257	12	NCF4	Monocytes/Macrophages
1.31398e-54	0.588689	0.458	0.212	3.5057e-50	12	CEBPB	Monocytes/Macrophages
1.1514e-114	0.581653	0.282	0.033	3.07193e-110	12	FGR	Monocytes/Macrophages
9.65155e-90	0.580135	0.48	0.176	2.57503e-85	12	ABHD12	Monocytes/Macrophages
1.27943e-98	0.580124	0.374	0.083	3.41352e-94	12	GRASP	Monocytes/Macrophages
5.7778e-61	0.579444	0.266	0.072	1.54152e-56	12	ACP5	Monocytes/Macrophages
1.1341e-222	0.578308	0.699	0.172	3.02578e-218	12	CXCR4	Monocytes/Macrophages
4.0577e-80	0.578118	0.521	0.227	1.0826e-75	12	FAM96A	Monocytes/Macrophages
3.6429e-261	0.572451	0.261	0.001	9.71926e-257	12	FCGR1A	Monocytes/Macrophages
2.76777e-146	0.566569	0.302	0.03	7.38442e-142	12	NAIP	Monocytes/Macrophages
1.06274e-202	0.565817	0.268	0.009	2.8354e-198	12	TLR2	Monocytes/Macrophages
2.14818e-42	0.563509	0.649	0.421	5.73133e-38	12	IER3	Monocytes/Macrophages
5.44946e-60	0.562443	0.27	0.081	1.45392e-55	12	STAB1	Monocytes/Macrophages
1.34831e-59	0.562427	0.56	0.293	3.59728e-55	12	MAP3K8	Monocytes/Macrophages
2.22065e-44	0.561224	0.639	0.402	5.92471e-40	12	SOD2	Monocytes/Macrophages
2.06029e-270	0.561206	0.286	0.003	5.49684e-266	12	CLEC4A	Monocytes/Macrophages
6.17399e-80	0.559393	0.454	0.176	1.64722e-75	12	IL13RA1	Monocytes/Macrophages
4.48294e-80	0.559056	0.628	0.304	1.19605e-75	12	ARPC1B	Monocytes/Macrophages
3.96116e-77	0.558941	0.438	0.164	1.05684e-72	12	RB1	Monocytes/Macrophages
5.36074e-57	0.557437	0.388	0.156	1.43025e-52	12	ABL2	Monocytes/Macrophages
1.28897e-74	0.557087	0.391	0.129	3.43896e-70	12	PTPRE	Monocytes/Macrophages
1.06705e-77	0.556356	0.388	0.114	2.8469e-73	12	SORL1	Monocytes/Macrophages
5.58002e-96	0.556336	0.291	0.069	1.48875e-91	12	B3GNT5	Monocytes/Macrophages
1.00267e-115	0.556308	0.538	0.158	2.67514e-111	12	STK17B	Monocytes/Macrophages
1.47305e-105	0.551677	0.344	0.063	3.9301e-101	12	PTPN6	Monocytes/Macrophages
8.77175e-74	0.551422	0.47	0.181	2.3403e-69	12	MEF2A	Monocytes/Macrophages
3.62678e-157	0.550246	0.315	0.03	9.67624e-153	12	SELPLG	Monocytes/Macrophages
7.44261e-49	0.548376	0.355	0.145	1.98569e-44	12	PMAIP1	Monocytes/Macrophages
2.06533e-96	0.547691	0.523	0.181	5.51029e-92	12	TPP1	Monocytes/Macrophages
1.30417e-73	0.547092	0.73	0.509	3.47953e-69	12	ATP6V0C	Monocytes/Macrophages
1.85392e-160	0.546716	0.341	0.047	4.94627e-156	12	SAMSN1	Monocytes/Macrophages
1.21318e-100	0.542856	0.366	0.092	3.23675e-96	12	CLN8	Monocytes/Macrophages
3.54469e-145	0.541988	0.341	0.04	9.45723e-141	12	TM6SF1	Monocytes/Macrophages
8.30016e-28	0.540004	0.447	0.255	2.21448e-23	12	RGCC	Monocytes/Macrophages
7.0391e-76	0.539022	0.433	0.161	1.87803e-71	12	NAGK	Monocytes/Macrophages
1.46437e-73	0.538633	0.477	0.199	3.90695e-69	12	NCOA4	Monocytes/Macrophages
4.10802e-45	0.536872	0.426	0.26	1.09602e-40	12	CTSL	Monocytes/Macrophages
6.9846e-213	0.534829	0.437	0.068	1.86349e-208	12	SLA	Monocytes/Macrophages
[truncated: 7,417 more rows]

## Sheet: BC P2
p_val	avg_logFC	pct.1	pct.2	p_val_adj	cluster	gene	celltype
0	1.73788	0.856	0.244	0	0	IL7R	T-cells
0	1.21705	0.321	0.032	0	0	CD40LG	T-cells
0	1.11252	0.378	0.084	0	0	CCR7	T-cells
0	1.03826	0.895	0.634	0	0	TSC22D3	T-cells
0	1.03208	0.635	0.402	0	0	TNFAIP3	T-cells
0	0.981336	0.667	0.321	0	0	CD69	T-cells
0	0.978814	0.656	0.238	0	0	LTB	T-cells
0	0.894746	0.832	0.485	0	0	CXCR4	T-cells
0	0.874613	0.914	0.759	0	0	SARAF	T-cells
0	0.869472	0.788	0.518	0	0	FXYD5	T-cells
0	0.833032	0.849	0.668	0	0	TXNIP	T-cells
5.4696e-206	0.80729	0.269	0.099	1.45688e-201	0	KLRB1	T-cells
0	0.802043	0.323	0.113	0	0	GPR183	T-cells
5.10351e-303	0.796114	0.441	0.243	1.35937e-298	0	SLC2A3	T-cells
0	0.789885	0.61	0.428	0	0	ANXA1	T-cells
1.5747e-285	0.784428	0.33	0.138	4.19437e-281	0	SELL	T-cells
0	0.781953	0.944	0.84	0	0	ZFP36L2	T-cells
0	0.77929	0.444	0.196	0	0	GIMAP7	T-cells
0	0.77884	0.414	0.188	0	0	ARHGAP15	T-cells
0	0.769971	0.956	0.821	0	0	BTG1	T-cells
2.56511e-251	0.751764	0.351	0.164	6.83242e-247	0	TAGAP	T-cells
0	0.729157	0.56	0.37	0	0	LEPROTL1	T-cells
1.09507e-281	0.710953	0.303	0.158	2.91682e-277	0	AIM1	T-cells
0	0.691613	0.635	0.347	0	0	CYTIP	T-cells
4.66e-303	0.685137	0.297	0.141	1.24124e-298	0	AQP3	T-cells
0	0.670103	0.518	0.405	0	0	PPP1R2	T-cells
1.05788e-244	0.665045	0.374	0.241	2.81776e-240	0	LINC-PINT	T-cells
0	0.664973	0.616	0.352	0	0	FYB	T-cells
9.26445e-254	0.655632	0.345	0.149	2.46768e-249	0	CD6	T-cells
0	0.653119	0.824	0.414	0	0	CD3E	T-cells
0	0.652765	0.541	0.378	0	0	STK4	T-cells
1.5949e-218	0.65077	0.291	0.152	4.24819e-214	0	PTGER4	T-cells
2.27153e-269	0.64531	0.393	0.209	6.05044e-265	0	PIK3IP1	T-cells
8.4287e-220	0.620285	0.284	0.116	2.24507e-215	0	CAMK4	T-cells
1.39461e-262	0.613288	0.427	0.226	3.71468e-258	0	CD48	T-cells
1.33682e-224	0.609649	0.359	0.242	3.56074e-220	0	BIRC3	T-cells
1.4137e-249	0.608473	0.262	0.114	3.76552e-245	0	FLT3LG	T-cells
5.4943e-276	0.604643	0.486	0.295	1.46346e-271	0	GPSM3	T-cells
5.65948e-193	0.603884	0.285	0.125	1.50746e-188	0	ITK	T-cells
5.65995e-257	0.584534	0.323	0.187	1.50758e-252	0	TNFAIP8	T-cells
7.02809e-214	0.575926	0.297	0.196	1.872e-209	0	PPP2R5C	T-cells
3.7703e-182	0.568837	0.361	0.201	1.00426e-177	0	GIMAP4	T-cells
6.28827e-186	0.568393	0.256	0.111	1.67494e-181	0	CD5	T-cells
1.51326e-189	0.56359	0.314	0.17	4.03071e-185	0	IKZF1	T-cells
4.51088e-182	0.541138	0.429	0.259	1.20152e-177	0	ACAP1	T-cells
1.89802e-175	0.540743	0.263	0.145	5.05557e-171	0	INPP4B	T-cells
3.00194e-162	0.538098	0.298	0.151	7.99597e-158	0	FCMR	T-cells
1.87744945419674e-322	0.535536	0.81	0.534	5.00077436619843e-318	0	SRGN	T-cells
0	0.532749	0.749	0.461	0	0	PTPRC	T-cells
1.12949e-230	0.523828	0.443	0.332	3.0085e-226	0	2006-09-01	T-cells
6.89893e-179	0.51623	0.414	0.219	1.8376e-174	0	SPOCK2	T-cells
3.07096e-163	0.508665	0.344	0.207	8.17981e-159	0	EMB	T-cells
0	0.486485	0.806	0.641	0	0	ARHGDIB	T-cells
4.26889e-180	0.482809	0.417	0.308	1.13706e-175	0	TUBA4A	T-cells
5.87125e-149	0.480521	0.376	0.214	1.56387e-144	0	LAT	T-cells
2.85507e-134	0.478296	0.314	0.19	7.60478e-130	0	FYN	T-cells
2.17407e-141	0.47392	0.35	0.23	5.79086e-137	0	TRAF3IP3	T-cells
9.92511e-144	0.473293	0.287	0.183	2.64365e-139	0	OXNAD1	T-cells
3.94179e-168	0.468517	0.435	0.309	1.04993e-163	0	STK17A	T-cells
0	0.451638	0.874	0.762	0	0	HLA-E	T-cells
5.98455e-111	0.443135	0.392	0.241	1.59404e-106	0	TRBC2	T-cells
4.99266e-159	0.441297	0.468	0.322	1.32984e-154	0	GMFG	T-cells
2.41222e-223	0.441292	0.641	0.402	6.42519e-219	0	CD37	T-cells
5.04589e-231	0.439235	0.654	0.4	1.34402e-226	0	CD52	T-cells
1.57268e-70	0.4319	0.296	0.179	4.18898e-66	0	GZMK	T-cells
1.10091e-102	0.426497	0.266	0.151	2.93239e-98	0	ZAP70	T-cells
6.38672e-120	0.425475	0.372	0.247	1.70117e-115	0	RHOH	T-cells
1.1162e-166	0.421195	0.582	0.435	2.9731e-162	0	EVL	T-cells
4.61995e-129	0.415815	0.43	0.254	1.23057e-124	0	CD3G	T-cells
9.3138e-97	0.408737	0.338	0.209	2.48082e-92	0	CD96	T-cells
5.58811e-138	0.408479	0.515	0.389	1.48845e-133	0	LIMD2	T-cells
8.44542e-262	0.406322	0.619	0.344	2.24952e-257	0	CD3D	T-cells
0	0.399337	0.977	0.854	0	0	TMSB4X	T-cells
1.15432e-96	0.374192	0.357	0.241	3.07464e-92	0	2001-09-01	T-cells
1.83642e-184	0.373962	0.672	0.455	4.89149e-180	0	RAC2	T-cells
1.67535e-199	0.372929	0.692	0.457	4.46247e-195	0	LAPTM5	T-cells
1.71615e-117	0.370067	0.472	0.36	4.57115e-113	0	EMP3	T-cells
1.06683e-180	0.348082	0.726	0.531	2.8416e-176	0	IFITM1	T-cells
1.28002e-74	0.341887	0.316	0.2	3.40945e-70	0	CD247	T-cells
2.58745e-111	0.337309	0.459	0.288	6.89193e-107	0	LCK	T-cells
1.85227e-139	0.31347	0.531	0.332	4.9337e-135	0	CD2	T-cells
1.45967e-133	0.279553	0.658	0.465	3.88797e-129	0	CORO1A	T-cells
9.30512e-103	0.258196	0.573	0.402	2.47851e-98	0	IL2RG	T-cells
5.7476e-72	0.252497	0.481	0.345	1.53093e-67	0	HCST	T-cells
0	1.89721	0.755	0.137	0	1	GZMK	T-cells
0	1.56032	0.768	0.227	0	1	CCL4	T-cells
0	1.48075	0.823	0.285	0	1	CST7	T-cells
0	1.37255	0.763	0.198	0	1	GZMA	T-cells
0	1.28996	0.444	0.136	0	1	CCL4L2	T-cells
0	1.27951	0.914	0.316	0	1	CCL5	T-cells
0	1.24087	0.73	0.378	0	1	DUSP2	T-cells
0	1.19818	0.712	0.201	0	1	NKG7	T-cells
0	1.17948	0.6	0.167	0	1	CD8B	T-cells
0	1.15645	0.707	0.206	0	1	CD8A	T-cells
0	1.05807	0.46	0.121	0	1	GZMM	T-cells
0	0.967305	0.407	0.162	0	1	ITM2C	T-cells
1.31464e-253	0.920821	0.279	0.068	3.50166e-249	1	CRTAM	T-cells
0	0.902012	0.857	0.504	0	1	CXCR4	T-cells
2.36877e-287	0.866726	0.254	0.057	6.30944e-283	1	KLRG1	T-cells
0	0.788679	0.652	0.335	0	1	HCST	T-cells
0	0.778824	0.822	0.471	0	1	PTPRC	T-cells
1.60446131604045e-312	0.763709	0.69	0.34	4.27364e-308	1	CD69	T-cells
0	0.756102	0.861	0.435	0	1	CD3E	T-cells
4.22793e-217	0.735331	0.31	0.107	1.12615e-212	1	SH2D1A	T-cells
9.43802e-159	0.728021	0.358	0.175	2.51391e-154	1	TAGAP	T-cells
2.25303e-202	0.71248	0.417	0.205	6.00118e-198	1	GIMAP4	T-cells
7.31621e-210	0.710108	0.399	0.188	1.94875e-205	1	FYN	T-cells
5.78009e-198	0.701804	0.443	0.212	1.53958e-193	1	GIMAP7	T-cells
5.99346e-211	0.683991	0.468	0.309	1.59642e-206	1	TUBA4A	T-cells
0	0.661096	0.884	0.527	0	1	IL32	T-cells
1.63563e-253	0.657093	0.564	0.381	4.35667e-249	1	LEPROTL1	T-cells
3.39711e-294	0.653897	0.698	0.353	9.04855e-290	1	CD3D	T-cells
4.45901e-259	0.6486	0.7	0.433	1.1877e-254	1	COTL1	T-cells
1.13339e-200	0.641172	0.51	0.256	3.0189e-196	1	CD3G	T-cells
9.76129e-202	0.639029	0.313	0.185	2.60002e-197	1	TC2N	T-cells
0	0.624943	0.869	0.545	0	1	SRGN	T-cells
2.98902e-238	0.624503	0.644	0.364	7.96155e-234	1	CYTIP	T-cells
5.81344e-201	0.623801	0.489	0.311	1.54847e-196	1	STK17A	T-cells
1.10933e-163	0.614255	0.28	0.146	2.95481e-159	1	NFATC2	T-cells
4.00628e-139	0.613177	0.388	0.217	1.06711e-134	1	SLA	T-cells
0	0.611805	0.965	0.828	0	1	BTG1	T-cells
1.65563e-226	0.607823	0.655	0.437	4.40992e-222	1	EVL	T-cells
2.42984e-170	0.606741	0.611	0.419	6.47212e-166	1	TNFAIP3	T-cells
3.0525e-237	0.601618	0.588	0.436	8.13065e-233	1	RARRES3	T-cells
9.12548e-139	0.600501	0.253	0.092	2.43066e-134	1	TRAT1	T-cells
3.10509e-154	0.599751	0.382	0.234	8.27071e-150	1	CBLB	T-cells
0	0.585823	0.992	0.872	0	1	HLA-B	T-cells
1.189e-177	0.58544	0.536	0.29	3.16701e-173	1	LCK	T-cells
7.19247e-199	0.580839	0.547	0.388	1.91579e-194	1	STK4	T-cells
5.39262e-156	0.580769	0.359	0.244	1.43638e-151	1	TMEM2	T-cells
2.89223e-150	0.579185	0.325	0.2	7.70375e-146	1	PPP2R5C	T-cells
4.03712e-147	0.576074	0.428	0.249	1.07533e-142	1	RHOH	T-cells
0	0.574404	0.886	0.771	0	1	SARAF	T-cells
1.39595e-130	0.568764	0.439	0.246	3.71825e-126	1	TRBC2	T-cells
1.70421e-146	0.567278	0.419	0.242	4.53933e-142	1	2001-09-01	T-cells
9.35152e-149	0.566286	0.41	0.24	2.49087e-144	1	CD48	T-cells
5.72912e-184	0.56591	0.613	0.369	1.52601e-179	1	FYB	T-cells
1.19925e-150	0.565564	0.37	0.224	3.19433e-146	1	WIPF1	T-cells
2.46998e-124	0.564953	0.334	0.184	6.57903e-120	1	APOBEC3G	T-cells
2.56169e-147	0.556008	0.481	0.31	6.82331e-143	1	LCP1	T-cells
2.01937e-185	0.55328	0.61	0.336	5.3788e-181	1	CD2	T-cells
1.84747e-128	0.552828	0.399	0.21	4.92093e-124	1	CD96	T-cells
1.01111e-162	0.552582	0.405	0.298	2.69319e-158	1	KIAA1551	T-cells
1.16522e-90	0.551684	0.293	0.146	3.10368e-86	1	CXCR6	T-cells
5.47993e-222	0.550928	0.741	0.468	1.45963e-217	1	CORO1A	T-cells
4.67115e-140	0.549338	0.401	0.235	1.24421e-135	1	CLEC2B	T-cells
7.38802e-150	0.547069	0.309	0.201	1.96787e-145	1	DENND2D	T-cells
3.18557e-127	0.546714	0.372	0.208	8.48508e-123	1	TBC1D10C	T-cells
1.17525e-206	0.545836	0.651	0.487	3.1304e-202	1	CD99	T-cells
1.02445e-304	0.545699	0.953	0.845	2.72873e-300	1	ZFP36L2	T-cells
6.23166e-124	0.539835	0.29	0.171	1.65986e-119	1	PRKCH	T-cells
0	0.538907	0.964	0.839	0	1	HLA-A	T-cells
2.70793e-126	0.536587	0.313	0.17	7.21285e-122	1	SELPLG	T-cells
1.14231e-140	0.535872	0.466	0.265	3.04265e-136	1	ACAP1	T-cells
0	0.534043	0.938	0.817	0	1	HLA-C	T-cells
4.17068e-130	0.52972	0.41	0.22	1.1109e-125	1	LAT	T-cells
1.24465e-141	0.529616	0.497	0.298	3.31524e-137	1	ITGB2	T-cells
3.01933e-204	0.52867	0.721	0.464	8.04229e-200	1	RAC2	T-cells
0	0.524235	0.995	0.86	0	1	TMSB4X	T-cells
4.60185e-295	0.523089	0.909	0.765	1.22575e-290	1	HLA-E	T-cells
1.47868e-183	0.507071	0.817	0.659	3.93861e-179	1	TSC22D3	T-cells
5.64354e-99	0.502642	0.278	0.16	1.50321e-94	1	SYTL3	T-cells
5.27555e-113	0.501235	0.579	0.373	1.4052e-108	1	RGS1	T-cells
6.09562e-111	0.498675	0.437	0.245	1.62363e-106	1	CD27	T-cells
3.23987e-140	0.495506	0.324	0.223	8.62972e-136	1	MBP	T-cells
3.39056e-228	0.490014	0.83	0.648	9.03109e-224	1	ARHGDIB	T-cells
2.51323e-137	0.489507	0.558	0.393	6.69424e-133	1	LIMD2	T-cells
1.33657e-93	0.488738	0.253	0.13	3.56008e-89	1	PARP8	T-cells
1.22989e-129	0.48806	0.419	0.316	3.27593e-125	1	ISG20	T-cells
6.71614e-82	0.487786	0.3	0.157	1.78891e-77	1	TRBC1	T-cells
1.47329e-103	0.487275	0.259	0.139	3.92426e-99	1	PSTPIP1	T-cells
4.2085e-98	0.477856	0.3	0.155	1.12098e-93	1	ZAP70	T-cells
1.43121e-95	0.477122	0.299	0.187	3.81218e-91	1	ITGA4	T-cells
3.25456e-103	0.475722	0.261	0.154	8.66883e-99	1	IL16	T-cells
1.31608e-139	0.474056	0.648	0.416	3.50552e-135	1	CD52	T-cells
2.37434e-99	0.473244	0.363	0.202	6.3243e-95	1	CD247	T-cells
3.19335e-98	0.470246	0.355	0.251	8.50581e-94	1	LINC-PINT	T-cells
3.72171e-102	0.464001	0.359	0.224	9.91314e-98	1	SKAP1	T-cells
1.8765e-92	0.457965	0.272	0.172	4.99826e-88	1	ADGRE5	T-cells
1.12962e-114	0.457515	0.437	0.315	3.00884e-110	1	STK17B	T-cells
7.30784e-75	0.452901	0.316	0.193	1.94652e-70	1	TRAC	T-cells
1.29224e-94	0.452132	0.338	0.216	3.44201e-90	1	EMB	T-cells
1.00097e-78	0.451542	0.269	0.133	2.66617e-74	1	PRF1	T-cells
4.49226e-210	0.441691	0.89	0.783	1.19656e-205	1	SH3BGRL3	T-cells
2.94753e-127	0.436109	0.597	0.46	7.85103e-123	1	PSMB9	T-cells
1.02513e-75	0.436046	0.288	0.167	2.73054e-71	1	CD6	T-cells
2.74743e-125	0.42771	0.354	0.16	7.31806e-121	1	CTSW	T-cells
1.29033e-77	0.423508	0.289	0.182	3.43691e-73	1	IKZF1	T-cells
4.6644e-70	0.421728	0.253	0.139	1.24241e-65	1	ITK	T-cells
2.34144e-69	0.420871	0.285	0.166	6.23667e-65	1	CXCR3	T-cells
8.47825e-124	0.411918	0.625	0.407	2.25827e-119	1	IL2RG	T-cells
4.92536e-96	0.407345	0.458	0.332	1.31192e-91	1	GMFG	T-cells
3.78369e-150	0.405014	0.71	0.47	1.00782e-145	1	LAPTM5	T-cells
1.01063e-67	0.400983	0.314	0.206	2.69192e-63	1	CLEC2D	T-cells
1.75778e-85	0.388527	0.44	0.309	4.68202e-81	1	HCLS1	T-cells
1.90918e-83	0.384538	0.426	0.313	5.08529e-79	1	GPSM3	T-cells
4.33013e-98	0.382844	0.516	0.318	1.15337e-93	1	IL7R	T-cells
4.39155e-131	0.381455	0.649	0.545	1.16973e-126	1	CYBA	T-cells
2.24951e-61	0.381328	0.265	0.164	5.99179e-57	1	FCMR	T-cells
1.48722e-115	0.373854	0.625	0.419	3.96136e-111	1	CD37	T-cells
3.82947e-115	0.327674	0.536	0.317	1.02002e-110	1	CD7	T-cells
2.01782e-59	0.327415	0.471	0.328	5.37468e-55	1	ITM2A	T-cells
6.7081e-113	0.325037	0.733	0.542	1.78677e-108	1	IFITM1	T-cells
1.36563e-57	0.324899	0.4	0.3	3.63749e-53	1	CD53	T-cells
3.94171e-73	0.311983	0.613	0.458	1.04991e-68	1	LSP1	T-cells
1.54102e-43	0.305799	0.428	0.311	4.10465e-39	1	ALOX5AP	T-cells
9.11392e-48	0.297959	0.298	0.179	2.42758e-43	1	TIGIT	T-cells
0	1.97842	0.995	0.213	0	10	MGST1	Cancer/Epithelial
0	1.88604	0.967	0.173	0	10	CRABP1	Cancer/Epithelial
0	1.84144	0.987	0.237	0	10	MDK	Cancer/Epithelial
0	1.83282	0.817	0.089	0	10	CENPW	Cancer/Epithelial
0	1.69524	0.918	0.064	0	10	UCHL1	Cancer/Epithelial
0	1.68035	0.925	0.2	0	10	CCND1	Cancer/Epithelial
0	1.62642	0.992	0.302	0	10	STMN1	Cancer/Epithelial
0	1.58528	0.962	0.455	0	10	MGP	Cancer/Epithelial
0	1.55	0.954	0.138	0	10	DSC2	Cancer/Epithelial
3.84984e-239	1.45055	0.62	0.18	1.02544e-234	10	PHLDA2	Cancer/Epithelial
0	1.41942	0.992	0.399	0	10	MARCKSL1	Cancer/Epithelial
0	1.41671	0.976	0.247	0	10	FKBP4	Cancer/Epithelial
0	1.38173	0.99	0.281	0	10	CD24	Cancer/Epithelial
0	1.37742	0.989	0.317	0	10	MRPL51	Cancer/Epithelial
0	1.37721	0.775	0.068	0	10	TTYH1	Cancer/Epithelial
0	1.36769	0.79	0.057	0	10	FRZB	Cancer/Epithelial
0	1.34657	0.398	0.021	0	10	MPZ	Cancer/Epithelial
0	1.34629	0.68	0.082	0	10	CALML5	Cancer/Epithelial
0	1.34052	0.811	0.073	0	10	CYP1B1	Cancer/Epithelial
0	1.30327	0.968	0.229	0	10	HDAC2	Cancer/Epithelial
0	1.29503	0.938	0.18	0	10	CLDN3	Cancer/Epithelial
0	1.28404	0.984	0.381	0	10	MLF2	Cancer/Epithelial
0	1.27019	0.965	0.364	0	10	PTMS	Cancer/Epithelial
0	1.26828	0.973	0.332	0	10	STRAP	Cancer/Epithelial
0	1.26009	0.994	0.523	0	10	GSTP1	Cancer/Epithelial
0	1.24872	0.997	0.629	0	10	LDHB	Cancer/Epithelial
0	1.23756	0.919	0.161	0	10	LMO4	Cancer/Epithelial
0	1.19879	0.933	0.206	0	10	SOX4	Cancer/Epithelial
0	1.19329	0.91	0.161	0	10	CKS1B	Cancer/Epithelial
0	1.19074	0.99	0.415	0	10	HMGN3	Cancer/Epithelial
0	1.18431	0.948	0.137	0	10	PFN2	Cancer/Epithelial
0	1.17842	0.948	0.167	0	10	EPCAM	Cancer/Epithelial
0	1.17756	0.953	0.161	0	10	TPD52L1	Cancer/Epithelial
0	1.15867	0.997	0.623	0	10	TPI1	Cancer/Epithelial
0	1.15335	0.971	0.266	0	10	PERP	Cancer/Epithelial
0	1.14722	0.924	0.093	0	10	ACTR3B	Cancer/Epithelial
0	1.13438	0.835	0.094	0	10	RBP1	Cancer/Epithelial
0	1.12348	0.87	0.078	0	10	CYP27A1	Cancer/Epithelial
0	1.11566	0.666	0.095	0	10	MEST	Cancer/Epithelial
0	1.1021	0.997	0.838	0	10	H3F3A	Cancer/Epithelial
0	1.0869	0.979	0.387	0	10	MGST3	Cancer/Epithelial
0	1.06752	0.987	0.402	0	10	ATP5C1	Cancer/Epithelial
0	1.05518	0.982	0.354	0	10	KIF5B	Cancer/Epithelial
0	1.04924	0.885	0.103	0	10	TFAP2A	Cancer/Epithelial
0	1.04428	0.97	0.252	0	10	SNRPE	Cancer/Epithelial
0	1.03949	0.949	0.162	0	10	SEC22B	Cancer/Epithelial
0	1.03256	0.866	0.204	0	10	APOE	Cancer/Epithelial
0	1.02041	0.731	0.145	0	10	CRABP2	Cancer/Epithelial
0	1.00784	0.919	0.148	0	10	LTBR	Cancer/Epithelial
0	1.00486	0.966	0.286	0	10	PFDN2	Cancer/Epithelial
0	0.992344	0.836	0.24	0	10	KRT19	Cancer/Epithelial
0	0.991092	0.908	0.137	0	10	DSP	Cancer/Epithelial
0	0.989294	0.815	0.114	0	10	GABRP	Cancer/Epithelial
0	0.987928	0.945	0.404	0	10	GNAS	Cancer/Epithelial
0	0.987416	0.992	0.498	0	10	UQCRH	Cancer/Epithelial
0	0.984694	0.974	0.311	0	10	RBM17	Cancer/Epithelial
0	0.980764	0.937	0.18	0	10	C4orf48	Cancer/Epithelial
0	0.966399	0.733	0.054	0	10	PCSK1N	Cancer/Epithelial
0	0.944096	0.964	0.355	0	10	NUCKS1	Cancer/Epithelial
0	0.939149	0.926	0.169	0	10	MRPS35	Cancer/Epithelial
0	0.938052	0.848	0.104	0	10	PRSS8	Cancer/Epithelial
0	0.937786	0.986	0.47	0	10	YWHAQ	Cancer/Epithelial
0	0.926779	0.921	0.148	0	10	GTPBP4	Cancer/Epithelial
0	0.926293	0.931	0.18	0	10	HEBP1	Cancer/Epithelial
0	0.924099	0.955	0.301	0	10	RHEB	Cancer/Epithelial
0	0.923567	0.835	0.106	0	10	HEBP2	Cancer/Epithelial
0	0.922784	0.961	0.324	0	10	SDHC	Cancer/Epithelial
0	0.921256	0.913	0.194	0	10	YBX3	Cancer/Epithelial
0	0.917921	0.705	0.018	0	10	TMSB15A	Cancer/Epithelial
0	0.91518	0.932	0.203	0	10	CDC123	Cancer/Epithelial
0	0.913485	0.957	0.324	0	10	MTCH1	Cancer/Epithelial
0	0.912774	0.979	0.493	0	10	TUBB	Cancer/Epithelial
0	0.906961	0.618	0.049	0	10	UBE2T	Cancer/Epithelial
0	0.899986	0.872	0.132	0	10	TXNL4A	Cancer/Epithelial
0	0.897933	0.979	0.436	0	10	PRDX6	Cancer/Epithelial
8.96601e-261	0.897209	0.341	0.032	2.38819e-256	10	UBE2C	Cancer/Epithelial
0	0.896471	0.974	0.395	0	10	SHFM1	Cancer/Epithelial
0	0.892298	0.924	0.174	0	10	AP1S1	Cancer/Epithelial
0	0.891771	0.975	0.411	0	10	GDI2	Cancer/Epithelial
0	0.885834	0.962	0.333	0	10	C8orf59	Cancer/Epithelial
0	0.885794	0.949	0.258	0	10	LSM4	Cancer/Epithelial
0	0.884072	0.959	0.338	0	10	ILF2	Cancer/Epithelial
0	0.872744	0.925	0.172	0	10	PAFAH1B3	Cancer/Epithelial
0	0.871333	0.972	0.406	0	10	SRP9	Cancer/Epithelial
0	0.864655	0.961	0.332	0	10	CACYBP	Cancer/Epithelial
0	0.863839	0.971	0.387	0	10	MDH2	Cancer/Epithelial
0	0.860403	0.83	0.085	0	10	CSRP2	Cancer/Epithelial
0	0.85409	0.908	0.166	0	10	FAM60A	Cancer/Epithelial
0	0.850126	0.865	0.257	0	10	MYC	Cancer/Epithelial
0	0.847015	0.793	0.073	0	10	LAPTM4B	Cancer/Epithelial
0	0.840065	0.961	0.276	0	10	SPINT2	Cancer/Epithelial
0	0.840009	0.895	0.198	0	10	NME4	Cancer/Epithelial
0	0.837802	0.935	0.233	0	10	HMGA1	Cancer/Epithelial
0	0.835696	0.857	0.114	0	10	HSBP1L1	Cancer/Epithelial
0	0.833519	0.64	0.062	0	10	CHI3L2	Cancer/Epithelial
0	0.83183	0.923	0.19	0	10	KDM5B	Cancer/Epithelial
0	0.83134	0.925	0.274	0	10	CD9	Cancer/Epithelial
0	0.828751	0.993	0.541	0	10	PEBP1	Cancer/Epithelial
0	0.826705	0.88	0.144	0	10	PLPP2	Cancer/Epithelial
0	0.824243	0.955	0.421	0	10	NDUFB9	Cancer/Epithelial
0	0.821906	0.984	0.497	0	10	COX7A2	Cancer/Epithelial
0	0.821816	0.988	0.473	0	10	TXN	Cancer/Epithelial
0	0.818178	0.967	0.409	0	10	NDUFB2	Cancer/Epithelial
0	0.813384	0.791	0.086	0	10	RERG	Cancer/Epithelial
0	0.812416	0.841	0.105	0	10	MAGOHB	Cancer/Epithelial
0	0.812218	0.926	0.29	0	10	LMAN1	Cancer/Epithelial
0	0.80933	0.953	0.304	0	10	TXNL1	Cancer/Epithelial
0	0.807259	0.952	0.268	0	10	CD151	Cancer/Epithelial
0	0.804673	0.975	0.43	0	10	PHB2	Cancer/Epithelial
0	0.803467	0.964	0.359	0	10	ATP5J2	Cancer/Epithelial
0	0.799835	0.779	0.047	0	10	NBPF26	Cancer/Epithelial
0	0.794359	0.92	0.238	0	10	APOA1BP	Cancer/Epithelial
0	0.793442	0.924	0.196	0	10	HDDC2	Cancer/Epithelial
0	0.789604	0.834	0.093	0	10	CKAP4	Cancer/Epithelial
0	0.788371	0.973	0.391	0	10	UFC1	Cancer/Epithelial
0	0.788287	0.889	0.201	0	10	ADI1	Cancer/Epithelial
0	0.786535	0.866	0.163	0	10	MARCKS	Cancer/Epithelial
0	0.78498	0.928	0.236	0	10	GTF2I	Cancer/Epithelial
0	0.783842	0.937	0.255	0	10	ARPC1A	Cancer/Epithelial
0	0.782285	0.786	0.064	0	10	PVRL4	Cancer/Epithelial
1.90719e-207	0.782284	0.467	0.102	5.08e-203	10	BAMBI	Cancer/Epithelial
0	0.780609	0.869	0.101	0	10	DYRK4	Cancer/Epithelial
0	0.77898	0.937	0.241	0	10	NGFRAP1	Cancer/Epithelial
0	0.777348	0.893	0.125	0	10	CMAS	Cancer/Epithelial
0	0.776098	0.95	0.317	0	10	TCEB1	Cancer/Epithelial
0	0.773523	0.963	0.397	0	10	ABRACL	Cancer/Epithelial
0	0.773374	0.867	0.11	0	10	NOTCH2	Cancer/Epithelial
0	0.771736	0.97	0.375	0	10	CCT3	Cancer/Epithelial
0	0.768687	0.959	0.351	0	10	RAB2A	Cancer/Epithelial
0	0.764853	0.916	0.22	0	10	KRT7	Cancer/Epithelial
0	0.759497	0.871	0.178	0	10	ATP6V0E2	Cancer/Epithelial
2.02219e-256	0.756601	0.979	0.566	5.38631e-252	10	H2AFZ	Cancer/Epithelial
0	0.755818	0.947	0.303	0	10	NME2	Cancer/Epithelial
0	0.754	0.787	0.115	0	10	EFHD1	Cancer/Epithelial
0	0.752901	0.955	0.4	0	10	TUFM	Cancer/Epithelial
0	0.750534	0.769	0.032	0	10	MEX3A	Cancer/Epithelial
0	0.746832	0.908	0.21	0	10	PGRMC1	Cancer/Epithelial
0	0.746517	0.776	0.075	0	10	SLC5A6	Cancer/Epithelial
0	0.745824	0.875	0.168	0	10	CALU	Cancer/Epithelial
0	0.744208	0.432	0.044	0	10	CENPF	Cancer/Epithelial
0	0.743891	0.947	0.215	0	10	CLDN4	Cancer/Epithelial
0	0.739469	0.937	0.233	0	10	CAMTA1	Cancer/Epithelial
0	0.738791	0.901	0.204	0	10	TIMM17A	Cancer/Epithelial
0	0.738385	0.871	0.133	0	10	MRPL15	Cancer/Epithelial
0	0.737196	0.908	0.259	0	10	VDAC3	Cancer/Epithelial
0	0.736103	0.967	0.413	0	10	JTB	Cancer/Epithelial
0	0.73512	0.929	0.263	0	10	HDLBP	Cancer/Epithelial
0	0.731565	0.523	0.092	2.43397e-304	10	KRT5	Cancer/Epithelial
0	0.729649	0.948	0.32	0	10	C1QBP	Cancer/Epithelial
0	0.728815	0.945	0.326	0	10	PPP4C	Cancer/Epithelial
0	0.72186	0.926	0.279	0	10	ACP1	Cancer/Epithelial
0	0.721088	0.739	0.046	0	10	MFAP2	Cancer/Epithelial
0	0.720855	0.829	0.111	0	10	POLB	Cancer/Epithelial
0	0.719339	0.907	0.231	0	10	NDUFS2	Cancer/Epithelial
0	0.715843	0.861	0.123	0	10	NET1	Cancer/Epithelial
0	0.71531	0.823	0.126	0	10	TM7SF3	Cancer/Epithelial
0	0.715238	0.953	0.325	0	10	MPC2	Cancer/Epithelial
0	0.710771	0.796	0.112	0	10	HES4	Cancer/Epithelial
0	0.710657	0.873	0.121	0	10	POP7	Cancer/Epithelial
0	0.710116	0.984	0.561	0	10	ARF1	Cancer/Epithelial
0	0.710043	0.913	0.237	0	10	TXNDC17	Cancer/Epithelial
0	0.709218	0.924	0.28	0	10	CYC1	Cancer/Epithelial
0	0.706421	0.848	0.113	0	10	DERA	Cancer/Epithelial
0	0.706237	0.974	0.475	0	10	ARF5	Cancer/Epithelial
0	0.703977	0.979	0.473	0	10	HSPE1	Cancer/Epithelial
0	0.703507	0.889	0.16	0	10	TMEM9	Cancer/Epithelial
0	0.703034	0.905	0.253	0	10	CCT5	Cancer/Epithelial
0	0.701704	0.986	0.524	0	10	GNG5	Cancer/Epithelial
0	0.700846	0.869	0.136	0	10	SDCCAG8	Cancer/Epithelial
1.42451e-244	0.699373	0.985	0.659	3.79434e-240	10	S100A11	Cancer/Epithelial
0	0.697595	0.905	0.198	0	10	NUDT5	Cancer/Epithelial
1.35428e-262	0.697388	0.973	0.533	3.60727e-258	10	TUBA1B	Cancer/Epithelial
0	0.696942	0.936	0.234	0	10	DAP3	Cancer/Epithelial
0	0.694888	0.746	0.056	0	10	FRMD4A	Cancer/Epithelial
0	0.694247	0.913	0.202	0	10	UBE2V2	Cancer/Epithelial
1.00562e-270	0.693454	0.985	0.594	2.67857e-266	10	TAGLN2	Cancer/Epithelial
1.32239e-298	0.692077	0.98	0.585	3.52233e-294	10	NDUFA4	Cancer/Epithelial
0	0.689452	0.911	0.198	0	10	RAB18	Cancer/Epithelial
0	0.689308	0.897	0.166	0	10	B4GALT3	Cancer/Epithelial
0	0.689246	0.925	0.246	0	10	SLC25A39	Cancer/Epithelial
0	0.687661	0.965	0.383	0	10	SSBP1	Cancer/Epithelial
0	0.687484	0.87	0.15	0	10	CCNC	Cancer/Epithelial
0	0.686975	0.926	0.24	0	10	PSMB4	Cancer/Epithelial
0	0.686262	0.895	0.218	0	10	CDK4	Cancer/Epithelial
0	0.6855	0.966	0.375	0	10	NDUFB4	Cancer/Epithelial
0	0.682779	0.746	0.062	0	10	RAC3	Cancer/Epithelial
0	0.682259	0.765	0.055	0	10	DHTKD1	Cancer/Epithelial
0	0.676827	0.908	0.226	0	10	ERGIC2	Cancer/Epithelial
0	0.675626	0.78	0.077	0	10	STAP2	Cancer/Epithelial
0	0.675384	0.952	0.33	0	10	GRINA	Cancer/Epithelial
0	0.674255	0.958	0.356	0	10	MRPS21	Cancer/Epithelial
0	0.673154	0.946	0.341	0	10	APH1A	Cancer/Epithelial
0	0.671357	0.769	0.05	0	10	HILPDA	Cancer/Epithelial
0	0.671099	0.8	0.195	0	10	FABP5	Cancer/Epithelial
0	0.67078	0.708	0.084	0	10	MCM7	Cancer/Epithelial
0	0.670343	0.871	0.176	0	10	MRPL24	Cancer/Epithelial
0	0.669117	0.944	0.328	0	10	C1orf43	Cancer/Epithelial
1.27771e-279	0.666203	0.981	0.572	3.40331e-275	10	GPX4	Cancer/Epithelial
0	0.665734	0.875	0.197	0	10	PRDX4	Cancer/Epithelial
0	0.661893	0.898	0.187	0	10	TMEM183A	Cancer/Epithelial
0	0.660766	0.959	0.398	0	10	ANAPC11	Cancer/Epithelial
4.28194e-267	0.659149	0.991	0.813	1.14054e-262	10	PABPC1	Cancer/Epithelial
0	0.658261	0.842	0.116	0	10	NDUFAF4	Cancer/Epithelial
0	0.655758	0.931	0.279	0	10	PDCD5	Cancer/Epithelial
0	0.654147	0.894	0.176	0	10	RSU1	Cancer/Epithelial
0	0.653005	0.721	0.043	0	10	TTLL4	Cancer/Epithelial
0	0.65286	0.974	0.393	0	10	SF3B6	Cancer/Epithelial
0	0.650854	0.91	0.188	0	10	MRPS26	Cancer/Epithelial
0	0.650627	0.94	0.258	0	10	PDAP1	Cancer/Epithelial
0	0.650107	0.69	0.143	0	10	SFRP1	Cancer/Epithelial
5.3593e-297	0.64916	0.625	0.181	1.4275e-292	10	KRT15	Cancer/Epithelial
2.97778e-284	0.645373	0.983	0.582	7.93162e-280	10	PRDX1	Cancer/Epithelial
0	0.645066	0.874	0.175	0	10	CNIH4	Cancer/Epithelial
0	0.644322	0.84	0.102	0	10	FAM213A	Cancer/Epithelial
2.84215e-302	0.641464	0.961	0.476	7.57034e-298	10	COX6C	Cancer/Epithelial
0	0.639339	0.859	0.152	0	10	SMARCC1	Cancer/Epithelial
2.56719e-302	0.637373	0.974	0.482	6.83798e-298	10	DBI	Cancer/Epithelial
0	0.636448	0.584	0.089	0	10	RARRES1	Cancer/Epithelial
0	0.635618	0.817	0.084	0	10	ZNF667-AS1	Cancer/Epithelial
0	0.635228	0.877	0.182	0	10	EI24	Cancer/Epithelial
0	0.634816	0.763	0.09	0	10	CCDC34	Cancer/Epithelial
0	0.633907	0.871	0.155	0	10	FAM127B	Cancer/Epithelial
0	0.631043	0.732	0.034	0	10	AC253572.1	Cancer/Epithelial
0	0.630111	0.931	0.315	0	10	TTC3	Cancer/Epithelial
1.27415e-230	0.629299	0.989	0.68	3.39383e-226	10	CALM2	Cancer/Epithelial
0	0.628881	0.797	0.115	0	10	BACE2	Cancer/Epithelial
0	0.628723	0.814	0.097	0	10	UCK2	Cancer/Epithelial
0	0.628254	0.984	0.466	0	10	CSTB	Cancer/Epithelial
0	0.627288	0.898	0.192	0	10	EBPL	Cancer/Epithelial
0	0.626956	0.948	0.321	0	10	LAMTOR5	Cancer/Epithelial
0	0.623851	0.935	0.331	0	10	SET	Cancer/Epithelial
0	0.623485	0.889	0.197	0	10	TIMM8B	Cancer/Epithelial
0	0.622098	0.628	0.067	0	10	SERPINE2	Cancer/Epithelial
2.36918e-291	0.620924	0.96	0.469	6.31054e-287	10	HSPD1	Cancer/Epithelial
0	0.620026	0.752	0.059	0	10	PODXL2	Cancer/Epithelial
2.3777e-229	0.618916	0.267	0.018	6.33324e-225	10	CDCA3	Cancer/Epithelial
0	0.618675	0.931	0.346	0	10	LSM7	Cancer/Epithelial
0	0.61719	0.594	0.055	0	10	NREP	Cancer/Epithelial
0	0.615371	0.859	0.159	0	10	ARMC10	Cancer/Epithelial
0	0.615087	0.787	0.158	0	10	NCOA7	Cancer/Epithelial
4.29748e-293	0.614605	0.965	0.491	1.14468e-288	10	COX6A1	Cancer/Epithelial
0	0.610246	0.833	0.105	0	10	FLAD1	Cancer/Epithelial
0	0.609025	0.416	0.008	0	10	PYDC1	Cancer/Epithelial
0	0.608991	0.901	0.245	0	10	TIMM13	Cancer/Epithelial
0	0.607556	0.75	0.064	0	10	PRLR	Cancer/Epithelial
0	0.607013	0.959	0.399	0	10	PRDX2	Cancer/Epithelial
0	0.603977	0.905	0.16	0	10	ACBD6	Cancer/Epithelial
0	0.60391	0.844	0.123	0	10	ING4	Cancer/Epithelial
0	0.603286	0.967	0.4	0	10	SNX3	Cancer/Epithelial
0	0.603228	0.788	0.108	0	10	DTYMK	Cancer/Epithelial
0	0.602948	0.928	0.302	0	10	TCP1	Cancer/Epithelial
0	0.602205	0.876	0.186	0	10	RCN1	Cancer/Epithelial
0	0.602062	0.775	0.21	0	10	CKS2	Cancer/Epithelial
0	0.599799	0.871	0.152	0	10	VPS72	Cancer/Epithelial
9.4746e-307	0.598172	0.98	0.504	2.52365e-302	10	NDUFS5	Cancer/Epithelial
0	0.597978	0.9	0.208	0	10	MRPL14	Cancer/Epithelial
0	0.597028	0.818	0.153	0	10	GCSH	Cancer/Epithelial
0	0.596723	0.775	0.111	0	10	ISYNA1	Cancer/Epithelial
0	0.595618	0.872	0.154	0	10	MYL6B	Cancer/Epithelial
2.08937e-261	0.595448	0.977	0.597	5.56525e-257	10	SSR2	Cancer/Epithelial
0	0.595023	0.893	0.184	0	10	UQCRHL	Cancer/Epithelial
0	0.592196	0.896	0.322	0	10	HN1	Cancer/Epithelial
0	0.591891	0.7	0.045	0	10	LAD1	Cancer/Epithelial
0	0.59183	0.871	0.17	0	10	MRPL9	Cancer/Epithelial
0	0.589887	0.911	0.228	0	10	DUSP23	Cancer/Epithelial
0	0.589831	0.925	0.298	0	10	POLR2K	Cancer/Epithelial
0	0.588865	0.861	0.174	0	10	PAPSS1	Cancer/Epithelial
0	0.587285	0.823	0.123	0	10	PAICS	Cancer/Epithelial
0	0.587135	0.919	0.257	0	10	PSMB5	Cancer/Epithelial
0	0.585741	0.858	0.195	0	10	PRKDC	Cancer/Epithelial
0	0.585724	0.895	0.229	0	10	REXO2	Cancer/Epithelial
0	0.585686	0.935	0.277	0	10	PSMD4	Cancer/Epithelial
2.14947e-279	0.584719	0.922	0.42	5.72533e-275	10	TUBA1A	Cancer/Epithelial
0	0.584465	0.884	0.198	0	10	UBE2E3	Cancer/Epithelial
0	0.584116	0.926	0.285	0	10	SNRPD1	Cancer/Epithelial
0	0.582105	0.919	0.25	0	10	LAMTOR2	Cancer/Epithelial
0	0.581046	0.956	0.374	0	10	USMG5	Cancer/Epithelial
0	0.578736	0.929	0.321	0	10	NDUFAB1	Cancer/Epithelial
0	0.5781	0.835	0.16	0	10	NFIB	Cancer/Epithelial
0	0.577132	0.778	0.11	0	10	ELF5	Cancer/Epithelial
0	0.575684	0.916	0.247	0	10	C7orf73	Cancer/Epithelial
0	0.574746	0.931	0.326	0	10	LAMP1	Cancer/Epithelial
0	0.574695	0.801	0.125	0	10	ADAM15	Cancer/Epithelial
0	0.574208	0.9	0.213	0	10	DPY30	Cancer/Epithelial
0	0.573889	0.855	0.174	0	10	KLHDC3	Cancer/Epithelial
0	0.573034	0.794	0.094	0	10	HSPA14	Cancer/Epithelial
0	0.572865	0.835	0.133	0	10	LYRM5	Cancer/Epithelial
0	0.572393	0.849	0.191	0	10	VGLL4	Cancer/Epithelial
0	0.570686	0.846	0.177	0	10	TRAF4	Cancer/Epithelial
0	0.566261	0.863	0.185	0	10	MTCH2	Cancer/Epithelial
0	0.566018	0.913	0.271	0	10	FBL	Cancer/Epithelial
0	0.565196	0.908	0.263	0	10	TMEM147	Cancer/Epithelial
0	0.563632	0.733	0.07	0	10	PYCR1	Cancer/Epithelial
0	0.562737	0.797	0.084	0	10	RPP38	Cancer/Epithelial
0	0.561961	0.937	0.303	0	10	SNRPC	Cancer/Epithelial
4.14684e-240	0.560022	0.991	0.657	1.10455e-235	10	MIF	Cancer/Epithelial
0	0.55829	0.907	0.223	0	10	FDPS	Cancer/Epithelial
2.87207e-187	0.557496	0.585	0.193	7.65005e-183	10	MT1E	Cancer/Epithelial
4.8683e-235	0.556353	0.991	0.661	1.29672e-230	10	YBX1	Cancer/Epithelial
0	0.555925	0.944	0.333	0	10	ENY2	Cancer/Epithelial
0	0.553401	0.788	0.084	0	10	LINC00665	Cancer/Epithelial
0	0.553288	0.752	0.162	0	10	ANP32E	Cancer/Epithelial
0	0.552433	0.958	0.387	0	10	ATP6V1F	Cancer/Epithelial
0	0.5524	0.884	0.2	0	10	RAB4A	Cancer/Epithelial
0	0.552234	0.937	0.411	4.17093e-305	10	PDIA6	Cancer/Epithelial
0	0.552097	0.829	0.15	0	10	SMARCA4	Cancer/Epithelial
0	0.552003	0.922	0.285	0	10	NUTF2	Cancer/Epithelial
0	0.551735	0.862	0.212	0	10	COPS5	Cancer/Epithelial
0	0.550671	0.937	0.338	0	10	SSU72	Cancer/Epithelial
0	0.550619	0.752	0.078	0	10	H2AFY2	Cancer/Epithelial
0	0.549553	0.653	0.027	0	10	DGAT2	Cancer/Epithelial
0	0.54933	0.81	0.112	0	10	LINC00998	Cancer/Epithelial
0	0.546867	0.955	0.383	0	10	COX7A2L	Cancer/Epithelial
0	0.546543	0.72	0.114	0	10	YPEL3	Cancer/Epithelial
0	0.546329	0.872	0.196	0	10	SCAMP3	Cancer/Epithelial
0	0.543821	0.913	0.287	0	10	PUF60	Cancer/Epithelial
0	0.543157	0.804	0.124	0	10	HDGF	Cancer/Epithelial
0	0.542754	0.81	0.115	0	10	DTNB	Cancer/Epithelial
0	0.542538	0.557	0.062	0	10	HMGB3	Cancer/Epithelial
0	0.541639	0.857	0.189	0	10	HMG20B	Cancer/Epithelial
0	0.541506	0.907	0.268	0	10	PRMT1	Cancer/Epithelial
0	0.541386	0.831	0.149	0	10	DCUN1D5	Cancer/Epithelial
0	0.54106	0.938	0.312	0	10	ZNHIT1	Cancer/Epithelial
0	0.540193	0.745	0.083	0	10	ENAH	Cancer/Epithelial
0	0.539264	0.881	0.227	0	10	SRSF9	Cancer/Epithelial
0	0.538954	0.769	0.078	0	10	MORN2	Cancer/Epithelial
0	0.53894	0.874	0.195	0	10	EPRS	Cancer/Epithelial
0	0.536462	0.73	0.046	0	10	LINC01006	Cancer/Epithelial
0	0.535969	0.854	0.172	0	10	COA6	Cancer/Epithelial
0	0.534153	0.932	0.329	0	10	PYURF	Cancer/Epithelial
0	0.53399	0.902	0.246	0	10	GTF3C6	Cancer/Epithelial
9.21072e-127	0.531228	0.957	0.804	2.45337e-122	10	MT-ND5	Cancer/Epithelial
0	0.529887	0.91	0.183	0	10	CALD1	Cancer/Epithelial
0	0.529786	0.775	0.095	0	10	CASP6	Cancer/Epithelial
2.21892e-268	0.529712	0.986	0.553	5.91032e-264	10	HMGN1	Cancer/Epithelial
0	0.529408	0.865	0.218	0	10	SYNCRIP	Cancer/Epithelial
0	0.529296	0.717	0.048	0	10	BAIAP2L1	Cancer/Epithelial
0	0.528828	0.781	0.095	0	10	ME2	Cancer/Epithelial
0	0.528745	0.937	0.31	0	10	LSM2	Cancer/Epithelial
0	0.527486	0.578	0.038	0	10	NRN1	Cancer/Epithelial
0	0.526874	0.913	0.271	0	10	LSM3	Cancer/Epithelial
0	0.526509	0.925	0.3	0	10	PARP1	Cancer/Epithelial
2.6895e-280	0.52619	0.97	0.501	7.16376e-276	10	COX5B	Cancer/Epithelial
0	0.525459	0.68	0.061	0	10	CHMP4C	Cancer/Epithelial
0	0.524104	0.61	0.057	0	10	HACD1	Cancer/Epithelial
0	0.523996	0.89	0.215	0	10	POLR2I	Cancer/Epithelial
0	0.523056	0.794	0.128	0	10	EXOSC4	Cancer/Epithelial
0	0.522568	0.933	0.391	0	10	KRTCAP2	Cancer/Epithelial
0	0.52192	0.857	0.178	0	10	MRPS33	Cancer/Epithelial
1.37844315189708e-321	0.521751	0.946	0.415	3.67162117939306e-317	10	LAPTM4A	Cancer/Epithelial
0	0.520013	0.885	0.225	0	10	CCDC124	Cancer/Epithelial
0	0.519868	0.758	0.106	0	10	PBX1	Cancer/Epithelial
0	0.519241	0.895	0.251	0	10	TOMM5	Cancer/Epithelial
0	0.519092	0.869	0.208	0	10	DDAH2	Cancer/Epithelial
5.04242e-287	0.518564	0.943	0.441	1.3431e-282	10	BSG	Cancer/Epithelial
0	0.514535	0.815	0.129	0	10	MCUR1	Cancer/Epithelial
0	0.513548	0.852	0.218	0	10	ALDH9A1	Cancer/Epithelial
0	0.512205	0.702	0.066	0	10	C1orf198	Cancer/Epithelial
0	0.512082	0.945	0.397	0	10	DYNLT1	Cancer/Epithelial
0	0.510865	0.711	0.06	0	10	SRD5A1	Cancer/Epithelial
0	0.51055	0.857	0.179	0	10	PGD	Cancer/Epithelial
0	0.508762	0.547	0.019	0	10	CTXN1	Cancer/Epithelial
2.75059e-257	0.508679	0.972	0.532	7.32646e-253	10	BRK1	Cancer/Epithelial
0	0.508111	0.836	0.15	0	10	UAP1	Cancer/Epithelial
0	0.507085	0.702	0.072	0	10	DSG2	Cancer/Epithelial
0	0.505664	0.836	0.176	0	10	SEC63	Cancer/Epithelial
0	0.505264	0.736	0.071	0	10	NDUFAF6	Cancer/Epithelial
0	0.504069	0.913	0.29	0	10	NDUFS6	Cancer/Epithelial
0	0.5038	0.955	0.383	0	10	TMEM258	Cancer/Epithelial
0	0.503727	0.604	0.02	0	10	FADS2	Cancer/Epithelial
0	0.503239	0.77	0.136	0	10	DCTPP1	Cancer/Epithelial
0	0.501917	0.783	0.154	0	10	MAD2L2	Cancer/Epithelial
0	0.501482	0.606	0.029	0	10	PRTFDC1	Cancer/Epithelial
0	0.501379	0.547	0.019	0	10	TTLL7	Cancer/Epithelial
0	0.501205	0.779	0.111	0	10	PON2	Cancer/Epithelial
0	0.50095	0.883	0.215	0	10	SRPK1	Cancer/Epithelial
0	0.500826	0.93	0.332	0	10	SNRPG	Cancer/Epithelial
0	0.500587	0.692	0.046	0	10	PARD3	Cancer/Epithelial
0	0.500493	0.825	0.143	0	10	FAM210B	Cancer/Epithelial
2.78152e-302	0.500034	0.965	0.462	7.40886e-298	10	RBM8A	Cancer/Epithelial
0	0.499694	0.844	0.165	0	10	CCDC91	Cancer/Epithelial
9.34147e-240	0.498326	0.984	0.597	2.48819e-235	10	SNRPD2	Cancer/Epithelial
0	0.497305	0.87	0.215	0	10	MRPS15	Cancer/Epithelial
4.23887e-235	0.496452	0.978	0.579	1.12907e-230	10	PSMA7	Cancer/Epithelial
0	0.495968	0.666	0.06	0	10	DHCR7	Cancer/Epithelial
0	0.495764	0.794	0.127	0	10	CRNDE	Cancer/Epithelial
4.43723e-284	0.495349	0.955	0.463	1.1819e-279	10	C9orf16	Cancer/Epithelial
0	0.495328	0.763	0.114	0	10	SVIL	Cancer/Epithelial
0	0.49485	0.917	0.319	0	10	CCT2	Cancer/Epithelial
0	0.494382	0.747	0.086	0	10	IFT22	Cancer/Epithelial
0	0.494017	0.848	0.181	0	10	MRPL36	Cancer/Epithelial
0	0.493969	0.842	0.176	0	10	MRPL55	Cancer/Epithelial
0	0.493822	0.949	0.378	0	10	SUMO1	Cancer/Epithelial
0	0.493585	0.88	0.214	0	10	MRPL3	Cancer/Epithelial
0	0.492542	0.81	0.143	0	10	ERI3	Cancer/Epithelial
3.25395e-306	0.490626	0.973	0.474	8.66721e-302	10	C11orf31	Cancer/Epithelial
0	0.490161	0.62	0.057	0	10	GGH	Cancer/Epithelial
0	0.489457	0.884	0.22	0	10	WBSCR22	Cancer/Epithelial
1.05760532060375e-317	0.489335	0.946	0.419	2.81703753196015e-313	10	ATP5A1	Cancer/Epithelial
0	0.489196	0.949	0.383	0	10	BANF1	Cancer/Epithelial
0	0.489098	0.873	0.265	0	10	SEC13	Cancer/Epithelial
0	0.488495	0.811	0.145	0	10	FAM136A	Cancer/Epithelial
0	0.488268	0.803	0.137	0	10	WASL	Cancer/Epithelial
0	0.487281	0.79	0.124	0	10	EXOSC5	Cancer/Epithelial
0	0.486416	0.81	0.156	0	10	BNIP3	Cancer/Epithelial
0	0.48311	0.913	0.302	0	10	PSMB2	Cancer/Epithelial
0	0.482878	0.591	0.038	0	10	CD163L1	Cancer/Epithelial
0	0.482838	0.969	0.371	0	10	DSTN	Cancer/Epithelial
0	0.48163	0.751	0.113	0	10	PLXDC2	Cancer/Epithelial
0	0.48136	0.678	0.069	0	10	CADM1	Cancer/Epithelial
0	0.481132	0.775	0.098	0	10	ZNF33A	Cancer/Epithelial
0	0.480871	0.734	0.069	0	10	BOLA1	Cancer/Epithelial
2.79243e-261	0.480424	0.333	0.029	7.43793e-257	10	FABP7	Cancer/Epithelial
0	0.480075	0.62	0.043	0	10	MBOAT2	Cancer/Epithelial
0	0.479776	0.679	0.062	0	10	KCTD1	Cancer/Epithelial
0	0.478513	0.954	0.398	0	10	SF3B5	Cancer/Epithelial
0	0.477731	0.793	0.129	0	10	JUP	Cancer/Epithelial
0	0.476978	0.775	0.129	0	10	RAB25	Cancer/Epithelial
0	0.476898	0.781	0.13	0	10	ISOC2	Cancer/Epithelial
0	0.476578	0.616	0.046	0	10	ROPN1B	Cancer/Epithelial
0	0.475719	0.832	0.163	0	10	WBP11	Cancer/Epithelial
0	0.475547	0.909	0.348	0	10	SSB	Cancer/Epithelial
0	0.475392	0.867	0.205	0	10	MRPL11	Cancer/Epithelial
0	0.475131	0.903	0.27	0	10	OLA1	Cancer/Epithelial
1.67353e-175	0.474758	0.996	0.791	4.45762e-171	10	PPDPF	Cancer/Epithelial
0	0.474407	0.919	0.297	0	10	ADRM1	Cancer/Epithelial
3.81093e-268	0.474217	0.973	0.518	1.01508e-263	10	ATP5G3	Cancer/Epithelial
7.95111e-227	0.474156	0.98	0.58	2.11786e-222	10	RAN	Cancer/Epithelial
0	0.474034	0.692	0.052	0	10	TULP3	Cancer/Epithelial
0	0.474025	0.901	0.3	0	10	AKAP9	Cancer/Epithelial
0	0.473625	0.914	0.3	0	10	HSBP1	Cancer/Epithelial
0	0.473624	0.627	0.046	0	10	CENPV	Cancer/Epithelial
0	0.473508	0.829	0.159	0	10	NIT2	Cancer/Epithelial
0	0.473356	0.964	0.434	0	10	ATP5J	Cancer/Epithelial
0	0.473289	0.902	0.3	0	10	TKT	Cancer/Epithelial
0	0.473219	0.816	0.149	0	10	VAT1	Cancer/Epithelial
0	0.472886	0.748	0.185	0	10	NUPR1	Cancer/Epithelial
0	0.472411	0.831	0.179	0	10	MRPL13	Cancer/Epithelial
0	0.471735	0.684	0.107	0	10	CDC42EP4	Cancer/Epithelial
0	0.471417	0.758	0.098	0	10	NOP2	Cancer/Epithelial
0	0.47136	0.866	0.205	0	10	SMIM19	Cancer/Epithelial
0	0.471316	0.728	0.067	0	10	SMAGP	Cancer/Epithelial
0	0.471202	0.874	0.235	0	10	SMS	Cancer/Epithelial
0	0.471154	0.788	0.112	0	10	MYO6	Cancer/Epithelial
0	0.470825	0.668	0.055	0	10	EFNA4	Cancer/Epithelial
0	0.470568	0.925	0.334	0	10	NHP2	Cancer/Epithelial
0	0.469317	0.936	0.35	0	10	TPR	Cancer/Epithelial
0	0.468491	0.924	0.3	0	10	YME1L1	Cancer/Epithelial
0	0.468474	0.752	0.116	0	10	SLC39A4	Cancer/Epithelial
0	0.467678	0.879	0.227	0	10	PCBD1	Cancer/Epithelial
1.04155e-260	0.467587	0.961	0.5	2.77428e-256	10	ATP5B	Cancer/Epithelial
1.592668895889e-311	0.466902	0.954	0.434	4.24223e-307	10	RPS20	Cancer/Epithelial
0	0.466651	0.803	0.117	0	10	KIN	Cancer/Epithelial
4.46197e-245	0.46659	0.716	0.26	1.18849e-240	10	PYCARD	Cancer/Epithelial
1.9375e-228	0.465366	0.975	0.568	5.16071e-224	10	PTGES3	Cancer/Epithelial
0	0.463344	0.773	0.108	0	10	OSBPL1A	Cancer/Epithelial
0	0.461917	0.873	0.237	0	10	TM4SF1	Cancer/Epithelial
0	0.461736	0.656	0.031	0	10	FAM171A1	Cancer/Epithelial
0	0.461677	0.746	0.122	0	10	CCDC14	Cancer/Epithelial
0	0.461366	0.759	0.139	0	10	ZKSCAN1	Cancer/Epithelial
0	0.460249	0.867	0.204	0	10	GTF2H5	Cancer/Epithelial
3.62902e-183	0.459429	0.987	0.722	9.66625e-179	10	RPL27A	Cancer/Epithelial
0	0.458846	0.934	0.321	0	10	TMEM14C	Cancer/Epithelial
0	0.458257	0.892	0.241	0	10	NDUFA5	Cancer/Epithelial
0	0.457702	0.769	0.151	0	10	TOMM40	Cancer/Epithelial
0	0.457596	0.847	0.199	0	10	TSEN34	Cancer/Epithelial
0	0.456852	0.72	0.08	0	10	PLEKHA5	Cancer/Epithelial
0	0.456315	0.611	0.061	0	10	SDC1	Cancer/Epithelial
0	0.455605	0.506	0.022	0	10	PKP1	Cancer/Epithelial
0	0.455352	0.771	0.117	0	10	MPZL1	Cancer/Epithelial
0	0.454925	0.759	0.109	0	10	POR	Cancer/Epithelial
0	0.454675	0.957	0.401	0	10	DYNLRB1	Cancer/Epithelial
0	0.454226	0.678	0.071	0	10	TEX30	Cancer/Epithelial
0	0.453607	0.794	0.13	0	10	MTX2	Cancer/Epithelial
0	0.452744	0.814	0.163	0	10	MRPL37	Cancer/Epithelial
0	0.452667	0.782	0.156	0	10	EBNA1BP2	Cancer/Epithelial
0	0.452071	0.73	0.09	0	10	MACROD1	Cancer/Epithelial
0	0.451727	0.575	0.032	0	10	ETV4	Cancer/Epithelial
0	0.451654	0.752	0.107	0	10	PTPRF	Cancer/Epithelial
0	0.451631	0.934	0.328	0	10	NDUFB7	Cancer/Epithelial
0	0.45157	0.65	0.053	0	10	MYO10	Cancer/Epithelial
0	0.450858	0.872	0.238	0	10	STOML2	Cancer/Epithelial
1.22899e-278	0.45035	0.759	0.289	3.27353e-274	10	HMGB2	Cancer/Epithelial
0	0.448605	0.671	0.061	0	10	PLBD1	Cancer/Epithelial
0	0.448003	0.585	0.032	0	10	SUSD4	Cancer/Epithelial
0	0.447641	0.693	0.061	0	10	LRRC61	Cancer/Epithelial
0	0.447231	0.812	0.181	0	10	EIF4EBP1	Cancer/Epithelial
0	0.446809	0.826	0.184	0	10	NENF	Cancer/Epithelial
0	0.446566	0.897	0.297	0	10	DNPH1	Cancer/Epithelial
0	0.446105	0.716	0.072	0	10	ZNF37A	Cancer/Epithelial
0	0.445302	0.904	0.286	0	10	HAX1	Cancer/Epithelial
0	0.444653	0.714	0.069	0	10	NBPF1	Cancer/Epithelial
0	0.444276	0.841	0.227	0	10	OAT	Cancer/Epithelial
0	0.443284	0.891	0.263	0	10	ADIPOR1	Cancer/Epithelial
0	0.442832	0.755	0.118	0	10	GLMP	Cancer/Epithelial
0	0.44149	0.946	0.382	0	10	ATP6V0B	Cancer/Epithelial
0	0.4413	0.821	0.162	0	10	MRPL17	Cancer/Epithelial
0	0.440743	0.339	0.018	0	10	MARCO	Cancer/Epithelial
0	0.44026	0.832	0.192	0	10	SSRP1	Cancer/Epithelial
0	0.439236	0.834	0.174	0	10	WAC	Cancer/Epithelial
0	0.438934	0.944	0.37	0	10	PPA1	Cancer/Epithelial
0	0.438475	0.686	0.088	0	10	C1orf21	Cancer/Epithelial
0	0.438147	0.753	0.122	0	10	DKC1	Cancer/Epithelial
0	0.437795	0.832	0.192	0	10	PTOV1	Cancer/Epithelial
0	0.437681	0.823	0.163	0	10	PFDN4	Cancer/Epithelial
0	0.436444	0.941	0.38	0	10	PSMD8	Cancer/Epithelial
0	0.436369	0.9	0.289	0	10	MAGOH	Cancer/Epithelial
0	0.436262	0.722	0.102	0	10	TSPAN6	Cancer/Epithelial
0	0.436043	0.75	0.104	0	10	PEMT	Cancer/Epithelial
0	0.435364	0.889	0.344	0	10	POLR2E	Cancer/Epithelial
0	0.43533	0.635	0.056	0	10	LRP6	Cancer/Epithelial
0	0.434487	0.712	0.093	0	10	FARP1	Cancer/Epithelial
0	0.434372	0.704	0.086	0	10	BOP1	Cancer/Epithelial
0	0.433875	0.933	0.339	0	10	AURKAIP1	Cancer/Epithelial
6.96981e-168	0.433851	0.257	0.031	1.85648e-163	10	CDC20	Cancer/Epithelial
0	0.432594	0.716	0.092	0	10	RHNO1	Cancer/Epithelial
0	0.430255	0.524	0.055	0	10	LINC00472	Cancer/Epithelial
0	0.430024	0.727	0.081	0	10	ERC1	Cancer/Epithelial
0	0.429873	0.855	0.257	0	10	OPTN	Cancer/Epithelial
0	0.42964	0.858	0.234	0	10	COA3	Cancer/Epithelial
0	0.429217	0.662	0.117	0	10	KCNQ1OT1	Cancer/Epithelial
0	0.428823	0.878	0.237	0	10	NDUFB3	Cancer/Epithelial
0	0.428525	0.698	0.085	0	10	ERBB3	Cancer/Epithelial
0	0.427113	0.827	0.182	0	10	DNAJC2	Cancer/Epithelial
0	0.426507	0.833	0.21	0	10	LYPLA1	Cancer/Epithelial
0	0.425603	0.865	0.214	0	10	TIMM17B	Cancer/Epithelial
0	0.425092	0.862	0.254	0	10	SNRPF	Cancer/Epithelial
0	0.424653	0.79	0.157	0	10	UQCC2	Cancer/Epithelial
0	0.424466	0.816	0.163	0	10	TPGS2	Cancer/Epithelial
0	0.424207	0.731	0.114	0	10	CD320	Cancer/Epithelial
0	0.424019	0.869	0.253	0	10	RTN3	Cancer/Epithelial
0	0.423828	0.906	0.298	0	10	COPZ1	Cancer/Epithelial
3.15461e-293	0.42372	0.337	0.029	8.40263e-289	10	RSPO3	Cancer/Epithelial
0	0.423439	0.93	0.357	0	10	ERGIC3	Cancer/Epithelial
0	0.423242	0.637	0.071	0	10	ATL2	Cancer/Epithelial
0	0.423203	0.811	0.153	0	10	POGZ	Cancer/Epithelial
3.4683e-285	0.423194	0.967	0.485	9.23816e-281	10	COX8A	Cancer/Epithelial
0	0.423101	0.841	0.206	0	10	TFG	Cancer/Epithelial
0	0.422925	0.796	0.164	0	10	MZT2B	Cancer/Epithelial
0	0.422651	0.833	0.183	0	10	NDUFA8	Cancer/Epithelial
0	0.422552	0.947	0.41	0	10	ARF4	Cancer/Epithelial
0	0.421983	0.733	0.107	0	10	FH	Cancer/Epithelial
0	0.421975	0.896	0.266	0	10	NDUFC1	Cancer/Epithelial
0	0.421495	0.737	0.177	0	10	ATP1B1	Cancer/Epithelial
0	0.421149	0.414	0.048	7.19385e-305	10	MAD2L1	Cancer/Epithelial
2.05893e-228	0.420709	0.977	0.569	5.48416e-224	10	DYNLL1	Cancer/Epithelial
0	0.419654	0.876	0.221	0	10	STAU1	Cancer/Epithelial
0	0.419628	0.721	0.101	0	10	ACAA2	Cancer/Epithelial
0	0.419276	0.53	0.01	0	10	NFE4	Cancer/Epithelial
0	0.418968	0.894	0.285	0	10	MRPS34	Cancer/Epithelial
0	0.418813	0.566	0.047	0	10	GRHL1	Cancer/Epithelial
0	0.418809	0.598	0.021	0	10	LINC00393	Cancer/Epithelial
0	0.418591	0.907	0.282	0	10	FAAP20	Cancer/Epithelial
0	0.418393	0.775	0.169	0	10	GGCT	Cancer/Epithelial
0	0.418215	0.674	0.046	0	10	TMEM206	Cancer/Epithelial
0	0.417978	0.853	0.25	0	10	YIPF3	Cancer/Epithelial
0	0.417482	0.375	0.024	0	10	RAD51AP1	Cancer/Epithelial
0	0.417473	0.56	0.037	0	10	TEAD4	Cancer/Epithelial
2.20767e-280	0.417414	0.96	0.477	5.88035e-276	10	CUTA	Cancer/Epithelial
0	0.417066	0.784	0.144	0	10	CHCHD3	Cancer/Epithelial
0	0.415576	0.82	0.147	0	10	PRCC	Cancer/Epithelial
0	0.414975	0.77	0.135	0	10	YIPF2	Cancer/Epithelial
0	0.414706	0.764	0.138	0	10	DPM3	Cancer/Epithelial
0	0.414695	0.675	0.073	0	10	PLEKHB1	Cancer/Epithelial
0	0.414683	0.684	0.081	0	10	KCTD13	Cancer/Epithelial
0	0.414473	0.784	0.149	0	10	SVBP	Cancer/Epithelial
0	0.414051	0.924	0.36	0	10	SRI	Cancer/Epithelial
0	0.41373	0.932	0.356	0	10	TCEA1	Cancer/Epithelial
0	0.413384	0.785	0.139	0	10	SMCO4	Cancer/Epithelial
0	0.413249	0.931	0.344	0	10	TALDO1	Cancer/Epithelial
0	0.412711	0.836	0.186	0	10	COA4	Cancer/Epithelial
0	0.412709	0.737	0.127	0	10	DCAF13	Cancer/Epithelial
7.03695e-246	0.412318	0.484	0.112	1.87436e-241	10	S100A14	Cancer/Epithelial
0	0.412197	0.829	0.187	0	10	KDM5A	Cancer/Epithelial
0	0.411653	0.715	0.1	0	10	GAR1	Cancer/Epithelial
5.85118e-243	0.41105	0.949	0.5	1.55852e-238	10	PRRC2C	Cancer/Epithelial
0	0.410379	0.586	0.054	0	10	LRRCC1	Cancer/Epithelial
0	0.410228	0.814	0.181	0	10	RB1CC1	Cancer/Epithelial
0	0.409387	0.708	0.095	0	10	TPD52	Cancer/Epithelial
0	0.408373	0.867	0.219	0	10	ATP5I	Cancer/Epithelial
0	0.408158	0.63	0.043	0	10	GRTP1	Cancer/Epithelial
0	0.407571	0.849	0.225	0	10	EIF5B	Cancer/Epithelial
0	0.407088	0.699	0.081	0	10	ANKRD26	Cancer/Epithelial
0	0.406851	0.744	0.114	0	10	IFRD2	Cancer/Epithelial
0	0.406816	0.839	0.219	0	10	GOLGA7	Cancer/Epithelial
0	0.405719	0.76	0.147	0	10	HOOK2	Cancer/Epithelial
0	0.405544	0.925	0.356	0	10	AP2S1	Cancer/Epithelial
7.03415e-144	0.405164	0.993	0.889	1.87362e-139	10	RPS16	Cancer/Epithelial
0	0.404627	0.884	0.265	0	10	ZNF428	Cancer/Epithelial
0	0.404521	0.807	0.163	0	10	UPF3A	Cancer/Epithelial
0	0.404463	0.932	0.388	0	10	TMEM219	Cancer/Epithelial
0	0.404405	0.734	0.108	0	10	ETV6	Cancer/Epithelial
0	0.403853	0.93	0.374	0	10	ITGB1	Cancer/Epithelial
0	0.403759	0.823	0.169	0	10	MRPL42	Cancer/Epithelial
0	0.403741	0.62	0.044	0	10	ESRP1	Cancer/Epithelial
0	0.403585	0.882	0.278	0	10	GOLGA4	Cancer/Epithelial
0	0.403505	0.853	0.193	0	10	TIPRL	Cancer/Epithelial
0	0.403011	0.835	0.215	0	10	SRP72	Cancer/Epithelial
0	0.403004	0.883	0.252	0	10	MORF4L2	Cancer/Epithelial
0	0.402849	0.807	0.174	0	10	PPIH	Cancer/Epithelial
0	0.402639	0.734	0.138	0	10	TRAP1	Cancer/Epithelial
0	0.402568	0.652	0.074	0	10	ARSD	Cancer/Epithelial
0	0.402562	0.683	0.079	0	10	YES1	Cancer/Epithelial
5.92884e-165	0.401674	0.995	0.85	1.57921e-160	10	RPL22	Cancer/Epithelial
0	0.401165	0.937	0.376	0	10	YWHAE	Cancer/Epithelial
0	0.40108	0.373	0.015	0	10	RP11-283G6.5	Cancer/Epithelial
0	0.400402	0.836	0.191	0	10	NELFCD	Cancer/Epithelial
0	0.399915	0.749	0.126	0	10	SPNS1	Cancer/Epithelial
0	0.399075	0.721	0.104	0	10	LYPLAL1	Cancer/Epithelial
1.71973e-274	0.398745	0.963	0.49	4.58068e-270	10	NDUFB11	Cancer/Epithelial
0	0.398685	0.913	0.326	0	10	NDUFS8	Cancer/Epithelial
0	0.398479	0.909	0.315	0	10	MRPL20	Cancer/Epithelial
0	0.39763	0.829	0.203	0	10	PTRHD1	Cancer/Epithelial
0	0.397209	0.948	0.421	0	10	VPS28	Cancer/Epithelial
8.647e-293	0.397192	0.956	0.464	2.30321e-288	10	PSMB1	Cancer/Epithelial
0	0.397082	0.851	0.286	0	10	RAD21	Cancer/Epithelial
0	0.396852	0.766	0.134	0	10	MTX1	Cancer/Epithelial
0	0.396436	0.866	0.218	0	10	MRPL4	Cancer/Epithelial
0	0.395776	0.911	0.299	0	10	TMEM123	Cancer/Epithelial
0	0.395337	0.796	0.177	0	10	ITGB1BP1	Cancer/Epithelial
0	0.395086	0.834	0.184	0	10	SCOC	Cancer/Epithelial
0	0.394678	0.737	0.108	0	10	PLA2G12A	Cancer/Epithelial
0	0.394069	0.62	0.031	0	10	ZNF883	Cancer/Epithelial
0	0.394015	0.297	0.004	0	10	COL9A1	Cancer/Epithelial
0	0.392518	0.819	0.179	0	10	MRPS12	Cancer/Epithelial
0	0.39241	0.792	0.147	0	10	NBN	Cancer/Epithelial
0	0.392355	0.682	0.078	0	10	RP11-345J4.5	Cancer/Epithelial
0	0.391875	0.846	0.226	0	10	SNHG7	Cancer/Epithelial
0	0.391648	0.817	0.146	0	10	PIGC	Cancer/Epithelial
0	0.391115	0.721	0.124	0	10	RPUSD3	Cancer/Epithelial
0	0.391051	0.82	0.194	0	10	APPL1	Cancer/Epithelial
0	0.390739	0.852	0.251	0	10	PSMB7	Cancer/Epithelial
0	0.390131	0.756	0.123	0	10	PTPRK	Cancer/Epithelial
0	0.390037	0.707	0.103	0	10	TMEM99	Cancer/Epithelial
0	0.389724	0.763	0.128	0	10	SFT2D2	Cancer/Epithelial
0	0.389567	0.71	0.1	0	10	DNM1L	Cancer/Epithelial
0	0.389511	0.626	0.079	0	10	IRX3	Cancer/Epithelial
0	0.389149	0.917	0.376	0	10	PSMB6	Cancer/Epithelial
0	0.388955	0.723	0.13	0	10	CLN3	Cancer/Epithelial
0	0.388671	0.914	0.349	0	10	RAD23A	Cancer/Epithelial
0	0.388645	0.734	0.132	0	10	PEX2	Cancer/Epithelial
0	0.387983	0.778	0.16	0	10	USP1	Cancer/Epithelial
0	0.38757	0.866	0.246	0	10	H2AFJ	Cancer/Epithelial
0	0.387529	0.889	0.277	0	10	APP	Cancer/Epithelial
1.01364e-257	0.386663	0.938	0.471	2.69993e-253	10	MTDH	Cancer/Epithelial
0	0.386519	0.404	0.033	0	10	CENPU	Cancer/Epithelial
0	0.385963	0.646	0.103	0	10	SOX9	Cancer/Epithelial
0	0.385676	0.834	0.177	0	10	ZNF593	Cancer/Epithelial
0	0.385475	0.769	0.129	0	10	MRPS23	Cancer/Epithelial
0	0.385267	0.458	0.01	0	10	SOX11	Cancer/Epithelial
0	0.384996	0.786	0.134	0	10	NARS	Cancer/Epithelial
0	0.384796	0.63	0.051	0	10	ASUN	Cancer/Epithelial
0	0.384733	0.802	0.193	0	10	IAH1	Cancer/Epithelial
0	0.384499	0.697	0.094	0	10	RBFA	Cancer/Epithelial
0	0.383807	0.701	0.098	0	10	WAC-AS1	Cancer/Epithelial
0	0.383155	0.817	0.179	0	10	FNTA	Cancer/Epithelial
0	0.383	0.811	0.167	0	10	JAGN1	Cancer/Epithelial
0	0.38178	0.87	0.264	0	10	C19orf70	Cancer/Epithelial
0	0.381727	0.742	0.14	0	10	CRACR2B	Cancer/Epithelial
0	0.381232	0.875	0.241	0	10	HSF1	Cancer/Epithelial
0	0.381216	0.507	0.039	0	10	FAM84A	Cancer/Epithelial
0	0.380583	0.838	0.182	0	10	TMEM261	Cancer/Epithelial
0	0.380482	0.728	0.129	0	10	NAE1	Cancer/Epithelial
0	0.379119	0.629	0.06	0	10	JMJD4	Cancer/Epithelial
0	0.378786	0.607	0.089	0	10	TFAP2C	Cancer/Epithelial
3.80349e-194	0.378444	0.962	0.582	1.0131e-189	10	OST4	Cancer/Epithelial
0	0.378033	0.936	0.354	0	10	POLR2L	Cancer/Epithelial
0	0.377952	0.925	0.346	0	10	OSTC	Cancer/Epithelial
0	0.377859	0.861	0.212	0	10	METTL5	Cancer/Epithelial
0	0.376936	0.966	0.442	0	10	PRDX5	Cancer/Epithelial
0	0.37692	0.733	0.119	0	10	MRTO4	Cancer/Epithelial
0	0.375911	0.681	0.087	0	10	SPATS2	Cancer/Epithelial
2.74008e-143	0.375546	0.996	0.854	7.29849e-139	10	RPS21	Cancer/Epithelial
2.3764557564964e-321	0.375447	0.947	0.427	6.3299275530038e-317	10	C19orf53	Cancer/Epithelial
0	0.374635	0.922	0.35	0	10	RAB11B	Cancer/Epithelial
5.51029e-163	0.374582	0.985	0.702	1.46772e-158	10	SUMO2	Cancer/Epithelial
0	0.374466	0.793	0.157	0	10	PRKRA	Cancer/Epithelial
0	0.374417	0.683	0.148	0	10	ATF5	Cancer/Epithelial
0	0.374356	0.788	0.147	0	10	SMIM10L1	Cancer/Epithelial
0	0.374248	0.775	0.144	0	10	PUM3	Cancer/Epithelial
0	0.373712	0.732	0.14	0	10	C20orf27	Cancer/Epithelial
0	0.373515	0.725	0.114	0	10	LDOC1	Cancer/Epithelial
0	0.373153	0.829	0.204	0	10	NAA20	Cancer/Epithelial
4.13956e-221	0.372968	0.685	0.292	1.10261e-216	10	HIST1H4C	Cancer/Epithelial
0	0.372526	0.808	0.2	0	10	STIP1	Cancer/Epithelial
0	0.372128	0.807	0.184	0	10	CHID1	Cancer/Epithelial
0	0.371866	0.937	0.394	0	10	FIS1	Cancer/Epithelial
0	0.37092	0.727	0.111	0	10	DCAF6	Cancer/Epithelial
0	0.370722	0.769	0.159	0	10	ZFAND1	Cancer/Epithelial
0	0.370445	0.871	0.254	0	10	ECHS1	Cancer/Epithelial
0	0.370427	0.787	0.145	0	10	COPS7A	Cancer/Epithelial
0	0.369936	0.853	0.222	0	10	NDUFS3	Cancer/Epithelial
0	0.369821	0.601	0.044	0	10	LINC00960	Cancer/Epithelial
0	0.369488	0.758	0.197	0	10	CYB5A	Cancer/Epithelial
0	0.368186	0.823	0.215	0	10	CTNNB1	Cancer/Epithelial
0	0.367899	0.722	0.102	0	10	NTPCR	Cancer/Epithelial
0	0.367753	0.655	0.099	0	10	WDR34	Cancer/Epithelial
0	0.367661	0.653	0.076	0	10	KNOP1	Cancer/Epithelial
0	0.367438	0.925	0.328	0	10	OCIAD2	Cancer/Epithelial
0	0.367114	0.907	0.313	0	10	CD59	Cancer/Epithelial
0	0.367039	0.612	0.05	0	10	DPCD	Cancer/Epithelial
0	0.366542	0.651	0.073	0	10	SLC25A13	Cancer/Epithelial
0	0.366233	0.744	0.106	0	10	ARL16	Cancer/Epithelial
0	0.365852	0.685	0.094	0	10	CMTM8	Cancer/Epithelial
0	0.365718	0.748	0.144	0	10	ABCE1	Cancer/Epithelial
0	0.365376	0.635	0.06	0	10	BPHL	Cancer/Epithelial
0	0.36502	0.889	0.303	0	10	PRDX3	Cancer/Epithelial
0	0.364168	0.709	0.097	0	10	PKIG	Cancer/Epithelial
0	0.364084	0.534	0.074	0	10	HES1	Cancer/Epithelial
0	0.363854	0.654	0.113	0	10	KIAA1324	Cancer/Epithelial
0	0.363815	0.887	0.273	0	10	BUD31	Cancer/Epithelial
0	0.363405	0.76	0.135	0	10	PPID	Cancer/Epithelial
0	0.362851	0.877	0.283	0	10	UQCRC1	Cancer/Epithelial
0	0.36244	0.833	0.235	0	10	KRAS	Cancer/Epithelial
0	0.362259	0.706	0.11	0	10	PAGR1	Cancer/Epithelial
0	0.362133	0.766	0.138	0	10	C15orf61	Cancer/Epithelial
0	0.361327	0.59	0.055	0	10	SEPHS1	Cancer/Epithelial
0	0.361276	0.727	0.112	0	10	UQCC3	Cancer/Epithelial
0	0.360098	0.82	0.188	0	10	FAM195B	Cancer/Epithelial
0	0.359967	0.738	0.166	0	10	ACSL3	Cancer/Epithelial
0	0.359735	0.647	0.071	0	10	TCAF1	Cancer/Epithelial
0	0.359538	0.888	0.277	0	10	SSNA1	Cancer/Epithelial
0	0.358712	0.54	0.067	0	10	NQO1	Cancer/Epithelial
0	0.357959	0.693	0.112	0	10	ACTL6A	Cancer/Epithelial
3.47982644351203e-311	0.357723	0.463	0.062	9.26887e-307	10	PTGES	Cancer/Epithelial
0	0.357541	0.753	0.12	0	10	POLR2J	Cancer/Epithelial
0	0.357189	0.931	0.386	0	10	ZNF706	Cancer/Epithelial
0	0.356272	0.906	0.317	0	10	MYDGF	Cancer/Epithelial
0	0.356246	0.532	0.036	0	10	PCAT6	Cancer/Epithelial
0	0.356136	0.698	0.107	0	10	ATN1	Cancer/Epithelial
0	0.355963	0.687	0.116	0	10	MAGED1	Cancer/Epithelial
0	0.355326	0.833	0.21	0	10	CUEDC2	Cancer/Epithelial
0	0.355219	0.654	0.094	0	10	PPFIBP1	Cancer/Epithelial
0	0.354858	0.743	0.125	0	10	PTS	Cancer/Epithelial
0	0.354763	0.781	0.141	0	10	PPA2	Cancer/Epithelial
0	0.354686	0.506	0.021	0	10	ZIC1	Cancer/Epithelial
0	0.35461	0.742	0.116	0	10	CUL4A	Cancer/Epithelial
0	0.354501	0.608	0.095	0	10	TAF10	Cancer/Epithelial
0	0.35425	0.548	0.074	0	10	CXADR	Cancer/Epithelial
0	0.353308	0.68	0.105	0	10	FNBP1L	Cancer/Epithelial
1.5226e-276	0.353256	0.956	0.482	4.05561e-272	10	UBL5	Cancer/Epithelial
0	0.352381	0.732	0.138	0	10	RALBP1	Cancer/Epithelial
0	0.352139	0.602	0.065	0	10	SMAD1	Cancer/Epithelial
0	0.350979	0.867	0.304	0	10	PHB	Cancer/Epithelial
0	0.349661	0.93	0.359	0	10	FAM96B	Cancer/Epithelial
0	0.349473	0.724	0.107	0	10	DEDD	Cancer/Epithelial
0	0.349287	0.826	0.197	0	10	TROVE2	Cancer/Epithelial
0	0.348955	0.746	0.124	0	10	UPF2	Cancer/Epithelial
0	0.34888	0.84	0.216	0	10	KXD1	Cancer/Epithelial
0	0.348584	0.463	0.052	0	10	GUCY1A3	Cancer/Epithelial
0	0.34836	0.813	0.196	0	10	PTTG1IP	Cancer/Epithelial
0	0.348285	0.738	0.133	0	10	TIMM23	Cancer/Epithelial
2.0796e-264	0.347948	0.977	0.53	5.53923e-260	10	GUK1	Cancer/Epithelial
0	0.347919	0.672	0.1	0	10	RIOK1	Cancer/Epithelial
0	0.346742	0.587	0.059	0	10	PCCB	Cancer/Epithelial
0	0.346637	0.866	0.276	0	10	MFSD10	Cancer/Epithelial
0	0.346584	0.464	0.037	0	10	PEG10	Cancer/Epithelial
0	0.345824	0.619	0.087	0	10	ARL5B	Cancer/Epithelial
0	0.345377	0.602	0.044	0	10	C9orf9	Cancer/Epithelial
3.99696e-276	0.345365	0.955	0.479	1.06463e-271	10	EIF5A	Cancer/Epithelial
0	0.343956	0.819	0.169	0	10	TATDN1	Cancer/Epithelial
0	0.343901	0.542	0.055	0	10	TMEM97	Cancer/Epithelial
0	0.343743	0.811	0.195	0	10	LAGE3	Cancer/Epithelial
0	0.342912	0.642	0.112	0	10	CHPT1	Cancer/Epithelial
1.27912e-236	0.342479	0.967	0.543	3.40708e-232	10	EIF3H	Cancer/Epithelial
0	0.342477	0.703	0.115	0	10	MLF1	Cancer/Epithelial
0	0.34244	0.722	0.139	0	10	DLD	Cancer/Epithelial
0	0.342141	0.742	0.141	0	10	GNL3	Cancer/Epithelial
6.20372e-216	0.34111	0.356	0.057	1.65242e-211	10	TYMS	Cancer/Epithelial
0	0.340873	0.907	0.29	0	10	MRPS6	Cancer/Epithelial
0	0.340752	0.803	0.225	0	10	DECR1	Cancer/Epithelial
0	0.340429	0.686	0.115	0	10	FAM207A	Cancer/Epithelial
0	0.340419	0.722	0.121	0	10	SLC50A1	Cancer/Epithelial
0	0.34034	0.789	0.2	0	10	GPAA1	Cancer/Epithelial
0	0.339556	0.668	0.093	0	10	LYRM4	Cancer/Epithelial
0	0.339366	0.788	0.15	0	10	SCNM1	Cancer/Epithelial
0	0.339261	0.602	0.076	0	10	RAB40B	Cancer/Epithelial
0	0.338747	0.685	0.087	0	10	PTK2	Cancer/Epithelial
0	0.338612	0.583	0.052	0	10	FAM127C	Cancer/Epithelial
0	0.337763	0.87	0.28	0	10	MEA1	Cancer/Epithelial
0	0.33769	0.885	0.288	0	10	GADD45GIP1	Cancer/Epithelial
0	0.337654	0.735	0.118	0	10	PEX11B	Cancer/Epithelial
0	0.337326	0.838	0.244	0	10	SF3B4	Cancer/Epithelial
0	0.336963	0.705	0.127	0	10	BRIX1	Cancer/Epithelial
0	0.336935	0.6	0.045	0	10	FAM189B	Cancer/Epithelial
0	0.336248	0.856	0.234	0	10	THOC7	Cancer/Epithelial
0	0.335717	0.775	0.16	0	10	CHTOP	Cancer/Epithelial
0	0.335381	0.51	0.035	0	10	COL27A1	Cancer/Epithelial
0	0.33531	0.739	0.131	0	10	NT5C3B	Cancer/Epithelial
0	0.334755	0.906	0.23	0	10	KRT8	Cancer/Epithelial
1.93672e-224	0.334422	0.971	0.564	5.15866e-220	10	NCL	Cancer/Epithelial
0	0.33441	0.867	0.271	0	10	XRN2	Cancer/Epithelial
0	0.334348	0.882	0.299	0	10	NUDC	Cancer/Epithelial
0	0.333926	0.509	0.038	0	10	PIR	Cancer/Epithelial
0	0.333882	0.726	0.145	0	10	SPINT1	Cancer/Epithelial
0	0.333439	0.571	0.053	0	10	ST3GAL4	Cancer/Epithelial
9.61417e-280	0.333395	0.923	0.439	2.56083e-275	10	PNISR	Cancer/Epithelial
0	0.333278	0.742	0.121	0	10	PCID2	Cancer/Epithelial
0	0.333159	0.761	0.177	0	10	RAB13	Cancer/Epithelial
3.15332e-134	0.333155	0.991	0.777	8.39919e-130	10	RPL13A	Cancer/Epithelial
0	0.33298	0.668	0.104	0	10	WBP5	Cancer/Epithelial
0	0.332222	0.868	0.32	0	10	MDH1	Cancer/Epithelial
0	0.332206	0.646	0.106	0	10	C3orf14	Cancer/Epithelial
0	0.3321	0.614	0.089	0	10	LSR	Cancer/Epithelial
0	0.331654	0.718	0.174	0	10	CEBPB	Cancer/Epithelial
0	0.331613	0.685	0.116	0	10	CTNNBIP1	Cancer/Epithelial
0	0.331508	0.705	0.105	0	10	IMPDH1	Cancer/Epithelial
0	0.331297	0.801	0.192	0	10	PSMD3	Cancer/Epithelial
0	0.331166	0.658	0.08	0	10	YARS2	Cancer/Epithelial
0	0.331067	0.919	0.324	0	10	C16orf13	Cancer/Epithelial
4.35922e-209	0.330999	0.332	0.044	1.16112e-204	10	2004-09-01	Cancer/Epithelial
0	0.330857	0.49	0.042	0	10	CNKSR3	Cancer/Epithelial
1.40213e-297	0.330351	0.971	0.494	3.73472e-293	10	SEC61B	Cancer/Epithelial
0	0.330234	0.35	0.011	0	10	DSG1	Cancer/Epithelial
0	0.330139	0.867	0.312	0	10	ATP5G1	Cancer/Epithelial
0	0.330078	0.83	0.229	0	10	DDX21	Cancer/Epithelial
0	0.329805	0.814	0.196	0	10	SMARCE1	Cancer/Epithelial
3.88068e-283	0.329743	0.955	0.482	1.03366e-278	10	HNRNPA3	Cancer/Epithelial
0	0.329392	0.787	0.163	0	10	BAD	Cancer/Epithelial
0	0.329112	0.791	0.186	0	10	TM9SF2	Cancer/Epithelial
0	0.328228	0.828	0.231	0	10	PSMD11	Cancer/Epithelial
0	0.328001	0.589	0.044	0	10	UBQLN4	Cancer/Epithelial
0	0.327458	0.74	0.173	0	10	HNRNPD	Cancer/Epithelial
0	0.327433	0.848	0.256	0	10	FUNDC2	Cancer/Epithelial
0	0.326557	0.672	0.11	0	10	RPF2	Cancer/Epithelial
3.50248e-170	0.32607	0.982	0.661	9.32921e-166	10	ATP5L	Cancer/Epithelial
0	0.32605	0.833	0.225	0	10	EMC6	Cancer/Epithelial
0	0.325976	0.692	0.117	0	10	RAB34	Cancer/Epithelial
0	0.325434	0.589	0.057	0	10	TOM1L1	Cancer/Epithelial
0	0.325226	0.572	0.059	0	10	CHD7	Cancer/Epithelial
3.14494e-194	0.324986	0.253	0.026	8.37685e-190	10	TPX2	Cancer/Epithelial
0	0.32482	0.697	0.107	0	10	BRD3	Cancer/Epithelial
0	0.324694	0.556	0.031	0	10	TMTC4	Cancer/Epithelial
0	0.324613	0.572	0.062	0	10	TEAD2	Cancer/Epithelial
0	0.32433	0.778	0.182	0	10	C17orf89	Cancer/Epithelial
0	0.324004	0.712	0.133	0	10	PGM1	Cancer/Epithelial
0	0.323666	0.656	0.107	0	10	ARMC1	Cancer/Epithelial
0	0.32318	0.832	0.213	0	10	MRPL33	Cancer/Epithelial
0	0.322746	0.872	0.271	0	10	CLNS1A	Cancer/Epithelial
0	0.322627	0.769	0.156	0	10	SERPINH1	Cancer/Epithelial
0	0.322004	0.784	0.176	0	10	LYPLA2	Cancer/Epithelial
0	0.321652	0.741	0.125	0	10	PTGES2	Cancer/Epithelial
0	0.321503	0.537	0.024	0	10	THNSL1	Cancer/Epithelial
0	0.320971	0.574	0.075	0	10	SQLE	Cancer/Epithelial
0	0.320501	0.788	0.174	0	10	ARL1	Cancer/Epithelial
0	0.32015	0.59	0.039	0	10	ST8SIA1	Cancer/Epithelial
0	0.320099	0.834	0.25	0	10	TSC22D4	Cancer/Epithelial
0	0.319974	0.56	0.055	0	10	INSR	Cancer/Epithelial
0	0.319637	0.592	0.058	0	10	ARL8A	Cancer/Epithelial
0	0.31924	0.785	0.185	0	10	PMVK	Cancer/Epithelial
0	0.319207	0.785	0.175	0	10	ETNK1	Cancer/Epithelial
0	0.319179	0.803	0.204	0	10	SRPK2	Cancer/Epithelial
0	0.318884	0.896	0.327	0	10	NDUFA1	Cancer/Epithelial
0	0.318583	0.787	0.167	0	10	ELF3	Cancer/Epithelial
0	0.318513	0.775	0.181	0	10	IFNGR2	Cancer/Epithelial
0	0.318081	0.758	0.207	0	10	TUBA1C	Cancer/Epithelial
0	0.318078	0.896	0.336	0	10	PPM1G	Cancer/Epithelial
0	0.317897	0.674	0.099	0	10	UBXN2A	Cancer/Epithelial
0	0.317853	0.561	0.07	0	10	FBLIM1	Cancer/Epithelial
0	0.317831	0.607	0.058	0	10	WDR12	Cancer/Epithelial
0	0.317818	0.755	0.136	0	10	MRPS14	Cancer/Epithelial
0	0.317466	0.769	0.15	0	10	LYRM2	Cancer/Epithelial
0	0.317231	0.631	0.064	0	10	WDSUB1	Cancer/Epithelial
0	0.316896	0.739	0.133	0	10	2011-09-01	Cancer/Epithelial
0	0.316702	0.447	0.028	0	10	CYB5R2	Cancer/Epithelial
0	0.316503	0.552	0.042	0	10	TCF7L1	Cancer/Epithelial
0	0.316497	0.74	0.164	0	10	ATG101	Cancer/Epithelial
0	0.31611	0.627	0.097	0	10	C19orf48	Cancer/Epithelial
0	0.316065	0.716	0.122	0	10	TIMM50	Cancer/Epithelial
0	0.316041	0.703	0.128	0	10	SUCO	Cancer/Epithelial
0	0.315914	0.64	0.082	0	10	MAPK13	Cancer/Epithelial
0	0.315605	0.873	0.256	0	10	COMMD7	Cancer/Epithelial
0	0.314922	0.821	0.232	0	10	VPS35	Cancer/Epithelial
0	0.314451	0.873	0.261	0	10	SEC11C	Cancer/Epithelial
0	0.314312	0.88	0.27	0	10	DGUOK	Cancer/Epithelial
0	0.314067	0.524	0.039	0	10	SYCP2	Cancer/Epithelial
0	0.313522	0.931	0.399	0	10	GNB2	Cancer/Epithelial
0	0.313201	0.623	0.11	0	10	EHF	Cancer/Epithelial
0	0.312926	0.668	0.104	0	10	KIFAP3	Cancer/Epithelial
0	0.31255	0.859	0.239	0	10	SPG21	Cancer/Epithelial
0	0.312473	0.834	0.238	0	10	CPNE3	Cancer/Epithelial
0	0.312307	0.829	0.224	0	10	BTF3L4	Cancer/Epithelial
0	0.311616	0.586	0.08	0	10	PAK1IP1	Cancer/Epithelial
0	0.311339	0.554	0.039	0	10	RIMKLB	Cancer/Epithelial
0	0.310996	0.62	0.081	0	10	HIPK2	Cancer/Epithelial
0	0.310993	0.771	0.163	0	10	COX20	Cancer/Epithelial
0	0.310635	0.617	0.079	0	10	GPM6B	Cancer/Epithelial
0	0.31027	0.625	0.082	0	10	BCL2L12	Cancer/Epithelial
0	0.310163	0.656	0.077	0	10	TP53	Cancer/Epithelial
0	0.310096	0.518	0.045	0	10	MANSC1	Cancer/Epithelial
0	0.309672	0.872	0.278	0	10	C20orf24	Cancer/Epithelial
5.26267e-288	0.308962	0.959	0.485	1.40177e-283	10	WDR83OS	Cancer/Epithelial
0	0.308818	0.687	0.094	0	10	MLLT10	Cancer/Epithelial
0	0.308334	0.658	0.096	0	10	MRPL19	Cancer/Epithelial
0	0.307752	0.702	0.104	0	10	ZMYND11	Cancer/Epithelial
0	0.307509	0.623	0.084	0	10	LRRC42	Cancer/Epithelial
0	0.306854	0.728	0.142	0	10	MED21	Cancer/Epithelial
0	0.306481	0.771	0.175	0	10	MAP1LC3A	Cancer/Epithelial
0	0.306337	0.541	0.051	0	10	CDK2AP1	Cancer/Epithelial
0	0.306294	0.756	0.141	0	10	C11orf1	Cancer/Epithelial
0	0.306195	0.7	0.123	0	10	DESI2	Cancer/Epithelial
0	0.306077	0.865	0.312	0	10	KHDRBS1	Cancer/Epithelial
6.94259e-186	0.305644	0.97	0.609	1.84923e-181	10	C12orf57	Cancer/Epithelial
0	0.305494	0.68	0.098	0	10	KIF9	Cancer/Epithelial
1.37175e-270	0.305491	0.944	0.493	3.65378e-266	10	HSP90B1	Cancer/Epithelial
0	0.305413	0.871	0.279	0	10	NDUFB6	Cancer/Epithelial
0	0.305221	0.561	0.059	0	10	ARMCX2	Cancer/Epithelial
0	0.304921	0.56	0.061	0	10	PTK7	Cancer/Epithelial
0	0.30485	0.786	0.172	0	10	TIMMDC1	Cancer/Epithelial
0	0.304471	0.561	0.061	0	10	MAP7	Cancer/Epithelial
0	0.304114	0.82	0.23	0	10	SAT2	Cancer/Epithelial
0	0.303933	0.866	0.299	0	10	PRPF40A	Cancer/Epithelial
0	0.30335	0.626	0.091	0	10	GLRX2	Cancer/Epithelial
0	0.303343	0.689	0.105	0	10	HSPBP1	Cancer/Epithelial
0	0.302967	0.649	0.078	0	10	ALKBH2	Cancer/Epithelial
0	0.302878	0.471	0.026	0	10	SUV39H2	Cancer/Epithelial
0	0.302541	0.618	0.075	0	10	CUL2	Cancer/Epithelial
0	0.302356	0.39	0.013	0	10	DIRAS3	Cancer/Epithelial
0	0.302346	0.687	0.098	0	10	EHMT2	Cancer/Epithelial
0	0.302306	0.735	0.109	0	10	ITFG2	Cancer/Epithelial
0	0.301937	0.607	0.073	0	10	APOO	Cancer/Epithelial
0	0.301862	0.608	0.094	0	10	PHGDH	Cancer/Epithelial
0	0.301845	0.652	0.117	0	10	TRIP6	Cancer/Epithelial
0	0.301384	0.59	0.064	0	10	CHD1L	Cancer/Epithelial
0	0.301329	0.808	0.19	0	10	SDHB	Cancer/Epithelial
0	0.301125	0.418	0.032	0	10	TGFA	Cancer/Epithelial
0	0.301039	0.843	0.233	0	10	MRPL34	Cancer/Epithelial
0	0.301026	0.567	0.062	0	10	TUBG1	Cancer/Epithelial
0	0.30094	0.693	0.109	0	10	KATNA1	Cancer/Epithelial
0	0.300795	0.4	0.013	0	10	NOL4	Cancer/Epithelial
0	0.300552	0.645	0.103	0	10	RUVBL1	Cancer/Epithelial
0	0.300438	0.514	0.042	0	10	COPRS	Cancer/Epithelial
0	0.300418	0.644	0.14	0	10	MZT1	Cancer/Epithelial
3.8804e-174	0.300352	0.968	0.621	1.03358e-169	10	GABARAP	Cancer/Epithelial
0	0.300292	0.902	0.345	0	10	COX7B	Cancer/Epithelial
0	0.300017	0.633	0.077	0	10	DBN1	Cancer/Epithelial
0	0.299723	0.608	0.068	0	10	USP5	Cancer/Epithelial
3.29836e-272	0.299477	0.945	0.481	8.78552e-268	10	TCEB2	Cancer/Epithelial
0	0.299466	0.703	0.139	0	10	GMPS	Cancer/Epithelial
0	0.299099	0.551	0.051	0	10	TFAP4	Cancer/Epithelial
0	0.299003	0.778	0.164	0	10	SUDS3	Cancer/Epithelial
0	0.298917	0.72	0.12	0	10	RWDD4	Cancer/Epithelial
0	0.298876	0.698	0.12	0	10	NIPSNAP1	Cancer/Epithelial
0	0.298864	0.648	0.1	0	10	IPO5	Cancer/Epithelial
0	0.298861	0.917	0.373	0	10	HNRNPU	Cancer/Epithelial
0	0.298772	0.593	0.086	0	10	IL17RC	Cancer/Epithelial
0	0.298709	0.891	0.342	0	10	TSTD1	Cancer/Epithelial
0	0.298526	0.915	0.36	0	10	PDCD6	Cancer/Epithelial
0	0.298401	0.67	0.104	0	10	GPX7	Cancer/Epithelial
0	0.297955	0.583	0.067	0	10	PAWR	Cancer/Epithelial
0	0.297868	0.889	0.287	0	10	GLUL	Cancer/Epithelial
0	0.297347	0.637	0.104	0	10	PSMG1	Cancer/Epithelial
0	0.296974	0.472	0.024	0	10	FBXO17	Cancer/Epithelial
0	0.296834	0.724	0.209	0	10	ODC1	Cancer/Epithelial
2.74183e-215	0.296761	0.961	0.57	7.30314e-211	10	HMGN2	Cancer/Epithelial
0	0.296548	0.823	0.239	0	10	PCMT1	Cancer/Epithelial
0	0.296396	0.53	0.055	0	10	FAT1	Cancer/Epithelial
0	0.296284	0.735	0.147	0	10	SNAPIN	Cancer/Epithelial
0	0.295844	0.782	0.175	0	10	AZIN1	Cancer/Epithelial
2.79861e-285	0.29559	0.951	0.473	7.45438e-281	10	FKBP1A	Cancer/Epithelial
0	0.295577	0.776	0.172	0	10	PRELID3B	Cancer/Epithelial
0	0.295432	0.663	0.085	0	10	REPS1	Cancer/Epithelial
7.42602e-215	0.295429	0.975	0.584	1.978e-210	10	SLC25A3	Cancer/Epithelial
3.88369e-278	0.294568	0.955	0.489	1.03446e-273	10	COX6B1	Cancer/Epithelial
3.38186e-286	0.294513	0.367	0.037	9.00793e-282	10	GINS2	Cancer/Epithelial
0	0.294361	0.683	0.121	0	10	PSMG4	Cancer/Epithelial
0	0.294041	0.87	0.27	0	10	MIEN1	Cancer/Epithelial
0	0.293461	0.517	0.046	0	10	CDCP1	Cancer/Epithelial
0	0.293381	0.708	0.128	0	10	TFDP2	Cancer/Epithelial
0	0.293352	0.572	0.066	0	10	SRD5A3	Cancer/Epithelial
0	0.293284	0.862	0.227	0	10	CDC42SE1	Cancer/Epithelial
8.27744e-127	0.293107	0.997	0.788	2.20478e-122	10	HSP90AB1	Cancer/Epithelial
0	0.293095	0.849	0.25	0	10	SUMO3	Cancer/Epithelial
0	0.292994	0.739	0.149	0	10	TMEM106C	Cancer/Epithelial
0	0.292843	0.652	0.097	0	10	MTHFD2L	Cancer/Epithelial
0	0.292763	0.722	0.184	0	10	LRRC59	Cancer/Epithelial
4.80375e-129	0.292344	0.99	0.774	1.27953e-124	10	ATP5G2	Cancer/Epithelial
0	0.292213	0.59	0.074	0	10	NBPF14	Cancer/Epithelial
1.80265e-288	0.292206	0.296	0.016	4.80154e-284	10	MND1	Cancer/Epithelial
0	0.292065	0.724	0.148	0	10	DPM2	Cancer/Epithelial
0	0.291975	0.598	0.116	0	10	H1FX	Cancer/Epithelial
0	0.291664	0.572	0.06	0	10	TRIM2	Cancer/Epithelial
0	0.291374	0.61	0.076	0	10	HINT3	Cancer/Epithelial
0	0.291232	0.887	0.281	0	10	LINC00493	Cancer/Epithelial
0	0.291145	0.714	0.133	0	10	SLC52A2	Cancer/Epithelial
0	0.291029	0.47	0.047	0	10	ANXA8L1	Cancer/Epithelial
0	0.290989	0.752	0.157	0	10	MRPL16	Cancer/Epithelial
0	0.290761	0.519	0.065	0	10	RRS1	Cancer/Epithelial
0	0.290615	0.82	0.215	0	10	HSD17B10	Cancer/Epithelial
0	0.290554	0.763	0.169	0	10	2005-03-01	Cancer/Epithelial
0	0.290263	0.62	0.102	0	10	KIAA1217	Cancer/Epithelial
0	0.289575	0.88	0.323	0	10	UQCRFS1	Cancer/Epithelial
0	0.289526	0.466	0.018	0	10	ME1	Cancer/Epithelial
0	0.289464	0.873	0.315	0	10	CCT6A	Cancer/Epithelial
0	0.289386	0.382	0.012	0	10	PPP1R14C	Cancer/Epithelial
0	0.289247	0.472	0.034	0	10	TMEM54	Cancer/Epithelial
0	0.288667	0.678	0.116	0	10	LRPPRC	Cancer/Epithelial
0	0.288476	0.555	0.06	0	10	EZH2	Cancer/Epithelial
1.62478e-279	0.288295	0.96	0.499	4.32776e-275	10	ANP32B	Cancer/Epithelial
0	0.288198	0.636	0.092	0	10	RABIF	Cancer/Epithelial
0	0.288179	0.684	0.153	0	10	TMEM159	Cancer/Epithelial
0	0.288179	0.748	0.157	0	10	RAD23B	Cancer/Epithelial
0	0.288023	0.72	0.139	0	10	CDK16	Cancer/Epithelial
0	0.287982	0.807	0.198	0	10	NELFE	Cancer/Epithelial
0	0.287884	0.738	0.158	0	10	COPA	Cancer/Epithelial
0	0.28786	0.595	0.05	0	10	C12orf73	Cancer/Epithelial
0	0.287626	0.697	0.101	0	10	STAM	Cancer/Epithelial
0	0.287572	0.674	0.095	0	10	RNF146	Cancer/Epithelial
2.37058e-50	0.287111	0.97	0.856	6.31427e-46	10	MT-ND2	Cancer/Epithelial
0	0.286946	0.641	0.088	0	10	RPRD1A	Cancer/Epithelial
0	0.286573	0.612	0.081	0	10	SRM	Cancer/Epithelial
0	0.286252	0.614	0.067	0	10	ZNF397	Cancer/Epithelial
1.706e-256	0.285929	0.948	0.51	4.5441e-252	10	SLC25A5	Cancer/Epithelial
0	0.285908	0.592	0.089	0	10	DDR1	Cancer/Epithelial
0	0.28567	0.647	0.107	0	10	RNASEH1	Cancer/Epithelial
0	0.285508	0.513	0.037	0	10	ECHDC3	Cancer/Epithelial
0	0.285486	0.814	0.214	0	10	LINC00657	Cancer/Epithelial
0	0.285374	0.723	0.142	0	10	MRPL47	Cancer/Epithelial
0	0.284871	0.746	0.176	0	10	PSMC2	Cancer/Epithelial
0	0.284788	0.922	0.371	0	10	VDAC2	Cancer/Epithelial
0	0.284736	0.895	0.299	0	10	LSM8	Cancer/Epithelial
0	0.284592	0.693	0.124	0	10	UCHL5	Cancer/Epithelial
0	0.284514	0.588	0.064	0	10	FAM104B	Cancer/Epithelial
0	0.284444	0.59	0.06	0	10	TFB2M	Cancer/Epithelial
0	0.284416	0.77	0.184	0	10	SEC31A	Cancer/Epithelial
0	0.284326	0.493	0.041	0	10	FZD7	Cancer/Epithelial
0	0.284263	0.857	0.244	0	10	MFF	Cancer/Epithelial
0	0.283953	0.396	0.011	0	10	GPC2	Cancer/Epithelial
5.88137e-273	0.283856	0.397	0.05	1.56656e-268	10	ENTPD2	Cancer/Epithelial
3.11364e-303	0.283815	0.434	0.056	8.2935e-299	10	PIK3C2G	Cancer/Epithelial
0	0.283705	0.746	0.176	0	10	GLRX3	Cancer/Epithelial
0	0.283262	0.422	0.018	0	10	LRRN1	Cancer/Epithelial
0	0.283205	0.829	0.205	0	10	MED28	Cancer/Epithelial
0	0.283084	0.604	0.066	0	10	MINA	Cancer/Epithelial
0	0.282471	0.824	0.221	0	10	PNKD	Cancer/Epithelial
0	0.282347	0.489	0.034	0	10	SOX10	Cancer/Epithelial
7.42357e-212	0.282187	0.26	0.023	1.97734e-207	10	CCNB2	Cancer/Epithelial
0	0.28208	0.703	0.122	0	10	DYM	Cancer/Epithelial
0	0.282047	0.552	0.068	0	10	GSTA4	Cancer/Epithelial
0	0.281908	0.799	0.21	0	10	RBBP7	Cancer/Epithelial
0	0.281762	0.718	0.16	0	10	PSMD1	Cancer/Epithelial
0	0.281674	0.823	0.225	0	10	ASNA1	Cancer/Epithelial
0	0.281637	0.643	0.1	0	10	POLR1C	Cancer/Epithelial
0	0.280964	0.588	0.079	0	10	CYB561	Cancer/Epithelial
0	0.280849	0.661	0.099	0	10	MANBAL	Cancer/Epithelial
0	0.280767	0.785	0.201	0	10	SMAP1	Cancer/Epithelial
0	0.28029	0.652	0.113	0	10	FLNB	Cancer/Epithelial
0	0.280221	0.882	0.3	0	10	PNPLA2	Cancer/Epithelial
0	0.279903	0.935	0.387	0	10	DNAJB6	Cancer/Epithelial
0	0.279512	0.487	0.034	0	10	MTFR1	Cancer/Epithelial
0	0.279116	0.728	0.126	0	10	LINC00116	Cancer/Epithelial
0	0.279095	0.533	0.054	0	10	TMEM237	Cancer/Epithelial
0	0.279042	0.533	0.053	0	10	FAM229B	Cancer/Epithelial
0	0.278948	0.326	0.009	0	10	TMEM40	Cancer/Epithelial
0	0.278896	0.751	0.158	0	10	STX10	Cancer/Epithelial
0	0.278808	0.847	0.252	0	10	MYEOV2	Cancer/Epithelial
0	0.278787	0.596	0.08	0	10	COL4A2	Cancer/Epithelial
0	0.278676	0.629	0.084	0	10	CEP170	Cancer/Epithelial
0	0.277753	0.549	0.044	0	10	SVIL-AS1	Cancer/Epithelial
0	0.277619	0.514	0.035	0	10	AGBL5	Cancer/Epithelial
0	0.277213	0.756	0.144	0	10	RPIA	Cancer/Epithelial
0	0.277193	0.462	0.034	0	10	ROPN1	Cancer/Epithelial
0	0.276712	0.723	0.146	0	10	EFNA1	Cancer/Epithelial
0	0.276561	0.837	0.239	0	10	FAM162A	Cancer/Epithelial
0	0.276022	0.644	0.097	0	10	ABCF2	Cancer/Epithelial
0	0.275847	0.542	0.059	0	10	RTKN	Cancer/Epithelial
0	0.275743	0.585	0.092	0	10	CTBP2	Cancer/Epithelial
0	0.275634	0.888	0.287	0	10	ARPC5L	Cancer/Epithelial
0	0.275543	0.805	0.21	0	10	MRPS7	Cancer/Epithelial
0	0.274989	0.746	0.196	0	10	STRA13	Cancer/Epithelial
0	0.274788	0.553	0.063	0	10	FAM208B	Cancer/Epithelial
0	0.274459	0.817	0.23	0	10	APLP2	Cancer/Epithelial
6.86055e-295	0.274082	0.949	0.468	1.82738e-290	10	TRMT112	Cancer/Epithelial
0	0.273969	0.482	0.025	0	10	KLHL23	Cancer/Epithelial
0	0.27396	0.53	0.056	0	10	SAC3D1	Cancer/Epithelial
0	0.273953	0.493	0.04	0	10	PSAT1	Cancer/Epithelial
0	0.273845	0.582	0.071	0	10	STK38L	Cancer/Epithelial
4.91192e-302	0.273798	0.948	0.46	1.30834e-297	10	TOMM20	Cancer/Epithelial
0	0.273535	0.481	0.032	0	10	PDSS1	Cancer/Epithelial
0	0.273018	0.835	0.218	0	10	NDUFA3	Cancer/Epithelial
0	0.272777	0.612	0.085	0	10	CSNK2A1	Cancer/Epithelial
0	0.272412	0.734	0.12	0	10	GNPAT	Cancer/Epithelial
0	0.272384	0.583	0.069	0	10	STX6	Cancer/Epithelial
0	0.271686	0.635	0.086	0	10	SMG5	Cancer/Epithelial
0	0.27141	0.801	0.196	0	10	BCCIP	Cancer/Epithelial
0	0.271388	0.538	0.091	0	10	ASS1	Cancer/Epithelial
0	0.271383	0.622	0.086	0	10	PGAP2	Cancer/Epithelial
0	0.271382	0.84	0.23	0	10	POLR2F	Cancer/Epithelial
0	0.270605	0.496	0.057	0	10	FAM92A1	Cancer/Epithelial
0	0.269881	0.685	0.141	0	10	RUVBL2	Cancer/Epithelial
0	0.269123	0.675	0.092	0	10	PRPF18	Cancer/Epithelial
0	0.269079	0.929	0.401	0	10	NDUFV2	Cancer/Epithelial
0	0.269061	0.501	0.044	0	10	KDM1A	Cancer/Epithelial
0	0.268336	0.61	0.093	0	10	GPATCH4	Cancer/Epithelial
0	0.268281	0.408	0.042	0	10	NCAPD2	Cancer/Epithelial
0	0.267998	0.829	0.229	0	10	AK2	Cancer/Epithelial
0	0.267779	0.637	0.099	0	10	ABI2	Cancer/Epithelial
0	0.267172	0.791	0.211	0	10	ELAVL1	Cancer/Epithelial
1.11999e-178	0.267122	0.984	0.653	2.98321e-174	10	ALDOA	Cancer/Epithelial
0	0.267103	0.443	0.032	0	10	FOXC1	Cancer/Epithelial
0	0.266596	0.935	0.426	0	10	NAP1L1	Cancer/Epithelial
0	0.266487	0.518	0.051	0	10	ARHGAP21	Cancer/Epithelial
0	0.266461	0.83	0.25	0	10	ADH5	Cancer/Epithelial
0	0.266457	0.818	0.221	0	10	NDUFA10	Cancer/Epithelial
0	0.266452	0.368	0.014	0	10	CHRM3	Cancer/Epithelial
3.94727e-290	0.266385	0.439	0.064	1.05139e-285	10	RHOV	Cancer/Epithelial
0	0.265899	0.503	0.047	0	10	FGD4	Cancer/Epithelial
0	0.265667	0.681	0.117	0	10	SMAD2	Cancer/Epithelial
0	0.265579	0.816	0.207	0	10	ABI1	Cancer/Epithelial
0	0.26534	0.525	0.059	0	10	HRSP12	Cancer/Epithelial
0	0.265318	0.749	0.172	0	10	HACD3	Cancer/Epithelial
0	0.265147	0.603	0.124	0	10	KIF22	Cancer/Epithelial
0	0.264885	0.44	0.039	0	10	FOXP4	Cancer/Epithelial
0	0.264525	0.76	0.182	0	10	CHD4	Cancer/Epithelial
0	0.26401	0.344	0.024	5.05612e-304	10	ERP27	Cancer/Epithelial
0	0.26378	0.781	0.215	0	10	HADHB	Cancer/Epithelial
0	0.263704	0.524	0.057	0	10	REPIN1	Cancer/Epithelial
0	0.263421	0.664	0.103	0	10	UBAP2L	Cancer/Epithelial
0	0.263294	0.578	0.082	0	10	FHIT	Cancer/Epithelial
0	0.263212	0.647	0.106	0	10	DPM1	Cancer/Epithelial
0	0.263035	0.716	0.127	0	10	ZNF32	Cancer/Epithelial
0	0.262869	0.643	0.088	0	10	METTL21A	Cancer/Epithelial
0	0.262781	0.686	0.111	0	10	DDX49	Cancer/Epithelial
1.8724e-102	0.262759	0.994	0.84	4.98731e-98	10	UBA52	Cancer/Epithelial
0	0.262707	0.519	0.042	0	10	BCL11A	Cancer/Epithelial
0	0.262305	0.533	0.06	0	10	PPP1R35	Cancer/Epithelial
0	0.262289	0.465	0.036	0	10	PKP2	Cancer/Epithelial
0	0.262255	0.691	0.12	0	10	MOSPD3	Cancer/Epithelial
0	0.262212	0.864	0.27	0	10	MTPN	Cancer/Epithelial
0	0.261938	0.626	0.091	0	10	TBC1D7	Cancer/Epithelial
0	0.261884	0.91	0.392	0	10	NDUFB10	Cancer/Epithelial
0	0.261838	0.721	0.156	0	10	CERS2	Cancer/Epithelial
5.26653e-183	0.261686	0.958	0.597	1.40279e-178	10	CALR	Cancer/Epithelial
0	0.261637	0.639	0.095	0	10	WDR77	Cancer/Epithelial
2.45973e-299	0.261567	0.946	0.471	6.55173e-295	10	SERBP1	Cancer/Epithelial
0	0.260822	0.404	0.02	0	10	PLEKHG6	Cancer/Epithelial
0	0.260355	0.773	0.199	0	10	GORASP2	Cancer/Epithelial
0	0.260116	0.614	0.104	0	10	IDH1	Cancer/Epithelial
0	0.259985	0.61	0.084	0	10	PPP1R14B	Cancer/Epithelial
0	0.258795	0.394	0.028	0	10	IMPA2	Cancer/Epithelial
0	0.258758	0.699	0.123	0	10	C18orf32	Cancer/Epithelial
0	0.258717	0.653	0.119	0	10	NDUFV3	Cancer/Epithelial
0	0.258699	0.513	0.072	0	10	TP53I3	Cancer/Epithelial
0	0.258485	0.863	0.274	0	10	ILF3	Cancer/Epithelial
0	0.258368	0.585	0.096	0	10	HAUS1	Cancer/Epithelial
0	0.258304	0.406	0.018	0	10	CIART	Cancer/Epithelial
0	0.258228	0.566	0.054	0	10	USP21	Cancer/Epithelial
0	0.258151	0.445	0.025	0	10	DNAH14	Cancer/Epithelial
0	0.258126	0.596	0.078	0	10	TMEM254	Cancer/Epithelial
0	0.258115	0.371	0.026	0	10	ESPN	Cancer/Epithelial
0	0.25772	0.88	0.317	0	10	TOP1	Cancer/Epithelial
0	0.257624	0.601	0.087	0	10	AKT1S1	Cancer/Epithelial
0	0.257565	0.702	0.13	0	10	TGS1	Cancer/Epithelial
0	0.25753	0.725	0.166	0	10	SPTBN1	Cancer/Epithelial
0	0.257306	0.445	0.019	0	10	FBXL2	Cancer/Epithelial
0	0.256958	0.811	0.214	0	10	ZCRB1	Cancer/Epithelial
0	0.256887	0.54	0.054	0	10	LARP4B	Cancer/Epithelial
0	0.256835	0.47	0.039	0	10	PPP1R9A	Cancer/Epithelial
0	0.25678	0.545	0.07	0	10	DYNC2LI1	Cancer/Epithelial
0	0.256746	0.501	0.038	0	10	USP6NL	Cancer/Epithelial
0	0.25673	0.474	0.035	0	10	PSTK	Cancer/Epithelial
0	0.256726	0.88	0.316	0	10	HNRNPR	Cancer/Epithelial
0	0.256543	0.868	0.35	0	10	DEK	Cancer/Epithelial
0	0.2565	0.872	0.282	0	10	MAF1	Cancer/Epithelial
0	0.256486	0.737	0.176	0	10	FAM127A	Cancer/Epithelial
0	0.25648	0.849	0.246	0	10	RBBP4	Cancer/Epithelial
0	0.256306	0.506	0.042	0	10	BCL7A	Cancer/Epithelial
0	0.256305	0.438	0.023	0	10	CCDC77	Cancer/Epithelial
0	0.256303	0.554	0.077	0	10	RFC2	Cancer/Epithelial
0	0.256283	0.529	0.05	0	10	AP4M1	Cancer/Epithelial
0	0.256223	0.859	0.279	0	10	TMCO1	Cancer/Epithelial
0	0.255952	0.517	0.047	0	10	MTERF3	Cancer/Epithelial
0	0.25591	0.735	0.152	0	10	ATXN7L3B	Cancer/Epithelial
0	0.255644	0.491	0.065	0	10	LACTB2	Cancer/Epithelial
0	0.255533	0.664	0.113	0	10	PSMD10	Cancer/Epithelial
0	0.255071	0.441	0.035	0	10	IL17RE	Cancer/Epithelial
0	0.254891	0.476	0.03	0	10	PUS7	Cancer/Epithelial
0	0.254697	0.739	0.179	0	10	CHMP4B	Cancer/Epithelial
0	0.254664	0.849	0.311	0	10	CCT8	Cancer/Epithelial
3.82497e-288	0.254403	0.95	0.489	1.01882e-283	10	TSPO	Cancer/Epithelial
0	0.254382	0.793	0.225	0	10	YIF1A	Cancer/Epithelial
1.74189e-307	0.254089	0.3	0.013	4.63969e-303	10	SLCO1A2	Cancer/Epithelial
0	0.25366	0.566	0.091	0	10	NFIX	Cancer/Epithelial
0	0.253656	0.773	0.194	0	10	NIFK	Cancer/Epithelial
0	0.253393	0.716	0.141	0	10	TMEM126A	Cancer/Epithelial
0	0.253341	0.771	0.188	0	10	GRHPR	Cancer/Epithelial
0	0.25314	0.356	0.024	0	10	VSNL1	Cancer/Epithelial
0	0.253031	0.573	0.063	0	10	HENMT1	Cancer/Epithelial
0	0.252785	0.698	0.164	0	10	BZW2	Cancer/Epithelial
0	0.252631	0.77	0.188	0	10	YIPF4	Cancer/Epithelial
0	0.25242	0.846	0.213	0	10	CRYAB	Cancer/Epithelial
0	0.252139	0.827	0.216	0	10	RPAIN	Cancer/Epithelial
7.39657e-263	0.252043	0.308	0.025	1.97015e-258	10	ORC6	Cancer/Epithelial
0	0.252042	0.709	0.164	0	10	TPRKB	Cancer/Epithelial
0	0.252029	0.621	0.094	0	10	GOLT1B	Cancer/Epithelial
0	0.251898	0.576	0.095	0	10	KRTCAP3	Cancer/Epithelial
0	0.251738	0.53	0.068	0	10	GALNT3	Cancer/Epithelial
0	0.25105	0.578	0.073	0	10	CETN2	Cancer/Epithelial
0	0.251038	0.7	0.138	0	10	MRPS2	Cancer/Epithelial
0	0.251011	0.767	0.19	0	10	PABPC4	Cancer/Epithelial
0	0.250984	0.602	0.09	0	10	IMMP2L	Cancer/Epithelial
0	0.250713	0.581	0.124	0	10	PCNA	Cancer/Epithelial
0	0.250581	0.424	0.028	0	10	EPHB4	Cancer/Epithelial
0	1.3179	0.909	0.717	0	11	MTRNR2L12	Doublets
1.92579e-155	1.0509	0.309	0.109	5.12952e-151	11	CENPW	Doublets
1.4618e-159	1.01191	0.273	0.1	3.89365e-155	11	HIST1H1E	Doublets
0	0.944918	0.933	0.805	0	11	MT-ND5	Doublets
7.29538e-264	0.666638	0.9	0.458	1.9432e-259	11	MGP	Doublets
5.15194e-93	0.665679	0.509	0.322	1.37227e-88	11	STMN1	Doublets
4.40897e-69	0.642529	0.38	0.239	1.17437e-64	11	MGST1	Doublets
5.52149e-70	0.631013	0.395	0.261	1.4707e-65	11	MDK	Doublets
8.00954e-53	0.49133	0.506	0.3	2.13342e-48	11	CD24	Doublets
3.45333e-145	0.368822	0.227	0.333	9.1983e-141	11	BCLAF1	Doublets
3.91124e-149	0.355889	0.326	0.436	1.0418e-144	11	PDIA6	Doublets
4.32017e-129	0.345947	0.281	0.382	1.15072e-124	11	NUCKS1	Doublets
8.90623e-141	0.324628	0.279	0.399	2.37226e-136	11	HNRNPU	Doublets
2.40851e-21	0.312386	0.302	0.2	6.41532e-17	11	CRABP1	Doublets
6.16108e-36	0.312336	0.411	0.256	1.64107e-31	11	TM4SF1	Doublets
5.00955e-162	0.311765	0.965	0.721	1.33434e-157	11	CD74	Doublets
1.56921e-124	0.295979	0.147	0.254	4.17974e-120	11	EIF5B	Doublets
1.05491e-112	0.278577	0.159	0.261	2.80986e-108	11	NDUFS2	Doublets
1.40719e-127	0.276666	0.249	0.366	3.7482e-123	11	ILF2	Doublets
8.44948e-129	0.27651	0.464	0.585	2.2506e-124	11	NCL	Doublets
3.91661e-153	0.267939	0.306	0.448	1.04323e-148	11	NDUFB9	Doublets
1.17856e-102	0.265225	0.335	0.45	3.13922e-98	11	HSPA5	Doublets
9.18809e-110	0.265085	0.271	0.383	2.44734e-105	11	KIF5B	Doublets
8.03704e-125	0.263043	0.18	0.293	2.14075e-120	11	HDLBP	Doublets
1.02294e-37	0.256834	0.416	0.237	2.7247e-33	11	CLDN4	Doublets
1.42939e-40	0.254526	0.576	0.426	3.80732e-36	11	HLA-DRB1	Doublets
7.2275e-123	0.253072	0.146	0.257	1.92512e-118	11	DDX21	Doublets
6.58102e-106	0.252059	0.273	0.4	1.75292e-101	11	ITGB1	Doublets
2.23582e-107	0.250598	0.303	0.423	5.95533e-103	11	TPM4	Doublets
0	2.89005	0.52	0.048	0	12	FDCSP	Cancer/Epithelial
0	1.82678	0.833	0.181	0	12	CRABP1	Cancer/Epithelial
0	1.82435	0.764	0.074	0	12	UCHL1	Cancer/Epithelial
0	1.62728	0.915	0.404	0	12	MARCKSL1	Cancer/Epithelial
0	1.60873	0.848	0.245	0	12	MDK	Cancer/Epithelial
0	1.60437	0.849	0.222	0	12	MGST1	Cancer/Epithelial
0	1.59567	0.888	0.309	0	12	STMN1	Cancer/Epithelial
0	1.46773	0.904	0.287	0	12	CD24	Cancer/Epithelial
0	1.44905	0.768	0.209	0	12	CCND1	Cancer/Epithelial
0	1.42584	0.835	0.41	0	12	ATP5C1	Cancer/Epithelial
0	1.41831	0.844	0.418	0	12	GDI2	Cancer/Epithelial
0	1.38863	0.927	0.633	0	12	LDHB	Cancer/Epithelial
0	1.33394	0.748	0.24	0	12	HDAC2	Cancer/Epithelial
0	1.31488	0.885	0.504	0	12	UQCRH	Cancer/Epithelial
0	1.29962	0.776	0.257	0	12	FKBP4	Cancer/Epithelial
0	1.27466	0.899	0.528	0	12	GSTP1	Cancer/Epithelial
0	1.2656	0.709	0.174	0	12	SEC22B	Cancer/Epithelial
0	1.24433	0.665	0.21	0	12	RAB18	Cancer/Epithelial
0	1.24355	0.808	0.326	0	12	MRPL51	Cancer/Epithelial
0	1.2338	0.821	0.389	0	12	MLF2	Cancer/Epithelial
0	1.23374	0.682	0.15	0	12	PFN2	Cancer/Epithelial
0	1.22386	0.694	0.174	0	12	TPD52L1	Cancer/Epithelial
0	1.197	0.799	0.373	0	12	PTMS	Cancer/Epithelial
0	1.17425	0.778	0.341	0	12	STRAP	Cancer/Epithelial
0	1.17229	0.549	0.069	0	12	FRZB	Cancer/Epithelial
5.02124e-293	1.16322	0.61	0.125	1.33746e-288	12	GABRP	Cancer/Epithelial
0	1.16093	0.915	0.628	0	12	TPI1	Cancer/Epithelial
3.12746e-287	1.14952	0.74	0.212	8.3303e-283	12	APOE	Cancer/Epithelial
3.05971e-298	1.14325	0.6	0.136	8.14985e-294	12	NET1	Cancer/Epithelial
0	1.14145	0.635	0.105	0	12	RBP1	Cancer/Epithelial
0	1.13808	0.779	0.425	0	12	HMGN3	Cancer/Epithelial
1.81413e-304	1.12408	0.687	0.215	4.83213e-300	12	CDC123	Cancer/Epithelial
1.56743e-268	1.11001	0.612	0.154	4.17501e-264	12	DSC2	Cancer/Epithelial
0	1.10904	0.866	0.5	0	12	TUBB	Cancer/Epithelial
0	1.0656	0.956	0.84	0	12	H3F3A	Cancer/Epithelial
1.31199e-288	1.05419	0.624	0.162	3.49461e-284	12	GTPBP4	Cancer/Epithelial
1.0033e-253	1.04327	0.727	0.335	2.67239e-249	12	SDHC	Cancer/Epithelial
4.03984647768971e-314	1.04159	0.905	0.663	0	12	S100A11	Cancer/Epithelial
4.70518e-266	1.00974	0.661	0.21	1.25327e-261	12	NME4	Cancer/Epithelial
5.19154e-269	1.00815	0.768	0.385	1.38282e-264	12	CCT3	Cancer/Epithelial
1.78348e-126	1.00596	0.473	0.157	4.75047e-122	12	CRABP2	Cancer/Epithelial
1.26311e-262	1.00532	0.72	0.252	3.36441e-258	12	NGFRAP1	Cancer/Epithelial
0	1.00009	0.838	0.591	0	12	NDUFA4	Cancer/Epithelial
0	0.998209	0.567	0.08	0	12	PLEKHB1	Cancer/Epithelial
8.89495e-158	0.987445	0.441	0.116	2.36926e-153	12	S100A14	Cancer/Epithelial
1.03047e-274	0.984116	0.791	0.445	2.74475e-270	12	PRDX6	Cancer/Epithelial
1.2066e-231	0.97378	0.667	0.193	3.21391e-227	12	CLDN3	Cancer/Epithelial
1.29182e-245	0.972411	0.727	0.298	3.44088e-241	12	PFDN2	Cancer/Epithelial
4.94065645841247e-324	0.943127	0.827	0.549	1.31599325426274e-319	12	PEBP1	Cancer/Epithelial
2.87223e-229	0.936168	0.713	0.324	7.65046e-225	12	RBM17	Cancer/Epithelial
1.35092e-223	0.927836	0.72	0.366	3.5983e-219	12	KIF5B	Cancer/Epithelial
4.34069e-140	0.926037	0.411	0.106	1.15619e-135	12	BAMBI	Cancer/Epithelial
2.41372e-173	0.925966	0.308	0.039	6.42918e-169	12	S100A8	Cancer/Epithelial
1.68012e-248	0.921573	0.643	0.183	4.47518e-244	12	MRPS35	Cancer/Epithelial
6.2344e-211	0.918903	0.728	0.349	1.66059e-206	12	ILF2	Cancer/Epithelial
5.1301e-212	0.899473	0.623	0.182	1.36645e-207	12	EPCAM	Cancer/Epithelial
7.63855e-206	0.894937	0.695	0.316	2.0346e-201	12	TXNL1	Cancer/Epithelial
6.63338e-242	0.893019	0.824	0.482	1.76687e-237	12	TXN	Cancer/Epithelial
3.93147e-211	0.887883	0.844	0.6	1.04719e-206	12	TAGLN2	Cancer/Epithelial
2.74682e-234	0.883276	0.752	0.401	7.31644e-230	12	UFC1	Cancer/Epithelial
3.6198e-129	0.872527	0.358	0.086	9.64169e-125	12	TTYH1	Cancer/Epithelial
1.67909e-189	0.869047	0.583	0.177	4.47241e-185	12	LMO4	Cancer/Epithelial
5.50609e-289	0.854539	0.589	0.109	1.4666e-284	12	ACTR3B	Cancer/Epithelial
1.81859e-194	0.847687	0.743	0.398	4.84399e-190	12	MGST3	Cancer/Epithelial
7.06443e-198	0.847546	0.695	0.265	1.88168e-193	12	SNRPE	Cancer/Epithelial
3.04626e-177	0.828756	0.655	0.265	8.11402e-173	12	CCT5	Cancer/Epithelial
2.17087e-159	0.828506	0.697	0.336	5.78234e-155	12	MTCH1	Cancer/Epithelial
1.19975e-202	0.826439	0.643	0.209	3.19565e-198	12	HDDC2	Cancer/Epithelial
6.86436e-151	0.825266	0.583	0.222	1.82839e-146	12	SOX4	Cancer/Epithelial
5.61663e-170	0.822985	0.738	0.417	1.49605e-165	12	SRP9	Cancer/Epithelial
1.31498e-141	0.821028	0.416	0.106	3.50258e-137	12	MEST	Cancer/Epithelial
1.99803e-174	0.819261	0.753	0.397	5.32196e-170	12	MDH2	Cancer/Epithelial
7.34616e-220	0.817911	0.63	0.186	1.95672e-215	12	PAFAH1B3	Cancer/Epithelial
9.6121e-216	0.816814	0.646	0.194	2.56028e-211	12	C4orf48	Cancer/Epithelial
5.10462e-126	0.810137	0.387	0.099	1.35967e-121	12	RARRES1	Cancer/Epithelial
4.57785e-203	0.8087	0.623	0.197	1.21936e-198	12	UQCRHL	Cancer/Epithelial
9.21289e-201	0.807666	0.622	0.195	2.45394e-196	12	HEBP1	Cancer/Epithelial
1.09799e-209	0.807462	0.618	0.175	2.9246e-205	12	CKS1B	Cancer/Epithelial
1.67644e-190	0.804485	0.751	0.441	4.46537e-186	12	PHB2	Cancer/Epithelial
6.96373e-165	0.802111	0.725	0.384	1.85486e-160	12	USMG5	Cancer/Epithelial
3.566e-183	0.798999	0.615	0.211	9.4984e-179	12	NUDT5	Cancer/Epithelial
2.60048e-189	0.798138	0.787	0.475	6.92665e-185	12	CSTB	Cancer/Epithelial
3.11744e-130	0.795929	0.75	0.428	8.30363e-126	12	TUBA1A	Cancer/Epithelial
4.93959e-206	0.789674	0.888	0.667	1.31571e-201	12	YBX1	Cancer/Epithelial
3.2149e-160	0.788926	0.711	0.367	8.5632e-156	12	NUCKS1	Cancer/Epithelial
8.01949e-236	0.786833	0.505	0.102	2.13607e-231	12	PHYH	Cancer/Epithelial
1.23286e-194	0.783089	0.475	0.104	3.28383e-190	12	CENPW	Cancer/Epithelial
1.86458e-166	0.781521	0.74	0.429	4.96649e-162	12	ATP5A1	Cancer/Epithelial
1.24802e-90	0.779804	0.472	0.188	3.32424e-86	12	PHLDA2	Cancer/Epithelial
2.88733e-190	0.779346	0.61	0.191	7.6907e-186	12	EIF4EBP1	Cancer/Epithelial
2.29262e-255	0.778967	0.915	0.795	6.10663e-251	12	PPDPF	Cancer/Epithelial
1.22056e-138	0.772144	0.782	0.48	3.2511e-134	12	YWHAQ	Cancer/Epithelial
3.27592e-209	0.771158	0.558	0.14	8.72574e-205	12	RAB25	Cancer/Epithelial
7.14395e-112	0.771121	0.354	0.096	1.90286e-107	12	CALML5	Cancer/Epithelial
2.30177e-155	0.765329	0.733	0.38	6.131e-151	12	PPA1	Cancer/Epithelial
1.80385e-179	0.75412	0.607	0.205	4.80475e-175	12	EBPL	Cancer/Epithelial
2.62725e-140	0.749943	0.743	0.407	6.99794e-136	12	ABRACL	Cancer/Epithelial
4.21284e-186	0.749765	0.605	0.189	1.12213e-181	12	AP1S1	Cancer/Epithelial
2.23445e-153	0.74455	0.598	0.218	5.95167e-149	12	TIMM17A	Cancer/Epithelial
5.04041e-97	0.744489	0.537	0.229	1.34256e-92	12	CLU	Cancer/Epithelial
7.28357e-162	0.742714	0.76	0.451	1.94005e-157	12	PRDX5	Cancer/Epithelial
6.48548e-179	0.742118	0.783	0.507	1.72747e-174	12	COX7A2	Cancer/Epithelial
1.2612e-162	0.740576	0.8	0.481	3.35932e-158	12	HSPE1	Cancer/Epithelial
1.51867e-129	0.739966	0.693	0.345	4.04512e-125	12	CACYBP	Cancer/Epithelial
7.28676e-151	0.739923	0.721	0.371	1.9409e-146	12	ATP5J2	Cancer/Epithelial
1.48323e-157	0.738423	0.688	0.333	3.95072e-153	12	LAMTOR5	Cancer/Epithelial
2.00513e-184	0.73805	0.6	0.191	5.34086e-180	12	PGD	Cancer/Epithelial
5.82374e-171	0.73671	0.847	0.589	1.55121e-166	12	PRDX1	Cancer/Epithelial
2.20018e-161	0.734479	0.644	0.253	5.8604e-157	12	PSMB4	Cancer/Epithelial
2.0434e-136	0.733304	0.841	0.461	5.4428e-132	12	MGP	Cancer/Epithelial
4.70164e-182	0.732109	0.584	0.187	1.25233e-177	12	PAPSS1	Cancer/Epithelial
2.19815e-193	0.731983	0.854	0.657	5.855e-189	12	SLC25A6	Cancer/Epithelial
2.48201e-150	0.728961	0.678	0.332	6.61109e-146	12	NDUFAB1	Cancer/Epithelial
1.48821e-140	0.727236	0.685	0.345	3.96401e-136	12	NHP2	Cancer/Epithelial
1.4186e-142	0.725056	0.712	0.367	3.77858e-138	12	MRPS21	Cancer/Epithelial
7.26727e-170	0.720029	0.79	0.513	1.93571e-165	12	NDUFS5	Cancer/Epithelial
2.89212e-184	0.719541	0.602	0.189	7.70345e-180	12	RSU1	Cancer/Epithelial
3.11846e-141	0.712503	0.678	0.313	8.30632e-137	12	TCP1	Cancer/Epithelial
8.29612e-252	0.712017	0.37	0.035	2.20976e-247	12	RP11-817J15.2	Cancer/Epithelial
1.34409e-138	0.708745	0.716	0.387	3.58011e-134	12	NDUFB4	Cancer/Epithelial
1.56016e-139	0.708744	0.725	0.407	4.15565e-135	12	DYNLT1	Cancer/Epithelial
5.5644e-206	0.705228	0.524	0.12	1.48213e-201	12	MAGOHB	Cancer/Epithelial
1.20947e-123	0.704265	0.661	0.315	3.22154e-119	12	RHEB	Cancer/Epithelial
4.43852e-138	0.702669	0.64	0.282	1.18224e-133	12	OLA1	Cancer/Epithelial
1.86701e-143	0.701663	0.561	0.194	4.97296e-139	12	NUPR1	Cancer/Epithelial
3.5827e-185	0.700287	0.504	0.126	9.54288e-181	12	HES4	Cancer/Epithelial
3.16154e-220	0.699854	0.696	0.231	8.42107e-216	12	KRT7	Cancer/Epithelial
0	0.694868	0.459	0.029	0	12	LINC00393	Cancer/Epithelial
2.98389e-117	0.693678	0.754	0.51	7.9479e-113	12	ATP5B	Cancer/Epithelial
9.96081e-55	0.693015	0.402	0.201	2.65316e-50	12	MT1E	Cancer/Epithelial
7.53119e-195	0.69233	0.546	0.141	2.00601e-190	12	CMAS	Cancer/Epithelial
6.26597e-140	0.689194	0.668	0.297	1.669e-135	12	NUTF2	Cancer/Epithelial
1.77844e-270	0.688991	0.45	0.056	4.73706e-266	12	TTLL4	Cancer/Epithelial
5.30032e-180	0.688945	0.588	0.18	1.41179e-175	12	FAM60A	Cancer/Epithelial
2.78024e-190	0.68869	0.47	0.1	7.40544e-186	12	RERG	Cancer/Epithelial
5.28917e-133	0.686642	0.722	0.411	1.40882e-128	12	SNX3	Cancer/Epithelial
1.5102e-130	0.685361	0.682	0.34	4.02256e-126	12	C1orf43	Cancer/Epithelial
3.34693e-137	0.684956	0.609	0.245	8.91488e-133	12	NDUFS2	Cancer/Epithelial
1.04849e-144	0.684237	0.572	0.206	2.79277e-140	12	KDM5B	Cancer/Epithelial
2.32442e-154	0.683914	0.406	0.091	6.19132e-150	12	CYP1B1	Cancer/Epithelial
1.0341e-137	0.683896	0.744	0.382	2.75442e-133	12	DSTN	Cancer/Epithelial
7.94063126269479e-311	0.682684	0.453	0.046	2.11507e-306	12	CD163L1	Cancer/Epithelial
1.76914e-181	0.680269	0.564	0.165	4.71227e-177	12	GCSH	Cancer/Epithelial
4.09191e-135	0.677155	0.643	0.276	1.08992e-130	12	HDLBP	Cancer/Epithelial
2.99462e-138	0.676088	0.497	0.157	7.97647e-134	12	ATF5	Cancer/Epithelial
7.04632e-188	0.6758	0.528	0.136	1.87686e-183	12	HDGF	Cancer/Epithelial
7.88065e-237	0.67565	0.705	0.221	2.09909e-232	12	CRYAB	Cancer/Epithelial
2.16254e-116	0.672437	0.726	0.41	5.76014e-112	12	PRDX2	Cancer/Epithelial
2.88315e-172	0.668561	0.586	0.187	7.67956e-168	12	KLHDC3	Cancer/Epithelial
2.38978e-119	0.665838	0.76	0.478	6.36542e-115	12	HSPD1	Cancer/Epithelial
3.94962e-126	0.66521	0.611	0.271	1.05202e-121	12	PSMB5	Cancer/Epithelial
6.57589e-170	0.664221	0.576	0.183	1.75155e-165	12	MRPL9	Cancer/Epithelial
1.4922e-171	0.663774	0.484	0.121	3.97464e-167	12	PRSS8	Cancer/Epithelial
1.06638e-115	0.654137	0.645	0.326	2.8404e-111	12	CCT6A	Cancer/Epithelial
1.56445e-126	0.653129	0.759	0.486	4.16708e-122	12	CUTA	Cancer/Epithelial
2.25064e-200	0.64917	0.513	0.117	5.99481e-196	12	DYRK4	Cancer/Epithelial
2.11259e-190	0.648333	0.539	0.139	5.6271e-186	12	CRNDE	Cancer/Epithelial
2.82964e-117	0.647727	0.691	0.355	7.53703e-113	12	TALDO1	Cancer/Epithelial
5.27012e-144	0.647552	0.63	0.248	1.40375e-139	12	DAP3	Cancer/Epithelial
5.48462e-130	0.64732	0.667	0.311	1.46088e-125	12	HSBP1	Cancer/Epithelial
1.45631e-142	0.647118	0.866	0.686	3.87904e-138	12	CALM2	Cancer/Epithelial
2.36975e-113	0.646165	0.682	0.346	6.31205e-109	12	C8orf59	Cancer/Epithelial
8.80647e-122	0.64451	0.666	0.308	2.34569e-117	12	DNPH1	Cancer/Epithelial
9.21473e-171	0.643881	0.552	0.165	2.45443e-166	12	CCNC	Cancer/Epithelial
9.79075e-111	0.642279	0.728	0.445	2.60786e-106	12	ATP5J	Cancer/Epithelial
1.66884e-147	0.640513	0.587	0.212	4.44513e-143	12	UBE2E3	Cancer/Epithelial
1.92909e-122	0.639775	0.815	0.58	5.13833e-118	12	GPX4	Cancer/Epithelial
1.50496e-118	0.638412	0.642	0.292	4.00861e-114	12	PDCD5	Cancer/Epithelial
2.83104e-135	0.633537	0.799	0.589	7.54076e-131	12	RAN	Cancer/Epithelial
4.35316e-95	0.633115	0.733	0.474	1.15951e-90	12	C9orf16	Cancer/Epithelial
2.64397e-194	0.631988	0.479	0.103	7.04247e-190	12	CCDC34	Cancer/Epithelial
9.20048e-121	0.631869	0.791	0.562	2.45064e-116	12	HMGN1	Cancer/Epithelial
1.21334e-121	0.629836	0.638	0.291	3.23185e-117	12	PSMD4	Cancer/Epithelial
5.87379e-168	0.626625	0.559	0.17	1.56454e-163	12	FAM127B	Cancer/Epithelial
3.15581e-102	0.626395	0.708	0.405	8.40581e-98	12	SF3B6	Cancer/Epithelial
3.37581e-127	0.626127	0.613	0.252	8.99181e-123	12	APOA1BP	Cancer/Epithelial
1.56278e-131	0.62608	0.61	0.248	4.16263e-127	12	CAMTA1	Cancer/Epithelial
2.06792e-132	0.625759	0.601	0.24	5.5081e-128	12	PCBD1	Cancer/Epithelial
2.56129e-137	0.625435	0.582	0.216	6.82224e-133	12	ADI1	Cancer/Epithelial
2.3638e-140	0.624157	0.558	0.198	6.29621e-136	12	GRHPR	Cancer/Epithelial
7.01253e-108	0.623008	0.698	0.395	1.86786e-103	12	TMEM258	Cancer/Epithelial
2.74157e-141	0.621762	0.581	0.211	7.30246e-137	12	TIMM8B	Cancer/Epithelial
3.10398e-178	0.621441	0.568	0.168	8.26777e-174	12	MYL6B	Cancer/Epithelial
1.07772e-107	0.620778	0.63	0.313	2.87062e-103	12	YME1L1	Cancer/Epithelial
7.67529e-86	0.620059	0.763	0.864	2.04439e-81	12	MT-ND2	Cancer/Epithelial
5.96427e-157	0.617527	0.588	0.201	1.58864e-152	12	TMEM183A	Cancer/Epithelial
2.36635e-178	0.617342	0.535	0.147	6.30301e-174	12	TRAP1	Cancer/Epithelial
4.34086e-100	0.615356	0.75	0.471	1.15623e-95	12	ZFAS1	Cancer/Epithelial
1.18681e-115	0.613932	0.657	0.315	3.16118e-111	12	SNRPC	Cancer/Epithelial
5.69866e-110	0.612628	0.626	0.294	1.5179e-105	12	CYC1	Cancer/Epithelial
4.0069e-95	0.611773	0.69	0.396	1.06728e-90	12	SSBP1	Cancer/Epithelial
1.06751e-133	0.611566	0.647	0.272	2.84342e-129	12	LSM4	Cancer/Epithelial
1.63559e-134	0.611396	0.864	0.663	4.35656e-130	12	MIF	Cancer/Epithelial
9.56067e-173	0.60925	0.504	0.131	2.54658e-168	12	NDUFAF4	Cancer/Epithelial
1.01605e-94	0.608725	0.704	0.407	2.70636e-90	12	SHFM1	Cancer/Epithelial
8.65708e-98	0.607772	0.743	0.483	2.3059e-93	12	FKBP1A	Cancer/Epithelial
1.78898e-150	0.607024	0.564	0.192	4.76514e-146	12	ATP6V0E2	Cancer/Epithelial
1.58529e-104	0.60691	0.654	0.334	4.22258e-100	12	TMEM14C	Cancer/Epithelial
1.59885e-165	0.605602	0.551	0.167	4.25869e-161	12	VPS72	Cancer/Epithelial
8.9068e-112	0.604878	0.619	0.284	2.37242e-107	12	CD151	Cancer/Epithelial
1.62949e-105	0.604169	0.601	0.27	4.34031e-101	12	ARPC1A	Cancer/Epithelial
9.19333e-131	0.601178	0.576	0.221	2.44874e-126	12	DDAH2	Cancer/Epithelial
8.39466e-127	0.601135	0.582	0.228	2.236e-122	12	MRPL3	Cancer/Epithelial
6.10306e-99	0.600627	0.664	0.339	1.62561e-94	12	PPP4C	Cancer/Epithelial
1.70559e-162	0.600357	0.521	0.149	4.543e-158	12	MRPL15	Cancer/Epithelial
4.92009e-94	0.598294	0.706	0.41	1.31051e-89	12	SF3B5	Cancer/Epithelial
1.58846e-188	0.598259	0.518	0.128	4.23102e-184	12	DERA	Cancer/Epithelial
1.28892e-198	0.597452	0.481	0.102	3.43318e-194	12	MACROD1	Cancer/Epithelial
3.87305e-177	0.597366	0.443	0.097	1.03163e-172	12	CYP27A1	Cancer/Epithelial
1.75781e-83	0.595811	0.713	0.421	4.68211e-79	12	NDUFB2	Cancer/Epithelial
4.51427e-107	0.595176	0.565	0.24	1.20242e-102	12	OAT	Cancer/Epithelial
5.85549e-127	0.595003	0.601	0.242	1.55967e-122	12	DUSP23	Cancer/Epithelial
9.99672e-134	0.594337	0.329	0.067	2.66273e-129	12	NREP	Cancer/Epithelial
2.51541e-114	0.593398	0.601	0.26	6.70004e-110	12	GTF3C6	Cancer/Epithelial
3.60277e-184	0.591762	0.263	0.022	9.59635e-180	12	MARCO	Cancer/Epithelial
1.89533e-104	0.591331	0.598	0.269	5.04839e-100	12	OPTN	Cancer/Epithelial
3.70332e-144	0.590306	0.558	0.191	9.86417e-140	12	MRPL24	Cancer/Epithelial
1.33405e-103	0.590217	0.628	0.303	3.55338e-99	12	NDUFS6	Cancer/Epithelial
5.95589e-100	0.589612	0.823	0.54	1.58641e-95	12	TUBA1B	Cancer/Epithelial
1.45783e-101	0.589479	0.695	0.389	3.88307e-97	12	SUMO1	Cancer/Epithelial
7.09004e-181	0.588891	0.512	0.13	1.8885e-176	12	HSBP1L1	Cancer/Epithelial
1.40849e-118	0.586449	0.646	0.29	3.75164e-114	12	SPINT2	Cancer/Epithelial
9.80349e-156	0.58632	0.542	0.168	2.61126e-151	12	BNIP3	Cancer/Epithelial
8.59958e-107	0.58509	0.642	0.31	2.29058e-102	12	COPZ1	Cancer/Epithelial
1.47461e-118	0.583796	0.566	0.227	3.92776e-114	12	ATOX1	Cancer/Epithelial
1.03316e-102	0.583143	0.662	0.338	2.75192e-98	12	MPC2	Cancer/Epithelial
6.2613e-101	0.582003	0.66	0.336	1.66776e-96	12	C16orf13	Cancer/Epithelial
5.16952e-96	0.581975	0.762	0.534	1.37695e-91	12	GNG5	Cancer/Epithelial
2.7468e-116	0.579701	0.603	0.258	7.31638e-112	12	TIMM13	Cancer/Epithelial
1.68599e-77	0.579647	0.766	0.492	4.4908e-73	12	DBI	Cancer/Epithelial
1.56553e-95	0.57927	0.716	0.412	4.16993e-91	12	DYNLRB1	Cancer/Epithelial
1.12556e-173	0.578822	0.487	0.124	2.99805e-169	12	ELF5	Cancer/Epithelial
8.49964e-135	0.5772	0.509	0.166	2.26396e-130	12	LTBR	Cancer/Epithelial
3.33073e-170	0.575015	0.512	0.138	8.87173e-166	12	PAICS	Cancer/Epithelial
1.15986e-100	0.574256	0.622	0.299	3.0894e-96	12	SNRPD1	Cancer/Epithelial
1.36029e-101	0.573274	0.59	0.265	3.62326e-97	12	LAMTOR2	Cancer/Epithelial
1.15104e-162	0.573008	0.53	0.156	3.06591e-158	12	ERI3	Cancer/Epithelial
2.3164e-99	0.571121	0.765	0.57	6.16998e-95	12	ARF1	Cancer/Epithelial
6.5514e-205	0.570614	0.475	0.101	1.74503e-200	12	CSRP2	Cancer/Epithelial
2.54918e-102	0.568041	0.625	0.3	6.78999e-98	12	PUF60	Cancer/Epithelial
1.97416e-105	0.5675	0.627	0.299	5.25836e-101	12	HAX1	Cancer/Epithelial
5.47509e-132	0.567057	0.645	0.281	1.45835e-127	12	PERP	Cancer/Epithelial
5.51103e-118	0.564763	0.573	0.231	1.46792e-113	12	ALDH9A1	Cancer/Epithelial
4.39083e-115	0.564718	0.631	0.284	1.16954e-110	12	FBL	Cancer/Epithelial
9.13131e-87	0.564303	0.685	0.395	2.43222e-82	12	COX7A2L	Cancer/Epithelial
7.23229e-84	0.564123	0.754	0.542	1.92639e-79	12	BRK1	Cancer/Epithelial
1.73597e-134	0.563453	0.556	0.199	4.62392e-130	12	MTCH2	Cancer/Epithelial
4.02799e-120	0.559239	0.548	0.21	1.0729e-115	12	EPRS	Cancer/Epithelial
1.29765e-127	0.558024	0.828	0.668	3.45642e-123	12	ATP5L	Cancer/Epithelial
2.91465e-99	0.556195	0.617	0.297	7.76347e-95	12	MRPS34	Cancer/Epithelial
3.50271e-99	0.555057	0.634	0.313	9.32983e-95	12	TKT	Cancer/Epithelial
8.66282e-178	0.554953	0.488	0.118	2.30743e-173	12	FAM213A	Cancer/Epithelial
2.28073e-85	0.554952	0.724	0.475	6.07496e-81	12	PSMB1	Cancer/Epithelial
1.12763e-132	0.554818	0.517	0.173	3.00355e-128	12	NIT2	Cancer/Epithelial
3.76132e-95	0.552615	0.77	0.528	1.00186e-90	12	ATP5G3	Cancer/Epithelial
5.10208e-178	0.549695	0.521	0.137	1.35899e-173	12	ING4	Cancer/Epithelial
6.55375e-69	0.548391	0.598	0.341	1.74566e-64	12	LAMP1	Cancer/Epithelial
8.49921e-89	0.548389	0.628	0.332	2.26385e-84	12	CCT2	Cancer/Epithelial
3.73956e-103	0.546471	0.623	0.293	9.9607e-99	12	LINC00493	Cancer/Epithelial
2.23319e-183	0.546346	0.459	0.099	5.94833e-179	12	LINC00665	Cancer/Epithelial
3.01249e-79	0.545586	0.693	0.425	8.02406e-75	12	JTB	Cancer/Epithelial
4.89123e-137	0.544752	0.603	0.232	1.30283e-132	12	CDK4	Cancer/Epithelial
9.56805e-100	0.543968	0.584	0.264	2.54855e-95	12	PSMB7	Cancer/Epithelial
1.0905e-134	0.542846	0.91	0.792	2.90465e-130	12	HSP90AB1	Cancer/Epithelial
1.31061e-159	0.541415	0.515	0.148	3.49094e-155	12	TXNL4A	Cancer/Epithelial
8.01955e-94	0.541382	0.569	0.266	2.13609e-89	12	RTN3	Cancer/Epithelial
6.1274e-93	0.540683	0.759	0.511	1.63209e-88	12	COX5B	Cancer/Epithelial
2.36441e-217	0.540513	0.405	0.06	6.29784e-213	12	PARD3	Cancer/Epithelial
7.84652e-142	0.540436	0.541	0.182	2.09e-137	12	B4GALT3	Cancer/Epithelial
1.83472e-76	0.540037	0.716	0.473	4.88697e-72	12	RBM8A	Cancer/Epithelial
3.64395e-150	0.538272	0.528	0.164	9.70603e-146	12	UAP1	Cancer/Epithelial
5.62412e-134	0.536892	0.518	0.173	1.49804e-129	12	BZW2	Cancer/Epithelial
1.02275e-149	0.536476	0.375	0.079	2.7242e-145	12	SERPINE2	Cancer/Epithelial
1.92834e-214	0.536241	0.354	0.04	5.13634e-210	12	PRTFDC1	Cancer/Epithelial
1.78108e-121	0.53593	0.558	0.215	4.74409e-117	12	RAB4A	Cancer/Epithelial
1.24909e-121	0.535699	0.597	0.248	3.32707e-117	12	HMGA1	Cancer/Epithelial
6.34771e-150	0.535121	0.514	0.161	1.69078e-145	12	PLPP2	Cancer/Epithelial
1.51586e-90	0.534988	0.633	0.328	4.03763e-86	12	TTC3	Cancer/Epithelial
9.74211e-88	0.534345	0.66	0.351	2.59491e-83	12	AURKAIP1	Cancer/Epithelial
2.32506e-196	0.534171	0.474	0.099	6.19304e-192	12	RPP38	Cancer/Epithelial
3.65908e-148	0.533721	0.884	0.779	9.74633e-144	12	ATP5G2	Cancer/Epithelial
6.89301e-150	0.531232	0.546	0.176	1.83602e-145	12	ACBD6	Cancer/Epithelial
5.05967e-224	0.53004	0.696	0.248	1.34769e-219	12	KRT19	Cancer/Epithelial
2.5616e-125	0.528013	0.895	0.782	6.82309e-121	12	RPL13A	Cancer/Epithelial
1.5261e-119	0.52657	0.532	0.198	4.06491e-115	12	SCOC	Cancer/Epithelial
5.47958e-93	0.525447	0.608	0.296	1.45954e-88	12	FAAP20	Cancer/Epithelial
1.21846e-96	0.525003	0.581	0.266	3.24548e-92	12	TOMM5	Cancer/Epithelial
2.07347e-105	0.524212	0.567	0.241	5.52289e-101	12	ERGIC2	Cancer/Epithelial
6.94994e-124	0.523081	0.579	0.229	1.85119e-119	12	MRPS15	Cancer/Epithelial
3.73447e-78	0.52162	0.669	0.413	9.94714e-74	12	POMP	Cancer/Epithelial
1.02072e-96	0.5212	0.598	0.28	2.71878e-92	12	NDUFC1	Cancer/Epithelial
1.78631e-80	0.519704	0.624	0.331	4.75802e-76	12	MDH1	Cancer/Epithelial
1e-85	0.517393	0.661	0.383	2.66361e-81	12	VDAC2	Cancer/Epithelial
4.01832e-61	0.516571	0.89	0.764	1.07032e-56	12	VIM	Cancer/Epithelial
9.97045e-134	0.515205	0.524	0.177	2.65573e-129	12	TMEM9	Cancer/Epithelial
3.99856e-122	0.514584	0.578	0.229	1.06506e-117	12	POLR2I	Cancer/Epithelial
5.79882e-171	0.514523	0.464	0.11	1.54457e-166	12	WAC-AS1	Cancer/Epithelial
4.80211e-93	0.514425	0.64	0.323	1.27909e-88	12	LSM2	Cancer/Epithelial
4.11701e-193	0.513768	0.471	0.1	1.09661e-188	12	ZNF667-AS1	Cancer/Epithelial
7.46711e-81	0.513418	0.394	0.145	1.98894e-76	12	MT1F	Cancer/Epithelial
2.61736e-234	0.511158	0.396	0.048	6.97159e-230	12	MEX3A	Cancer/Epithelial
8.49508e-140	0.508213	0.512	0.163	2.26275e-135	12	DCUN1D5	Cancer/Epithelial
5.57096e-115	0.507871	0.606	0.261	1.48388e-110	12	C7orf73	Cancer/Epithelial
2.89461e-137	0.507336	0.504	0.163	7.71008e-133	12	VAT1	Cancer/Epithelial
2.8714e-93	0.50613	0.644	0.325	7.64826e-89	12	ZNHIT1	Cancer/Epithelial
4.33467e-169	0.505996	0.475	0.121	1.15458e-164	12	TFAP2A	Cancer/Epithelial
1.93829e-89	0.505071	0.659	0.35	5.16283e-85	12	SSU72	Cancer/Epithelial
2.33553e-84	0.505	0.641	0.344	6.22093e-80	12	GRINA	Cancer/Epithelial
1.63509e-153	0.504725	0.425	0.1	4.35523e-149	12	C1orf21	Cancer/Epithelial
4.95672e-104	0.504288	0.626	0.293	1.32027e-99	12	ACP1	Cancer/Epithelial
1.56258e-132	0.503855	0.521	0.177	4.16208e-128	12	TPGS2	Cancer/Epithelial
1.03257e-80	0.503855	0.643	0.36	2.75035e-76	12	SSB	Cancer/Epithelial
2.3296e-102	0.503603	0.6	0.273	6.20513e-98	12	PDAP1	Cancer/Epithelial
4.96615e-185	0.50311	0.476	0.109	1.32278e-180	12	HSPA14	Cancer/Epithelial
1.08624e-99	0.501081	0.606	0.282	2.89332e-95	12	PRMT1	Cancer/Epithelial
3.62097e-116	0.500976	0.595	0.25	9.64482e-112	12	NDUFB3	Cancer/Epithelial
4.49117e-164	0.500823	0.4	0.081	1.19627e-159	12	PVRL4	Cancer/Epithelial
4.46456e-183	0.500179	0.375	0.06	1.18918e-178	12	LAD1	Cancer/Epithelial
1.28065e-140	0.499148	0.483	0.144	3.41113e-136	12	MCUR1	Cancer/Epithelial
7.52044e-123	0.498877	0.528	0.191	2.00315e-118	12	ZNF593	Cancer/Epithelial
5.4748e-76	0.497705	0.646	0.365	1.45827e-71	12	RAB2A	Cancer/Epithelial
3.53929e-67	0.496772	0.721	0.491	9.42725e-63	12	TCEB2	Cancer/Epithelial
3.78636e-91	0.496715	0.573	0.268	1.00853e-86	12	ESD	Cancer/Epithelial
2.56303e-148	0.496069	0.508	0.154	6.82689e-144	12	PPA2	Cancer/Epithelial
4.80644e-119	0.49515	0.556	0.218	1.28024e-114	12	UBE2V2	Cancer/Epithelial
1.99231e-109	0.494622	0.486	0.176	5.30672e-105	12	NFIB	Cancer/Epithelial
1.1408e-143	0.49363	0.494	0.148	3.03862e-139	12	LYRM5	Cancer/Epithelial
2.77363e-144	0.493307	0.437	0.113	7.38784e-140	12	UCK2	Cancer/Epithelial
3.03095e-73	0.493106	0.608	0.346	8.07324e-69	12	SET	Cancer/Epithelial
1.91663e-86	0.493053	0.639	0.331	5.10514e-82	12	TCEB1	Cancer/Epithelial
1.76108e-70	0.493037	0.737	0.486	4.69082e-66	12	ARF5	Cancer/Epithelial
3.18413e-81	0.492981	0.689	0.395	8.48126e-77	12	BANF1	Cancer/Epithelial
1.64713e-153	0.492868	0.481	0.132	4.3873e-149	12	KIN	Cancer/Epithelial
9.62409e-89	0.491691	0.611	0.302	2.56347e-84	12	MAGOH	Cancer/Epithelial
1.30165e-139	0.489132	0.53	0.176	3.46708e-135	12	PFDN4	Cancer/Epithelial
6.52033e-94	0.488473	0.782	0.613	1.73675e-89	12	COMMD6	Cancer/Epithelial
4.23475e-125	0.488215	0.326	0.072	1.12797e-120	12	PCSK1N	Cancer/Epithelial
1.52038e-96	0.488198	0.853	0.728	4.04968e-92	12	RPL27A	Cancer/Epithelial
5.91348e-71	0.487902	0.766	0.512	1.57511e-66	12	ENO1	Cancer/Epithelial
7.3069e-178	0.486895	0.487	0.12	1.94627e-173	12	FLAD1	Cancer/Epithelial
5.27917e-65	0.486635	0.748	0.519	1.40616e-60	12	SLC25A5	Cancer/Epithelial
2.72687e-74	0.485719	0.639	0.355	7.26328e-70	12	APH1A	Cancer/Epithelial
1.62877e-75	0.484762	0.786	0.577	4.33838e-71	12	DYNLL1	Cancer/Epithelial
1.5483e-121	0.484459	0.544	0.204	4.12405e-117	12	MRPS26	Cancer/Epithelial
1.67707e-117	0.483858	0.557	0.219	4.46706e-113	12	MRPL11	Cancer/Epithelial
1.64395e-152	0.482689	0.434	0.106	4.37883e-148	12	FARP1	Cancer/Epithelial
1.96275e-188	0.479818	0.433	0.084	5.22799e-184	12	CUL2	Cancer/Epithelial
5.23826e-217	0.478533	0.433	0.07	1.39526e-212	12	DHTKD1	Cancer/Epithelial
4.91592e-90	0.478307	0.585	0.278	1.30941e-85	12	SEC13	Cancer/Epithelial
1.3563e-98	0.476663	0.556	0.242	3.61264e-94	12	AK2	Cancer/Epithelial
9.19267e-74	0.476185	0.652	0.367	2.44856e-69	12	POLR2L	Cancer/Epithelial
1.54883e-77	0.475799	0.777	0.605	4.12546e-73	12	SSR2	Cancer/Epithelial
2.45492e-73	0.47486	0.702	0.44	6.53891e-69	12	CLTA	Cancer/Epithelial
1.22786e-140	0.474502	0.519	0.168	3.27053e-136	12	EBNA1BP2	Cancer/Epithelial
1.95057e-140	0.474402	0.525	0.174	5.19553e-136	12	ARMC10	Cancer/Epithelial
2.50344e-93	0.4721	0.467	0.181	6.66816e-89	12	MARCKS	Cancer/Epithelial
7.96778e-75	0.471313	0.627	0.343	2.1223e-70	12	PYURF	Cancer/Epithelial
3.37828e-190	0.470808	0.353	0.049	8.9984e-186	12	MSRB2	Cancer/Epithelial
8.21896e-161	0.470773	0.477	0.127	2.1892e-156	12	POLB	Cancer/Epithelial
6.2105e-107	0.470215	0.522	0.205	1.65423e-102	12	VGLL4	Cancer/Epithelial
2.38889e-183	0.470144	0.386	0.065	6.36304e-179	12	NOL3	Cancer/Epithelial
1.01133e-80	0.469801	0.698	0.399	2.69378e-76	12	ATP6V1F	Cancer/Epithelial
1.00175e-104	0.469585	0.535	0.217	2.66827e-100	12	NAA20	Cancer/Epithelial
7.36805e-164	0.468827	0.459	0.112	1.96256e-159	12	ZNF33A	Cancer/Epithelial
1.84368e-113	0.466179	0.56	0.229	4.91083e-109	12	DPY30	Cancer/Epithelial
3.44403e-71	0.46544	0.737	0.484	9.17351e-67	12	C11orf31	Cancer/Epithelial
5.47598e-72	0.4654	0.648	0.37	1.45858e-67	12	ERGIC3	Cancer/Epithelial
1.50307e-159	0.464987	0.401	0.098	4.00357e-155	12	KRT5	Cancer/Epithelial
3.06373e-127	0.464459	0.525	0.187	8.16054e-123	12	COA6	Cancer/Epithelial
7.43666e-75	0.464233	0.668	0.385	1.98083e-70	12	RSL1D1	Cancer/Epithelial
5.89687e-96	0.462728	0.359	0.107	1.57069e-91	12	SELENBP1	Cancer/Epithelial
2.32974e-78	0.462095	0.622	0.334	6.20549e-74	12	C1QBP	Cancer/Epithelial
5.37005e-119	0.461997	0.527	0.196	1.43037e-114	12	TMEM261	Cancer/Epithelial
2.06736e-152	0.461599	0.426	0.103	5.50662e-148	12	PHGDH	Cancer/Epithelial
6.27731e-118	0.461444	0.529	0.197	1.67202e-113	12	NDUFA8	Cancer/Epithelial
3.57839e-117	0.461113	0.494	0.174	9.53141e-113	12	LCMT1	Cancer/Epithelial
4.26087e-141	0.461042	0.451	0.126	1.13493e-136	12	ISYNA1	Cancer/Epithelial
7.78093e-95	0.460673	0.578	0.266	2.07253e-90	12	MORF4L2	Cancer/Epithelial
2.93464e-61	0.4606	0.766	0.577	7.8167e-57	12	ATP6V1G1	Cancer/Epithelial
2.77341e-71	0.460389	0.599	0.322	7.38726e-67	12	CCT8	Cancer/Epithelial
3.48593e-131	0.460106	0.314	0.059	9.28513e-127	12	ROPN1B	Cancer/Epithelial
1.81731e-85	0.460027	0.643	0.337	4.84058e-81	12	PHPT1	Cancer/Epithelial
7.97102e-114	0.459932	0.419	0.128	2.12316e-109	12	PLXDC2	Cancer/Epithelial
5.08165e-211	0.459583	0.316	0.03	1.35355e-206	12	ESPN	Cancer/Epithelial
1.6573e-81	0.459139	0.612	0.315	4.4144e-77	12	PRDX3	Cancer/Epithelial
2.99055e-133	0.45816	0.472	0.144	7.96562e-129	12	ISOC2	Cancer/Epithelial
5.77563e-161	0.458123	0.378	0.073	1.5384e-156	12	FRMD4A	Cancer/Epithelial
1.19021e-104	0.45465	0.651	0.317	3.17025e-100	12	NME2	Cancer/Epithelial
4.16788e-81	0.454384	0.55	0.263	1.11016e-76	12	TSC22D4	Cancer/Epithelial
2.11695e-125	0.454116	0.594	0.238	5.63871e-121	12	FDPS	Cancer/Epithelial
5.88558e-137	0.454009	0.38	0.089	1.56768e-132	12	TP53	Cancer/Epithelial
5.46147e-97	0.453896	0.566	0.252	1.45472e-92	12	STOML2	Cancer/Epithelial
7.54796e-156	0.453799	0.437	0.11	2.01047e-151	12	CASP6	Cancer/Epithelial
7.67703e-110	0.453137	0.515	0.198	2.04485e-105	12	EI24	Cancer/Epithelial
4.15379e-111	0.452963	0.551	0.223	1.1064e-106	12	MRPL14	Cancer/Epithelial
1.271e-136	0.452516	0.484	0.149	3.38545e-132	12	DCTPP1	Cancer/Epithelial
2.21528e-90	0.451158	0.573	0.267	5.90062e-86	12	SNRPF	Cancer/Epithelial
3.8722e-68	0.449389	0.632	0.359	1.0314e-63	12	OSTC	Cancer/Epithelial
1.34127e-150	0.448728	0.4	0.09	3.5726e-146	12	IRX3	Cancer/Epithelial
3.98073e-125	0.447494	0.508	0.177	1.06031e-120	12	MRPL37	Cancer/Epithelial
7.26892e-105	0.447285	0.543	0.223	1.93615e-100	12	CUEDC2	Cancer/Epithelial
4.33673e-90	0.447225	0.525	0.229	1.15513e-85	12	SUGT1	Cancer/Epithelial
1.21977e-108	0.446707	0.563	0.239	3.24898e-104	12	SNHG7	Cancer/Epithelial
1.39782e-61	0.446471	0.665	0.406	3.72323e-57	12	FIS1	Cancer/Epithelial
1.48496e-64	0.445869	0.63	0.373	3.95534e-60	12	PDCD6	Cancer/Epithelial
2.772e-85	0.445224	0.619	0.315	7.38349e-81	12	PSMB2	Cancer/Epithelial
1.6837e-167	0.444801	0.394	0.076	4.4847e-163	12	MINA	Cancer/Epithelial
3.63415e-131	0.444242	0.436	0.128	9.67993e-127	12	MLF1	Cancer/Epithelial
3.57379e-71	0.442906	0.64	0.359	9.51914e-67	12	LSM7	Cancer/Epithelial
1.11467e-89	0.442139	0.591	0.283	2.96903e-85	12	CLNS1A	Cancer/Epithelial
1.06469e-105	0.442021	0.553	0.233	2.83592e-101	12	ATP5I	Cancer/Epithelial
2.04647e-101	0.441749	0.574	0.262	5.45097e-97	12	SLC25A39	Cancer/Epithelial
7.694e-123	0.441537	0.494	0.169	2.04937e-118	12	SMARCC1	Cancer/Epithelial
2.70264e-195	0.441222	0.413	0.071	7.19874e-191	12	BPHL	Cancer/Epithelial
3.6522e-100	0.440541	0.565	0.253	9.728e-96	12	TXNDC17	Cancer/Epithelial
3.07648e-47	0.440082	0.752	0.574	8.19452e-43	12	NCL	Cancer/Epithelial
3.63795e-152	0.439652	0.444	0.113	9.69004e-148	12	GAR1	Cancer/Epithelial
5.74508e-55	0.438113	0.669	0.423	1.53026e-50	12	ARF4	Cancer/Epithelial
9.24234e-123	0.435997	0.532	0.195	2.46179e-118	12	MRPL36	Cancer/Epithelial
2.05885e-165	0.435668	0.425	0.093	5.48395e-161	12	STAP2	Cancer/Epithelial
2.00794e-169	0.435385	0.462	0.114	5.34835e-165	12	ACAA2	Cancer/Epithelial
4.28457e-93	0.435335	0.581	0.274	1.14124e-88	12	VDAC3	Cancer/Epithelial
2.72839e-91	0.434798	0.591	0.285	7.26735e-87	12	LSM3	Cancer/Epithelial
3.9885e-150	0.434136	0.352	0.068	1.06238e-145	12	HACD1	Cancer/Epithelial
1.58901e-73	0.43306	0.593	0.312	4.23247e-69	12	ADRM1	Cancer/Epithelial
3.77793e-128	0.433005	0.474	0.152	1.00629e-123	12	C20orf27	Cancer/Epithelial
2.76711e-123	0.430734	0.504	0.176	7.37047e-119	12	GBAS	Cancer/Epithelial
4.74646e-116	0.430072	0.507	0.187	1.26427e-111	12	GLRX3	Cancer/Epithelial
4.03505e-121	0.429119	0.499	0.177	1.07478e-116	12	MRPL17	Cancer/Epithelial
2.42077e-158	0.428837	0.475	0.13	6.44797e-154	12	DTNB	Cancer/Epithelial
3.40012e-97	0.428606	0.503	0.203	9.05657e-93	12	RCN1	Cancer/Epithelial
4.1865e-163	0.428507	0.422	0.092	1.11511e-158	12	H2AFY2	Cancer/Epithelial
1.79979e-61	0.428032	0.783	0.606	4.79392e-57	12	SNRPD2	Cancer/Epithelial
3.2876e-56	0.427788	0.733	0.495	8.75686e-52	12	COX8A	Cancer/Epithelial
2.70101e-78	0.4271	0.631	0.339	7.19442e-74	12	NDUFS8	Cancer/Epithelial
2.15496e-113	0.427047	0.53	0.208	5.73995e-109	12	TIPRL	Cancer/Epithelial
4.72983e-114	0.426043	0.546	0.219	1.25984e-109	12	GTF2H5	Cancer/Epithelial
4.03977e-55	0.425943	0.746	0.553	1.07603e-50	12	EIF3H	Cancer/Epithelial
8.41002e-132	0.425562	0.495	0.162	2.24009e-127	12	SVBP	Cancer/Epithelial
1.9587e-176	0.424095	0.326	0.044	5.21721e-172	12	SUSD4	Cancer/Epithelial
9.03646e-55	0.423961	0.71	0.479	2.40695e-50	12	TRMT112	Cancer/Epithelial
9.85438e-59	0.423219	0.773	0.588	2.62481e-54	12	PSMA7	Cancer/Epithelial
6.2332e-70	0.422244	0.617	0.34	1.66027e-65	12	NDUFA1	Cancer/Epithelial
6.45263e-56	0.421263	0.666	0.416	1.71872e-51	12	GNAS	Cancer/Epithelial
1.33836e-61	0.421047	0.631	0.373	3.56486e-57	12	FAM96B	Cancer/Epithelial
6.67967e-97	0.420758	0.544	0.237	1.7792e-92	12	BTF3L4	Cancer/Epithelial
5.20052e-144	0.419278	0.457	0.128	1.38521e-139	12	LINC00998	Cancer/Epithelial
1.49462e-110	0.419195	0.555	0.228	3.98106e-106	12	TIMM17B	Cancer/Epithelial
2.8752e-126	0.418609	0.513	0.187	7.65838e-122	12	MAP1LC3A	Cancer/Epithelial
1.40089e-89	0.418572	0.569	0.268	3.73142e-85	12	ECHS1	Cancer/Epithelial
1.59468e-132	0.418168	0.392	0.098	4.2476e-128	12	ASS1	Cancer/Epithelial
5.645e-152	0.417129	0.331	0.056	1.5036e-147	12	C9orf9	Cancer/Epithelial
1.89188e-96	0.416929	0.53	0.227	5.03922e-92	12	PGRMC1	Cancer/Epithelial
2.70263e-93	0.415491	0.547	0.244	7.19872e-89	12	VPS35	Cancer/Epithelial
5.20994e-110	0.414943	0.492	0.182	1.38772e-105	12	GGCT	Cancer/Epithelial
9.33383e-189	0.414026	0.408	0.073	2.48616e-184	12	SRD5A1	Cancer/Epithelial
3.54517e-136	0.413942	0.471	0.142	9.44292e-132	12	EXOSC4	Cancer/Epithelial
8.08125e-244	0.413056	0.357	0.033	2.15252e-239	12	THNSL1	Cancer/Epithelial
1.01456e-117	0.412972	0.534	0.205	2.70239e-113	12	SSRP1	Cancer/Epithelial
3.90946e-133	0.412381	0.406	0.107	1.04132e-128	12	IFT52	Cancer/Epithelial
3.38073e-82	0.412014	0.545	0.256	9.0049e-78	12	CNOT7	Cancer/Epithelial
4.31787e-94	0.41179	0.574	0.27	1.15011e-89	12	MYC	Cancer/Epithelial
2.15597e-86	0.411352	0.546	0.252	5.74264e-82	12	FAM162A	Cancer/Epithelial
3.91438e-128	0.410953	0.427	0.121	1.04264e-123	12	RPF2	Cancer/Epithelial
1.46558e-129	0.410879	0.456	0.143	3.90372e-125	12	TM7SF3	Cancer/Epithelial
3.9532e-205	0.410863	0.368	0.051	1.05297e-200	12	AC253572.1	Cancer/Epithelial
8.1244e-99	0.410223	0.552	0.244	2.16402e-94	12	REXO2	Cancer/Epithelial
2.37997e-110	0.410039	0.549	0.227	6.33928e-106	12	METTL5	Cancer/Epithelial
1.74746e-108	0.40949	0.522	0.212	4.65453e-104	12	YBX3	Cancer/Epithelial
1.61457e-77	0.409416	0.646	0.353	4.30057e-73	12	TSTD1	Cancer/Epithelial
2.1046e-55	0.409053	0.66	0.414	5.60581e-51	12	TUFM	Cancer/Epithelial
5.49341e-133	0.408673	0.477	0.148	1.46323e-128	12	NARS	Cancer/Epithelial
5.18603e-150	0.407963	0.365	0.073	1.38135e-145	12	DHCR7	Cancer/Epithelial
9.23793e-157	0.407863	0.434	0.11	2.46062e-152	12	ME2	Cancer/Epithelial
1.54639e-117	0.406814	0.447	0.146	4.11895e-113	12	MTX2	Cancer/Epithelial
7.0204e-101	0.406669	0.54	0.228	1.86995e-96	12	HSD17B10	Cancer/Epithelial
1.0925e-81	0.40666	0.55	0.262	2.90999e-77	12	ADH5	Cancer/Epithelial
7.53089e-168	0.406429	0.53	0.186	2.00593e-163	12	KRT15	Cancer/Epithelial
1.18947e-129	0.405411	0.434	0.124	3.16827e-125	12	HEBP2	Cancer/Epithelial
7.99898e-110	0.405391	0.506	0.194	2.13061e-105	12	MRPS33	Cancer/Epithelial
4.02886e-115	0.404614	0.457	0.151	1.07313e-110	12	TUSC3	Cancer/Epithelial
2.99839e-92	0.404346	0.504	0.213	7.9865e-88	12	STIP1	Cancer/Epithelial
1.49911e-108	0.403362	0.44	0.149	3.99303e-104	12	MTX1	Cancer/Epithelial
2.57084e-65	0.403107	0.626	0.358	6.84769e-61	12	COX7B	Cancer/Epithelial
1.15598e-65	0.401639	0.544	0.291	3.07907e-61	12	CD9	Cancer/Epithelial
1.36501e-140	0.400396	0.459	0.134	3.63585e-136	12	PCID2	Cancer/Epithelial
2.44054e-125	0.4003	0.409	0.115	6.50063e-121	12	MLST8	Cancer/Epithelial
1.01695e-104	0.399126	0.536	0.219	2.70874e-100	12	TFG	Cancer/Epithelial
5.56545e-150	0.397895	0.391	0.085	1.48241e-145	12	PYCR1	Cancer/Epithelial
9.51101e-136	0.397571	0.463	0.14	2.53335e-131	12	DCAF13	Cancer/Epithelial
2.22822e-87	0.39516	0.505	0.223	5.93508e-83	12	RBBP7	Cancer/Epithelial
4.38247e-66	0.394304	0.604	0.336	1.16731e-61	12	SEC61G	Cancer/Epithelial
2.89485e-117	0.394106	0.474	0.163	7.71071e-113	12	TMEM159	Cancer/Epithelial
3.05989e-102	0.393373	0.55	0.24	8.15034e-98	12	CCDC124	Cancer/Epithelial
4.96377e-153	0.390791	0.296	0.042	1.32215e-148	12	ROPN1	Cancer/Epithelial
6.14552e-51	0.390106	0.485	0.27	1.63692e-46	12	PYCARD	Cancer/Epithelial
4.96412e-125	0.390005	0.411	0.119	1.32224e-120	12	EHF	Cancer/Epithelial
2.40944e-108	0.389418	0.495	0.189	6.41779e-104	12	LYPLA2	Cancer/Epithelial
2.24244e-149	0.388989	0.398	0.09	5.97296e-145	12	LAPTM4B	Cancer/Epithelial
5.6137e-88	0.388746	0.522	0.234	1.49526e-83	12	NDUFA10	Cancer/Epithelial
1.03477e-168	0.388132	0.545	0.178	2.75622e-164	12	ELF3	Cancer/Epithelial
1.64051e-81	0.38741	0.602	0.313	4.36967e-77	12	POLR2K	Cancer/Epithelial
1.69595e-127	0.387091	0.48	0.161	4.51734e-123	12	SMIM10L1	Cancer/Epithelial
2.76068e-193	0.387021	0.348	0.045	7.35335e-189	12	ECHDC3	Cancer/Epithelial
2.51599e-51	0.387012	0.73	0.505	6.70159e-47	12	SEC61B	Cancer/Epithelial
2.23266e-107	0.386682	0.488	0.186	5.94691e-103	12	PRELID3B	Cancer/Epithelial
5.52635e-54	0.386561	0.723	0.487	1.472e-49	12	COX6C	Cancer/Epithelial
6.70358e-107	0.386301	0.508	0.201	1.78557e-102	12	COA4	Cancer/Epithelial
2.95261e-132	0.385577	0.37	0.087	7.86458e-128	12	HINT3	Cancer/Epithelial
1.17498e-47	0.38551	0.757	0.589	3.12967e-43	12	EIF3E	Cancer/Epithelial
6.53767e-102	0.385001	0.538	0.229	1.74137e-97	12	SRP72	Cancer/Epithelial
1.4256e-119	0.384979	0.38	0.102	3.79723e-115	12	GLRX2	Cancer/Epithelial
8.54209e-139	0.384387	0.462	0.14	2.27527e-134	12	POP7	Cancer/Epithelial
1.86763e-97	0.384328	0.553	0.249	4.97461e-93	12	SMS	Cancer/Epithelial
3.99222e-57	0.383383	0.652	0.4	1.06337e-52	12	TMEM219	Cancer/Epithelial
4.44593e-116	0.383345	0.434	0.139	1.18422e-111	12	EXOSC5	Cancer/Epithelial
6.38961e-123	0.383041	0.406	0.116	1.70194e-118	12	EPS8L2	Cancer/Epithelial
6.40652e-70	0.382995	0.592	0.319	1.70644e-65	12	GTF3A	Cancer/Epithelial
2.36764e-142	0.381476	0.361	0.076	6.30644e-138	12	PODXL2	Cancer/Epithelial
3.04705e-168	0.381117	0.365	0.065	8.11613e-164	12	NBPF26	Cancer/Epithelial
9.53248e-36	0.38096	0.689	0.494	2.53907e-31	12	UBL5	Cancer/Epithelial
4.86435e-142	0.380376	0.364	0.076	1.29567e-137	12	KCTD1	Cancer/Epithelial
0	0.380211	0.329	0.007	0	12	KIF1A	Cancer/Epithelial
3.85284e-69	0.380164	0.642	0.369	1.02624e-64	12	AP2S1	Cancer/Epithelial
1.03373e-160	0.380095	0.432	0.103	2.75343e-156	12	PRPF18	Cancer/Epithelial
1.62893e-69	0.379575	0.597	0.327	4.33881e-65	12	CD59	Cancer/Epithelial
6.94782e-117	0.379205	0.472	0.165	1.85062e-112	12	SCNM1	Cancer/Epithelial
4.99948e-130	0.379131	0.426	0.121	1.33166e-125	12	FH	Cancer/Epithelial
6.96454e-122	0.378944	0.452	0.149	1.85508e-117	12	PPID	Cancer/Epithelial
2.58123e-63	0.378671	0.653	0.389	6.87536e-59	12	YWHAE	Cancer/Epithelial
1.03367e-213	0.378545	0.281	0.02	2.75329e-209	12	RP11-283G6.5	Cancer/Epithelial
4.43646e-108	0.378326	0.488	0.184	1.1817e-103	12	LAMTOR3	Cancer/Epithelial
2.86534e-132	0.376942	0.446	0.132	7.63211e-128	12	MRTO4	Cancer/Epithelial
8.75035e-93	0.376822	0.476	0.19	2.33074e-88	12	WAC	Cancer/Epithelial
1.34281e-130	0.375072	0.452	0.138	3.5767e-126	12	GTF2F2	Cancer/Epithelial
7.29748e-49	0.374426	0.766	0.593	1.94376e-44	12	SLC25A3	Cancer/Epithelial
5.26706e-71	0.374021	0.565	0.292	1.40293e-66	12	NDUFB6	Cancer/Epithelial
3.44883e-29	0.373899	0.628	0.455	9.18632e-25	12	BSG	Cancer/Epithelial
1.82555e-84	0.373743	0.459	0.193	4.86252e-80	12	CNIH4	Cancer/Epithelial
5.07364e-87	0.373605	0.542	0.253	1.35141e-82	12	GTF2I	Cancer/Epithelial
3.10825e-113	0.373287	0.386	0.112	8.27915e-109	12	CKAP4	Cancer/Epithelial
5.90783e-69	0.371969	0.646	0.372	1.57361e-64	12	SNHG8	Cancer/Epithelial
1.86625e-105	0.3719	0.456	0.168	4.97093e-101	12	MAD2L2	Cancer/Epithelial
2.98921e-101	0.371856	0.491	0.192	7.96207e-97	12	BEX4	Cancer/Epithelial
1.10828e-159	0.370472	0.391	0.082	2.95202e-155	12	SMAGP	Cancer/Epithelial
4.8877e-82	0.370107	0.514	0.233	1.30189e-77	12	SYNCRIP	Cancer/Epithelial
1.08587e-116	0.370006	0.354	0.091	2.89232e-112	12	GPM6B	Cancer/Epithelial
6.87423e-96	0.369404	0.554	0.248	1.83102e-91	12	THOC7	Cancer/Epithelial
1.43072e-95	0.369388	0.553	0.249	3.81088e-91	12	DNAJC4	Cancer/Epithelial
8.119e-74	0.369064	0.591	0.313	2.16258e-69	12	NUDC	Cancer/Epithelial
2.43662e-99	0.367786	0.498	0.204	6.49017e-95	12	SDHB	Cancer/Epithelial
2.94559e-226	0.367541	0.278	0.016	7.84588e-222	12	COLCA1	Cancer/Epithelial
1.70774e-51	0.367272	0.661	0.422	4.54874e-47	12	CSDE1	Cancer/Epithelial
1.44723e-154	0.366515	0.278	0.035	3.85484e-150	12	SUV39H2	Cancer/Epithelial
3.28943e-54	0.366306	0.649	0.404	8.76174e-50	12	NDUFB10	Cancer/Epithelial
3.11153e-109	0.365909	0.549	0.23	8.28786e-105	12	SRPK1	Cancer/Epithelial
1.52998e-81	0.365516	0.572	0.284	4.07527e-77	12	DGUOK	Cancer/Epithelial
1.47607e-171	0.365467	0.366	0.063	3.93165e-167	12	BAIAP2L1	Cancer/Epithelial
1.0676e-33	0.365045	0.747	0.591	2.84367e-29	12	OST4	Cancer/Epithelial
1.80326e-112	0.365024	0.458	0.158	4.80316e-108	12	PUM3	Cancer/Epithelial
[truncated: 8,489 more rows]

## Sheet: BC P3
p_val	avg_logFC	pct.1	pct.2	p_val_adj	cluster	gene	celltype
0	1.83102	0.99	0.29	0	0	SEPP1	Monocytes/Macrophages
0	1.60787	0.975	0.365	0	0	PLTP	Monocytes/Macrophages
0	1.59725	0.907	0.29	0	0	APOE	Monocytes/Macrophages
0	1.54969	0.926	0.259	0	0	RNASE1	Monocytes/Macrophages
0	1.54294	0.997	0.331	0	0	C1QC	Monocytes/Macrophages
0	1.54034	0.998	0.326	0	0	C1QB	Monocytes/Macrophages
0	1.52534	0.998	0.332	0	0	C1QA	Monocytes/Macrophages
0	1.46988	0.932	0.244	0	0	F13A1	Monocytes/Macrophages
0	1.45051	0.97	0.387	0	0	DAB2	Monocytes/Macrophages
0	1.43285	0.803	0.184	0	0	APOC1	Monocytes/Macrophages
0	1.43087	0.979	0.305	0	0	MS4A7	Monocytes/Macrophages
0	1.37918	0.903	0.196	0	0	FOLR2	Monocytes/Macrophages
0	1.35587	0.763	0.166	0	0	SLC40A1	Monocytes/Macrophages
0	1.29743	0.939	0.263	0	0	STAB1	Monocytes/Macrophages
0	1.28293	0.893	0.25	0	0	LGMN	Monocytes/Macrophages
0	1.27942	0.962	0.308	0	0	CD14	Monocytes/Macrophages
0	1.25593	0.985	0.429	0	0	FCGRT	Monocytes/Macrophages
0	1.21066	0.889	0.228	0	0	MRC1	Monocytes/Macrophages
0	1.17474	0.991	0.355	0	0	MS4A6A	Monocytes/Macrophages
0	1.13422	0.627	0.116	0	0	LYVE1	Monocytes/Macrophages
0	1.12725	0.837	0.178	0	0	SLCO2B1	Monocytes/Macrophages
0	1.12409	0.989	0.438	0	0	CD68	Monocytes/Macrophages
0	1.10594	0.872	0.22	0	0	CD163	Monocytes/Macrophages
0	1.10514	0.875	0.226	0	0	VSIG4	Monocytes/Macrophages
0	1.08397	0.858	0.22	0	0	MS4A4A	Monocytes/Macrophages
0	1.08343	0.919	0.265	0	0	CSF1R	Monocytes/Macrophages
0	1.06147	0.952	0.312	0	0	FCGR3A	Monocytes/Macrophages
0	1.05583	0.893	0.283	0	0	TMEM176B	Monocytes/Macrophages
0	1.04601	0.919	0.294	0	0	FCGR2A	Monocytes/Macrophages
0	1.0412	0.998	0.647	0	0	CTSB	Monocytes/Macrophages
0	1.03533	0.856	0.272	0	0	MAFB	Monocytes/Macrophages
0	1.03178	0.328	0.049	0	0	FCGBP	Monocytes/Macrophages
0	1.0245	1	0.82	0	0	CD74	Monocytes/Macrophages
0	1.01747	0.915	0.301	0	0	TMEM176A	Monocytes/Macrophages
0	1.00704	0.949	0.303	0	0	CYBB	Monocytes/Macrophages
0	0.995949	0.789	0.246	0	0	CFD	Monocytes/Macrophages
0	0.990902	0.893	0.43	0	0	PLD3	Monocytes/Macrophages
0	0.988846	0.77	0.195	0	0	MAF	Monocytes/Macrophages
0	0.985825	0.992	0.63	0	0	NPC2	Monocytes/Macrophages
0	0.98101	0.556	0.095	0	0	TMIGD3	Monocytes/Macrophages
0	0.973134	0.658	0.112	0	0	CD209	Monocytes/Macrophages
0	0.953233	0.867	0.261	0	0	ADAP2	Monocytes/Macrophages
0	0.950313	0.939	0.466	0	0	NINJ1	Monocytes/Macrophages
0	0.94571	0.827	0.331	0	0	ABCA1	Monocytes/Macrophages
0	0.94365	0.999	0.444	0	0	TYROBP	Monocytes/Macrophages
0	0.923462	0.722	0.148	0	0	GPR34	Monocytes/Macrophages
0	0.918356	0.994	0.638	0	0	PSAP	Monocytes/Macrophages
0	0.916281	0.984	0.567	0	0	HLA-DRB1	Monocytes/Macrophages
0	0.901073	0.996	0.529	0	0	HLA-DRA	Monocytes/Macrophages
0	0.899096	0.737	0.264	0	0	PMP22	Monocytes/Macrophages
0	0.897211	0.864	0.351	0	0	CREG1	Monocytes/Macrophages
0	0.896202	0.992	0.378	0	0	AIF1	Monocytes/Macrophages
0	0.886518	0.861	0.289	0	0	NAIP	Monocytes/Macrophages
0	0.881192	0.976	0.462	0	0	GLUL	Monocytes/Macrophages
0	0.881005	0.954	0.525	0	0	GRN	Monocytes/Macrophages
0	0.869077	0.975	0.498	0	0	HLA-DRB5	Monocytes/Macrophages
0	0.867898	0.989	0.578	0	0	HLA-DPA1	Monocytes/Macrophages
0	0.859611	0.715	0.17	0	0	MSR1	Monocytes/Macrophages
0	0.855929	0.907	0.372	0	0	RNF130	Monocytes/Macrophages
0	0.853586	0.999	0.62	0	0	CST3	Monocytes/Macrophages
0	0.852548	0.984	0.538	0	0	HLA-DPB1	Monocytes/Macrophages
0	0.843009	0.903	0.444	0	0	CTSZ	Monocytes/Macrophages
0	0.841891	0.925	0.412	0	0	HLA-DMA	Monocytes/Macrophages
0	0.819948	0.989	0.415	0	0	FCER1G	Monocytes/Macrophages
0	0.812845	0.875	0.473	0	0	IER3	Monocytes/Macrophages
0	0.811141	0.793	0.257	0	0	CD93	Monocytes/Macrophages
0	0.800514	0.921	0.396	0	0	HLA-DQB1	Monocytes/Macrophages
0	0.796784	0.624	0.16	0	0	FUCA1	Monocytes/Macrophages
0	0.790684	0.993	0.609	0	0	LAPTM5	Monocytes/Macrophages
0	0.788187	0.832	0.303	0	0	HLA-DQA1	Monocytes/Macrophages
0	0.786478	0.998	0.79	0	0	SAT1	Monocytes/Macrophages
0	0.784893	0.933	0.538	0	0	CTSC	Monocytes/Macrophages
0	0.781427	0.723	0.236	0	0	CXCL16	Monocytes/Macrophages
0	0.781284	0.821	0.367	0	0	LY96	Monocytes/Macrophages
0	0.768772	0.818	0.281	0	0	CD4	Monocytes/Macrophages
0	0.767097	0.775	0.263	0	0	HLA-DMB	Monocytes/Macrophages
0	0.765224	0.79	0.273	0	0	RASSF4	Monocytes/Macrophages
0	0.761449	0.772	0.236	0	0	C5AR1	Monocytes/Macrophages
0	0.758794	0.757	0.236	0	0	HNMT	Monocytes/Macrophages
0	0.753245	0.757	0.306	0	0	RB1	Monocytes/Macrophages
0	0.736364	0.458	0.057	0	0	IGF1	Monocytes/Macrophages
0	0.735102	0.706	0.321	0	0	HBEGF	Monocytes/Macrophages
0	0.733976	0.776	0.36	0	0	CTSL	Monocytes/Macrophages
0	0.731425	0.865	0.43	0	0	RNASET2	Monocytes/Macrophages
0	0.730566	0.831	0.404	0	0	ARHGAP18	Monocytes/Macrophages
0	0.730345	0.919	0.564	0	0	RHOB	Monocytes/Macrophages
0	0.727084	0.411	0.182	0	0	MMP19	Monocytes/Macrophages
0	0.722354	0.922	0.402	0	0	CTSS	Monocytes/Macrophages
0	0.711525	0.844	0.362	0	0	TGFBI	Monocytes/Macrophages
0	0.711372	0.888	0.44	0	0	MARCKS	Monocytes/Macrophages
0	0.70971	0.725	0.298	0	0	LRP1	Monocytes/Macrophages
0	0.709706	0.822	0.391	0	0	TPP1	Monocytes/Macrophages
0	0.706238	0.681	0.206	0	0	RNASE6	Monocytes/Macrophages
0	0.704991	0.914	0.322	0	0	SPI1	Monocytes/Macrophages
0	0.703112	0.922	0.591	0	0	GADD45B	Monocytes/Macrophages
0	0.701044	0.756	0.309	0	0	KCTD12	Monocytes/Macrophages
0	0.699883	0.72	0.3	0	0	HMOX1	Monocytes/Macrophages
0	0.699272	0.795	0.382	0	0	MFSD1	Monocytes/Macrophages
0	0.696099	0.477	0.12	0	0	TREM2	Monocytes/Macrophages
0	0.694219	0.981	0.684	0	0	NEAT1	Monocytes/Macrophages
0	0.687953	0.565	0.125	0	0	MTSS1	Monocytes/Macrophages
0	0.686996	0.567	0.141	0	0	SMPDL3A	Monocytes/Macrophages
0	0.685226	0.941	0.632	0	0	CTSD	Monocytes/Macrophages
0	0.684837	0.997	0.762	0	0	GPX1	Monocytes/Macrophages
0	0.673345	0.878	0.453	0	0	RAB31	Monocytes/Macrophages
0	0.669283	0.739	0.249	0	0	LAIR1	Monocytes/Macrophages
0	0.66548	0.467	0.135	0	0	GPNMB	Monocytes/Macrophages
0	0.66156	0.796	0.442	0	0	RBPJ	Monocytes/Macrophages
0	0.660185	0.911	0.576	0	0	SNX6	Monocytes/Macrophages
0	0.658595	0.586	0.179	0	0	BMP2K	Monocytes/Macrophages
0	0.656602	0.634	0.221	0	0	CPVL	Monocytes/Macrophages
0	0.656024	0.588	0.141	0	0	SIGLEC1	Monocytes/Macrophages
0	0.651155	0.725	0.345	0	0	CD81	Monocytes/Macrophages
0	0.648818	0.41	0.086	0	0	VMO1	Monocytes/Macrophages
0	0.646737	0.541	0.117	0	0	MERTK	Monocytes/Macrophages
0	0.639223	0.514	0.148	0	0	SDC3	Monocytes/Macrophages
0	0.634239	0.79	0.437	0	0	ASAH1	Monocytes/Macrophages
0	0.630196	0.557	0.248	0	0	KLF2	Monocytes/Macrophages
0	0.622545	0.648	0.206	0	0	FCGR1A	Monocytes/Macrophages
0	0.621997	0.577	0.235	0	0	TTYH3	Monocytes/Macrophages
0	0.621325	0.676	0.405	0	0	CHMP1B	Monocytes/Macrophages
0	0.620016	0.578	0.139	0	0	NPL	Monocytes/Macrophages
0	0.619778	0.634	0.187	0	0	2001-03-01	Monocytes/Macrophages
0	0.618903	0.635	0.246	0	0	AP1B1	Monocytes/Macrophages
0	0.617183	0.985	0.806	0	0	ITM2B	Monocytes/Macrophages
0	0.616838	0.263	0.057	0	0	CCL13	Monocytes/Macrophages
0	0.61228	0.661	0.235	0	0	SIRPA	Monocytes/Macrophages
0	0.609907	0.842	0.495	0	0	HIF1A	Monocytes/Macrophages
0	0.609373	0.526	0.179	0	0	SPRED1	Monocytes/Macrophages
0	0.609312	0.698	0.333	0	0	KLF4	Monocytes/Macrophages
0	0.606016	0.698	0.237	0	0	NCF4	Monocytes/Macrophages
0	0.60566	0.69	0.337	0	0	TSPAN4	Monocytes/Macrophages
0	0.60321	0.566	0.249	0	0	CCL2	Monocytes/Macrophages
0	0.597572	0.609	0.21	0	0	LPAR6	Monocytes/Macrophages
0	0.594212	0.45	0.079	0	0	C2	Monocytes/Macrophages
0	0.59346	0.649	0.2	0	0	MPEG1	Monocytes/Macrophages
0	0.591488	0.596	0.188	0	0	PLXDC2	Monocytes/Macrophages
0	0.590278	0.449	0.185	0	0	RP11-160E2.6	Monocytes/Macrophages
0	0.584635	0.541	0.209	0	0	GPR183	Monocytes/Macrophages
0	0.584383	0.389	0.058	0	0	LILRB5	Monocytes/Macrophages
0	0.583109	0.438	0.087	0	0	LTC4S	Monocytes/Macrophages
0	0.582442	0.68	0.245	0	0	FRMD4B	Monocytes/Macrophages
0	0.582118	0.638	0.198	0	0	SLC7A7	Monocytes/Macrophages
0	0.580481	0.77	0.286	0	0	TNFSF13B	Monocytes/Macrophages
0	0.579981	0.638	0.284	0	0	IDH1	Monocytes/Macrophages
0	0.572418	0.507	0.148	0	0	TMEM37	Monocytes/Macrophages
0	0.572069	0.81	0.43	0	0	IFNGR2	Monocytes/Macrophages
0	0.565374	0.429	0.081	0	0	CR1	Monocytes/Macrophages
0	0.56209	0.592	0.248	0	0	IL18	Monocytes/Macrophages
0	0.561281	0.56	0.196	0	0	GAA	Monocytes/Macrophages
0	0.559094	0.559	0.171	0	0	LILRB4	Monocytes/Macrophages
0	0.556028	0.993	0.814	0	0	MT-ND3	Monocytes/Macrophages
0	0.55565	0.671	0.237	0	0	CLEC7A	Monocytes/Macrophages
0	0.553092	0.55	0.256	0	0	NRP2	Monocytes/Macrophages
0	0.553004	0.538	0.21	0	0	AP2A2	Monocytes/Macrophages
0	0.552698	0.956	0.62	0	0	VAMP8	Monocytes/Macrophages
0	0.552684	0.374	0.068	0	0	IL2RA	Monocytes/Macrophages
0	0.549076	0.81	0.32	0	0	C1orf162	Monocytes/Macrophages
0	0.547563	0.535	0.185	0	0	RGL1	Monocytes/Macrophages
0	0.546268	0.607	0.246	0	0	ITPR2	Monocytes/Macrophages
0	0.545738	0.858	0.479	0	0	APLP2	Monocytes/Macrophages
0	0.543175	0.538	0.154	0	0	CD84	Monocytes/Macrophages
0	0.539731	0.565	0.162	0	0	LY86	Monocytes/Macrophages
0	0.538768	0.528	0.161	0	0	EPB41L3	Monocytes/Macrophages
0	0.53615	0.74	0.42	0	0	CLTC	Monocytes/Macrophages
0	0.534712	0.532	0.151	0	0	FPR3	Monocytes/Macrophages
0	0.534314	0.851	0.529	0	0	SYNGR2	Monocytes/Macrophages
0	0.534166	0.855	0.467	0	0	RGS2	Monocytes/Macrophages
0	0.533911	0.396	0.093	0	0	GAL3ST4	Monocytes/Macrophages
0	0.53359	0.819	0.391	0	0	ARRB2	Monocytes/Macrophages
0	0.533393	0.865	0.481	0	0	TXNIP	Monocytes/Macrophages
0	0.533016	0.844	0.582	0	0	HERPUD1	Monocytes/Macrophages
0	0.532096	0.63	0.309	0	0	QKI	Monocytes/Macrophages
0	0.531055	0.503	0.142	0	0	C3AR1	Monocytes/Macrophages
0	0.530751	0.837	0.516	0	0	NAMPT	Monocytes/Macrophages
0	0.528422	0.614	0.27	0	0	CCL3	Monocytes/Macrophages
0	0.52655	0.532	0.21	0	0	MCOLN1	Monocytes/Macrophages
0	0.520989	0.861	0.537	0	0	GRB2	Monocytes/Macrophages
0	0.520735	0.655	0.33	0	0	TIMP2	Monocytes/Macrophages
0	0.520277	0.471	0.177	0	0	WWP1	Monocytes/Macrophages
0	0.519316	0.611	0.314	0	0	LIPA	Monocytes/Macrophages
0	0.519224	0.664	0.237	0	0	SERPING1	Monocytes/Macrophages
0	0.517416	0.38	0.081	0	0	COLEC12	Monocytes/Macrophages
0	0.515579	0.787	0.434	0	0	BLVRB	Monocytes/Macrophages
0	0.513831	0.817	0.432	0	0	PLAUR	Monocytes/Macrophages
0	0.511095	0.776	0.406	0	0	ZEB2	Monocytes/Macrophages
0	0.508935	0.662	0.368	0	0	ICAM1	Monocytes/Macrophages
0	0.508861	0.978	0.766	0	0	ZFP36L1	Monocytes/Macrophages
0	0.507314	0.526	0.172	0	0	RBM47	Monocytes/Macrophages
0	0.498432	0.524	0.158	0	0	LRRC25	Monocytes/Macrophages
0	0.497909	0.673	0.369	0	0	RNF13	Monocytes/Macrophages
0	0.496916	0.611	0.229	0	0	THEMIS2	Monocytes/Macrophages
0	0.494158	0.598	0.212	0	0	IGSF6	Monocytes/Macrophages
0	0.492743	0.583	0.197	0	0	SPINT2	Monocytes/Macrophages
0	0.490567	0.611	0.236	0	0	MGAT4A	Monocytes/Macrophages
0	0.489329	0.566	0.189	0	0	RAB20	Monocytes/Macrophages
0	0.489203	0.683	0.387	0	0	ARL4C	Monocytes/Macrophages
0	0.48767	0.878	0.553	0	0	SOD2	Monocytes/Macrophages
0	0.486794	0.579	0.19	0	0	PILRA	Monocytes/Macrophages
0	0.486402	0.598	0.31	0	0	SGK1	Monocytes/Macrophages
0	0.484026	0.996	0.825	0	0	MT-ND4	Monocytes/Macrophages
0	0.483774	0.454	0.168	0	0	METRNL	Monocytes/Macrophages
0	0.483073	0.453	0.141	0	0	FCGR2B	Monocytes/Macrophages
2.18301e-306	0.482079	0.372	0.141	5.49944e-302	0	DNAJA4	Monocytes/Macrophages
0	0.481542	0.516	0.171	0	0	TNFSF13	Monocytes/Macrophages
0	0.476992	0.446	0.135	0	0	CPM	Monocytes/Macrophages
0	0.475494	0.542	0.3	0	0	TMEM70	Monocytes/Macrophages
0	0.475376	0.377	0.082	0	0	LINC01094	Monocytes/Macrophages
0	0.475214	0.646	0.337	0	0	GNS	Monocytes/Macrophages
0	0.473721	0.894	0.597	0	0	RGS10	Monocytes/Macrophages
0	0.470649	0.588	0.226	0	0	CECR1	Monocytes/Macrophages
0	0.46923	0.993	0.796	0	0	MT-ND2	Monocytes/Macrophages
0	0.469166	0.587	0.249	0	0	MEF2C	Monocytes/Macrophages
0	0.468594	0.41	0.113	0	0	FAM20A	Monocytes/Macrophages
0	0.466827	0.535	0.233	0	0	FAM198B	Monocytes/Macrophages
0	0.465784	0.588	0.289	0	0	DRAM2	Monocytes/Macrophages
0	0.461521	0.738	0.315	0	0	CTSH	Monocytes/Macrophages
0	0.461167	0.379	0.112	0	0	PLEKHO2	Monocytes/Macrophages
0	0.460417	0.452	0.18	0	0	THBD	Monocytes/Macrophages
0	0.45892	0.503	0.164	0	0	CD86	Monocytes/Macrophages
0	0.457973	0.859	0.552	0	0	GNAI2	Monocytes/Macrophages
0	0.456875	0.535	0.273	0	0	NRP1	Monocytes/Macrophages
0	0.456379	0.662	0.261	0	0	FAM26F	Monocytes/Macrophages
1.03478e-150	0.45512	0.32	0.174	2.60683e-146	0	THBS1	Monocytes/Macrophages
0	0.454902	0.419	0.162	0	0	ITSN1	Monocytes/Macrophages
0	0.454435	0.548	0.216	0	0	OLFML2B	Monocytes/Macrophages
0	0.450285	0.664	0.18	0	0	A2M	Monocytes/Macrophages
0	0.449452	0.502	0.205	0	0	TBXAS1	Monocytes/Macrophages
0	0.448454	0.82	0.432	0	0	SAMHD1	Monocytes/Macrophages
0	0.447756	0.299	0.063	0	0	SLC16A10	Monocytes/Macrophages
0	0.447711	0.509	0.215	0	0	ACP2	Monocytes/Macrophages
0	0.446848	0.608	0.334	0	0	C6orf62	Monocytes/Macrophages
1.77406e-190	0.44684	0.505	0.297	4.4692e-186	0	CXCL2	Monocytes/Macrophages
0	0.446091	0.644	0.328	0	0	CEBPD	Monocytes/Macrophages
0	0.445436	0.751	0.447	0	0	GNG10	Monocytes/Macrophages
0	0.445101	0.727	0.444	0	0	ATP6AP2	Monocytes/Macrophages
0	0.444382	0.384	0.102	0	0	HLA-DOA	Monocytes/Macrophages
0	0.443632	0.894	0.626	0	0	FOSB	Monocytes/Macrophages
0	0.443276	0.388	0.121	0	0	ANKH	Monocytes/Macrophages
0	0.439654	0.521	0.204	0	0	DMXL2	Monocytes/Macrophages
0	0.437793	0.617	0.315	0	0	CD83	Monocytes/Macrophages
0	0.43683	0.718	0.43	0	0	BNIP3L	Monocytes/Macrophages
0	0.434689	0.654	0.365	0	0	SCARB2	Monocytes/Macrophages
0	0.433909	0.472	0.183	0	0	CREBL2	Monocytes/Macrophages
0	0.43385	0.403	0.111	0	0	DAPK1	Monocytes/Macrophages
0	0.431589	0.529	0.25	0	0	RBKS	Monocytes/Macrophages
0	0.430439	0.71	0.4	0	0	PPT1	Monocytes/Macrophages
0	0.428921	0.927	0.528	0	0	ITGB2	Monocytes/Macrophages
0	0.42847	0.634	0.343	0	0	SNX2	Monocytes/Macrophages
0	0.427309	0.996	0.85	0	0	MT-ND1	Monocytes/Macrophages
2.94583e-259	0.427253	0.458	0.22	7.42113e-255	0	IL1B	Monocytes/Macrophages
0	0.425944	0.669	0.263	0	0	FGL2	Monocytes/Macrophages
0	0.425163	0.524	0.186	0	0	PIK3AP1	Monocytes/Macrophages
0	0.424657	0.414	0.161	0	0	OGFRL1	Monocytes/Macrophages
0	0.423858	0.979	0.802	0	0	DUSP1	Monocytes/Macrophages
0	0.423664	0.98	0.804	0	0	FOS	Monocytes/Macrophages
0	0.422216	0.506	0.216	0	0	MPP1	Monocytes/Macrophages
0	0.421559	0.427	0.147	0	0	CD302	Monocytes/Macrophages
0	0.419156	0.513	0.246	0	0	IL13RA1	Monocytes/Macrophages
1.94146e-204	0.416824	0.5	0.311	4.89092e-200	0	GLA	Monocytes/Macrophages
0	0.414412	0.544	0.288	0	0	ME2	Monocytes/Macrophages
0	0.413835	0.624	0.305	0	0	PTPRE	Monocytes/Macrophages
0	0.413165	0.401	0.146	0	0	ENPP2	Monocytes/Macrophages
0	0.412527	0.89	0.624	0	0	ATP6V0B	Monocytes/Macrophages
0	0.410336	0.535	0.191	0	0	SYK	Monocytes/Macrophages
0	0.410269	0.381	0.099	0	0	CMKLR1	Monocytes/Macrophages
0	0.405616	0.592	0.217	0	0	HCK	Monocytes/Macrophages
0	0.40518	0.637	0.368	0	0	PRNP	Monocytes/Macrophages
0	0.405029	0.696	0.288	0	0	PLEK	Monocytes/Macrophages
0	0.403743	0.428	0.133	0	0	ALOX5	Monocytes/Macrophages
0	0.402912	0.574	0.253	0	0	LYN	Monocytes/Macrophages
1.86678e-239	0.402753	0.505	0.313	4.70278e-235	0	IER5	Monocytes/Macrophages
0	0.400807	0.732	0.436	0	0	C10orf54	Monocytes/Macrophages
0	0.398389	0.448	0.208	0	0	SH2B3	Monocytes/Macrophages
1.57085e-191	0.396357	0.882	0.745	3.95728e-187	0	JUN	Monocytes/Macrophages
0	0.395461	0.424	0.132	0	0	CD33	Monocytes/Macrophages
4.49973e-212	0.394822	0.388	0.208	1.13357e-207	0	TFRC	Monocytes/Macrophages
2.50628e-308	0.394769	0.508	0.279	6.31382e-304	0	RUNX1	Monocytes/Macrophages
0	0.394168	0.796	0.529	0	0	YWHAH	Monocytes/Macrophages
0	0.394002	0.389	0.177	0	0	ZFHX3	Monocytes/Macrophages
0	0.393208	0.62	0.362	0	0	NCOA4	Monocytes/Macrophages
0	0.39259	0.456	0.159	0	0	SLAMF8	Monocytes/Macrophages
0	0.392229	0.388	0.146	0	0	NR1H3	Monocytes/Macrophages
4.66333e-147	0.391992	0.65	0.459	1.17479e-142	0	IFI27	Monocytes/Macrophages
0	0.391112	0.833	0.319	0	0	LST1	Monocytes/Macrophages
0	0.389133	0.389	0.185	0	0	FRMD4A	Monocytes/Macrophages
0	0.388291	0.38	0.114	0	0	PTAFR	Monocytes/Macrophages
0	0.387353	0.678	0.309	0	0	IL10RA	Monocytes/Macrophages
0	0.386738	0.408	0.139	0	0	SLC9A9	Monocytes/Macrophages
0	0.38668	0.569	0.262	0	0	LGALS9	Monocytes/Macrophages
0	0.385997	0.38	0.134	0	0	FCHO2	Monocytes/Macrophages
1.30954e-296	0.385537	0.693	0.44	3.29899e-292	0	JUND	Monocytes/Macrophages
0	0.38369	0.28	0.047	0	0	ADORA3	Monocytes/Macrophages
0	0.383192	0.571	0.3	0	0	ADAM9	Monocytes/Macrophages
0	0.382447	0.541	0.283	0	0	GAS6	Monocytes/Macrophages
0	0.381774	0.889	0.656	0	0	ATP6V0C	Monocytes/Macrophages
0	0.380289	0.763	0.494	0	0	SOCS3	Monocytes/Macrophages
0	0.379427	0.422	0.144	0	0	GPR137B	Monocytes/Macrophages
7.25137440218106e-311	0.378254	0.54	0.303	1.82677e-306	0	DSE	Monocytes/Macrophages
0	0.377781	0.789	0.5	0	0	COMT	Monocytes/Macrophages
0	0.37763	0.403	0.162	0	0	HEXA	Monocytes/Macrophages
0	0.376099	0.86	0.593	0	0	RHOG	Monocytes/Macrophages
0	0.374864	0.45	0.22	0	0	PDE4DIP	Monocytes/Macrophages
0	0.374796	0.38	0.155	0	0	PLA2G15	Monocytes/Macrophages
0	0.373169	0.345	0.103	0	0	SLC15A3	Monocytes/Macrophages
0	0.372388	0.31	0.088	0	0	SLC7A8	Monocytes/Macrophages
0	0.371897	0.918	0.679	0	0	CYBA	Monocytes/Macrophages
0	0.371277	0.629	0.318	0	0	ENG	Monocytes/Macrophages
0	0.370907	0.604	0.273	0	0	ARHGAP4	Monocytes/Macrophages
0	0.370184	0.521	0.28	0	0	MAN2B1	Monocytes/Macrophages
0	0.370146	0.471	0.223	0	0	NAGA	Monocytes/Macrophages
0	0.369725	0.391	0.187	0	0	TNS3	Monocytes/Macrophages
1.05029e-272	0.369129	0.323	0.116	2.64589e-268	0	IL10	Monocytes/Macrophages
0	0.368134	0.421	0.142	0	0	CYTH4	Monocytes/Macrophages
0	0.368107	0.56	0.213	0	0	LILRB2	Monocytes/Macrophages
0	0.367655	0.323	0.125	0	0	SASH1	Monocytes/Macrophages
0	0.366553	0.352	0.098	0	0	TLR4	Monocytes/Macrophages
0	0.365087	0.288	0.057	0	0	SCN1B	Monocytes/Macrophages
0	0.364755	0.738	0.414	0	0	TNFRSF1B	Monocytes/Macrophages
3.42341e-270	0.363845	0.545	0.32	8.62426e-266	0	CEBPB	Monocytes/Macrophages
0	0.363211	0.428	0.199	0	0	MKNK1	Monocytes/Macrophages
0	0.360832	0.719	0.451	0	0	MGAT1	Monocytes/Macrophages
1.63523e-295	0.360395	0.596	0.355	4.11946e-291	0	CCDC88A	Monocytes/Macrophages
0	0.359592	0.312	0.123	0	0	ITGB5	Monocytes/Macrophages
3.12917217892022e-317	0.358918	0.53	0.301	7.88301055313582e-313	0	ABHD12	Monocytes/Macrophages
0	0.358475	0.73	0.436	0	0	TNFRSF1A	Monocytes/Macrophages
0	0.357794	0.434	0.227	1.36852e-304	0	ETV5	Monocytes/Macrophages
0	0.357726	0.359	0.118	0	0	MILR1	Monocytes/Macrophages
0	0.357452	0.426	0.221	0	0	CYFIP1	Monocytes/Macrophages
0	0.356885	0.299	0.102	0	0	SLC1A3	Monocytes/Macrophages
0	0.356652	0.474	0.174	0	0	FAM105A	Monocytes/Macrophages
7.05006e-306	0.355882	0.47	0.238	1.77605e-301	0	SLC4A7	Monocytes/Macrophages
0	0.355353	0.389	0.15	0	0	FCHSD2	Monocytes/Macrophages
3.39426e-292	0.35535	0.496	0.255	8.55082e-288	0	EPS15	Monocytes/Macrophages
0	0.354572	0.363	0.109	0	0	FAM213A	Monocytes/Macrophages
0	0.353203	0.516	0.188	0	0	LILRB1	Monocytes/Macrophages
6.90053e-304	0.353027	0.447	0.207	1.73838e-299	0	MANBA	Monocytes/Macrophages
0	0.352601	0.885	0.588	0	0	PYCARD	Monocytes/Macrophages
1.0145e-286	0.351795	0.502	0.286	2.55573e-282	0	SNX9	Monocytes/Macrophages
8.5414e-298	0.351793	0.571	0.337	2.15175e-293	0	ATP6AP1	Monocytes/Macrophages
0	0.351786	0.857	0.598	0	0	LITAF	Monocytes/Macrophages
3.4856e-292	0.350983	0.489	0.25	8.78092e-288	0	SMAP2	Monocytes/Macrophages
0	0.349742	0.845	0.58	0	0	SDCBP	Monocytes/Macrophages
0	0.349669	0.515	0.21	0	0	NCKAP1L	Monocytes/Macrophages
0	0.347922	0.461	0.167	0	0	SLC11A1	Monocytes/Macrophages
0	0.347754	0.451	0.191	0	0	FAM49A	Monocytes/Macrophages
3.74075e-229	0.34775	0.42	0.228	9.42369e-225	0	MKNK2	Monocytes/Macrophages
0	0.347665	0.747	0.481	0	0	CNPY3	Monocytes/Macrophages
5.05913e-303	0.347031	0.436	0.219	1.27449e-298	0	PYGL	Monocytes/Macrophages
0	0.346589	0.471	0.192	0	0	ST8SIA4	Monocytes/Macrophages
0	0.345728	0.345	0.139	0	0	TNFRSF21	Monocytes/Macrophages
1.93866e-287	0.345226	0.524	0.29	4.88387e-283	0	DRAM1	Monocytes/Macrophages
3.34632e-268	0.344882	0.559	0.333	8.43006e-264	0	AHR	Monocytes/Macrophages
0	0.344774	0.857	0.575	0	0	NR4A2	Monocytes/Macrophages
0	0.342953	0.383	0.164	4.51789e-304	0	TBC1D14	Monocytes/Macrophages
5.7599e-305	0.341381	0.717	0.442	1.45103e-300	0	ZNF331	Monocytes/Macrophages
4.2594e-269	0.340909	0.45	0.248	1.07303e-264	0	PLXND1	Monocytes/Macrophages
0	0.340574	0.514	0.201	0	0	NCF2	Monocytes/Macrophages
0	0.339973	0.35	0.149	0	0	SGPL1	Monocytes/Macrophages
0	0.339486	0.331	0.15	0	0	ME1	Monocytes/Macrophages
0	0.338448	0.385	0.135	0	0	CCR1	Monocytes/Macrophages
0	0.338401	0.299	0.074	0	0	DSC2	Monocytes/Macrophages
9.99988867182683e-321	0.338251	0.46	0.21	2.51917195420662e-316	0	SLC8A1	Monocytes/Macrophages
0	0.33748	0.391	0.146	0	0	P2RY6	Monocytes/Macrophages
2.90205706903948e-316	0.335546	0.31	0.117	7.31086216832425e-312	0	WDFY3	Monocytes/Macrophages
1.56776e-257	0.33512	0.519	0.312	3.9495e-253	0	COLGALT1	Monocytes/Macrophages
4.12064e-296	0.33494	0.516	0.291	1.03807e-291	0	STX7	Monocytes/Macrophages
1.90173e-269	0.334473	0.603	0.371	4.79084e-265	0	HEXB	Monocytes/Macrophages
0	0.33437	0.866	0.633	0	0	SH3BGRL	Monocytes/Macrophages
7.90112e-276	0.333494	0.528	0.302	1.99045e-271	0	RAP2B	Monocytes/Macrophages
2.39441e-219	0.332934	0.335	0.149	6.03199e-215	0	PHACTR1	Monocytes/Macrophages
0	0.332779	0.37	0.123	0	0	ITGAM	Monocytes/Macrophages
1.3061e-289	0.331702	0.36	0.163	3.29034e-285	0	MYO5A	Monocytes/Macrophages
7.62716e-294	0.331354	0.584	0.346	1.92144e-289	0	RAB5C	Monocytes/Macrophages
2.5229e-294	0.33037	0.605	0.368	6.35569e-290	0	GNPTG	Monocytes/Macrophages
2.07337e-212	0.329251	0.715	0.511	5.22324e-208	0	ATP1B3	Monocytes/Macrophages
2.31295e-163	0.328415	0.32	0.156	5.82679e-159	0	CXCL8	Monocytes/Macrophages
3.86343e-288	0.326664	0.364	0.156	9.73274e-284	0	TCN2	Monocytes/Macrophages
0	0.32601	0.733	0.432	0	0	GSN	Monocytes/Macrophages
2.09833e-247	0.324072	0.439	0.226	5.28612e-243	0	GNA13	Monocytes/Macrophages
1.73026e-259	0.323342	0.381	0.212	4.35888e-255	0	BCAT1	Monocytes/Macrophages
1.36605e-256	0.323107	0.276	0.089	3.44136e-252	0	PLA2G7	Monocytes/Macrophages
2.75472936140411e-316	0.322547	0.386	0.145	6.93971420724923e-312	0	EMILIN2	Monocytes/Macrophages
3.66978e-258	0.32144	0.687	0.455	9.24492e-254	0	RNF149	Monocytes/Macrophages
5.27672e-297	0.321367	0.686	0.432	1.32931e-292	0	EPN1	Monocytes/Macrophages
5.95308e-278	0.321093	0.333	0.142	1.4997e-273	0	NISCH	Monocytes/Macrophages
2.80495e-248	0.319472	0.469	0.239	7.06622e-244	0	PFKFB3	Monocytes/Macrophages
0	0.319247	0.971	0.731	0	0	RAC1	Monocytes/Macrophages
5.09952e-295	0.319028	0.349	0.13	1.28467e-290	0	DENND3	Monocytes/Macrophages
1.94177680128527e-319	0.31882	0.4	0.156	4.89172411779785e-315	0	DBNDD2	Monocytes/Macrophages
0	0.318205	0.302	0.087	0	0	CSF2RA	Monocytes/Macrophages
2.54037e-237	0.317703	0.389	0.189	6.3997e-233	0	TNFAIP2	Monocytes/Macrophages
1.45191e-276	0.317469	0.7	0.464	3.65765e-272	0	AKR1A1	Monocytes/Macrophages
9.08299e-297	0.317454	0.418	0.198	2.28819e-292	0	CRYL1	Monocytes/Macrophages
0	0.31725	0.318	0.084	0	0	ATP8B4	Monocytes/Macrophages
0	0.317107	0.936	0.681	0	0	CD63	Monocytes/Macrophages
9.36375e-243	0.316885	0.525	0.316	2.35892e-238	0	SCPEP1	Monocytes/Macrophages
1.19376e-278	0.3151	0.313	0.152	3.00731e-274	0	LHFPL2	Monocytes/Macrophages
2.34382e-289	0.314372	0.7	0.453	5.90455e-285	0	DPP7	Monocytes/Macrophages
9.58696e-165	0.313998	0.603	0.43	2.41515e-160	0	MAT2A	Monocytes/Macrophages
0	0.312036	0.993	0.855	0	0	SRGN	Monocytes/Macrophages
0	0.310728	0.267	0.067	0	0	TLR7	Monocytes/Macrophages
1.37796e-289	0.310168	0.331	0.118	3.47135e-285	0	PTPRJ	Monocytes/Macrophages
3.02003e-172	0.30986	0.502	0.322	7.60806e-168	0	FOSL2	Monocytes/Macrophages
3.56343e-244	0.308075	0.615	0.4	8.977e-240	0	SCAMP2	Monocytes/Macrophages
8.58776e-270	0.307694	0.395	0.169	2.16343e-265	0	ACSL1	Monocytes/Macrophages
0	0.307191	0.761	0.31	0	0	SERPINA1	Monocytes/Macrophages
3.32549e-234	0.304663	0.498	0.296	8.37759e-230	0	ADAM10	Monocytes/Macrophages
0	0.304273	0.252	0.061	0	0	CCDC170	Monocytes/Macrophages
1.41421e-224	0.303883	0.447	0.259	3.56269e-220	0	MEF2A	Monocytes/Macrophages
6.59461e-135	0.303567	0.576	0.417	1.66132e-130	0	CITED2	Monocytes/Macrophages
2.17053e-209	0.303101	0.481	0.298	5.46799e-205	0	PLEKHO1	Monocytes/Macrophages
0	0.302965	0.383	0.139	0	0	CLEC4A	Monocytes/Macrophages
9.39199e-164	0.302839	0.288	0.129	2.36603e-159	0	OSM	Monocytes/Macrophages
3.96326e-213	0.301726	0.519	0.316	9.98424e-209	0	BRI3	Monocytes/Macrophages
6.74611e-302	0.301438	0.354	0.128	1.69948e-297	0	SLC43A2	Monocytes/Macrophages
0	0.299909	0.299	0.086	0	0	CD72	Monocytes/Macrophages
4.1889e-237	0.299785	0.456	0.267	1.05527e-232	0	GLMP	Monocytes/Macrophages
4.67636e-273	0.298725	0.325	0.128	1.17807e-268	0	UNC93B1	Monocytes/Macrophages
5.20727e-234	0.298408	0.47	0.277	1.31181e-229	0	GNB4	Monocytes/Macrophages
1.72277e-303	0.298129	0.271	0.077	4.34e-299	0	GPR155	Monocytes/Macrophages
3.4989e-291	0.296822	0.72	0.451	8.81443e-287	0	ID2	Monocytes/Macrophages
1.84262e-223	0.296672	0.846	0.651	4.64193e-219	0	HSPA1A	Monocytes/Macrophages
1.28761e-233	0.296612	0.52	0.304	3.24374e-229	0	ATP6V1B2	Monocytes/Macrophages
9.77974e-248	0.295831	0.397	0.188	2.46371e-243	0	SLC31A2	Monocytes/Macrophages
2.09829679788777e-320	0.29561	0.327	0.105	5.28602929323888e-316	0	ST6GAL1	Monocytes/Macrophages
4.44025e-298	0.293131	0.316	0.104	1.11859e-293	0	GIMAP8	Monocytes/Macrophages
4.61603e-276	0.292682	0.457	0.214	1.16287e-271	0	PREX1	Monocytes/Macrophages
0	0.292543	0.425	0.162	0	0	HAVCR2	Monocytes/Macrophages
6.01291e-247	0.292248	0.279	0.109	1.51477e-242	0	ATP6V0A1	Monocytes/Macrophages
4.01888e-246	0.292081	0.667	0.45	1.01244e-241	0	ADIPOR1	Monocytes/Macrophages
9.41546e-299	0.292029	0.348	0.124	2.37194e-294	0	TFEC	Monocytes/Macrophages
4.92244e-306	0.291858	0.313	0.1	1.24006e-301	0	GBGT1	Monocytes/Macrophages
2.56781628528059e-313	0.291575	0.301	0.094	0	0	TLR1	Monocytes/Macrophages
5.07175e-276	0.290825	0.343	0.128	1.27767e-271	0	ADGRE2	Monocytes/Macrophages
3.06182e-201	0.290597	0.409	0.258	7.71335e-197	0	GNAQ	Monocytes/Macrophages
6.35817e-247	0.290312	0.653	0.413	1.60175e-242	0	PTTG1IP	Monocytes/Macrophages
1.60201e-220	0.288887	0.596	0.395	4.03579e-216	0	SNX5	Monocytes/Macrophages
6.5302e-177	0.288617	0.277	0.117	1.64509e-172	0	CCL3L3	Monocytes/Macrophages
2.63316e-220	0.288516	0.436	0.235	6.63346e-216	0	PHACTR2	Monocytes/Macrophages
1.38921e-209	0.288467	0.482	0.298	3.49969e-205	0	LAMP2	Monocytes/Macrophages
3.16016e-231	0.288313	0.371	0.18	7.96107e-227	0	GM2A	Monocytes/Macrophages
9.78526e-303	0.287266	0.914	0.698	2.4651e-298	0	MTRNR2L12	Monocytes/Macrophages
1.73897e-157	0.287008	0.288	0.162	4.3808e-153	0	HES1	Monocytes/Macrophages
2.49594e-279	0.286869	0.269	0.089	6.28777e-275	0	LACC1	Monocytes/Macrophages
6.27818e-191	0.286217	0.345	0.182	1.5816e-186	0	EPHX1	Monocytes/Macrophages
5.07149e-297	0.285802	0.288	0.088	1.27761e-292	0	RGS18	Monocytes/Macrophages
1.36019e-288	0.284528	0.348	0.127	3.42658e-284	0	IQGAP2	Monocytes/Macrophages
1.2756e-116	0.284456	0.35	0.223	3.21349e-112	0	ILF3-AS1	Monocytes/Macrophages
2.41501e-294	0.284238	0.268	0.077	6.0839e-290	0	PTGS1	Monocytes/Macrophages
9.98544e-255	0.283417	0.277	0.112	2.51553e-250	0	SLC12A7	Monocytes/Macrophages
0	0.283255	0.468	0.21	1.42036e-304	0	LAT2	Monocytes/Macrophages
4.63576e-261	0.28186	0.745	0.511	1.16784e-256	0	FAM96A	Monocytes/Macrophages
0	0.281136	0.547	0.221	0	0	MNDA	Monocytes/Macrophages
1.80532e-241	0.280622	0.693	0.456	4.54797e-237	0	LAMP1	Monocytes/Macrophages
6.36094e-185	0.280537	0.623	0.429	1.60245e-180	0	VMP1	Monocytes/Macrophages
1.44434e-254	0.28053	0.332	0.143	3.63858e-250	0	FES	Monocytes/Macrophages
5.86164e-275	0.280181	0.784	0.539	1.47667e-270	0	CREM	Monocytes/Macrophages
7.10599e-280	0.279514	0.39	0.16	1.79014e-275	0	ABCG1	Monocytes/Macrophages
2.29195e-242	0.279458	0.297	0.108	5.77388e-238	0	RNF144B	Monocytes/Macrophages
0	0.279084	0.468	0.197	0	0	AOAH	Monocytes/Macrophages
2.60953e-239	0.278809	0.577	0.349	6.57392e-235	0	BLVRA	Monocytes/Macrophages
1.35268e-167	0.278533	0.465	0.283	3.40766e-163	0	ARL6IP1	Monocytes/Macrophages
2.88179e-175	0.278256	0.494	0.309	7.25981e-171	0	NABP1	Monocytes/Macrophages
0	0.276602	0.974	0.798	0	0	GABARAP	Monocytes/Macrophages
1.7348e-293	0.276019	0.327	0.112	4.3703e-289	0	TNFAIP8L2	Monocytes/Macrophages
3.84398e-271	0.275823	0.37	0.148	9.68377e-267	0	PLBD1	Monocytes/Macrophages
1.4327e-210	0.275382	0.419	0.247	3.60925e-206	0	DUSP3	Monocytes/Macrophages
6.12882e-257	0.275193	0.281	0.138	1.54397e-252	0	FMNL2	Monocytes/Macrophages
2.29607e-259	0.274129	0.291	0.11	5.78425e-255	0	SCARB1	Monocytes/Macrophages
3.5264e-288	0.27375	0.449	0.202	8.8837e-284	0	FUOM	Monocytes/Macrophages
1.87865e-255	0.27366	0.308	0.111	4.73269e-251	0	BEX4	Monocytes/Macrophages
7.76449e-255	0.273151	0.286	0.096	1.95603e-250	0	IRS2	Monocytes/Macrophages
1.04443e-231	0.27306	0.417	0.228	2.63112e-227	0	DNAJC25-GNG10	Monocytes/Macrophages
3.42216e-226	0.272893	0.482	0.261	8.6211e-222	0	NAAA	Monocytes/Macrophages
1.87358e-216	0.271999	0.598	0.384	4.71993e-212	0	CMTM7	Monocytes/Macrophages
0	0.271888	0.878	0.574	0	0	TYMP	Monocytes/Macrophages
2.6651e-194	0.271835	0.401	0.226	6.71393e-190	0	DICER1	Monocytes/Macrophages
5.90679e-211	0.27141	0.39	0.19	1.48804e-206	0	ADRBK1	Monocytes/Macrophages
0	0.27093	0.826	0.538	0	0	GRINA	Monocytes/Macrophages
5.23437e-238	0.270064	0.75	0.522	1.31864e-233	0	CMTM6	Monocytes/Macrophages
3.3355e-268	0.270057	0.313	0.11	8.40279e-264	0	HPSE	Monocytes/Macrophages
3.6678e-187	0.269522	0.623	0.414	9.23993e-183	0	GOLGA4	Monocytes/Macrophages
1.1113e-180	0.268526	0.401	0.23	2.79958e-176	0	MYO9B	Monocytes/Macrophages
5.73621e-205	0.268095	0.469	0.266	1.44507e-200	0	HSD17B11	Monocytes/Macrophages
4.93146e-237	0.268093	0.273	0.127	1.24233e-232	0	TPCN1	Monocytes/Macrophages
2.5733e-187	0.267776	0.317	0.173	6.48267e-183	0	FOXO3	Monocytes/Macrophages
0	0.267774	0.998	0.883	0	0	MT-ATP6	Monocytes/Macrophages
4.03295e-189	0.265643	0.634	0.425	1.01598e-184	0	TGOLN2	Monocytes/Macrophages
1.39449377671432e-313	0.265087	0.422	0.176	0	0	CD300A	Monocytes/Macrophages
4.06686e-180	0.265016	0.502	0.307	1.02452e-175	0	ETS2	Monocytes/Macrophages
1.55396e-195	0.264847	0.369	0.231	3.91474e-191	0	CTNND1	Monocytes/Macrophages
0	0.263835	0.693	0.368	0	0	LCP2	Monocytes/Macrophages
2.53392e-207	0.263735	0.347	0.203	6.38346e-203	0	RHOBTB3	Monocytes/Macrophages
3.7905e-190	0.263639	0.428	0.258	9.54902e-186	0	GNPDA1	Monocytes/Macrophages
5.26937e-234	0.262293	0.711	0.489	1.32746e-229	0	OSTF1	Monocytes/Macrophages
5.1681e-203	0.262293	0.494	0.295	1.30195e-198	0	NAGK	Monocytes/Macrophages
2.95412e-264	0.262266	0.699	0.448	7.44202e-260	0	PLSCR1	Monocytes/Macrophages
7.93013e-216	0.261934	0.291	0.113	1.99776e-211	0	NRROS	Monocytes/Macrophages
0	0.261092	0.549	0.274	0	0	FERMT3	Monocytes/Macrophages
1.16746e-131	0.261001	0.531	0.378	2.94107e-127	0	EIF4A3	Monocytes/Macrophages
1.05592e-183	0.259913	0.491	0.302	2.66007e-179	0	SERINC1	Monocytes/Macrophages
4.54759e-244	0.259464	0.278	0.095	1.14563e-239	0	GAS7	Monocytes/Macrophages
7.85169e-254	0.258848	0.467	0.231	1.978e-249	0	GCA	Monocytes/Macrophages
7.34667e-174	0.258267	0.389	0.235	1.85077e-169	0	ITGAV	Monocytes/Macrophages
3.83726e-207	0.257762	0.74	0.529	9.66682e-203	0	ACTR2	Monocytes/Macrophages
0	0.257725	0.87	0.538	0	0	FYB	Monocytes/Macrophages
3.4818e-130	0.255513	0.434	0.283	8.77134e-126	0	MIDN	Monocytes/Macrophages
3.99394e-188	0.25465	0.299	0.146	1.00615e-183	0	CPEB4	Monocytes/Macrophages
4.16535e-167	0.254496	0.511	0.337	1.04934e-162	0	ATP2B1	Monocytes/Macrophages
0	0.253788	0.487	0.219	0	0	MYO1F	Monocytes/Macrophages
0	0.253279	0.279	0.07	0	0	FCGR3B	Monocytes/Macrophages
3.02136e-221	0.252586	0.264	0.133	7.6114e-217	0	FAM13A	Monocytes/Macrophages
0	0.251403	0.405	0.157	0	0	IRF8	Monocytes/Macrophages
1.59417e-178	0.250788	0.52	0.339	4.01605e-174	0	SERPINB6	Monocytes/Macrophages
1.66255e-237	0.250741	0.255	0.083	4.18831e-233	0	TLR2	Monocytes/Macrophages
8.49617e-179	0.250432	0.334	0.179	2.14036e-174	0	RHBDF2	Monocytes/Macrophages
1.5562e-200	0.250107	0.652	0.442	3.92038e-196	0	SPG21	Monocytes/Macrophages
0	2.6136	0.765	0.108	0	1	S100A8	Monocytes/Macrophages
0	2.05982	0.789	0.056	0	1	FCN1	Monocytes/Macrophages
0	1.98187	0.984	0.405	0	1	LYZ	Monocytes/Macrophages
0	1.93617	0.969	0.409	0	1	S100A9	Monocytes/Macrophages
8.80372e-286	1.7139	0.297	0.071	2.21783e-281	1	G0S2	Monocytes/Macrophages
0	1.40566	0.939	0.355	0	1	SERPINA1	Monocytes/Macrophages
0	1.38826	0.693	0.226	0	1	IL1B	Monocytes/Macrophages
0	1.32969	0.389	0.053	0	1	EREG	Monocytes/Macrophages
0	1.31515	0.582	0.167	0	1	VCAN	Monocytes/Macrophages
1.72926e-170	1.27451	0.377	0.173	4.35636e-166	1	CXCL8	Monocytes/Macrophages
8.95084402666857e-318	1.21371	0.518	0.204	2.25489662719835e-313	1	AREG	Monocytes/Macrophages
0	1.162	0.26	0.01	0	1	S100A12	Monocytes/Macrophages
0	1.15153	0.935	0.383	0	1	LST1	Monocytes/Macrophages
0	1.141	0.739	0.264	0	1	BCL2A1	Monocytes/Macrophages
0	1.10074	0.868	0.483	0	1	PLAUR	Monocytes/Macrophages
4.80729e-86	0.980036	0.275	0.141	1.21105e-81	1	CCL3L3	Monocytes/Macrophages
0	0.975898	0.435	0.067	0	1	OLR1	Monocytes/Macrophages
4.80847e-270	0.950115	0.376	0.111	1.21135e-265	1	C15orf48	Monocytes/Macrophages
8.7633e-221	0.929181	0.577	0.319	2.20765e-216	1	CXCL2	Monocytes/Macrophages
0	0.914784	0.461	0.06	0	1	LILRA5	Monocytes/Macrophages
0	0.89509	0.392	0.023	0	1	CD300E	Monocytes/Macrophages
0	0.878205	0.934	0.613	0	1	TYMP	Monocytes/Macrophages
0	0.868296	0.785	0.309	0	1	FGL2	Monocytes/Macrophages
0	0.84754	0.5	0.137	0	1	LINC01272	Monocytes/Macrophages
0	0.847159	0.579	0.143	0	1	CLEC10A	Monocytes/Macrophages
0	0.839812	0.984	0.471	0	1	AIF1	Monocytes/Macrophages
0	0.821256	0.878	0.385	0	1	C1orf162	Monocytes/Macrophages
0	0.819319	0.302	0.046	0	1	PLAC8	Monocytes/Macrophages
0	0.815588	0.668	0.254	0	1	MNDA	Monocytes/Macrophages
0	0.812962	0.909	0.598	0	1	SOD2	Monocytes/Macrophages
0	0.771529	0.57	0.198	0	1	SLC11A1	Monocytes/Macrophages
0	0.765298	0.764	0.437	0	1	AP1S2	Monocytes/Macrophages
0	0.764753	0.979	0.601	0	1	HLA-DRA	Monocytes/Macrophages
7.74616e-184	0.763109	0.398	0.186	1.95141e-179	1	THBS1	Monocytes/Macrophages
0	0.761681	0.842	0.564	0	1	NAMPT	Monocytes/Macrophages
0	0.756156	0.996	0.527	0	1	TYROBP	Monocytes/Macrophages
0	0.751977	0.746	0.32	0	1	C5AR1	Monocytes/Macrophages
2.6572e-256	0.751712	0.569	0.337	6.69403e-252	1	PPIF	Monocytes/Macrophages
0	0.750914	0.658	0.23	0	1	NCF2	Monocytes/Macrophages
0	0.736968	0.662	0.252	0	1	LILRB2	Monocytes/Macrophages
5.0925e-266	0.734641	0.666	0.383	1.2829e-261	1	HBEGF	Monocytes/Macrophages
0	0.734217	0.982	0.728	0	1	NEAT1	Monocytes/Macrophages
0	0.733458	0.906	0.411	0	1	SPI1	Monocytes/Macrophages
0	0.714525	0.902	0.483	0	1	CTSS	Monocytes/Macrophages
2.7464e-301	0.710365	0.516	0.21	6.91873e-297	1	GK	Monocytes/Macrophages
0	0.709783	0.858	0.525	0	1	RGS2	Monocytes/Macrophages
0	0.706382	0.973	0.503	0	1	FCER1G	Monocytes/Macrophages
4.98235e-237	0.704571	0.433	0.149	1.25515e-232	1	IL1RN	Monocytes/Macrophages
0	0.692224	0.459	0.118	0	1	JAML	Monocytes/Macrophages
1.4649e-243	0.691474	0.338	0.102	3.69038e-239	1	PTGS2	Monocytes/Macrophages
0	0.678194	0.362	0.045	0	1	LGALS2	Monocytes/Macrophages
0	0.677907	0.987	0.678	0	1	CST3	Monocytes/Macrophages
0	0.674627	0.803	0.471	0	1	C10orf54	Monocytes/Macrophages
0	0.672055	0.764	0.376	0	1	CTSH	Monocytes/Macrophages
0	0.671354	0.973	0.803	0	1	COTL1	Monocytes/Macrophages
0	0.664515	0.979	0.801	0	1	S100A4	Monocytes/Macrophages
2.61018e-221	0.664404	0.903	0.758	6.57556e-217	1	NFKBIA	Monocytes/Macrophages
0	0.647894	0.94	0.574	0	1	HLA-DRB5	Monocytes/Macrophages
2.51505e-250	0.641203	0.672	0.353	6.3359e-246	1	CD83	Monocytes/Macrophages
1.35749e-87	0.63693	0.344	0.217	3.41979e-83	1	CXCL3	Monocytes/Macrophages
0	0.634556	0.635	0.267	0	1	HCK	Monocytes/Macrophages
0	0.632613	0.956	0.633	0	1	HLA-DRB1	Monocytes/Macrophages
6.83292788198444e-321	0.63002	0.568	0.231	1.72135119202952e-316	1	LILRB1	Monocytes/Macrophages
0	0.629871	0.942	0.61	0	1	HLA-DPB1	Monocytes/Macrophages
0	0.629043	0.462	0.113	0	1	ASGR1	Monocytes/Macrophages
2.4239e-232	0.62556	0.817	0.54	6.1063e-228	1	IER3	Monocytes/Macrophages
0	0.622832	0.985	0.799	0	1	GPX1	Monocytes/Macrophages
0	0.617275	0.297	0.051	0	1	TREM1	Monocytes/Macrophages
0	0.615355	0.845	0.534	0	1	TIMP1	Monocytes/Macrophages
8.67238e-133	0.612909	0.34	0.146	2.18475e-128	1	OSM	Monocytes/Macrophages
1.39474e-249	0.612036	0.686	0.389	3.51363e-245	1	KLF4	Monocytes/Macrophages
1.29292700908161e-315	0.595659	0.267	0.043	3.2571417212784e-311	1	AQP9	Monocytes/Macrophages
1.97626258336499e-323	0.593163	0.39	0.099	4.97860070001307e-319	1	FGR	Monocytes/Macrophages
8.28985e-139	0.591543	0.34	0.144	2.08838e-134	1	IL10	Monocytes/Macrophages
1.42290906002279e-321	0.585542	0.608	0.245	3.58459250400941e-317	1	PILRA	Monocytes/Macrophages
5.09912e-289	0.585347	0.619	0.267	1.28457e-284	1	IGSF6	Monocytes/Macrophages
5.11493e-189	0.580267	0.533	0.293	1.28855e-184	1	KDM6B	Monocytes/Macrophages
1.16633e-171	0.57479	0.462	0.219	2.93821e-167	1	THBD	Monocytes/Macrophages
0	0.574389	0.953	0.644	0	1	HLA-DPA1	Monocytes/Macrophages
1.48149e-273	0.569142	0.408	0.135	3.73218e-269	1	FPR1	Monocytes/Macrophages
0	0.567617	0.824	0.49	0	1	SAMHD1	Monocytes/Macrophages
0	0.565985	0.314	0.047	0	1	LILRA2	Monocytes/Macrophages
0	0.565792	0.919	0.675	0	1	VAMP8	Monocytes/Macrophages
0	0.563854	0.884	0.408	0	1	CYBB	Monocytes/Macrophages
1.86243e-250	0.563824	0.796	0.53	4.69184e-246	1	SOCS3	Monocytes/Macrophages
4.91097e-174	0.556674	0.395	0.19	1.23717e-169	1	LINC00936	Monocytes/Macrophages
6.39714e-223	0.551408	0.671	0.352	1.61157e-218	1	PLEK	Monocytes/Macrophages
0	0.54119	0.939	0.75	0	1	TSPO	Monocytes/Macrophages
3.59821e-292	0.539813	0.677	0.319	9.06461e-288	1	FAM26F	Monocytes/Macrophages
2.7542e-245	0.536666	0.643	0.35	6.93838e-241	1	PTPRE	Monocytes/Macrophages
3.61606e-160	0.535143	0.668	0.446	9.10958e-156	1	CHMP1B	Monocytes/Macrophages
0	0.534687	0.988	0.822	0	1	SAT1	Monocytes/Macrophages
3.54075e-244	0.533989	0.321	0.093	8.91986e-240	1	ITGAX	Monocytes/Macrophages
1.95207e-202	0.527947	0.513	0.25	4.91765e-198	1	MXD1	Monocytes/Macrophages
2.93344e-130	0.520584	0.515	0.293	7.38993e-126	1	RBKS	Monocytes/Macrophages
2.53314e-154	0.520185	0.448	0.245	6.3815e-150	1	CD55	Monocytes/Macrophages
1.97951e-245	0.519209	0.557	0.283	4.98679e-241	1	SMCO4	Monocytes/Macrophages
3.75354e-100	0.518229	0.382	0.22	9.45591e-96	1	MMP19	Monocytes/Macrophages
7.32899e-274	0.514922	0.486	0.184	1.84632e-269	1	IFI30	Monocytes/Macrophages
0	0.514714	0.967	0.825	0	1	GABARAP	Monocytes/Macrophages
9.56119e-273	0.514115	0.651	0.304	2.40865e-268	1	CLEC7A	Monocytes/Macrophages
2.17024e-218	0.513486	0.529	0.259	5.46728e-214	1	GCA	Monocytes/Macrophages
0	0.512513	0.925	0.546	0	1	GLUL	Monocytes/Macrophages
2.67671e-306	0.512372	0.843	0.484	6.74316e-302	1	HLA-DQB1	Monocytes/Macrophages
1.20899e-288	0.511351	0.91	0.715	3.04568e-284	1	CYBA	Monocytes/Macrophages
1.73445e-175	0.511217	0.334	0.147	4.36942e-171	1	VEGFA	Monocytes/Macrophages
0	0.507067	0.835	0.461	0	1	RNF130	Monocytes/Macrophages
0	0.503056	0.92	0.589	0	1	ITGB2	Monocytes/Macrophages
0	0.502418	0.251	0.053	0	1	NRG1	Monocytes/Macrophages
1.31448e-211	0.500777	0.851	0.637	3.31144e-207	1	LITAF	Monocytes/Macrophages
5.10458e-182	0.499627	0.304	0.106	1.28594e-177	1	STXBP2	Monocytes/Macrophages
9.57779e-217	0.499612	0.734	0.467	2.41284e-212	1	ZEB2	Monocytes/Macrophages
7.54704e-237	0.498474	0.291	0.066	1.90125e-232	1	CD36	Monocytes/Macrophages
2.06412032560563e-315	0.497589	0.904	0.595	5.19993192426571e-311	1	GRN	Monocytes/Macrophages
4.0241e-244	0.497298	0.312	0.084	1.01375e-239	1	FBP1	Monocytes/Macrophages
1.27202e-277	0.493881	0.873	0.635	3.20448e-273	1	PYCARD	Monocytes/Macrophages
8.91113e-191	0.490145	0.586	0.318	2.24489e-186	1	SNX10	Monocytes/Macrophages
1.67042801133053e-310	0.489609	0.99	0.876	4.20814e-306	1	SRGN	Monocytes/Macrophages
6.08022e-281	0.486217	0.854	0.52	1.53173e-276	1	LCP1	Monocytes/Macrophages
8.94419e-222	0.483841	0.393	0.215	2.25322e-217	1	LTA4H	Monocytes/Macrophages
1.97867e-229	0.481966	0.435	0.173	4.98467e-225	1	PLBD1	Monocytes/Macrophages
1.18826e-189	0.481469	0.544	0.258	2.99347e-185	1	GPR183	Monocytes/Macrophages
9.55091e-157	0.479103	0.334	0.136	2.40606e-152	1	CSF3R	Monocytes/Macrophages
2.26811e-279	0.474012	0.317	0.085	5.71382e-275	1	PID1	Monocytes/Macrophages
6.68879e-214	0.471032	0.579	0.276	1.68504e-209	1	MPEG1	Monocytes/Macrophages
4.45268e-197	0.468964	0.547	0.321	1.12172e-192	1	IFNGR1	Monocytes/Macrophages
3.60833e-194	0.462139	0.533	0.287	9.0901e-190	1	CSTA	Monocytes/Macrophages
8.00615e-241	0.462114	0.7	0.367	2.01691e-236	1	TNFSF13B	Monocytes/Macrophages
0	0.461239	0.858	0.497	7.17856e-305	1	HLA-DMA	Monocytes/Macrophages
9.9129e-187	0.460359	0.307	0.091	2.49726e-182	1	MARCO	Monocytes/Macrophages
1.91331e-246	0.45989	0.361	0.109	4.82e-242	1	LILRB3	Monocytes/Macrophages
4.47503e-141	0.457614	0.579	0.336	1.12735e-136	1	NR4A3	Monocytes/Macrophages
2.16215e-241	0.456688	0.443	0.173	5.44688e-237	1	ZNF385A	Monocytes/Macrophages
5.30576e-242	0.45387	0.846	0.635	1.33663e-237	1	RHOG	Monocytes/Macrophages
2.32074e-142	0.451203	0.355	0.237	5.84642e-138	1	SLC25A37	Monocytes/Macrophages
3.35216e-249	0.449398	0.361	0.115	8.44477e-245	1	C19orf38	Monocytes/Macrophages
2.45886e-124	0.44489	0.354	0.175	6.19436e-120	1	PHACTR1	Monocytes/Macrophages
8.55166e-111	0.44359	0.462	0.262	2.15433e-106	1	PLIN2	Monocytes/Macrophages
4.00705203992265e-315	0.438862	0.948	0.689	1.00945654989731e-310	1	NPC2	Monocytes/Macrophages
3.66001e-206	0.437455	0.751	0.464	9.2203e-202	1	ARRB2	Monocytes/Macrophages
2.67699e-199	0.437301	0.561	0.273	6.74388e-195	1	SLC7A7	Monocytes/Macrophages
1.09638e-187	0.437197	0.562	0.336	2.762e-183	1	DSE	Monocytes/Macrophages
1.09767e-217	0.436793	0.591	0.279	2.76525e-213	1	FCGR1A	Monocytes/Macrophages
9.31004e-136	0.430115	0.595	0.393	2.34539e-131	1	UPP1	Monocytes/Macrophages
5.96666e-217	0.428535	0.801	0.526	1.50312e-212	1	RAB31	Monocytes/Macrophages
6.39395e-174	0.42796	0.566	0.302	1.61076e-169	1	LYN	Monocytes/Macrophages
1.59985e-190	0.42788	0.42	0.171	4.03033e-186	1	CLEC4A	Monocytes/Macrophages
2.8933e-113	0.424374	0.374	0.205	7.28881e-109	1	ACSL1	Monocytes/Macrophages
1.53642e-247	0.423704	0.941	0.764	3.87055e-243	1	SERP1	Monocytes/Macrophages
2.30147e-283	0.422627	0.7	0.339	5.79786e-279	1	CFD	Monocytes/Macrophages
4.00437e-181	0.418972	0.278	0.126	1.00878e-176	1	ANPEP	Monocytes/Macrophages
1.84092e-193	0.417199	0.856	0.668	4.63765e-189	1	ATP6V0B	Monocytes/Macrophages
6.98099e-204	0.416686	0.808	0.523	1.75865e-199	1	UCP2	Monocytes/Macrophages
1.45161e-123	0.416015	0.268	0.106	3.65689e-119	1	NLRP3	Monocytes/Macrophages
2.73489e-178	0.415254	0.685	0.45	6.88973e-174	1	PPT1	Monocytes/Macrophages
1.00906e-180	0.415108	0.571	0.291	2.54203e-176	1	CPVL	Monocytes/Macrophages
2.76684e-189	0.412612	0.572	0.291	6.97023e-185	1	THEMIS2	Monocytes/Macrophages
3.11947e-141	0.411492	0.724	0.541	7.85856e-137	1	ATP1B3	Monocytes/Macrophages
2.62138e-59	0.411122	0.499	0.336	6.60378e-55	1	CCL3	Monocytes/Macrophages
5.24421e-179	0.411011	0.489	0.286	1.32112e-174	1	CAMK1	Monocytes/Macrophages
1.70266e-172	0.409395	0.508	0.246	4.28934e-168	1	SYK	Monocytes/Macrophages
3.75341e-145	0.407778	0.786	0.549	9.45559e-141	1	TXNIP	Monocytes/Macrophages
9.47003e-74	0.401871	0.572	0.424	2.38569e-69	1	ICAM1	Monocytes/Macrophages
3.64716e-168	0.400605	0.381	0.155	9.18794e-164	1	ADGRE2	Monocytes/Macrophages
4.44428e-181	0.400231	0.533	0.257	1.1196e-176	1	PLXDC2	Monocytes/Macrophages
8.2422e-169	0.39967	0.704	0.482	2.07637e-164	1	GLRX	Monocytes/Macrophages
1.24781e-142	0.399094	0.867	0.67	3.14347e-138	1	FOSB	Monocytes/Macrophages
2.26842e-131	0.398698	0.639	0.447	5.71462e-127	1	CAPG	Monocytes/Macrophages
4.52469e-162	0.395176	0.374	0.16	1.13986e-157	1	SLC43A2	Monocytes/Macrophages
0	0.394847	0.918	0.46	0	1	MS4A6A	Monocytes/Macrophages
1.49031e-140	0.394795	0.491	0.293	3.75439e-136	1	NAAA	Monocytes/Macrophages
8.96581e-139	0.393473	0.447	0.22	2.25867e-134	1	STX11	Monocytes/Macrophages
7.19502e-162	0.392117	0.441	0.272	1.81257e-157	1	RNF141	Monocytes/Macrophages
9.80239e-184	0.391353	0.9	0.737	2.46942e-179	1	PRELID1	Monocytes/Macrophages
3.60947e-129	0.391245	0.407	0.194	9.09298e-125	1	FCGR2B	Monocytes/Macrophages
5.97987e-139	0.390533	0.687	0.492	1.50645e-134	1	SERPINB1	Monocytes/Macrophages
1.00606e-300	0.389465	0.989	0.849	2.53447e-296	1	CD74	Monocytes/Macrophages
1.4556e-145	0.388513	0.735	0.485	3.66693e-141	1	VAMP5	Monocytes/Macrophages
2.79611e-137	0.387792	0.485	0.256	7.04396e-133	1	RAB20	Monocytes/Macrophages
2.78875e-97	0.387681	0.656	0.482	7.02542e-93	1	JUND	Monocytes/Macrophages
3.94624e-132	0.387066	0.392	0.212	9.94136e-128	1	GPCPD1	Monocytes/Macrophages
3.49886e-187	0.384237	0.27	0.076	8.81433e-183	1	CLEC12A	Monocytes/Macrophages
2.04332e-219	0.383516	0.976	0.829	5.14753e-215	1	DUSP1	Monocytes/Macrophages
1.00184e-154	0.382942	0.475	0.228	2.52385e-150	1	TNFSF13	Monocytes/Macrophages
3.91774e-151	0.38233	0.722	0.523	9.86956e-147	1	CNPY3	Monocytes/Macrophages
4.33804e-92	0.381784	0.534	0.361	1.09284e-87	1	SGK1	Monocytes/Macrophages
6.52338e-242	0.380854	0.728	0.391	1.64337e-237	1	NAIP	Monocytes/Macrophages
2.24647e-130	0.379485	0.527	0.323	5.65931e-126	1	RILPL2	Monocytes/Macrophages
3.84295e-134	0.374826	0.475	0.258	9.68116e-130	1	DMXL2	Monocytes/Macrophages
1.32025e-96	0.374424	0.494	0.294	3.32597e-92	1	NCF1	Monocytes/Macrophages
2.67079e-140	0.374409	0.698	0.468	6.72825e-136	1	TNFRSF1B	Monocytes/Macrophages
7.91434e-189	0.37375	0.322	0.109	1.99378e-184	1	SCIMP	Monocytes/Macrophages
2.21526e-158	0.368545	0.941	0.797	5.58068e-154	1	ZFP36	Monocytes/Macrophages
5.9113e-168	0.36663	0.803	0.593	1.48917e-163	1	GRB2	Monocytes/Macrophages
1.64293e-153	0.362279	0.391	0.213	4.13887e-149	1	ALDH2	Monocytes/Macrophages
5.44001e-131	0.361534	0.586	0.422	1.37045e-126	1	ATP6V0D1	Monocytes/Macrophages
7.94114e-124	0.360915	0.609	0.421	2.00053e-119	1	CTSA	Monocytes/Macrophages
9.13663e-134	0.356454	0.527	0.288	2.3017e-129	1	CECR1	Monocytes/Macrophages
1.37015e-139	0.355482	0.321	0.139	3.45167e-135	1	C9orf72	Monocytes/Macrophages
1.81073698049963e-315	0.3517	0.792	0.428	4.56160860127466e-311	1	FCGR3A	Monocytes/Macrophages
7.29429e-126	0.350742	0.631	0.443	1.83758e-121	1	ATG3	Monocytes/Macrophages
4.28048e-139	0.34995	0.721	0.498	1.07834e-134	1	IFNGR2	Monocytes/Macrophages
0	0.344637	0.86	0.419	0	1	CD14	Monocytes/Macrophages
1.31048e-106	0.344632	0.279	0.12	3.30137e-102	1	SORL1	Monocytes/Macrophages
2.40429e-135	0.343871	0.304	0.124	6.05688e-131	1	HRH2	Monocytes/Macrophages
1.8453e-85	0.343214	0.48	0.339	4.64867e-81	1	ETS2	Monocytes/Macrophages
8.64186e-117	0.342386	0.513	0.337	2.17706e-112	1	ATP6V1B2	Monocytes/Macrophages
7.05751e-194	0.342265	0.952	0.851	1.77793e-189	1	ARPC3	Monocytes/Macrophages
2.03944e-133	0.341412	0.449	0.222	5.13777e-129	1	LRRC25	Monocytes/Macrophages
3.04749e-126	0.341184	0.441	0.25	7.67724e-122	1	SLC8A1	Monocytes/Macrophages
4.62079e-106	0.339739	0.326	0.196	1.16407e-101	1	ZFYVE16	Monocytes/Macrophages
7.57355e-80	0.337277	0.485	0.351	1.90793e-75	1	FOSL2	Monocytes/Macrophages
3.63476e-128	0.336706	0.387	0.181	9.1567e-124	1	EMILIN2	Monocytes/Macrophages
5.72335e-73	0.33567	0.483	0.361	1.44183e-68	1	CEBPB	Monocytes/Macrophages
5.1257e-96	0.334912	0.529	0.366	1.29127e-91	1	EFHD2	Monocytes/Macrophages
2.96691e-122	0.334675	0.637	0.414	7.47423e-118	1	CARD16	Monocytes/Macrophages
1.27408e-130	0.334221	0.463	0.238	3.20966e-126	1	FUOM	Monocytes/Macrophages
7.20101e-127	0.332598	0.389	0.182	1.81408e-122	1	ALOX5	Monocytes/Macrophages
5.26589e-107	0.331349	0.854	0.707	1.32658e-102	1	PNRC1	Monocytes/Macrophages
9.80751e-89	0.329571	0.641	0.444	2.47071e-84	1	NR4A1	Monocytes/Macrophages
6.01108e-107	0.327971	0.511	0.343	1.51431e-102	1	BID	Monocytes/Macrophages
6.28945e-140	0.327855	0.26	0.095	1.58444e-135	1	IRAK3	Monocytes/Macrophages
3.79057e-114	0.327049	0.806	0.61	9.5492e-110	1	LGALS3	Monocytes/Macrophages
1.59996e-271	0.324938	0.954	0.671	4.03063e-267	1	LAPTM5	Monocytes/Macrophages
2.39226e-102	0.324203	0.668	0.492	6.02657e-98	1	RNF149	Monocytes/Macrophages
1.28191e-109	0.32357	0.427	0.233	3.22939e-105	1	FAM49A	Monocytes/Macrophages
1.52054e-164	0.32286	0.284	0.093	3.83054e-160	1	CD300C	Monocytes/Macrophages
7.17377e-112	0.321037	0.401	0.253	1.80722e-107	1	RAB24	Monocytes/Macrophages
1.04032e-76	0.320266	0.373	0.256	2.62076e-72	1	WARS	Monocytes/Macrophages
1.40809e-87	0.318038	0.708	0.513	3.54726e-83	1	ATF3	Monocytes/Macrophages
4.35384e-108	0.317738	0.438	0.23	1.09682e-103	1	ACP5	Monocytes/Macrophages
2.43927e-99	0.317233	0.658	0.499	6.145e-95	1	MGAT1	Monocytes/Macrophages
3.70726e-82	0.316064	0.277	0.149	9.33934e-78	1	THAP2	Monocytes/Macrophages
2.67823e-113	0.315434	0.619	0.425	6.74699e-109	1	RGS19	Monocytes/Macrophages
1.68998e-83	0.313913	0.557	0.405	4.25741e-79	1	CFLAR	Monocytes/Macrophages
3.40329e-147	0.312348	0.936	0.789	8.57357e-143	1	GNG5	Monocytes/Macrophages
5.38129e-111	0.312246	0.682	0.488	1.35565e-106	1	PLSCR1	Monocytes/Macrophages
1.85516e-87	0.31138	0.522	0.362	4.67353e-83	1	SLC16A3	Monocytes/Macrophages
4.18216e-92	0.310658	0.572	0.384	1.05357e-87	1	CEBPD	Monocytes/Macrophages
7.72882e-116	0.310465	0.692	0.512	1.94704e-111	1	POLD4	Monocytes/Macrophages
3.77818e-270	0.308117	0.961	0.696	9.51798e-266	1	PSAP	Monocytes/Macrophages
1.31788e-59	0.307593	0.35	0.24	3.32001e-55	1	TFRC	Monocytes/Macrophages
3.17779e-91	0.307254	0.535	0.355	8.0055e-87	1	GLIPR2	Monocytes/Macrophages
1.69158e-86	0.305184	0.28	0.145	4.26143e-82	1	POU2F2	Monocytes/Macrophages
0	0.305098	0.926	0.529	0	1	CD68	Monocytes/Macrophages
1.04619e-289	0.304842	0.763	0.412	2.63557e-285	1	TMEM176A	Monocytes/Macrophages
4.23692e-70	0.304589	0.524	0.376	1.06736e-65	1	IVNS1ABP	Monocytes/Macrophages
1.44845e-110	0.302823	0.279	0.153	3.64893e-106	1	CREB5	Monocytes/Macrophages
1.88198e-163	0.302554	0.633	0.357	4.74108e-159	1	HLA-DMB	Monocytes/Macrophages
3.10087e-116	0.302137	0.466	0.249	7.81172e-112	1	LAT2	Monocytes/Macrophages
4.19141e-114	0.301376	0.721	0.56	1.0559e-109	1	LAMTOR2	Monocytes/Macrophages
3.3014e-121	0.29903	0.855	0.695	8.31689e-117	1	ATP6V0C	Monocytes/Macrophages
1.20325e-131	0.298857	0.258	0.097	3.03123e-127	1	BST1	Monocytes/Macrophages
3.55632e-99	0.298837	0.462	0.262	8.95907e-95	1	MYO1F	Monocytes/Macrophages
6.61054e-93	0.298472	0.667	0.503	1.66533e-88	1	LAP3	Monocytes/Macrophages
7.94883e-93	0.297943	0.424	0.259	2.00247e-88	1	TBXAS1	Monocytes/Macrophages
5.55199e-90	0.297718	0.469	0.274	1.39866e-85	1	SERPINB9	Monocytes/Macrophages
6.13977e-140	0.297526	0.76	0.517	1.54673e-135	1	GPSM3	Monocytes/Macrophages
2.21373e-118	0.297289	0.621	0.393	5.57684e-114	1	KCTD12	Monocytes/Macrophages
3.67734e-120	0.296612	0.313	0.185	9.26395e-116	1	CPPED1	Monocytes/Macrophages
3.33037e-135	0.296482	0.897	0.727	8.38987e-131	1	AP2S1	Monocytes/Macrophages
4.49678e-122	0.294511	0.966	0.832	1.13283e-117	1	FOS	Monocytes/Macrophages
6.99685e-96	0.291414	0.722	0.56	1.76265e-91	1	CMTM6	Monocytes/Macrophages
1.42581e-110	0.288205	0.483	0.267	3.5919e-106	1	SPINT2	Monocytes/Macrophages
4.07805e-85	0.28819	0.592	0.451	1.02734e-80	1	LIMS1	Monocytes/Macrophages
2.52625e-104	0.287627	0.833	0.674	6.36413e-100	1	LAMTOR4	Monocytes/Macrophages
6.49292e-76	0.287599	0.664	0.539	1.6357e-71	1	ZFAND5	Monocytes/Macrophages
5.47186e-91	0.287187	0.367	0.219	1.37847e-86	1	MYD88	Monocytes/Macrophages
3.26881e-94	0.287154	0.556	0.412	8.23478e-90	1	UBE2D1	Monocytes/Macrophages
2.07163e-98	0.286596	0.418	0.225	5.21885e-94	1	CD86	Monocytes/Macrophages
1.643e-86	0.285572	0.479	0.308	4.13905e-82	1	CASP1	Monocytes/Macrophages
1.29388e-83	0.284128	0.557	0.394	3.25954e-79	1	GNS	Monocytes/Macrophages
3.38448e-80	0.283371	0.718	0.563	8.52619e-76	1	HIF1A	Monocytes/Macrophages
1.78344e-84	0.282854	0.515	0.361	4.49283e-80	1	TCIRG1	Monocytes/Macrophages
5.02e-104	0.282612	0.792	0.607	1.26464e-99	1	GNAI2	Monocytes/Macrophages
1.04598e-85	0.28095	0.398	0.282	2.63502e-81	1	GNAQ	Monocytes/Macrophages
2.2858e-93	0.280193	0.327	0.158	5.7584e-89	1	PRKCB	Monocytes/Macrophages
4.04987e-88	0.278004	0.682	0.533	1.02024e-83	1	MOB1A	Monocytes/Macrophages
1.06828e-120	0.277682	0.738	0.511	2.69121e-116	1	RNASET2	Monocytes/Macrophages
2.35714e-138	0.277555	0.541	0.294	5.93811e-134	1	RNASE6	Monocytes/Macrophages
2.48593e-70	0.277	0.823	0.695	6.26256e-66	1	MCL1	Monocytes/Macrophages
6.47396e-69	0.276905	0.258	0.128	1.63092e-64	1	IRS2	Monocytes/Macrophages
4.95464e-94	0.276215	0.388	0.204	1.24817e-89	1	PARVG	Monocytes/Macrophages
1.48187e-79	0.274559	0.628	0.487	3.73312e-75	1	VASP	Monocytes/Macrophages
5.73591e-103	0.273883	0.442	0.238	1.44499e-98	1	LY86	Monocytes/Macrophages
7.77828e-80	0.273696	0.341	0.23	1.95951e-75	1	BACH1	Monocytes/Macrophages
3.13816e-96	0.271618	0.405	0.214	7.90565e-92	1	CD300A	Monocytes/Macrophages
3.43689e-83	0.271343	0.284	0.153	8.65822e-79	1	TET2	Monocytes/Macrophages
2.0055e-136	0.270672	0.657	0.404	5.05227e-132	1	HLA-DQA1	Monocytes/Macrophages
3.43501e-93	0.270459	0.747	0.585	8.65348e-89	1	FAM49B	Monocytes/Macrophages
5.6957e-88	0.27006	0.738	0.587	1.43486e-83	1	PGLS	Monocytes/Macrophages
1.46361e-84	0.270017	0.629	0.479	3.68712e-80	1	H2AFY	Monocytes/Macrophages
3.12702e-75	0.269889	0.37	0.269	7.8776e-71	1	TGIF1	Monocytes/Macrophages
6.37267e-84	0.268698	0.396	0.273	1.6054e-79	1	PAK1	Monocytes/Macrophages
2.03545e-78	0.264532	0.546	0.402	5.12771e-74	1	POLE4	Monocytes/Macrophages
1.07316e-265	0.262204	0.728	0.395	2.70351e-261	1	TMEM176B	Monocytes/Macrophages
7.24323e-78	0.259255	0.33	0.201	1.82472e-73	1	ODF3B	Monocytes/Macrophages
8.91171e-105	0.259084	0.373	0.182	2.24504e-100	1	CD33	Monocytes/Macrophages
1.76518e-60	0.259027	0.515	0.391	4.44685e-56	1	CHD1	Monocytes/Macrophages
1.32917e-103	0.258581	0.556	0.338	3.34844e-99	1	WAS	Monocytes/Macrophages
2.11224e-74	0.258314	0.539	0.398	5.32116e-70	1	CCDC88A	Monocytes/Macrophages
8.66526e-68	0.258091	0.312	0.167	2.18295e-63	1	ITGAM	Monocytes/Macrophages
6.46871e-116	0.257313	0.664	0.43	1.6296e-111	1	DOK2	Monocytes/Macrophages
4.46131e-267	0.255227	0.747	0.409	1.12389e-262	1	FCGR2A	Monocytes/Macrophages
1.05073e-100	0.254469	0.527	0.315	2.64701e-96	1	SIRPA	Monocytes/Macrophages
3.00371e-171	0.254391	0.848	0.585	7.56695e-167	1	HCST	Monocytes/Macrophages
1.53483e-73	0.254327	0.311	0.162	3.86655e-69	1	PTAFR	Monocytes/Macrophages
1.24226e-71	0.253346	0.7	0.566	3.1295e-67	1	ACTR2	Monocytes/Macrophages
1.19049e-113	0.252528	0.557	0.33	2.99907e-109	1	CXCL16	Monocytes/Macrophages
0	2.87859	0.756	0.022	0	10	IGFBP3	Endothelial
0	2.69771	0.977	0.014	0	10	RAMP2	Endothelial
0	2.61608	0.944	0.009	0	10	PLVAP	Endothelial
0	2.41874	0.931	0.004	0	10	AQP1	Endothelial
0	2.41783	0.94	0.003	0	10	VWF	Endothelial
8.2977e-239	2.41609	0.462	0.058	2.09036e-234	10	IGFBP5	Endothelial
0	2.37811	0.94	0.042	0	10	COL4A1	Endothelial
0	2.31883	0.985	0.04	0	10	SPARCL1	Endothelial
0	2.26445	0.965	0.072	0	10	HSPG2	Endothelial
0	2.24728	0.958	0.045	0	10	COL4A2	Endothelial
0	2.14047	0.971	0.154	0	10	GNG11	Endothelial
0	2.1148	0.989	0.245	0	10	PECAM1	Endothelial
0	2.05196	0.969	0.277	0	10	A2M	Endothelial
0	2.04381	0.997	0.235	0	10	SPARC	Endothelial
0	2.01492	0.996	0.313	0	10	IGFBP7	Endothelial
0	1.99773	0.952	0.021	0	10	ESAM	Endothelial
0	1.97943	0.83	0.01	0	10	RAMP3	Endothelial
0	1.97016	0.87	0.104	0	10	ID1	Endothelial
0	1.92772	0.967	0.185	0	10	NPDC1	Endothelial
0	1.84847	0.89	0.003	0	10	CLEC14A	Endothelial
0	1.81761	0.94	0.143	0	10	EGFL7	Endothelial
0	1.81101	0.681	0.003	0	10	CLDN5	Endothelial
0	1.80195	0.875	0.007	0	10	CD34	Endothelial
0	1.79768	0.971	0.181	0	10	CRIP2	Endothelial
0	1.78132	0.794	0.014	0	10	COL15A1	Endothelial
0	1.77456	0.896	0.003	0	10	CDH5	Endothelial
0	1.75375	0.809	0.008	0	10	FLT1	Endothelial
0	1.75243	0.802	0.003	0	10	PCDH17	Endothelial
0	1.69711	0.904	0.004	0	10	ADGRL4	Endothelial
0	1.69433	0.696	0.077	0	10	RBP7	Endothelial
0	1.68943	0.972	0.357	0	10	APP	Endothelial
0	1.68513	0.802	0.008	0	10	FAM167B	Endothelial
0	1.67379	0.946	0.21	0	10	TCF4	Endothelial
0	1.66109	0.861	0.004	0	10	CXorf36	Endothelial
0	1.65264	0.838	0.025	0	10	INSR	Endothelial
0	1.65241	0.896	0.03	0	10	CALCRL	Endothelial
0	1.63888	0.875	0.011	0	10	CYYR1	Endothelial
0	1.62698	0.643	0.005	0	10	STC1	Endothelial
0	1.61584	0.944	0.165	0	10	SPTBN1	Endothelial
0	1.60638	0.438	0.005	0	10	IGF2	Endothelial
0	1.60289	0.692	0.003	0	10	APLNR	Endothelial
0	1.5942	0.914	0.278	0	10	MARCKSL1	Endothelial
0	1.59196	0.946	0.371	0	10	ID3	Endothelial
0	1.58692	0.764	0.133	0	10	PLPP1	Endothelial
0	1.57016	0.746	0.084	0	10	SLC9A3R2	Endothelial
0	1.56943	0.789	0.075	0	10	ADAMTS1	Endothelial
0	1.5593	0.795	0.003	0	10	PODXL	Endothelial
0	1.50938	0.961	0.376	0	10	ENG	Endothelial
0	1.46421	0.821	0.017	0	10	ADGRF5	Endothelial
0	1.4387	0.862	0.082	0	10	BCAM	Endothelial
0	1.43555	0.988	0.647	0	10	SEPW1	Endothelial
0	1.43531	0.989	0.435	0	10	IGFBP4	Endothelial
0	1.43176	0.94	0.174	0	10	PTRF	Endothelial
0	1.43007	0.927	0.146	0	10	TM4SF1	Endothelial
0	1.41629	0.927	0.188	0	10	PDLIM1	Endothelial
0	1.40771	0.83	0.098	0	10	HYAL2	Endothelial
0	1.3924	0.894	0.204	0	10	TSC22D1	Endothelial
0	1.3851	0.806	0.055	0	10	NID1	Endothelial
0	1.38501	0.862	0.111	0	10	ICAM2	Endothelial
0	1.38015	0.855	0.105	0	10	ITGA6	Endothelial
0	1.36367	0.89	0.135	0	10	EMP1	Endothelial
0	1.35617	0.907	0.205	0	10	EPAS1	Endothelial
0	1.34908	0.726	0.004	0	10	LINC01235	Endothelial
0	1.34889	0.793	0.003	0	10	EMCN	Endothelial
0	1.34018	0.83	0.044	0	10	LDB2	Endothelial
0	1.33919	0.987	0.765	0	10	FKBP1A	Endothelial
0	1.33322	0.878	0.208	0	10	ADAM15	Endothelial
0	1.32293	0.817	0.065	0	10	NFIB	Endothelial
0	1.32089	0.813	0.036	0	10	S1PR1	Endothelial
0	1.30978	0.873	0.123	0	10	ARHGAP29	Endothelial
0	1.30759	0.799	0.003	0	10	TIE1	Endothelial
0	1.29783	0.733	0.047	0	10	MCAM	Endothelial
0	1.28862	0.718	0.002	0	10	DLL4	Endothelial
0	1.28702	0.641	0.037	0	10	MGP	Endothelial
0	1.27721	0.742	0.044	0	10	SPRY1	Endothelial
0	1.27333	0.76	0.002	0	10	KDR	Endothelial
2.00763e-297	1.27005	0.441	0.022	5.05761e-293	10	GJA4	Endothelial
0	1.26772	0.979	0.573	0	10	CCDC85B	Endothelial
0	1.26468	0.79	0.007	0	10	MMRN2	Endothelial
0	1.25841	0.766	0.124	0	10	HEG1	Endothelial
0	1.24428	0.935	0.232	0	10	CAV1	Endothelial
0	1.24334	0.744	0.021	0	10	NOTCH4	Endothelial
0	1.23116	0.72	0.003	0	10	SOX18	Endothelial
0	1.22082	0.784	0.093	0	10	TGM2	Endothelial
0	1.21869	0.776	0.013	0	10	PALMD	Endothelial
0	1.21664	0.733	0.015	0	10	EFNA1	Endothelial
0	1.19799	0.679	0.111	0	10	PXDN	Endothelial
1.04848239845329e-317	1.1943	0.996	0.49	2.64133685818354e-313	10	IFI27	Endothelial
0	1.18823	0.934	0.406	0	10	TGFBR2	Endothelial
0	1.18495	0.693	0.004	0	10	MALL	Endothelial
0	1.1767	0.672	0.006	0	10	THSD7A	Endothelial
0	1.16777	0.714	0.058	0	10	TSPAN13	Endothelial
0	1.16603	0.538	0.002	0	10	SLCO2A1	Endothelial
0	1.1537	0.845	0.16	0	10	PRKCDBP	Endothelial
5.40262e-267	1.14968	0.793	0.412	1.36103e-262	10	DUSP23	Endothelial
0	1.14437	0.948	0.373	0	10	CD59	Endothelial
0	1.14416	0.742	0.032	0	10	MTUS1	Endothelial
0	1.14232	0.649	0.043	0	10	EFNB2	Endothelial
0	1.10852	0.699	0.014	0	10	ADAMTS9	Endothelial
0	1.09762	0.726	0.013	0	10	ADCY4	Endothelial
0	1.09597	0.676	0.002	0	10	PTPRB	Endothelial
0	1.0825	0.7	0.091	0	10	PIK3R3	Endothelial
0	1.07229	0.684	0.004	0	10	RAPGEF5	Endothelial
0	1.06987	0.997	0.786	0	10	IFITM3	Endothelial
1.46024e-306	1.06807	0.923	0.492	3.67863e-302	10	GSN	Endothelial
0	1.06213	0.797	0.13	0	10	WWTR1	Endothelial
0	1.05757	0.6	0.016	0	10	C8orf4	Endothelial
0	1.05304	0.656	0.042	0	10	PLPP3	Endothelial
1.38005e-236	1.04365	0.977	0.572	3.47661e-232	10	IFITM1	Endothelial
0	1.04092	0.696	0.026	0	10	DOCK9	Endothelial
0	1.03637	0.619	0.026	0	10	TMEM88	Endothelial
1.59054e-293	1.033	0.752	0.197	4.00689e-289	10	MGLL	Endothelial
0	1.02146	0.681	0.027	0	10	SYNPO	Endothelial
7.53493e-285	1.02127	0.894	0.424	1.8982e-280	10	STOM	Endothelial
0	1.01778	0.704	0.011	0	10	FZD4	Endothelial
0	1.01649	0.471	0.013	0	10	IL33	Endothelial
1.88311e-282	1.01478	0.924	0.371	4.74394e-278	10	CD93	Endothelial
0	1.00929	0.757	0.123	0	10	ECE1	Endothelial
0	1.00716	0.635	0.002	0	10	PREX2	Endothelial
0	1.00536	0.644	0.047	0	10	SDPR	Endothelial
0	0.99742	0.699	0.051	0	10	PTPRM	Endothelial
0	0.991478	0.578	0.001	0	10	INHBB	Endothelial
0	0.981888	0.789	0.169	0	10	ELK3	Endothelial
0	0.975403	0.643	0.005	0	10	HOXD9	Endothelial
1.60974e-199	0.974276	0.489	0.083	4.05526e-195	10	JAG1	Endothelial
0	0.969554	0.507	0.018	0	10	CYTL1	Endothelial
0	0.965213	0.713	0.109	0	10	HTRA1	Endothelial
1.28032566715817e-317	0.961825	0.738	0.128	3.22539642070487e-313	10	COL18A1	Endothelial
0	0.955261	0.718	0.117	0	10	BACE2	Endothelial
3.63092e-293	0.950535	0.713	0.16	9.14701e-289	10	PLK2	Endothelial
0	0.948861	0.636	0.016	0	10	LMCD1	Endothelial
0	0.946287	0.677	0.03	0	10	TMEM204	Endothelial
0	0.937664	0.579	0.004	0	10	VWA1	Endothelial
1.61063860550225e-311	0.932839	0.656	0.138	4.05752e-307	10	MYO1E	Endothelial
0	0.930636	0.623	0.003	0	10	JAM2	Endothelial
0	0.924353	0.59	0.05	0	10	ARL15	Endothelial
2.13314e-264	0.923964	0.566	0.1	5.37381e-260	10	TP53I11	Endothelial
0	0.921456	0.487	0.016	0	10	ANGPT2	Endothelial
0	0.919694	0.55	0.002	0	10	TM4SF18	Endothelial
6.59848e-271	0.916012	0.746	0.155	1.66229e-266	10	PRSS23	Endothelial
1.86941e-297	0.915217	0.673	0.11	4.70943e-293	10	LAMA4	Endothelial
0	0.908758	0.568	0.002	0	10	SOX17	Endothelial
0	0.908404	0.616	0.002	0	10	ROBO4	Endothelial
1.83263e-299	0.907258	0.769	0.181	4.61676e-295	10	ITGA5	Endothelial
0	0.895956	0.59	0.031	0	10	GJA1	Endothelial
0	0.895722	0.712	0.101	0	10	RBPMS	Endothelial
4.38723e-269	0.895689	0.754	0.215	1.10523e-264	10	SH3BP5	Endothelial
2.74761e-292	0.892695	0.815	0.267	6.92178e-288	10	MGST2	Endothelial
0	0.89138	0.595	0.071	0	10	CRIM1	Endothelial
0	0.890829	0.713	0.089	0	10	TJP1	Endothelial
2.3179e-198	0.889352	0.598	0.122	5.83926e-194	10	CYR61	Endothelial
5.59684e-295	0.885123	0.616	0.1	1.40996e-290	10	TNFRSF10D	Endothelial
0	0.878722	0.591	0.011	0	10	KIAA1462	Endothelial
1.34042e-274	0.869942	0.552	0.062	3.37679e-270	10	PDK4	Endothelial
7.80854e-257	0.867443	0.904	0.426	1.96713e-252	10	RAB13	Endothelial
0	0.858809	0.704	0.116	0	10	PKIG	Endothelial
1.60675e-251	0.857817	0.797	0.281	4.04772e-247	10	PLXND1	Endothelial
0	0.848037	0.583	0.029	0	10	TINAGL1	Endothelial
0	0.847542	0.454	0.013	0	10	HEY1	Endothelial
0	0.846501	0.648	0.078	0	10	MAST4	Endothelial
0	0.846327	0.669	0.05	0	10	ACVRL1	Endothelial
0	0.841286	0.691	0.12	0	10	LAMC1	Endothelial
0	0.840681	0.556	0.01	0	10	TSHZ2	Endothelial
0	0.836134	0.574	0.012	0	10	HOXD8	Endothelial
2.52496e-236	0.836058	0.955	0.523	6.36087e-232	10	ITGB1	Endothelial
4.83507462989619e-319	0.835911	0.517	0.078	1.21805200076345e-314	10	MECOM	Endothelial
1.63511e-289	0.835035	0.801	0.178	4.11917e-285	10	CNN3	Endothelial
0	0.83333	0.584	0.05	0	10	NRN1	Endothelial
5.6955e-254	0.826054	0.699	0.195	1.43481e-249	10	SWAP70	Endothelial
7.80553e-254	0.819744	0.799	0.22	1.96637e-249	10	S100A13	Endothelial
0	0.819196	0.668	0.125	5.54254e-304	10	BMPR2	Endothelial
0	0.816409	0.313	0.002	0	10	ALPL	Endothelial
0	0.815024	0.552	0.002	0	10	RP11-536O18.1	Endothelial
0	0.813767	0.568	0.012	0	10	AFAP1L1	Endothelial
0	0.812239	0.608	0.041	0	10	JUP	Endothelial
0	0.811476	0.604	0.009	0	10	GALNT18	Endothelial
1.65892e-236	0.807116	0.623	0.12	4.17916e-232	10	SOX4	Endothelial
7.9153e-260	0.806852	0.874	0.267	1.99402e-255	10	SERPINH1	Endothelial
0	0.805429	0.574	0.042	0	10	PTP4A3	Endothelial
0	0.804556	0.335	0.001	0	10	FCN3	Endothelial
3.37913e-197	0.804551	0.611	0.148	8.5127e-193	10	CD9	Endothelial
0	0.804129	0.879	0.204	0	10	S100A16	Endothelial
6.1567e-150	0.801384	0.631	0.282	1.55099e-145	10	PRCP	Endothelial
0	0.801204	0.586	0.001	0	10	MYCT1	Endothelial
0	0.800429	0.635	0.081	0	10	PTPRK	Endothelial
1.49907e-206	0.799637	0.574	0.126	3.77645e-202	10	MMP2	Endothelial
1.79801e-185	0.796379	0.466	0.09	4.52956e-181	10	RCAN1	Endothelial
0	0.795794	0.618	0.019	0	10	GPR4	Endothelial
8.23677e-235	0.795666	0.602	0.119	2.07501e-230	10	MYO1B	Endothelial
0	0.793231	0.523	0.021	0	10	ADAMTS4	Endothelial
0	0.790117	0.598	0.007	0	10	RHOJ	Endothelial
0	0.788842	0.567	0.002	0	10	ERG	Endothelial
0	0.787078	0.612	0.041	0	10	SULF2	Endothelial
3.90424e-230	0.787038	0.64	0.14	9.83555e-226	10	UACA	Endothelial
2.03916208073704e-318	0.785202	0.592	0.082	5.13705711379274e-314	10	FLNB	Endothelial
6.5285e-214	0.781159	0.64	0.149	1.64466e-209	10	RGS3	Endothelial
1.3172e-289	0.778428	0.732	0.136	3.31829e-285	10	CAV2	Endothelial
1.06537e-196	0.776726	0.975	0.818	2.68387e-192	10	SRP14	Endothelial
2.36466e-192	0.776064	0.633	0.18	5.95706e-188	10	MCTP1	Endothelial
0	0.774867	0.523	0.011	0	10	MPZL2	Endothelial
0	0.773156	0.57	0.041	0	10	RASGRP3	Endothelial
0	0.772614	0.566	0.002	0	10	TSPAN18	Endothelial
2.31874e-103	0.768999	0.398	0.099	5.84137e-99	10	CXCL12	Endothelial
0	0.76888	0.547	0.018	0	10	LIMS2	Endothelial
0	0.766665	0.633	0.055	0	10	IPO11	Endothelial
1.62065e-268	0.764674	0.685	0.126	4.08275e-264	10	FSTL1	Endothelial
0	0.758178	0.596	0.026	0	10	CSGALNACT1	Endothelial
0	0.757108	0.543	0.034	0	10	PLCB1	Endothelial
0	0.756463	0.541	0.012	0	10	CD200	Endothelial
0	0.755534	0.541	0.016	0	10	IL3RA	Endothelial
0	0.754615	0.635	0.098	0	10	RAI14	Endothelial
1.93481e-283	0.754545	0.679	0.132	4.87417e-279	10	EMP2	Endothelial
0	0.752786	0.436	0.008	0	10	ACKR3	Endothelial
1.15018482351842e-320	0.748768	0.606	0.083	2.89754560740761e-316	10	ARHGEF12	Endothelial
0	0.747739	0.386	0.001	0	10	BTNL9	Endothelial
0	0.74449	0.533	0.02	0	10	DOCK6	Endothelial
0	0.744029	0.518	0.018	0	10	APOLD1	Endothelial
0	0.742086	0.537	0.044	0	10	EPHB4	Endothelial
3.92217e-271	0.7417	0.598	0.102	9.88073e-267	10	LAMB1	Endothelial
1.36348024041505e-315	0.73967	0.578	0.082	3.4348794216536e-311	10	SMAD1	Endothelial
1.40635e-155	0.739294	0.376	0.072	3.54287e-151	10	C10orf10	Endothelial
5.24505e-200	0.730651	0.741	0.275	1.32133e-195	10	RDX	Endothelial
2.54186e-185	0.728428	0.784	0.294	6.40346e-181	10	UTRN	Endothelial
0	0.727164	0.503	0.008	0	10	FILIP1	Endothelial
3.81428e-165	0.727094	0.825	0.399	9.60893e-161	10	ARGLU1	Endothelial
4.40651e-215	0.726996	0.794	0.307	1.11009e-210	10	PVRL2	Endothelial
4.17053e-244	0.724982	0.647	0.121	1.05064e-239	10	SNRK	Endothelial
2.15781e-214	0.724939	0.916	0.505	5.43596e-210	10	EID1	Endothelial
5.1244e-148	0.724314	0.688	0.278	1.29094e-143	10	CARHSP1	Endothelial
1.29637e-249	0.723699	0.417	0.027	3.26582e-245	10	PGF	Endothelial
1.53185e-256	0.722708	0.724	0.164	3.85903e-252	10	SLC44A2	Endothelial
0	0.72196	0.498	0.002	0	10	BCL6B	Endothelial
0	0.719239	0.556	0.05	0	10	TNS2	Endothelial
4.70849e-84	0.717258	0.7	0.345	1.18616e-79	10	STMN1	Endothelial
6.11808681034221e-312	0.716373	0.537	0.051	1.54127e-307	10	SNCG	Endothelial
1.81167e-186	0.715634	0.936	0.499	4.56395e-182	10	VAMP5	Endothelial
0	0.712642	0.471	0.041	0	10	NES	Endothelial
5.43472210425371e-323	0.71262	0.434	0.04	1.3691151925036e-318	10	VEGFC	Endothelial
0	0.709566	0.499	0.019	0	10	SOX7	Endothelial
7.3133e-179	0.708821	0.396	0.089	1.84237e-174	10	UNC5B	Endothelial
9.56569e-235	0.706952	0.619	0.124	2.40979e-230	10	ZEB1	Endothelial
2.45179e-179	0.706323	0.936	0.561	6.17655e-175	10	MYH9	Endothelial
0	0.705621	0.539	0.034	0	10	GRB10	Endothelial
0	0.705452	0.53	0.04	0	10	RPS6KA2	Endothelial
4.6415e-191	0.702023	0.73	0.254	1.16929e-186	10	PDLIM5	Endothelial
0	0.700939	0.445	0.01	0	10	NUAK1	Endothelial
5.36163e-181	0.700519	0.463	0.086	1.3507e-176	10	NR2F2	Endothelial
1.06644e-252	0.700113	0.527	0.094	2.68657e-248	10	MYO10	Endothelial
0	0.697783	0.336	0.003	0	10	NOV	Endothelial
2.47592e-260	0.696369	0.664	0.117	6.23733e-256	10	ETS1	Endothelial
8.40800916092633e-320	0.695654	0.529	0.039	2.11814566782056e-315	10	ITGA1	Endothelial
4.74134e-170	0.695632	0.795	0.365	1.19444e-165	10	SEC14L1	Endothelial
3.88992e-228	0.692981	0.578	0.113	9.79947e-224	10	SEPN1	Endothelial
2.14512e-173	0.689886	0.725	0.254	5.40398e-169	10	SPTAN1	Endothelial
6.21492e-180	0.687724	0.746	0.285	1.56566e-175	10	IL6ST	Endothelial
2.64024e-267	0.687292	0.74	0.157	6.6513e-263	10	TIMP3	Endothelial
5.24736e-155	0.687235	0.744	0.314	1.32192e-150	10	MRPL17	Endothelial
0	0.685576	0.438	0.004	0	10	JAG2	Endothelial
6.17376e-164	0.685469	0.651	0.207	1.55529e-159	10	C1orf54	Endothelial
7.54883e-80	0.684892	0.474	0.2	1.9017e-75	10	ENPP2	Endothelial
0	0.684536	0.448	0.004	0	10	SEMA3F	Endothelial
0	0.684321	0.463	0.002	0	10	MCF2L	Endothelial
0	0.682793	0.535	0.013	0	10	MAGI1	Endothelial
9.68154e-147	0.682072	0.768	0.368	2.43897e-142	10	MLEC	Endothelial
4.35571e-132	0.680788	0.734	0.3	1.09729e-127	10	FSCN1	Endothelial
4.18946e-169	0.679735	0.79	0.323	1.05541e-164	10	NRP1	Endothelial
0	0.675594	0.452	0.021	0	10	HECW2	Endothelial
9.66189e-241	0.674643	0.575	0.091	2.43402e-236	10	NOTCH1	Endothelial
3.41829e-186	0.671943	0.645	0.166	8.61134e-182	10	ENTPD1	Endothelial
2.00512e-236	0.667236	0.497	0.075	5.05131e-232	10	EFNB1	Endothelial
1.55538e-181	0.666138	0.633	0.189	3.91832e-177	10	SLC29A1	Endothelial
2.45985e-232	0.659367	0.582	0.116	6.19685e-228	10	NFIA	Endothelial
7.81605e-140	0.658562	0.659	0.258	1.96902e-135	10	EFCAB14	Endothelial
1.14691e-251	0.6545	0.608	0.112	2.88931e-247	10	PPFIBP1	Endothelial
6.45951e-187	0.64945	0.465	0.092	1.62728e-182	10	CFH	Endothelial
3.76032e-235	0.649439	0.709	0.162	9.47301e-231	10	PPIC	Endothelial
0	0.648724	0.467	0.034	0	10	NOS3	Endothelial
3.00823e-171	0.645995	0.878	0.41	7.57834e-167	10	CYB5R3	Endothelial
3.10348e-202	0.645994	0.655	0.173	7.8183e-198	10	LUZP1	Endothelial
1.2787e-275	0.644405	0.442	0.044	3.22131e-271	10	CDH13	Endothelial
0	0.6442	0.473	0	0	10	ARHGEF15	Endothelial
4.07825e-211	0.64417	0.627	0.144	1.02739e-206	10	HDAC7	Endothelial
5.34244e-280	0.644127	0.539	0.073	1.34587e-275	10	NDST1	Endothelial
2.83332e-224	0.643209	0.608	0.112	7.1377e-220	10	DYSF	Endothelial
5.31893e-145	0.64105	0.981	0.855	1.33995e-140	10	CALM1	Endothelial
1.09462e-241	0.640879	0.556	0.096	2.75756e-237	10	C4orf32	Endothelial
9.38384e-164	0.64066	0.718	0.267	2.36398e-159	10	CLIC4	Endothelial
0	0.637674	0.456	0.017	0	10	ANGPTL2	Endothelial
0	0.635355	0.365	0.006	0	10	CLEC3B	Endothelial
5.39055e-125	0.634094	0.709	0.294	1.35799e-120	10	TMEM2	Endothelial
8.80099e-181	0.633011	0.7	0.21	2.21714e-176	10	PON2	Endothelial
5.80508e-212	0.632244	0.641	0.139	1.46241e-207	10	EHD2	Endothelial
1.4028e-86	0.630255	0.296	0.06	3.53393e-82	10	CTGF	Endothelial
1.68317e-186	0.627323	0.641	0.157	4.24025e-182	10	NNMT	Endothelial
6.6167e-269	0.626919	0.317	0.008	1.66688e-264	10	ADAMTS5	Endothelial
0	0.623873	0.458	0.004	0	10	NOSTRIN	Endothelial
5.46697e-154	0.619629	0.819	0.395	1.37724e-149	10	PEA15	Endothelial
3.74384e-174	0.612296	0.582	0.147	9.43147e-170	10	PIK3C2A	Endothelial
2.4063e-180	0.61175	0.692	0.214	6.06195e-176	10	RHOC	Endothelial
5.40877e-154	0.611741	0.648	0.213	1.36258e-149	10	SNHG7	Endothelial
3.85979e-181	0.608744	0.337	0.029	9.72358e-177	10	CA2	Endothelial
0	0.606168	0.479	0.012	0	10	SHE	Endothelial
1.84105015587067e-317	0.605581	0.489	0.045	4.6379735526694e-313	10	LAMA5	Endothelial
4.05392e-238	0.604998	0.465	0.044	1.02126e-233	10	RALGAPA2	Endothelial
1.83684e-165	0.604934	0.628	0.179	4.62738e-161	10	MAP4K4	Endothelial
8.59568e-251	0.603833	0.413	0.026	2.16542e-246	10	C11orf96	Endothelial
5.29259e-194	0.600149	0.538	0.094	1.33331e-189	10	CTHRC1	Endothelial
2.9544e-207	0.597695	0.863	0.314	7.44273e-203	10	NGFRAP1	Endothelial
3.20475e-199	0.59622	0.558	0.101	8.07342e-195	10	NDRG1	Endothelial
0	0.595831	0.299	0.001	0	10	SEMA3G	Endothelial
2.27057e-181	0.595548	0.657	0.187	5.72001e-177	10	VGLL4	Endothelial
2.42062e-130	0.594348	0.858	0.547	6.09802e-126	10	GABARAPL2	Endothelial
0	0.594345	0.44	0.004	0	10	RASIP1	Endothelial
1.17862e-134	0.594345	0.737	0.307	2.96919e-130	10	MIDN	Endothelial
9.88131291682493e-324	0.593023	0.506	0.035	2.48930035000654e-319	10	ABLIM1	Endothelial
7.07845e-213	0.592137	0.55	0.093	1.7832e-208	10	F2R	Endothelial
1.11286e-269	0.591384	0.502	0.047	2.80351e-265	10	KIAA0355	Endothelial
0	0.590333	0.441	0.001	0	10	NPR1	Endothelial
1.61327e-203	0.589995	0.551	0.108	4.06415e-199	10	PLS3	Endothelial
8.42085e-264	0.589699	0.51	0.066	2.12138e-259	10	TSPAN9	Endothelial
0	0.589561	0.506	0.034	6.67467e-305	10	ADGRG1	Endothelial
6.12203e-151	0.58895	0.776	0.317	1.54226e-146	10	MEF2C	Endothelial
1.56422e-215	0.588791	0.554	0.105	3.94059e-211	10	TNFAIP1	Endothelial
3.99935e-229	0.587982	0.511	0.085	1.00752e-224	10	PTPN14	Endothelial
1.87453e-186	0.582972	0.424	0.059	4.7223e-182	10	LXN	Endothelial
0	0.582058	0.481	0.011	0	10	PLEKHG1	Endothelial
1.40783e-75	0.581803	0.667	0.383	3.54659e-71	10	IVNS1ABP	Endothelial
2.55276e-278	0.579677	0.489	0.049	6.43092e-274	10	FNBP1L	Endothelial
3.69906e-241	0.57939	0.509	0.08	9.31866e-237	10	APBB2	Endothelial
4.13579e-224	0.578676	0.546	0.081	1.04189e-219	10	NREP	Endothelial
0	0.576567	0.428	0.001	0	10	HSPA12B	Endothelial
8.15754e-167	0.575603	0.534	0.125	2.05505e-162	10	ANKRD28	Endothelial
3.28726e-88	0.575554	0.679	0.32	8.28128e-84	10	RGCC	Endothelial
0	0.575362	0.421	0.011	0	10	GPR146	Endothelial
1.34118e-200	0.574988	0.511	0.081	3.37869e-196	10	ARHGAP31	Endothelial
1.11013e-126	0.574703	0.839	0.425	2.79664e-122	10	CD81	Endothelial
2.05787e-218	0.574605	0.475	0.077	5.18417e-214	10	LRRC8A	Endothelial
7.64501e-173	0.573408	0.538	0.11	1.92593e-168	10	LMO2	Endothelial
7.1019e-155	0.573351	0.995	0.859	1.78911e-150	10	IFITM2	Endothelial
1.16874e-154	0.571673	0.453	0.097	2.94429e-150	10	FBN1	Endothelial
5.49234e-218	0.57166	0.665	0.163	1.38363e-213	10	MAP1B	Endothelial
6.6641e-180	0.569798	0.521	0.117	1.67882e-175	10	TMEM184B	Endothelial
1.77033e-266	0.568083	0.498	0.046	4.45982e-262	10	TMEM255B	Endothelial
3.04212e-72	0.565709	0.729	0.411	7.66371e-68	10	EGR1	Endothelial
2.92803e-119	0.565488	0.79	0.415	7.3763e-115	10	RAB11A	Endothelial
5.86479e-183	0.565433	0.485	0.095	1.47746e-178	10	DLC1	Endothelial
6.00564e-226	0.565172	0.499	0.072	1.51294e-221	10	COX7A1	Endothelial
1.23281e-116	0.565133	0.827	0.44	3.10569e-112	10	XIST	Endothelial
6.54344e-174	0.564426	0.482	0.081	1.64842e-169	10	PCDH12	Endothelial
3.10695e-119	0.561856	0.993	0.874	7.82702e-115	10	MT-ATP8	Endothelial
8.53477e-127	0.561778	0.803	0.4	2.15008e-122	10	MACF1	Endothelial
8.95145e-119	0.559768	0.728	0.35	2.25505e-114	10	UBE2J1	Endothelial
5.1734e-115	0.558126	0.554	0.181	1.30328e-110	10	HES1	Endothelial
5.1751e-205	0.557939	0.452	0.061	1.30371e-200	10	TNFAIP8L1	Endothelial
8.46948e-117	0.557156	0.726	0.311	2.13363e-112	10	KLF2	Endothelial
1.11384e-136	0.556869	0.695	0.268	2.806e-132	10	CTNNB1	Endothelial
8.27361e-293	0.556862	0.272	0.001	2.08429e-288	10	MMRN1	Endothelial
0	0.5561	0.404	0	0	10	TEK	Endothelial
1.20273e-147	0.554785	0.618	0.195	3.02993e-143	10	PXN	Endothelial
4.06253e-167	0.553544	0.6	0.16	1.02343e-162	10	PTK2	Endothelial
1.67235e-161	0.552896	0.554	0.127	4.21298e-157	10	TFPI	Endothelial
8.47719e-148	0.548657	0.895	0.441	2.13557e-143	10	LMNA	Endothelial
1.37146e-217	0.548284	0.493	0.086	3.45497e-213	10	LAPTM4B	Endothelial
4.76866e-152	0.547512	0.583	0.174	1.20132e-147	10	TRIOBP	Endothelial
1.04553e-266	0.547351	0.437	0.028	2.6339e-262	10	FAM43A	Endothelial
1.1494e-112	0.547295	0.886	0.577	2.89557e-108	10	GNAS	Endothelial
6.38178e-244	0.547149	0.457	0.056	1.6077e-239	10	PKP4	Endothelial
1.55178e-217	0.545319	0.525	0.094	3.90925e-213	10	NCKAP1	Endothelial
6.67378e-199	0.543648	0.446	0.065	1.68126e-194	10	C9orf3	Endothelial
1.12044e-127	0.542865	0.649	0.243	2.82262e-123	10	CMIP	Endothelial
9.44705e-191	0.542212	0.41	0.07	2.3799e-186	10	ZNF385D	Endothelial
9.24084e-110	0.541849	0.712	0.324	2.32795e-105	10	SLC38A2	Endothelial
3.2142e-118	0.541236	0.648	0.246	8.09722e-114	10	CD320	Endothelial
0	0.540586	0.414	0.004	0	10	KANK3	Endothelial
4.07746e-197	0.539512	0.554	0.104	1.02719e-192	10	YES1	Endothelial
3.05634e-121	0.538826	0.792	0.401	7.69953e-117	10	MRPL33	Endothelial
1.65574e-205	0.538767	0.486	0.085	4.17115e-201	10	RASAL2	Endothelial
1.75988e-258	0.537857	0.433	0.049	4.43349e-254	10	TANC1	Endothelial
0	0.537617	0.425	0.009	0	10	GPRC5B	Endothelial
3.4691e-199	0.536962	0.651	0.154	8.73935e-195	10	SYNE2	Endothelial
0	0.536309	0.459	0.006	0	10	FGD5	Endothelial
1.0151e-147	0.535366	0.639	0.207	2.55724e-143	10	MAP3K11	Endothelial
0	0.532758	0.408	0.001	0	10	FLT4	Endothelial
4.34329e-212	0.53249	0.562	0.097	1.09416e-207	10	PITPNC1	Endothelial
1.12878e-171	0.530725	0.535	0.119	2.84363e-167	10	PLEKHA1	Endothelial
7.25424e-205	0.530045	0.424	0.045	1.82749e-200	10	HLX	Endothelial
3.0925e-158	0.52831	0.371	0.048	7.79063e-154	10	EDNRB	Endothelial
0	0.528219	0.417	0.002	0	10	SHANK3	Endothelial
3.52078738430854e-317	0.527401	0.426	0.015	8.86956757855007e-313	10	DCHS1	Endothelial
2.03992e-162	0.527304	0.538	0.132	5.13897e-158	10	FKBP9	Endothelial
7.64302e-290	0.525573	0.39	0.026	1.92543e-285	10	LRP6	Endothelial
3.82404e-83	0.5254	0.535	0.227	9.63352e-79	10	NUDT4	Endothelial
2.62427e-156	0.52523	0.697	0.23	6.61107e-152	10	SHC1	Endothelial
2.20498e-157	0.524907	0.542	0.14	5.55479e-153	10	CSNK1E	Endothelial
3.64821e-192	0.524566	0.801	0.274	9.19058e-188	10	RCN1	Endothelial
1.48848e-251	0.524129	0.367	0.034	3.74979e-247	10	TMTC1	Endothelial
0	0.523965	0.405	0.013	1.17826e-304	10	PIK3C2B	Endothelial
6.03169e-123	0.52184	0.713	0.313	1.5195e-118	10	HEBP1	Endothelial
4.81632e-159	0.521342	0.55	0.141	1.21333e-154	10	INPP1	Endothelial
7.16865e-142	0.518764	0.575	0.158	1.80593e-137	10	FAM213A	Endothelial
6.27399e-227	0.518435	0.401	0.053	1.58054e-222	10	PTPRG	Endothelial
6.01248e-165	0.518191	0.471	0.096	1.51466e-160	10	CRYBG3	Endothelial
5.55957e-255	0.518126	0.817	0.224	1.40057e-250	10	CALD1	Endothelial
1.01224e-235	0.516956	0.473	0.047	2.55004e-231	10	SEMA6B	Endothelial
5.36916e-155	0.515862	0.394	0.061	1.3526e-150	10	RASA4	Endothelial
6.24745e-124	0.514605	0.778	0.351	1.57386e-119	10	ACTN4	Endothelial
8.78231e-124	0.514088	0.579	0.19	2.21244e-119	10	FRYL	Endothelial
5.04675e-120	0.514067	0.404	0.091	1.27138e-115	10	ASS1	Endothelial
1.06345e-134	0.512106	0.611	0.209	2.67904e-130	10	DYNC1LI2	Endothelial
3.36663e-120	0.511872	0.639	0.253	8.4812e-116	10	CTNND1	Endothelial
4.25657e-298	0.511004	0.405	0.015	1.07232e-293	10	CFI	Endothelial
2.55192e-107	0.510788	0.603	0.231	6.4288e-103	10	PCMTD1	Endothelial
7.99749e-194	0.510728	0.44	0.064	2.01473e-189	10	TNFRSF4	Endothelial
3.72347e-167	0.510353	0.498	0.11	9.38016e-163	10	NAV1	Endothelial
1.83224e-169	0.509425	0.546	0.12	4.61577e-165	10	CTTN	Endothelial
4.01047e-189	0.509321	0.503	0.098	1.01032e-184	10	FERMT2	Endothelial
3.4807e-94	0.508167	0.631	0.287	8.76859e-90	10	CD46	Endothelial
7.64111e-151	0.507443	0.498	0.118	1.92495e-146	10	PROCR	Endothelial
7.65339e-116	0.507055	0.887	0.561	1.92804e-111	10	CDC37	Endothelial
2.60122e-155	0.504979	0.446	0.077	6.553e-151	10	SIPA1L2	Endothelial
2.59126e-107	0.504752	0.815	0.46	6.52789e-103	10	NAA38	Endothelial
2.2625e-228	0.504016	0.453	0.057	5.69969e-224	10	A4GALT	Endothelial
1.99835e-127	0.503789	0.58	0.18	5.03425e-123	10	ATP2B4	Endothelial
3.24199e-131	0.50338	0.471	0.11	8.16722e-127	10	LHFP	Endothelial
4.079e-108	0.503277	0.954	0.77	1.02758e-103	10	CD99	Endothelial
0	0.501445	0.372	0.003	0	10	KCNN3	Endothelial
9.28248e-111	0.497447	0.858	0.495	2.33844e-106	10	KTN1	Endothelial
1.81641e-111	0.496961	0.608	0.228	4.57591e-107	10	LIMA1	Endothelial
6.50506e-117	0.496735	0.552	0.178	1.63875e-112	10	ABL2	Endothelial
7.29296e-110	0.496453	0.695	0.309	1.83724e-105	10	CYB5A	Endothelial
4.43852e-235	0.496427	0.462	0.056	1.11815e-230	10	PCGF2	Endothelial
7.51225e-77	0.495288	0.96	0.744	1.89249e-72	10	MTRNR2L12	Endothelial
4.68148e-198	0.494537	0.41	0.05	1.17936e-193	10	RNF144A	Endothelial
2.95168e-166	0.493886	0.505	0.112	7.43586e-162	10	CDC42BPA	Endothelial
8.24854e-221	0.493868	0.413	0.034	2.07797e-216	10	GFOD1	Endothelial
6.10607e-171	0.493293	0.414	0.061	1.53824e-166	10	RIMKLB	Endothelial
0	0.49295	0.4	0.009	0	10	SHROOM4	Endothelial
2.17535e-141	0.492684	0.448	0.088	5.48013e-137	10	TSPAN15	Endothelial
1.08934e-190	0.492009	0.426	0.056	2.74426e-186	10	MKL2	Endothelial
4.03684e-113	0.491161	0.687	0.295	1.01696e-108	10	ASAP1	Endothelial
5.5162e-105	0.48979	0.742	0.371	1.38964e-100	10	LEPROT	Endothelial
6.7011e-155	0.487373	0.491	0.101	1.68814e-150	10	HIP1	Endothelial
6.88548e-109	0.485657	0.831	0.443	1.73459e-104	10	CD151	Endothelial
0	0.479602	0.365	0.005	0	10	HOXD3	Endothelial
6.08688e-107	0.478267	0.699	0.319	1.53341e-102	10	CTNNA1	Endothelial
1.52777e-84	0.477995	0.722	0.382	3.84876e-80	10	ATP1A1	Endothelial
0	0.477734	0.351	0.001	0	10	FAM107A	Endothelial
3.47959e-155	0.476577	0.445	0.086	8.76578e-151	10	LAMB2	Endothelial
5.9097e-122	0.475775	0.697	0.28	1.48877e-117	10	VAT1	Endothelial
1.93307e-89	0.475396	0.867	0.574	4.86979e-85	10	MSN	Endothelial
0	0.475281	0.401	0.006	0	10	AOC3	Endothelial
1.3917e-274	0.474445	0.385	0.018	3.50597e-270	10	ADGRL2	Endothelial
3.99151e-271	0.472307	0.4	0.027	1.00554e-266	10	MANSC1	Endothelial
8.2413e-133	0.471926	0.575	0.169	2.07615e-128	10	CDC42EP1	Endothelial
6.64722e-102	0.471739	0.645	0.264	1.67457e-97	10	PLEC	Endothelial
4.51427e-90	0.471666	0.746	0.4	1.13724e-85	10	YBX3	Endothelial
1.69835e-122	0.470767	0.592	0.194	4.27848e-118	10	NUDT14	Endothelial
5.06728e-254	0.469786	0.442	0.035	1.27655e-249	10	SH2D3C	Endothelial
3.35135e-76	0.469546	0.474	0.178	8.44271e-72	10	ADM	Endothelial
2.65405e-91	0.468812	0.615	0.273	6.68607e-87	10	FOXP1	Endothelial
5.39902e-106	0.468667	0.641	0.254	1.36012e-101	10	DUSP6	Endothelial
5.14643e-154	0.467047	0.441	0.085	1.29649e-149	10	PPM1F	Endothelial
1.38292e-162	0.466773	0.437	0.086	3.48386e-158	10	OAF	Endothelial
3.49825e-215	0.466691	0.333	0.017	8.8128e-211	10	PDGFB	Endothelial
8.0321e-76	0.465373	0.637	0.308	2.02345e-71	10	MIR4435-2HG	Endothelial
1.45164e-136	0.464985	0.471	0.117	3.65697e-132	10	SNTB2	Endothelial
6.55396e-146	0.464015	0.498	0.11	1.65107e-141	10	CPNE2	Endothelial
3.12286e-109	0.463844	0.661	0.272	7.86711e-105	10	PHACTR2	Endothelial
5.25187e-141	0.463495	0.506	0.123	1.32305e-136	10	PAM	Endothelial
6.47607e-155	0.463461	0.483	0.099	1.63145e-150	10	PROS1	Endothelial
1.38174e-130	0.462232	0.529	0.152	3.48088e-126	10	ROCK2	Endothelial
3.90179e-255	0.459844	0.367	0.016	9.82938e-251	10	PLXNA2	Endothelial
5.78395e-194	0.459259	0.441	0.054	1.45709e-189	10	SCARF1	Endothelial
2.27193e-106	0.458549	0.965	0.783	5.72344e-102	10	GUK1	Endothelial
6.67595e-135	0.458497	0.558	0.155	1.68181e-130	10	CDK17	Endothelial
1.74589e-132	0.458072	0.583	0.177	4.39824e-128	10	MBNL2	Endothelial
5.69665e-304	0.456763	0.347	0.006	1.4351e-299	10	LIMCH1	Endothelial
5.82346e-259	0.45309	0.367	0.02	1.46705e-254	10	SPRY4	Endothelial
5.52016e-268	0.45108	0.264	0.002	1.39064e-263	10	TNXB	Endothelial
3.08949e-137	0.449803	0.408	0.078	7.78305e-133	10	EOGT	Endothelial
1.22999e-173	0.44941	0.39	0.047	3.09859e-169	10	DGKH	Endothelial
6.22705e-85	0.447833	0.693	0.344	1.56872e-80	10	ETS2	Endothelial
2.45003e-115	0.445438	0.6	0.207	6.17212e-111	10	ELMO1	Endothelial
1.08105e-170	0.44464	0.414	0.055	2.72339e-166	10	ICA1	Endothelial
1.43279037293961e-321	0.443299	0.36	0.006	3.60948550750948e-317	10	EPB41L4A	Endothelial
2.77981e-100	0.443093	0.619	0.244	7.00289e-96	10	MYLIP	Endothelial
2.94464e-85	0.442601	0.813	0.469	7.41814e-81	10	AHNAK	Endothelial
1.50829e-73	0.442492	0.661	0.35	3.79968e-69	10	TMEM30A	Endothelial
6.65352e-238	0.442002	0.352	0.02	1.67615e-233	10	ARAP3	Endothelial
7.48283e-291	0.441764	0.32	0.005	1.88507e-286	10	STC2	Endothelial
1.97181e-88	0.440454	0.716	0.373	4.96738e-84	10	SERPINB6	Endothelial
3.2337e-81	0.439745	0.594	0.273	8.14633e-77	10	EHD4	Endothelial
1.57463e-83	0.439428	0.792	0.481	3.96682e-79	10	WASF2	Endothelial
1.47828e-236	0.438838	0.329	0.016	3.72408e-232	10	THSD1	Endothelial
2.54444e-130	0.438255	0.509	0.129	6.40995e-126	10	SMAGP	Endothelial
6.84661e-104	0.438031	0.57	0.216	1.7248e-99	10	C5orf24	Endothelial
1.98554e-182	0.43795	0.437	0.06	5.00198e-178	10	CEP68	Endothelial
7.78079e-131	0.436399	0.473	0.113	1.96014e-126	10	MPRIP	Endothelial
1.10898e-171	0.43638	0.446	0.069	2.79375e-167	10	SOCS2	Endothelial
1.41015e-94	0.436252	0.606	0.251	3.55245e-90	10	ADD1	Endothelial
3.68857e-105	0.436211	0.599	0.226	9.29224e-101	10	GRAMD1A	Endothelial
1.38584e-86	0.435609	0.803	0.464	3.49121e-82	10	SEC62	Endothelial
1.7372e-124	0.434343	0.495	0.128	4.37637e-120	10	DBN1	Endothelial
6.06259e-123	0.429318	0.502	0.14	1.52729e-118	10	2010-09-01	Endothelial
2.00236e-119	0.429073	0.548	0.174	5.04434e-115	10	CNRIP1	Endothelial
2.23008e-155	0.428792	0.404	0.06	5.61803e-151	10	TNS1	Endothelial
1.02416e-203	0.427595	0.394	0.051	2.58007e-199	10	TTC28	Endothelial
1.29896e-85	0.427071	0.629	0.284	3.27235e-81	10	LINC00657	Endothelial
5.03434e-86	0.425878	0.676	0.328	1.26825e-81	10	LPP	Endothelial
6.26269e-178	0.424988	0.388	0.049	1.5777e-173	10	AKT3	Endothelial
7.90318e-150	0.424843	0.396	0.061	1.99097e-145	10	TAOK2	Endothelial
1.54358e-171	0.424199	0.502	0.103	3.8886e-167	10	NEDD9	Endothelial
1.14103e-161	0.423308	0.319	0.036	2.87449e-157	10	EVA1C	Endothelial
1.05738e-87	0.423251	0.641	0.286	2.66375e-83	10	MAP4	Endothelial
0	0.422694	0.345	0.004	0	10	CPNE5	Endothelial
1.98764e-87	0.421885	0.894	0.561	5.00727e-83	10	APLP2	Endothelial
1.9714e-128	0.421175	0.482	0.121	4.96635e-124	10	FKBP1C	Endothelial
6.16366e-142	0.420457	0.445	0.086	1.55275e-137	10	PDE4D	Endothelial
2.59121e-280	0.420218	0.254	0.001	6.52778e-276	10	CPXM2	Endothelial
1.07805e-305	0.41989	0.352	0.007	2.71582e-301	10	PCDH1	Endothelial
3.83879e-165	0.419844	0.384	0.058	9.67068e-161	10	MYO6	Endothelial
1.47427e-87	0.419629	0.537	0.2	3.71399e-83	10	DST	Endothelial
2.6894e-141	0.418218	0.428	0.094	6.77515e-137	10	RBFOX2	Endothelial
1.3254e-179	0.417854	0.422	0.066	3.33894e-175	10	TEAD4	Endothelial
5.25322e-170	0.417166	0.413	0.059	1.32339e-165	10	GFOD2	Endothelial
4.21976e-117	0.417121	0.406	0.099	1.06304e-112	10	SUN1	Endothelial
2.35824717423237e-310	0.415646	0.312	0.002	5.9409e-306	10	SEMA6A	Endothelial
1.71676e-122	0.41509	0.381	0.082	4.32486e-118	10	SMTN	Endothelial
7.0548e-90	0.414907	0.436	0.13	1.77725e-85	10	MYC	Endothelial
2.03459e-272	0.414564	0.357	0.013	5.12553e-268	10	CASKIN2	Endothelial
2.42554e-109	0.41449	0.416	0.104	6.11043e-105	10	SVIL	Endothelial
7.71112e-55	0.41397	0.614	0.348	1.94259e-50	10	PIM3	Endothelial
5.19809e-82	0.413155	0.799	0.461	1.3095e-77	10	PTTG1IP	Endothelial
2.03436e-182	0.411763	0.368	0.043	5.12496e-178	10	MLLT4	Endothelial
1.32239e-96	0.411405	0.588	0.23	3.33136e-92	10	RNF145	Endothelial
1.33243e-104	0.411122	0.499	0.153	3.35666e-100	10	ITPRIP	Endothelial
1.17044e-187	0.411087	0.39	0.045	2.94857e-183	10	RBMS3	Endothelial
5.73161e-117	0.410064	0.541	0.165	1.44391e-112	10	AK1	Endothelial
5.16673e-126	0.409879	0.401	0.085	1.3016e-121	10	CDC42BPB	Endothelial
1.08517e-231	0.408622	0.286	0.007	2.73376e-227	10	ITGB4	Endothelial
3.11261e-212	0.407201	0.262	0.008	7.8413e-208	10	CHST1	Endothelial
1.04407e-70	0.406411	0.919	0.692	2.63021e-66	10	SNX3	Endothelial
2.36812e-220	0.406139	0.363	0.032	5.96577e-216	10	MPDZ	Endothelial
1.59454e-133	0.40535	0.41	0.079	4.01696e-129	10	RBMS2	Endothelial
1.42192e-85	0.404517	0.815	0.474	3.5821e-81	10	DDX17	Endothelial
0	0.404137	0.371	0.005	0	10	TSPAN12	Endothelial
3.04282e-279	0.403949	0.264	0.001	7.66548e-275	10	HOXD10	Endothelial
1.38238e-180	0.403865	0.365	0.035	3.4825e-176	10	NHSL2	Endothelial
1.93689e-59	0.40314	0.436	0.182	4.87941e-55	10	NCOA7	Endothelial
2.42233e-80	0.402625	0.667	0.332	6.10234e-76	10	SERINC3	Endothelial
5.99531e-93	0.402574	0.72	0.348	1.51034e-88	10	GTF2I	Endothelial
1.81483e-144	0.402172	0.347	0.064	4.57192e-140	10	BCAR1	Endothelial
7.13101e-125	0.402169	0.564	0.184	1.79644e-120	10	FN1	Endothelial
2.75822e-204	0.401406	0.335	0.02	6.94851e-200	10	NEURL1B	Endothelial
5.20423e-89	0.400654	0.884	0.558	1.31105e-84	10	TIMP1	Endothelial
3.39427e-72	0.399535	0.91	0.651	8.55084e-68	10	HSP90B1	Endothelial
7.95153e-105	0.398991	0.523	0.167	2.00315e-100	10	CD40	Endothelial
1.2393e-67	0.398115	0.408	0.146	3.12205e-63	10	SCARB1	Endothelial
3.61286e-123	0.397966	0.441	0.111	9.10151e-119	10	DOCK1	Endothelial
5.32281e-73	0.397398	0.47	0.18	1.34092e-68	10	LPCAT2	Endothelial
1.66986e-123	0.396947	0.404	0.089	4.20672e-119	10	AGRN	Endothelial
1.46071e-179	0.396748	0.324	0.028	3.67983e-175	10	MMP28	Endothelial
1.81165e-81	0.396632	0.487	0.174	4.56391e-77	10	ARRDC3	Endothelial
1.05743e-119	0.396183	0.348	0.059	2.66389e-115	10	TGFBR3	Endothelial
2.47549e-97	0.395206	0.396	0.1	6.23626e-93	10	SOS1	Endothelial
1.22396e-133	0.394741	0.402	0.075	3.08339e-129	10	SNAI1	Endothelial
1.13722e-64	0.394535	0.367	0.121	2.86489e-60	10	HES4	Endothelial
3.35359e-186	0.393287	0.329	0.031	8.44837e-182	10	ST6GALNAC3	Endothelial
7.7819e-235	0.392783	0.323	0.012	1.96042e-230	10	LRRC32	Endothelial
1.74944e-117	0.392749	0.444	0.107	4.4072e-113	10	MAPK3	Endothelial
1.47292e-99	0.392743	0.471	0.15	3.71059e-95	10	MYO1C	Endothelial
5.18086e-78	0.391538	0.587	0.264	1.30516e-73	10	PKN2	Endothelial
3.88205e-272	0.39114	0.303	0.005	9.77967e-268	10	RAPGEF3	Endothelial
8.79753e-84	0.390255	0.588	0.254	2.21627e-79	10	RALB	Endothelial
3.80868e-90	0.390122	0.879	0.548	9.59482e-86	10	RABAC1	Endothelial
5.83413e-79	0.389609	0.497	0.196	1.46973e-74	10	RFK	Endothelial
2.68235e-179	0.389596	0.324	0.034	6.75737e-175	10	GATA2	Endothelial
2.07556977817908e-320	0.389516	0.337	0.004	5.22877538518873e-316	10	MMP15	Endothelial
2.51191e-174	0.388634	0.363	0.049	6.32801e-170	10	JAM3	Endothelial
3.5255e-103	0.387342	0.352	0.077	8.88143e-99	10	RGS16	Endothelial
3.14187e-93	0.386334	0.519	0.19	7.91501e-89	10	CRK	Endothelial
1.61628e-92	0.386266	0.541	0.196	4.07173e-88	10	PNP	Endothelial
2.57612e-102	0.38611	0.461	0.135	6.48976e-98	10	SLC39A10	Endothelial
1.56626e-150	0.385415	0.385	0.055	3.94573e-146	10	VASH1	Endothelial
6.15462e-119	0.385384	0.413	0.094	1.55047e-114	10	KCTD10	Endothelial
5.24781e-117	0.385179	0.505	0.142	1.32203e-112	10	MGMT	Endothelial
2.02268e-266	0.384171	0.282	0.003	5.09553e-262	10	AIF1L	Endothelial
8.87741e-79	0.383562	0.515	0.207	2.2364e-74	10	PTPN12	Endothelial
1.98876e-111	0.383249	0.466	0.125	5.01007e-107	10	RGL2	Endothelial
4.89957e-184	0.382912	0.339	0.026	1.2343e-179	10	FAM101B	Endothelial
1.21616e-86	0.382209	0.444	0.146	3.06375e-82	10	FAM65A	Endothelial
0	0.381992	0.332	0.001	0	10	NOVA2	Endothelial
9.30965e-125	0.381837	0.332	0.048	2.34529e-120	10	ITGA9	Endothelial
1.6878e-96	0.381518	0.501	0.162	4.25191e-92	10	SASH1	Endothelial
2.10978e-177	0.381457	0.339	0.052	5.31496e-173	10	CADPS2	Endothelial
1.22952e-209	0.380446	0.356	0.03	3.09741e-205	10	CD79B	Endothelial
5.8703e-106	0.379684	0.467	0.131	1.47885e-101	10	MOB2	Endothelial
3.5718e-99	0.37891	0.444	0.125	8.99807e-95	10	FMNL3	Endothelial
7.60794e-59	0.378454	0.916	0.698	1.91659e-54	10	IER2	Endothelial
1.10206e-221	0.378103	0.323	0.014	2.7763e-217	10	PDE2A	Endothelial
4.32621e-54	0.377115	0.736	0.469	1.08986e-49	10	SERTAD1	Endothelial
1.88867e-104	0.375933	0.461	0.128	4.75794e-100	10	DIAPH2	Endothelial
1.23714e-163	0.375341	0.321	0.032	3.1166e-159	10	FAM89A	Endothelial
2.64462e-157	0.374468	0.331	0.045	6.66231e-153	10	MSX1	Endothelial
4.24155e-152	0.373666	0.347	0.058	1.06853e-147	10	GOLM1	Endothelial
1.74809e-96	0.373666	0.413	0.118	4.40378e-92	10	CTTNBP2NL	Endothelial
2.31238e-80	0.372052	0.6	0.265	5.82534e-76	10	ANKRD11	Endothelial
1.82294e-88	0.3715	0.518	0.189	4.59236e-84	10	WASL	Endothelial
5.50154e-69	0.371468	0.841	0.57	1.38595e-64	10	JAK1	Endothelial
6.34155e-93	0.371435	0.416	0.118	1.59756e-88	10	APOL1	Endothelial
2.58303e-106	0.369841	0.363	0.073	6.50718e-102	10	PLCG1	Endothelial
2.27448e-88	0.369816	0.388	0.112	5.72987e-84	10	CLIC2	Endothelial
5.36001e-186	0.369634	0.344	0.033	1.35029e-181	10	AMOTL1	Endothelial
9.63406e-63	0.369171	0.786	0.492	2.42701e-58	10	JUND	Endothelial
1.19607e-222	0.368573	0.295	0.011	3.01314e-218	10	HAGLROS	Endothelial
1.9496e-68	0.367943	0.645	0.331	4.91144e-64	10	HPCAL1	Endothelial
1.39361e-67	0.367397	0.487	0.198	3.51078e-63	10	TCN2	Endothelial
1.17672e-79	0.367021	0.656	0.313	2.96439e-75	10	RALA	Endothelial
9.26855e-100	0.366589	0.396	0.107	2.33493e-95	10	WWC2	Endothelial
2.03885e-78	0.365857	0.825	0.499	5.13627e-74	10	STAT3	Endothelial
4.02475e-72	0.365754	0.721	0.399	1.01391e-67	10	TMOD3	Endothelial
7.68181e-93	0.365017	0.393	0.102	1.9352e-88	10	TBCD	Endothelial
1.38735e-102	0.364178	0.44	0.123	3.49501e-98	10	HOXB7	Endothelial
7.11051e-82	0.363969	0.934	0.642	1.79128e-77	10	RHOB	Endothelial
2.03619e-166	0.363206	0.27	0.024	5.12957e-162	10	SORBS2	Endothelial
4.54534e-272	0.36199	0.282	0.003	1.14506e-267	10	TMEM150C	Endothelial
8.01304e-274	0.361434	0.304	0.005	2.01865e-269	10	SH3BGRL2	Endothelial
4.16931e-77	0.361252	0.474	0.173	1.05033e-72	10	INTS6	Endothelial
1.05162e-53	0.361247	0.923	0.723	2.64924e-49	10	BST2	Endothelial
1.04837e-55	0.360967	0.517	0.243	2.64107e-51	10	ARL4A	Endothelial
3.88651e-141	0.359758	0.539	0.142	9.79088e-137	10	FYN	Endothelial
8.83109e-118	0.359457	0.381	0.074	2.22473e-113	10	PDE8A	Endothelial
1.47716e-69	0.359349	0.891	0.619	3.72125e-65	10	GNAI2	Endothelial
1.58159e-121	0.35889	0.382	0.077	3.98435e-117	10	CMTM8	Endothelial
4.04501e-97	0.35863	0.428	0.116	1.01902e-92	10	ARHGEF7	Endothelial
3.53368e-67	0.358562	0.606	0.295	8.90205e-63	10	MEF2A	Endothelial
5.31027e-59	0.357933	0.567	0.288	1.33776e-54	10	OAZ2	Endothelial
1.31576e-76	0.357433	0.574	0.254	3.31467e-72	10	GINM1	Endothelial
2.61903e-71	0.35704	0.774	0.456	6.59785e-67	10	ATRX	Endothelial
2.00687e-83	0.356951	0.527	0.202	5.05571e-79	10	USP22	Endothelial
1.32711e-57	0.356863	0.839	0.587	3.34325e-53	10	YWHAH	Endothelial
1.60834e-73	0.356079	0.691	0.357	4.05172e-69	10	FNDC3B	Endothelial
3.72567e-54	0.355894	0.44	0.194	9.38571e-50	10	UGCG	Endothelial
1.45288e-112	0.354652	0.416	0.094	3.6601e-108	10	LOXL2	Endothelial
2.84172e-65	0.354607	0.631	0.323	7.15887e-61	10	TMEM109	Endothelial
7.30487e-92	0.3546	0.38	0.101	1.84024e-87	10	STARD13	Endothelial
2.78814e-88	0.354177	0.548	0.208	7.02389e-84	10	CDC42EP3	Endothelial
2.99203e-77	0.353074	0.507	0.198	7.53753e-73	10	PPP3CA	Endothelial
8.64704e-70	0.353048	0.506	0.213	2.17836e-65	10	MPZL1	Endothelial
2.93447e-60	0.352647	0.603	0.311	7.39251e-56	10	RBBP6	Endothelial
3.54686e-69	0.351188	0.831	0.533	8.93524e-65	10	FLOT1	Endothelial
2.71193e-121	0.350209	0.312	0.058	6.83189e-117	10	KIAA1217	Endothelial
8.65304e-119	0.350191	0.345	0.063	2.17987e-114	10	LDLRAD3	Endothelial
1.47816e-55	0.350052	0.434	0.194	3.72379e-51	10	CD276	Endothelial
9.21376e-85	0.349965	0.574	0.236	2.32113e-80	10	FLYWCH2	Endothelial
2.59564e-90	0.349201	0.412	0.118	6.53893e-86	10	ATN1	Endothelial
4.76848e-56	0.349144	0.582	0.298	1.20128e-51	10	FAM198B	Endothelial
4.16839e-190	0.349089	0.315	0.022	1.0501e-185	10	TCF7L1	Endothelial
7.72924e-163	0.34896	0.316	0.027	1.94715e-158	10	BTBD3	Endothelial
4.01176e-128	0.347942	0.317	0.056	1.01064e-123	10	TNKS1BP1	Endothelial
2.15477e-90	0.347929	0.572	0.223	5.42828e-86	10	FAM127B	Endothelial
5.36549e-121	0.34694	0.332	0.061	1.35167e-116	10	TMEM47	Endothelial
1.25694e-110	0.34676	0.375	0.079	3.16648e-106	10	C1orf21	Endothelial
1.32585e-68	0.346499	0.526	0.224	3.34008e-64	10	SSFA2	Endothelial
1.03097e-70	0.346393	0.792	0.478	2.59722e-66	10	2002-09-01	Endothelial
3.05845041685433e-314	0.345094	0.295	0.001	7.70484829013943e-310	10	CCDC178	Endothelial
2.86514e-78	0.344673	0.586	0.255	7.21787e-74	10	EI24	Endothelial
3.61393e-70	0.344194	0.594	0.28	9.10421e-66	10	TCEAL4	Endothelial
1.36675e-160	0.344184	0.365	0.046	3.44311e-156	10	TEAD2	Endothelial
4.93682e-292	0.343477	0.258	0	1.24368e-287	10	EXOC3L2	Endothelial
5.81232e-64	0.343432	0.587	0.287	1.46424e-59	10	PICALM	Endothelial
2.18689e-233	0.343173	0.317	0.016	5.50921e-229	10	ECSCR.1	Endothelial
1.24896e-76	0.342745	0.707	0.365	3.14637e-72	10	TSPAN3	Endothelial
5.98604e-91	0.342684	0.324	0.075	1.508e-86	10	MET	Endothelial
1.15884e-62	0.342063	0.564	0.269	2.91934e-58	10	PLOD1	Endothelial
1.23617e-84	0.340153	0.434	0.135	3.11416e-80	10	YPEL2	Endothelial
5.17761e-86	0.338973	0.438	0.136	1.30434e-81	10	HHEX	Endothelial
2.64343e-129	0.33787	0.331	0.053	6.65932e-125	10	TJP2	Endothelial
8.11206e-64	0.336941	0.741	0.436	2.04359e-59	10	PNISR	Endothelial
2.9543e-74	0.33585	0.402	0.133	7.44248e-70	10	LMBR1	Endothelial
3.00796e-263	0.335675	0.316	0.007	7.57765e-259	10	ZNF667-AS1	Endothelial
1.76214e-103	0.335675	0.299	0.061	4.4392e-99	10	FZD6	Endothelial
5.11356e-75	0.335542	0.556	0.236	1.28821e-70	10	DNAJB4	Endothelial
3.07244e-78	0.33523	0.946	0.699	7.74008e-74	10	TAGLN2	Endothelial
1.07121e-179	0.33485	0.315	0.032	2.69859e-175	10	ARHGAP23	Endothelial
3.81717e-98	0.334516	0.433	0.118	9.61622e-94	10	ZBTB20	Endothelial
1.02261e-119	0.334509	0.293	0.037	2.57617e-115	10	F11R	Endothelial
2.18169e-131	0.333699	0.295	0.035	5.4961e-127	10	MYH10	Endothelial
1.5943e-128	0.333534	0.351	0.056	4.01636e-124	10	NOL4L	Endothelial
0	0.332826	0.304	0.001	0	10	PCAT19	Endothelial
5.00101e-88	0.332645	0.456	0.146	1.25985e-83	10	IFT43	Endothelial
1.31087e-70	0.332564	0.384	0.123	3.30234e-66	10	PGM2L1	Endothelial
1.28637e-85	0.332477	0.721	0.361	3.24061e-81	10	PSMB5	Endothelial
4.79569e-75	0.332194	0.353	0.108	1.20813e-70	10	CD109	Endothelial
3.71556e-135	0.332192	0.525	0.166	9.36024e-131	10	LBH	Endothelial
4.15032e-87	0.331561	0.363	0.093	1.04555e-82	10	STRN4	Endothelial
4.34523e-66	0.331337	0.725	0.415	1.09465e-61	10	AES	Endothelial
5.06779e-59	0.330993	0.434	0.177	1.27668e-54	10	FAR1	Endothelial
9.72602e-118	0.330872	0.373	0.07	2.45018e-113	10	PRKD2	Endothelial
1.1626e-61	0.330264	0.963	0.789	2.92882e-57	10	PPIB	Endothelial
5.57184e-72	0.330011	0.681	0.353	1.40366e-67	10	RAB6A	Endothelial
5.25041e-76	0.329921	0.402	0.135	1.32268e-71	10	KIFC3	Endothelial
1.38959e-147	0.329835	0.357	0.051	3.50066e-143	10	SVIP	Endothelial
2.0789e-79	0.329592	0.406	0.127	5.23717e-75	10	CDK2AP1	Endothelial
1.15732e-103	0.329193	0.372	0.085	2.91551e-99	10	KIF9	Endothelial
1.1634e-243	0.329096	0.295	0.006	2.93084e-239	10	PPP1R13B	Endothelial
9.85335e-115	0.32855	0.388	0.079	2.48226e-110	10	PTPRN2	Endothelial
1.07856e-90	0.327748	0.657	0.293	2.71712e-86	10	RCN2	Endothelial
1.10132e-67	0.326933	0.995	0.863	2.77445e-63	10	MT-ND4	Endothelial
2.41501e-65	0.326915	0.483	0.198	6.08391e-61	10	HACD3	Endothelial
1.25403e-56	0.326447	0.942	0.771	3.15916e-52	10	MYL12B	Endothelial
6.29768e-84	0.326082	0.401	0.116	1.58651e-79	10	PEAK1	Endothelial
5.63787e-139	0.325691	0.29	0.028	1.42029e-134	10	PALD1	Endothelial
6.16109e-60	0.325217	0.521	0.24	1.5521e-55	10	GOLIM4	Endothelial
3.49347e-68	0.325003	0.441	0.164	8.80076e-64	10	MAGED2	Endothelial
1.07811e-68	0.324751	0.53	0.229	2.71596e-64	10	CFDP1	Endothelial
3.21034e-59	0.324678	0.768	0.482	8.08748e-55	10	EIF4B	Endothelial
9.45246e-75	0.32445	0.653	0.32	2.38126e-70	10	CCDC50	Endothelial
2.52943e-107	0.32444	0.347	0.072	6.37214e-103	10	GNA11	Endothelial
6.22824e-69	0.323693	0.485	0.194	1.56902e-64	10	PRRC2B	Endothelial
1.16474e-187	0.323593	0.278	0.013	2.93421e-183	10	ATP8B1	Endothelial
9.34199e-87	0.323254	0.39	0.113	2.35344e-82	10	RP11-382A20.3	Endothelial
1.63677e-70	0.323074	0.369	0.116	4.12334e-66	10	CFAP20	Endothelial
4.57711e-75	0.322511	0.473	0.174	1.15307e-70	10	ZMIZ1	Endothelial
1.89069e-103	0.322453	0.587	0.216	4.76302e-99	10	SLFN5	Endothelial
1.17249e-126	0.322413	0.311	0.053	2.95374e-122	10	TSPAN6	Endothelial
2.59626e-56	0.321362	0.882	0.646	6.54049e-52	10	ATP5J	Endothelial
1.62421e-90	0.319063	0.365	0.088	4.09171e-86	10	PPP2R5A	Endothelial
7.49818e-299	0.319044	0.256	0	1.88894e-294	10	TMEM233	Endothelial
2.15826e-74	0.31903	0.422	0.141	5.43709e-70	10	KDM5B	Endothelial
1.27745e-50	0.317861	0.653	0.376	3.21815e-46	10	BHLHE40	Endothelial
7.05742e-53	0.317062	0.802	0.527	1.7779e-48	10	DDIT4	Endothelial
6.36521e-176	0.316706	0.292	0.017	1.60352e-171	10	HIP1R	Endothelial
1.13805e-67	0.316368	0.531	0.231	2.86697e-63	10	RNF11	Endothelial
1.83175e-36	0.316191	0.47	0.251	4.61455e-32	10	ODC1	Endothelial
1.0361e-86	0.316085	0.849	0.501	2.61014e-82	10	C12orf57	Endothelial
1.89768e-93	0.315521	0.364	0.085	4.78064e-89	10	RELL1	Endothelial
5.55761e-88	0.315348	0.505	0.177	1.40007e-83	10	MAP1LC3A	Endothelial
2.71285e-132	0.314656	0.287	0.03	6.83421e-128	10	BCR	Endothelial
8.3384e-73	0.314533	0.4	0.133	2.10061e-68	10	ERC1	Endothelial
5.32639e-73	0.314091	0.364	0.106	1.34183e-68	10	LTBP1	Endothelial
2.95555e-60	0.314088	0.823	0.537	7.44562e-56	10	MGST3	Endothelial
1.09975e-72	0.313585	0.473	0.179	2.7705e-68	10	HERC2	Endothelial
1.64136e-89	0.313447	0.406	0.114	4.13492e-85	10	PARVA	Endothelial
5.78965e-120	0.31264	0.335	0.052	1.45853e-115	10	TMCC3	Endothelial
3.82348e-74	0.311922	0.394	0.124	9.63211e-70	10	ABCD4	Endothelial
4.64141e-71	0.311792	0.975	0.75	1.16926e-66	10	NEAT1	Endothelial
2.44491e-81	0.311424	0.388	0.114	6.15921e-77	10	AC007246.3	Endothelial
1.8099e-47	0.311416	0.513	0.257	4.55949e-43	10	CTD-3252C9.4	Endothelial
2.21048e-58	0.310481	0.737	0.448	5.56864e-54	10	PYURF	Endothelial
9.39452e-78	0.310448	0.373	0.111	2.36667e-73	10	TMEM181	Endothelial
1.26616e-60	0.310246	0.611	0.313	3.18972e-56	10	PARVB	Endothelial
3.01731e-88	0.309496	0.365	0.094	7.60121e-84	10	PHLDB1	Endothelial
1.53203e-72	0.30942	0.44	0.16	3.8595e-68	10	FAM174A	Endothelial
8.2565e-55	0.309362	0.482	0.216	2.07998e-50	10	H1F0	Endothelial
5.77247e-142	0.308616	0.333	0.043	1.4542e-137	10	CHD7	Endothelial
4.1183e-55	0.308459	0.448	0.196	1.03748e-50	10	AGPAT1	Endothelial
9.59827e-93	0.307482	0.339	0.082	2.418e-88	10	TRAM2	Endothelial
2.09958e-70	0.307012	0.704	0.376	5.28927e-66	10	KRT10	Endothelial
9.83227e-89	0.306851	0.355	0.091	2.47695e-84	10	AFAP1	Endothelial
2.11093e-51	0.306688	0.396	0.162	5.31785e-47	10	DOCK4	Endothelial
1.48102e-60	0.306474	0.616	0.318	3.73098e-56	10	CAPNS1	Endothelial
1.80524e-57	0.30623	0.401	0.152	4.54777e-53	10	SESN3	Endothelial
6.44505e-86	0.305386	0.345	0.085	1.62364e-81	10	C10orf128	Endothelial
4.45323e-70	0.305358	0.55	0.24	1.12186e-65	10	TNRC6B	Endothelial
4.14437e-66	0.305276	0.958	0.741	1.04405e-61	10	DDX5	Endothelial
7.88853e-113	0.304866	0.304	0.047	1.98728e-108	10	RARG	Endothelial
2.58912e-62	0.30432	0.562	0.265	6.52252e-58	10	MKNK2	Endothelial
3.30795e-58	0.304309	0.635	0.339	8.33338e-54	10	SERINC1	Endothelial
1.28188e-177	0.303893	0.259	0.011	3.22931e-173	10	FRY	Endothelial
5.94935e-74	0.303543	0.397	0.129	1.49876e-69	10	DAPK3	Endothelial
1.266e-181	0.303385	0.256	0.01	3.1893e-177	10	KALRN	Endothelial
1.60791e-60	0.3021	0.469	0.198	4.05065e-56	10	ZNF22	Endothelial
2.97299e-158	0.301214	0.256	0.014	7.48957e-154	10	CLEC1A	Endothelial
1.16359e-60	0.301135	0.55	0.26	2.93131e-56	10	DPYSL2	Endothelial
3.28841e-199	0.301057	0.296	0.015	8.28416e-195	10	CDC42EP5	Endothelial
5.91735e-65	0.300753	0.283	0.071	1.4907e-60	10	FILIP1L	Endothelial
2.70915e-52	0.300467	0.445	0.197	6.82488e-48	10	DPM3	Endothelial
2.88876e-119	0.300443	0.279	0.032	7.27737e-115	10	OLFML2A	Endothelial
3.3347e-80	0.299837	0.418	0.13	8.40077e-76	10	ABHD17A	Endothelial
2.51279e-61	0.299718	0.741	0.441	6.33022e-57	10	LINC01420	Endothelial
5.89852e-111	0.299288	0.312	0.05	1.48596e-106	10	CDA	Endothelial
5.15301e-170	0.299221	0.292	0.019	1.29815e-165	10	DAB2IP	Endothelial
1.9178e-120	0.299187	0.279	0.04	4.83132e-116	10	ANKRD29	Endothelial
8.55348e-95	0.298899	0.337	0.075	2.15479e-90	10	GRASP	Endothelial
2.60906e-68	0.298366	0.373	0.121	6.57275e-64	10	PRKD3	Endothelial
2.3971e-131	0.297569	0.284	0.029	6.03879e-127	10	RPH3AL	Endothelial
4.46686e-73	0.296903	0.328	0.086	1.12529e-68	10	SLC27A3	Endothelial
1.31669e-103	0.296277	0.373	0.081	3.317e-99	10	STIM2	Endothelial
6.81012e-153	0.296255	0.284	0.021	1.7156e-148	10	KIAA1671	Endothelial
2.09834e-78	0.296028	0.339	0.089	5.28615e-74	10	DHRS7B	Endothelial
5.87456e-47	0.296012	0.922	0.728	1.47992e-42	10	POMP	Endothelial
1.92472e-93	0.295932	0.293	0.053	4.84875e-89	10	PTBP2	Endothelial
4.92116e-73	0.295888	0.359	0.108	1.23974e-68	10	KLHL5	Endothelial
1.10453e-50	0.29548	0.857	0.619	2.78254e-46	10	LRRFIP1	Endothelial
3.28411e-189	0.294311	0.255	0.011	8.27334e-185	10	CARD10	Endothelial
4.44348e-102	0.293786	0.291	0.057	1.1194e-97	10	MXRA7	Endothelial
4.30159e-59	0.293002	0.677	0.377	1.08366e-54	10	DYNC1H1	Endothelial
1.46914e-71	0.292825	0.418	0.142	3.70106e-67	10	FGFR1	Endothelial
3.08742e-62	0.292798	0.438	0.174	7.77784e-58	10	NFE2L1	Endothelial
5.86047e-128	0.292764	0.442	0.107	1.47637e-123	10	NT5E	Endothelial
2.08955e-30	0.292707	0.331	0.156	5.264e-26	10	AP000769.1	Endothelial
1.79019e-85	0.292327	0.623	0.275	4.50985e-81	10	SIGIRR	Endothelial
9.27186e-128	0.291379	0.272	0.037	2.33577e-123	10	DOK4	Endothelial
5.40628e-127	0.291261	0.286	0.031	1.36195e-122	10	ADGRA2	Endothelial
2.44294e-57	0.290011	0.746	0.457	6.15425e-53	10	PRKAR1A	Endothelial
3.93634e-87	0.289808	0.312	0.066	9.91643e-83	10	ASRGL1	Endothelial
9.40422e-68	0.289437	0.507	0.211	2.36911e-63	10	BAZ2B	Endothelial
1.53685e-70	0.289126	0.413	0.14	3.87162e-66	10	FAM129B	Endothelial
7.50489e-55	0.288943	0.845	0.59	1.89063e-50	10	FIS1	Endothelial
3.08641e-260	0.288629	0.262	0.003	7.77528e-256	10	RASGRF2	Endothelial
7.37041e-57	0.288253	0.628	0.336	1.85675e-52	10	ADAM10	Endothelial
9.24185e-82	0.288206	0.429	0.145	2.32821e-77	10	FBLIM1	Endothelial
4.11593e-65	0.287236	0.449	0.173	1.03688e-60	10	ORAI1	Endothelial
1.82316e-58	0.287193	0.527	0.245	4.59291e-54	10	HECTD1	Endothelial
1.49036e-90	0.286876	0.292	0.055	3.75451e-86	10	GIT1	Endothelial
5.28646e-82	0.286701	0.296	0.079	1.33176e-77	10	ZDHHC9	Endothelial
3.15318e-47	0.28625	0.39	0.169	7.94348e-43	10	RIN2	Endothelial
1.79096e-41	0.286173	0.534	0.296	4.51178e-37	10	FEZ2	Endothelial
1.84632e-82	0.285718	0.331	0.081	4.65124e-78	10	LAYN	Endothelial
7.02129e-61	0.285454	0.548	0.257	1.7688e-56	10	SH2B3	Endothelial
1.68024e-110	0.285411	0.291	0.042	4.23287e-106	10	ITPKB	Endothelial
4.06538e-32	0.285211	0.838	0.65	1.02415e-27	10	SQSTM1	Endothelial
2.36626e-118	0.285088	0.32	0.048	5.96108e-114	10	GRK5	Endothelial
2.95543e-58	0.284925	0.459	0.195	7.44532e-54	10	TCEAL8	Endothelial
1.38364e-65	0.284912	0.384	0.134	3.48567e-61	10	SMAD5	Endothelial
1.47283e-232	0.284891	0.514	0.113	3.71035e-228	10	ITM2A	Endothelial
1.02908e-69	0.284885	0.574	0.26	2.59246e-65	10	ANKRD10	Endothelial
5.96845e-87	0.284772	0.279	0.055	1.50357e-82	10	SLC12A2	Endothelial
8.48107e-75	0.283679	0.426	0.143	2.13655e-70	10	CHD3	Endothelial
2.87028e-86	0.283675	0.517	0.19	7.2308e-82	10	WBP5	Endothelial
8.71369e-56	0.282799	0.513	0.239	2.19515e-51	10	EBPL	Endothelial
2.09117e-49	0.282284	0.762	0.494	5.26806e-45	10	RSRP1	Endothelial
5.44741e-57	0.281692	0.657	0.363	1.37231e-52	10	LUC7L3	Endothelial
1.79888e-86	0.281594	0.884	0.546	4.53173e-82	10	PTMS	Endothelial
9.96452e-59	0.281293	0.275	0.083	2.51026e-54	10	ADAMTSL1	Endothelial
6.20046e-74	0.281049	0.643	0.314	1.56202e-69	10	BCAP29	Endothelial
8.5685e-60	0.28072	0.36	0.121	2.15858e-55	10	FURIN	Endothelial
2.11118e-47	0.280378	0.525	0.268	5.31848e-43	10	GLG1	Endothelial
5.42073e-46	0.280138	0.538	0.286	1.36559e-41	10	PABPN1	Endothelial
1.83466e-78	0.280068	0.36	0.099	4.62187e-74	10	MSRB3	Endothelial
6.97768e-68	0.279223	0.414	0.145	1.75782e-63	10	CTDSP2	Endothelial
1.01134e-46	0.279077	0.633	0.371	2.54776e-42	10	GNB1	Endothelial
4.79916e-59	0.278361	0.408	0.154	1.20901e-54	10	PPP1R9B	Endothelial
1.02174e-72	0.278118	0.321	0.086	2.57398e-68	10	PLCG2	Endothelial
6.3222e-57	0.27798	0.479	0.211	1.59269e-52	10	ELF2	Endothelial
4.01486e-58	0.277754	0.263	0.068	1.01142e-53	10	ACE	Endothelial
2.16575e-44	0.277748	0.596	0.34	5.45597e-40	10	HNRNPH1	Endothelial
1.80317e-104	0.277061	0.578	0.214	4.54254e-100	10	TUBB6	Endothelial
1.05997e-77	0.276926	0.295	0.065	2.67029e-73	10	CHN1	Endothelial
1.59515e-61	0.276861	0.603	0.302	4.01849e-57	10	MRPL36	Endothelial
2.34719e-63	0.276662	0.734	0.424	5.91304e-59	10	N4BP2L2	Endothelial
3.82935e-63	0.276424	0.422	0.158	9.6469e-59	10	SPATS2	Endothelial
5.11533e-48	0.276339	0.633	0.369	1.28865e-43	10	CAMTA1	Endothelial
2.83849e-72	0.276048	0.511	0.209	7.15072e-68	10	PELI1	Endothelial
9.29131e-212	0.275971	0.533	0.124	2.34067e-207	10	PRKCH	Endothelial
6.36882e-49	0.275436	0.547	0.286	1.60443e-44	10	NDUFA8	Endothelial
2.2979e-91	0.27536	0.263	0.041	5.78887e-87	10	PMEPA1	Endothelial
1.15207e-47	0.275295	0.774	0.517	2.90229e-43	10	CSNK1A1	Endothelial
1.19129e-93	0.275108	0.313	0.07	3.00111e-89	10	EPN2	Endothelial
3.84187e-56	0.274738	0.36	0.13	9.67844e-52	10	TRIM56	Endothelial
2.49263e-68	0.274647	0.353	0.107	6.27944e-64	10	TUG1	Endothelial
4.04706e-54	0.274307	0.345	0.124	1.01954e-49	10	ANKRD26	Endothelial
1.15676e-125	0.274055	0.264	0.031	2.91411e-121	10	CEP112	Endothelial
2.05556e-113	0.273937	0.278	0.039	5.17837e-109	10	STXBP1	Endothelial
9.71146e-52	0.273804	0.566	0.292	2.44651e-47	10	KLF3	Endothelial
2.80063e-73	0.273096	0.425	0.147	7.05535e-69	10	IL18BP	Endothelial
7.95663e-60	0.272345	0.521	0.237	2.00443e-55	10	PPP2R2A	Endothelial
2.92084e-112	0.272319	0.252	0.027	7.35817e-108	10	BAALC	Endothelial
2.04478e-68	0.272287	0.262	0.072	5.1512e-64	10	OSMR	Endothelial
9.46462e-55	0.272168	0.992	0.856	2.38433e-50	10	MT-ND5	Endothelial
3.74667e-74	0.272018	0.651	0.321	9.43861e-70	10	SYPL1	Endothelial
3.76892e-192	0.271846	0.258	0.008	9.49467e-188	10	GIPC2	Endothelial
8.90281e-88	0.271167	0.284	0.062	2.2428e-83	10	MCC	Endothelial
8.85004e-53	0.270853	0.599	0.32	2.2295e-48	10	RSU1	Endothelial
7.34148e-54	0.270153	0.428	0.178	1.84947e-49	10	CLSTN1	Endothelial
5.62839e-89	0.269776	0.305	0.066	1.4179e-84	10	FAM219A	Endothelial
1.24012e-66	0.269711	0.373	0.12	3.1241e-62	10	MESDC1	Endothelial
1.78879e-77	0.269312	0.32	0.078	4.50631e-73	10	PINK1	Endothelial
1.03224e-57	0.269307	0.989	0.84	2.60041e-53	10	MT-ND2	Endothelial
1.20422e-131	0.269142	0.262	0.023	3.03366e-127	10	SCAMP5	Endothelial
2.77177e-106	0.269142	0.473	0.148	6.98264e-102	10	FKBP10	Endothelial
1.78834e-76	0.268662	0.56	0.244	4.50519e-72	10	FLI1	Endothelial
1.1486e-49	0.268504	0.437	0.192	2.89356e-45	10	NFAT5	Endothelial
9.67266e-47	0.268459	0.542	0.284	2.43674e-42	10	ATP2A2	Endothelial
3.34888e-51	0.267683	0.352	0.132	8.43649e-47	10	ENDOD1	Endothelial
2.39241e-63	0.267642	0.386	0.137	6.02696e-59	10	EXT2	Endothelial
6.15515e-66	0.26708	0.339	0.101	1.5506e-61	10	CDC42EP2	Endothelial
7.80117e-52	0.266585	0.381	0.152	1.96527e-47	10	ABI2	Endothelial
2.53391e-60	0.266326	0.475	0.201	6.38342e-56	10	PHF14	Endothelial
1.59709e-61	0.266262	0.345	0.11	4.02338e-57	10	CCNY	Endothelial
2.38951e-92	0.266213	0.335	0.073	6.01966e-88	10	ZNF302	Endothelial
1.33115e-63	0.265819	0.36	0.116	3.35342e-59	10	DPYSL3	Endothelial
7.88295e-57	0.265623	0.754	0.462	1.98587e-52	10	VCP	Endothelial
1.5792e-88	0.265583	0.308	0.062	3.97831e-84	10	LEF1	Endothelial
5.53688e-37	0.264485	0.618	0.381	1.39485e-32	10	AHR	Endothelial
3.445e-49	0.264269	0.753	0.485	8.67865e-45	10	DDX3X	Endothelial
1.00362e-53	0.264079	0.375	0.142	2.52832e-49	10	PURA	Endothelial
8.41484e-103	0.264028	0.574	0.23	2.11987e-98	10	OCIAD2	Endothelial
3.58888e-70	0.263981	0.473	0.193	9.04111e-66	10	GBP4	Endothelial
2.20198e-54	0.261826	0.546	0.269	5.54723e-50	10	TMEM50B	Endothelial
1.46786e-284	0.261763	0.988	0.404	3.69784e-280	10	RNASE1	Endothelial
1.24295e-57	0.261316	0.45	0.188	3.13124e-53	10	CARD8	Endothelial
2.32716e-44	0.261069	0.352	0.144	5.86259e-40	10	POLR2J3	Endothelial
3.3907e-159	0.261031	0.38	0.055	8.54185e-155	10	CSRP2	Endothelial
3.8779e-59	0.260408	0.32	0.102	9.7692e-55	10	TRIM47	Endothelial
3.74157e-53	0.260274	0.691	0.407	9.42577e-49	10	ZNF428	Endothelial
4.12016e-60	0.259229	0.444	0.179	1.03795e-55	10	ZFYVE21	Endothelial
5.49451e-53	0.259203	0.319	0.106	1.38418e-48	10	EXOC6	Endothelial
1.32088e-52	0.259106	0.497	0.233	3.32757e-48	10	ZC3H11A	Endothelial
2.06017e-86	0.259097	0.26	0.046	5.18998e-82	10	SMIM10	Endothelial
9.00185e-44	0.258531	0.42	0.192	2.26775e-39	10	KCNQ1OT1	Endothelial
6.47666e-52	0.258406	0.862	0.606	1.6316e-47	10	DAD1	Endothelial
1.66134e-54	0.257179	0.71	0.422	4.18525e-50	10	SRRM2	Endothelial
1.34322e-69	0.257092	0.371	0.115	3.38384e-65	10	KBTBD2	Endothelial
5.21527e-100	0.2566	0.485	0.155	1.31383e-95	10	TGFB1I1	Endothelial
6.97234e-97	0.256599	0.328	0.068	1.75647e-92	10	CTSF	Endothelial
2.2034e-52	0.256352	0.64	0.36	5.5508e-48	10	NFIC	Endothelial
1.06941e-79	0.256349	0.388	0.113	2.69405e-75	10	MYLK	Endothelial
9.21178e-50	0.256211	0.502	0.244	2.32063e-45	10	TRIM44	Endothelial
1.54444e-52	0.256198	0.725	0.445	3.89074e-48	10	SH3GLB1	Endothelial
1.50315e-59	0.256084	0.526	0.241	3.78675e-55	10	MAN1A2	Endothelial
7.51981e-80	0.255962	0.53	0.21	1.89439e-75	10	ODF2L	Endothelial
1.82853e-51	0.255851	0.831	0.568	4.60644e-47	10	BSG	Endothelial
1.6947e-46	0.255613	0.392	0.168	4.26928e-42	10	DLGAP4	Endothelial
4.66855e-52	0.255378	0.616	0.337	1.1761e-47	10	TEX264	Endothelial
1.63209e-66	0.255084	0.332	0.096	4.11157e-62	10	BMP1	Endothelial
4.01374e-49	0.254327	0.83	0.579	1.01114e-44	10	MORF4L1	Endothelial
5.84156e-67	0.254094	0.474	0.191	1.47161e-62	10	UBTD1	Endothelial
5.77262e-73	0.253724	0.853	0.536	1.45424e-68	10	YWHAE	Endothelial
1.7489e-61	0.253608	0.59	0.298	4.40583e-57	10	LPAR6	Endothelial
2.93847e-70	0.253591	0.292	0.073	7.40259e-66	10	CYB5D2	Endothelial
6.7369e-63	0.253275	0.363	0.119	1.69716e-58	10	CHSY1	Endothelial
1.18071e-48	0.253183	0.826	0.569	2.97445e-44	10	CANX	Endothelial
1.43596e-52	0.253028	0.4	0.161	3.61747e-48	10	SLK	Endothelial
4.31988e-47	0.252881	0.548	0.29	1.08826e-42	10	GOLGB1	Endothelial
2.9591e-100	0.252763	0.258	0.047	7.45455e-96	10	C16orf45	Endothelial
5.31829e-55	0.252682	0.501	0.231	1.33978e-50	10	HDAC1	Endothelial
8.93176e-52	0.252476	0.461	0.206	2.25009e-47	10	GALNT1	Endothelial
3.29054e-66	0.252133	0.301	0.086	8.28952e-62	10	CAMSAP2	Endothelial
1.32097e-29	0.251861	0.754	0.556	3.32779e-25	10	CCNL1	Endothelial
4.3086e-53	0.251332	0.47	0.211	1.08542e-48	10	KMT2A	Endothelial
1.99377e-65	0.250768	0.293	0.077	5.02272e-61	10	MIER2	Endothelial
1.08109e-59	0.25063	0.315	0.097	2.72348e-55	10	KIF1C	Endothelial
1.09591e-41	0.250505	0.591	0.342	2.76083e-37	10	TSPAN14	Endothelial
5.89009e-60	0.25018	0.367	0.125	1.48383e-55	10	PIEZO1	Endothelial
0	2.19968	0.978	0.337	0	11	STMN1	T-cells Cycling
0	2.00566	0.941	0.364	0	11	HMGB2	T-cells Cycling
0	1.71835	0.864	0.15	0	11	TYMS	T-cells Cycling
0	1.70546	0.785	0.373	0	11	HIST1H4C	T-cells Cycling
0	1.61105	0.68	0.097	0	11	RRM2	T-cells Cycling
0	1.52393	0.769	0.098	0	11	MKI67	T-cells Cycling
0	1.48884	0.649	0.101	0	11	UBE2C	T-cells Cycling
0	1.38522	0.661	0.095	0	11	CENPF	T-cells Cycling
0	1.34182	0.869	0.173	0	11	GZMA	T-cells Cycling
0	1.30791	0.96	0.649	0	11	TUBB	T-cells Cycling
0	1.30438	0.982	0.738	0	11	HMGN2	T-cells Cycling
3.39182e-237	1.25197	0.61	0.099	8.54468e-233	11	XCL1	T-cells Cycling
0	1.2146	0.996	0.817	0	11	HMGB1	T-cells Cycling
0	1.20952	0.787	0.22	0	11	SMC4	T-cells Cycling
0	1.20472	0.669	0.092	0	11	NUSAP1	T-cells Cycling
4.18391e-294	1.20305	0.683	0.107	1.05401e-289	11	IFNG	T-cells Cycling
4.2569e-272	1.20266	0.755	0.211	1.0724e-267	11	PTTG1	T-cells Cycling
0	1.20068	0.864	0.458	0	11	DUT	T-cells Cycling
0	1.1972	0.573	0.057	0	11	ASPM	T-cells Cycling
6.79985e-234	1.19399	0.709	0.154	1.71302e-229	11	NKG7	T-cells Cycling
6.55449e-274	1.18256	0.942	0.417	1.65121e-269	11	IL32	T-cells Cycling
0	1.18157	0.612	0.084	0	11	TOP2A	T-cells Cycling
1.37958e-279	1.17874	0.964	0.665	3.47543e-275	11	TUBA1B	T-cells Cycling
0	1.15836	0.979	0.571	0	11	RAC2	T-cells Cycling
5.08096e-96	1.14224	0.353	0.075	1.28e-91	11	GNLY	T-cells Cycling
0	1.10525	0.879	0.222	0	11	C12orf75	T-cells Cycling
1.44151942595721e-316	1.10243	0.972	0.506	3.6314757378714e-312	11	CORO1A	T-cells Cycling
6.61622e-305	1.06682	0.612	0.097	1.66676e-300	11	TPX2	T-cells Cycling
3.4075e-270	1.05929	0.733	0.216	8.58418e-266	11	CKS1B	T-cells Cycling
6.1305374062018e-315	1.05114	0.989	0.723	1.54440498337036e-310	11	H2AFZ	T-cells Cycling
3.98762e-244	1.02649	0.802	0.355	1.00456e-239	11	H2AFX	T-cells Cycling
3.55858e-232	1.00728	0.85	0.268	8.96478e-228	11	CD52	T-cells Cycling
1.96623305075441e-319	1.006	0.939	0.573	4.95333430146051e-315	11	H2AFV	T-cells Cycling
1.06818e-90	1.00396	0.263	0.039	2.69096e-86	11	TRDC	T-cells Cycling
5.33468e-283	0.979114	0.736	0.134	1.34391e-278	11	TUBA4A	T-cells Cycling
3.98700205562807e-317	0.974067	0.59	0.089	1.00440555785382e-312	11	CENPM	T-cells Cycling
1.26189e-270	0.9696	0.72	0.21	3.17894e-266	11	TMPO	T-cells Cycling
0	0.96617	0.949	0.203	0	11	CD3E	T-cells Cycling
1.49792e-278	0.953379	0.781	0.175	3.77357e-274	11	CD7	T-cells Cycling
7.18322e-294	0.946728	0.974	0.647	1.8096e-289	11	PSMB9	T-cells Cycling
2.08695e-295	0.921986	0.532	0.064	5.25745e-291	11	CCNA2	T-cells Cycling
1.06869e-107	0.92025	0.335	0.059	2.69225e-103	11	GZMB	T-cells Cycling
1.61688e-189	0.915944	0.595	0.123	4.07323e-185	11	HOPX	T-cells Cycling
7.68485e-191	0.909964	0.466	0.066	1.93597e-186	11	XCL2	T-cells Cycling
5.92791e-250	0.909915	0.927	0.369	1.49336e-245	11	LSP1	T-cells Cycling
5.92648e-292	0.908953	0.95	0.608	1.493e-287	11	ANP32B	T-cells Cycling
1.1743e-268	0.906867	0.866	0.24	2.95831e-264	11	CCL5	T-cells Cycling
2.97989e-202	0.899861	0.382	0.04	7.50693e-198	11	HIST1H1B	T-cells Cycling
3.74398e-223	0.895587	0.587	0.171	9.43184e-219	11	PCNA	T-cells Cycling
0	0.892599	0.583	0.075	0	11	ASF1B	T-cells Cycling
3.09303e-251	0.888369	0.599	0.093	7.79196e-247	11	CDK1	T-cells Cycling
7.14742e-262	0.885342	0.654	0.109	1.80058e-257	11	ITM2A	T-cells Cycling
6.14651e-173	0.872766	0.517	0.099	1.54843e-168	11	CTSW	T-cells Cycling
4.01907e-187	0.86892	0.65	0.157	1.01248e-182	11	DUSP4	T-cells Cycling
0	0.86839	0.824	0.144	0	11	LCK	T-cells Cycling
1.40086e-227	0.864439	0.887	0.475	3.52905e-223	11	IDH2	T-cells Cycling
2.43174e-228	0.862018	0.764	0.276	6.12605e-224	11	CARHSP1	T-cells Cycling
1.53115e-230	0.859756	0.701	0.228	3.85728e-226	11	ANP32E	T-cells Cycling
2.59994e-286	0.856664	0.882	0.236	6.54977e-282	11	IL2RG	T-cells Cycling
1.59303e-220	0.852179	0.877	0.459	4.01317e-216	11	CDK2AP2	T-cells Cycling
3.01521e-184	0.822423	0.68	0.232	7.59591e-180	11	TMEM106C	T-cells Cycling
1.42366e-271	0.818834	0.752	0.152	3.58649e-267	11	LAT	T-cells Cycling
7.40419e-238	0.817365	0.858	0.264	1.86526e-233	11	CD69	T-cells Cycling
3.23016e-217	0.816421	0.685	0.215	8.13741e-213	11	USP1	T-cells Cycling
7.83687e-235	0.814803	0.554	0.104	1.97426e-230	11	ATAD2	T-cells Cycling
4.04085e-268	0.812059	0.722	0.154	1.01797e-263	11	CD3D	T-cells Cycling
5.73415e-272	0.81148	0.536	0.074	1.44455e-267	11	CLSPN	T-cells Cycling
1.64249e-226	0.808541	0.938	0.585	4.13776e-222	11	DEK	T-cells Cycling
4.69329e-204	0.807638	0.848	0.483	1.18233e-199	11	SIVA1	T-cells Cycling
9.62659e-259	0.805546	0.618	0.136	2.42513e-254	11	SMC2	T-cells Cycling
2.52233e-182	0.791326	0.741	0.35	6.35426e-178	11	RAD21	T-cells Cycling
1.93773e-225	0.788247	0.938	0.645	4.88152e-221	11	HMGN1	T-cells Cycling
1.65368e-266	0.786855	0.569	0.085	4.16595e-262	11	MAD2L1	T-cells Cycling
1.98789e-155	0.783181	0.806	0.397	5.00789e-151	11	CKS2	T-cells Cycling
0	0.781344	0.795	0.163	0	11	CD2	T-cells Cycling
1.35001e-224	0.779364	0.532	0.096	3.40095e-220	11	KIF22	T-cells Cycling
1.49074e-197	0.778058	0.558	0.114	3.75547e-193	11	GZMK	T-cells Cycling
2.197e-175	0.777934	0.837	0.463	5.53469e-171	11	CACYBP	T-cells Cycling
1.54268e-138	0.774574	0.401	0.077	3.88632e-134	11	CDC20	T-cells Cycling
4.9904e-225	0.774446	0.974	0.703	1.25718e-220	11	RAN	T-cells Cycling
0	0.773558	0.705	0.107	0	11	CD247	T-cells Cycling
1.11047e-185	0.770457	0.733	0.29	2.79748e-181	11	RPA3	T-cells Cycling
1.2148e-247	0.768194	0.552	0.089	3.06033e-243	11	UBE2T	T-cells Cycling
7.91831e-267	0.767691	0.554	0.069	1.99478e-262	11	SH2D1A	T-cells Cycling
7.43208e-180	0.766938	0.725	0.289	1.87229e-175	11	PSIP1	T-cells Cycling
2.45091e-148	0.766926	0.906	0.485	6.17433e-144	11	DUSP2	T-cells Cycling
1.77736e-160	0.759056	0.725	0.339	4.47752e-156	11	SLBP	T-cells Cycling
0	0.758855	0.747	0.118	0	11	SKAP1	T-cells Cycling
2.96527e-181	0.756433	0.824	0.36	7.47011e-177	11	BUB3	T-cells Cycling
1.85612e-280	0.756357	0.467	0.048	4.67593e-276	11	CDCA8	T-cells Cycling
1.52635e-225	0.755046	0.569	0.1	3.84517e-221	11	ZWINT	T-cells Cycling
2.90007e-49	0.753869	0.625	0.368	7.30585e-45	11	CCL4	T-cells Cycling
1.42165e-300	0.751875	0.683	0.107	3.58142e-296	11	2001-09-01	T-cells Cycling
2.65173e-194	0.751022	0.718	0.199	6.68025e-190	11	APOBEC3G	T-cells Cycling
1.13593e-254	0.751009	0.561	0.089	2.86163e-250	11	CENPK	T-cells Cycling
1.11622e-223	0.748105	0.545	0.099	2.81198e-219	11	EZH2	T-cells Cycling
4.31893e-180	0.747415	0.787	0.3	1.08802e-175	11	2006-09-01	T-cells Cycling
1.06655e-214	0.740785	0.691	0.159	2.68685e-210	11	PTPN7	T-cells Cycling
3.14329e-193	0.740574	0.602	0.142	7.91858e-189	11	LMNB1	T-cells Cycling
5.84111e-293	0.73927	0.492	0.05	1.47149e-288	11	KIFC1	T-cells Cycling
1.05446e-175	0.739046	0.53	0.114	2.6564e-171	11	CDKN3	T-cells Cycling
1.53735343809416e-317	0.733399	0.661	0.101	3.87290078124682e-313	11	TRBC2	T-cells Cycling
8.96535e-193	0.7302	0.609	0.163	2.25855e-188	11	CENPW	T-cells Cycling
2.22027e-190	0.727793	0.857	0.343	5.59331e-186	11	SLC9A3R1	T-cells Cycling
5.83603e-200	0.724891	0.442	0.073	1.47021e-195	11	CENPE	T-cells Cycling
4.25274e-171	0.724487	0.545	0.145	1.07135e-166	11	KIF20B	T-cells Cycling
9.00518e-64	0.724451	0.92	0.744	2.26858e-59	11	DNAJB1	T-cells Cycling
1.58561e-206	0.723265	0.983	0.795	3.99447e-202	11	HNRNPA2B1	T-cells Cycling
9.9978e-252	0.721947	0.506	0.049	2.51865e-247	11	CDKN2A	T-cells Cycling
2.30075e-95	0.719794	0.269	0.042	5.79606e-91	11	KLRC1	T-cells Cycling
7.36945e-185	0.719746	0.884	0.543	1.85651e-180	11	RALY	T-cells Cycling
1.93671e-179	0.718644	0.627	0.178	4.87895e-175	11	DNAJC9	T-cells Cycling
4.40442e-201	0.716165	0.565	0.101	1.10956e-196	11	SIT1	T-cells Cycling
1.14551e-210	0.715161	0.521	0.096	2.88578e-206	11	CENPU	T-cells Cycling
7.61877e-200	0.714935	0.534	0.119	1.91932e-195	11	PHF19	T-cells Cycling
1.67846e-157	0.713747	0.492	0.116	4.22837e-153	11	TK1	T-cells Cycling
2.27569e-152	0.710724	0.884	0.602	5.73293e-148	11	HN1	T-cells Cycling
1.02548e-184	0.710589	0.523	0.103	2.5834e-180	11	BIRC5	T-cells Cycling
3.03763e-150	0.710161	0.862	0.427	7.65241e-146	11	PLP2	T-cells Cycling
1.99588e-158	0.706541	0.815	0.4	5.02801e-154	11	ARPC5L	T-cells Cycling
3.32489e-180	0.706109	0.489	0.104	8.37607e-176	11	MCM7	T-cells Cycling
1.88333e-170	0.70382	0.983	0.779	4.74448e-166	11	ARHGDIB	T-cells Cycling
1.34498e-168	0.703205	0.701	0.27	3.38827e-164	11	NUDT1	T-cells Cycling
2.49538e-127	0.702566	0.384	0.072	6.28636e-123	11	KLRD1	T-cells Cycling
7.45198e-183	0.699455	0.964	0.766	1.8773e-178	11	SUB1	T-cells Cycling
1.76588e-206	0.699408	0.569	0.129	4.44859e-202	11	CENPN	T-cells Cycling
5.37215e-170	0.698129	0.621	0.158	1.35335e-165	11	TESC	T-cells Cycling
1.38934e-175	0.697911	0.678	0.247	3.50002e-171	11	DDX39A	T-cells Cycling
1.26776e-204	0.694993	0.46	0.081	3.19374e-200	11	DHFR	T-cells Cycling
4.33873e-295	0.69336	0.574	0.071	1.09301e-290	11	CXCR3	T-cells Cycling
1.24639e-241	0.691643	0.415	0.044	3.1399e-237	11	DLGAP5	T-cells Cycling
6.44162e-226	0.690183	0.59	0.104	1.62277e-221	11	SPOCK2	T-cells Cycling
4.03618e-236	0.686537	0.459	0.061	1.01679e-231	11	PKMYT1	T-cells Cycling
7.74239e-171	0.68494	0.942	0.644	1.95046e-166	11	SRSF2	T-cells Cycling
5.41118e-166	0.684219	0.937	0.699	1.36318e-161	11	CALM3	T-cells Cycling
1.25073e-162	0.682986	0.676	0.254	3.15084e-158	11	CCDC167	T-cells Cycling
5.27335e-160	0.680993	0.77	0.305	1.32846e-155	11	GNG2	T-cells Cycling
0	0.68029	0.711	0.115	0	11	CD96	T-cells Cycling
9.30139e-181	0.680251	0.676	0.18	2.34321e-176	11	TSTD1	T-cells Cycling
5.61868e-281	0.675867	0.817	0.208	1.41546e-276	11	CST7	T-cells Cycling
2.88355e-221	0.675091	0.533	0.09	7.26425e-217	11	TRBC1	T-cells Cycling
3.51061e-235	0.673829	0.573	0.1	8.84394e-231	11	CD3G	T-cells Cycling
8.7827e-67	0.671622	0.434	0.188	2.21254e-62	11	HIST1H1E	T-cells Cycling
6.19124e-153	0.667612	0.82	0.428	1.5597e-148	11	SNRPB	T-cells Cycling
1.19876e-201	0.664725	0.421	0.072	3.01992e-197	11	UHRF1	T-cells Cycling
8.24571e-140	0.660843	0.58	0.194	2.07726e-135	11	FAM111A	T-cells Cycling
4.36726e-128	0.659226	0.935	0.573	1.1002e-123	11	IFITM1	T-cells Cycling
1.10216e-146	0.652229	0.883	0.556	2.77657e-142	11	PSMB8	T-cells Cycling
1.33337e-139	0.651458	0.923	0.546	3.35901e-135	11	LCP1	T-cells Cycling
2.95554e-170	0.651207	0.993	0.833	7.44559e-166	11	PPDPF	T-cells Cycling
1.2779e-248	0.649419	0.675	0.138	3.21929e-244	11	RHOH	T-cells Cycling
7.06004e-214	0.648528	0.479	0.059	1.77856e-209	11	RPL39L	T-cells Cycling
1.44932e-125	0.64778	0.831	0.485	3.65112e-121	11	RANBP1	T-cells Cycling
1.62862e-225	0.64513	0.635	0.124	4.10281e-221	11	TRAC	T-cells Cycling
4.87635e-220	0.642703	0.421	0.052	1.22845e-215	11	CKAP2L	T-cells Cycling
6.33963e-48	0.642595	0.829	0.636	1.59708e-43	11	HSPA1B	T-cells Cycling
3.03294e-107	0.642386	0.413	0.108	7.64058e-103	11	HIST1H1D	T-cells Cycling
3.49052e-249	0.641735	0.426	0.047	8.79331e-245	11	CASC5	T-cells Cycling
3.56534e-133	0.641505	0.789	0.394	8.9818e-129	11	CCND3	T-cells Cycling
2.0578e-224	0.640896	0.636	0.123	5.18401e-220	11	RHOF	T-cells Cycling
2.59708e-141	0.640007	0.782	0.317	6.54257e-137	11	RGCC	T-cells Cycling
8.36425e-53	0.639199	0.263	0.074	2.10712e-48	11	CD8A	T-cells Cycling
1.48343e-132	0.638763	0.912	0.603	3.73707e-128	11	SRSF7	T-cells Cycling
1.27117e-159	0.637731	0.464	0.107	3.20233e-155	11	MCM3	T-cells Cycling
7.13389e-158	0.636933	0.602	0.156	1.79717e-153	11	SYNE2	T-cells Cycling
2.52739e-126	0.636778	0.793	0.4	6.36701e-122	11	EZR	T-cells Cycling
2.30449e-127	0.634041	0.798	0.407	5.80548e-123	11	TAP1	T-cells Cycling
1.12434e-157	0.632658	0.372	0.065	2.83243e-153	11	CCNB2	T-cells Cycling
1.10439e-130	0.630625	0.913	0.591	2.78217e-126	11	CNN2	T-cells Cycling
4.10104e-127	0.627983	0.698	0.263	1.03313e-122	11	ISG20	T-cells Cycling
1.79079e-133	0.627959	0.632	0.258	4.51136e-129	11	SMC3	T-cells Cycling
9.53841e-225	0.62568	0.409	0.05	2.40292e-220	11	CDCA5	T-cells Cycling
1.51862e-130	0.625234	0.689	0.309	3.8257e-126	11	HSPB11	T-cells Cycling
5.62645e-179	0.623671	0.421	0.079	1.41741e-174	11	FEN1	T-cells Cycling
3.0652e-102	0.622633	0.61	0.302	7.72185e-98	11	NUCB2	T-cells Cycling
5.91886e-131	0.620806	0.362	0.068	1.49108e-126	11	ZNF683	T-cells Cycling
8.61216e-105	0.620509	0.555	0.188	2.16957e-100	11	BATF	T-cells Cycling
7.25832e-223	0.617435	0.519	0.085	1.82852e-218	11	PRF1	T-cells Cycling
3.47376e-145	0.616537	0.428	0.098	8.75111e-141	11	CDCA7	T-cells Cycling
7.76997e-134	0.613777	0.661	0.291	1.95741e-129	11	MAD2L2	T-cells Cycling
1.04018e-154	0.611778	0.846	0.371	2.62042e-150	11	EVL	T-cells Cycling
2.5591e-205	0.61095	0.401	0.053	6.44688e-201	11	GTSE1	T-cells Cycling
3.87428e-113	0.610883	0.76	0.445	9.7601e-109	11	HP1BP3	T-cells Cycling
9.47301e-115	0.607632	0.623	0.247	2.38644e-110	11	BTG3	T-cells Cycling
2.96701e-230	0.607384	0.398	0.05	7.4745e-226	11	CDT1	T-cells Cycling
3.21977e-153	0.605942	0.499	0.132	8.11124e-149	11	EBP	T-cells Cycling
1.09978e-128	0.602421	0.8	0.426	2.77058e-124	11	CBX3	T-cells Cycling
2.10907e-127	0.602391	0.873	0.573	5.31316e-123	11	HNRNPF	T-cells Cycling
4.01084e-131	0.601515	0.902	0.598	1.01041e-126	11	HNRNPA3	T-cells Cycling
3.48878e-87	0.601357	0.774	0.479	8.78893e-83	11	TUBB4B	T-cells Cycling
5.22489e-140	0.598643	0.361	0.061	1.31625e-135	11	GZMH	T-cells Cycling
6.04256e-108	0.597005	0.691	0.364	1.52224e-103	11	DNMT1	T-cells Cycling
1.47973e-119	0.596681	0.612	0.258	3.72773e-115	11	SKA2	T-cells Cycling
2.10108e-137	0.595839	0.375	0.067	5.29304e-133	11	CDKN2D	T-cells Cycling
7.0979e-120	0.595287	0.598	0.252	1.7881e-115	11	MZT1	T-cells Cycling
1.17421e-107	0.593229	0.616	0.278	2.95808e-103	11	SMC1A	T-cells Cycling
2.16429e-220	0.589871	0.686	0.162	5.45227e-216	11	LBH	T-cells Cycling
1.87083e-128	0.58969	0.985	0.828	4.713e-124	11	MYL12A	T-cells Cycling
7.8137e-85	0.588999	0.523	0.229	1.96843e-80	11	KPNA2	T-cells Cycling
1.03823e-153	0.588447	0.383	0.063	2.61551e-149	11	HMMR	T-cells Cycling
1.91438e-120	0.588169	0.711	0.337	4.8227e-116	11	RNF167	T-cells Cycling
3.7977e-104	0.585054	0.629	0.307	9.56716e-100	11	NASP	T-cells Cycling
1.01637e-132	0.581208	0.435	0.123	2.56044e-128	11	HMGB3	T-cells Cycling
1.63258e-120	0.5798	0.365	0.066	4.11279e-116	11	MATK	T-cells Cycling
2.40673e-123	0.579059	0.777	0.368	6.06304e-119	11	ANXA6	T-cells Cycling
4.86002e-126	0.578519	0.337	0.058	1.22434e-121	11	PLK1	T-cells Cycling
8.99791e-104	0.574696	0.302	0.052	2.26675e-99	11	TNFRSF18	T-cells Cycling
1.16239e-110	0.574041	0.709	0.372	2.92829e-106	11	SRSF10	T-cells Cycling
1.1564e-110	0.57244	0.627	0.288	2.91321e-106	11	HPRT1	T-cells Cycling
1.21237e-201	0.572404	0.452	0.057	3.05421e-197	11	APOBEC3H	T-cells Cycling
8.91751e-127	0.569472	0.897	0.631	2.2465e-122	11	PPP1CA	T-cells Cycling
2.57614e-158	0.568562	0.38	0.073	6.4898e-154	11	LIG1	T-cells Cycling
6.85121e-116	0.565711	0.92	0.649	1.72596e-111	11	SOD1	T-cells Cycling
6.76066e-113	0.56547	0.799	0.465	1.70315e-108	11	LSM2	T-cells Cycling
4.21782e-127	0.565375	0.453	0.124	1.06255e-122	11	RRM1	T-cells Cycling
3.08535e-102	0.562773	0.694	0.383	7.77262e-98	11	HNRNPR	T-cells Cycling
4.86487e-107	0.562309	0.971	0.818	1.22556e-102	11	COTL1	T-cells Cycling
1.42475e-114	0.562005	0.61	0.234	3.58923e-110	11	DTYMK	T-cells Cycling
5.79517e-174	0.559069	0.383	0.052	1.45992e-169	11	NUF2	T-cells Cycling
1.59641e-67	0.558777	0.362	0.13	4.02168e-63	11	ITM2C	T-cells Cycling
3.31339e-67	0.55862	0.871	0.644	8.34708e-63	11	HSPD1	T-cells Cycling
7.50481e-135	0.556175	0.997	0.895	1.89061e-130	11	HLA-C	T-cells Cycling
1.45856e-208	0.555965	0.382	0.041	3.67441e-204	11	AURKB	T-cells Cycling
4.95256e-174	0.555104	0.512	0.098	1.24765e-169	11	CLEC2D	T-cells Cycling
1.12958e-126	0.554659	0.423	0.134	2.84565e-122	11	SAC3D1	T-cells Cycling
2.00968e-137	0.553043	0.388	0.082	5.06279e-133	11	HELLS	T-cells Cycling
[truncated: 7,720 more rows]

## Sheet: PC P1
p_val	avg_logFC	pct.1	pct.2	p_val_adj	cluster	gene	celltype
0	1.86344	0.81	0.216	0	0	KRT17	Cancer/Epithelial
0	1.65715	0.934	0.42	0	0	CYR61	Cancer/Epithelial
0	1.43365	0.933	0.42	0	0	MAFF	Cancer/Epithelial
0	1.23954	0.845	0.364	0	0	DST	Cancer/Epithelial
0	1.17116	0.696	0.213	0	0	F3	Cancer/Epithelial
0	1.14678	0.991	0.611	0	0	ATF3	Cancer/Epithelial
0	1.06456	0.926	0.576	0	0	HSPA5	Cancer/Epithelial
0	1.0516	0.595	0.157	0	0	RNF39	Cancer/Epithelial
0	1.04226	0.965	0.465	0	0	TACSTD2	Cancer/Epithelial
0	1.03643	0.991	0.701	0	0	BTG2	Cancer/Epithelial
0	1.02294	0.994	0.709	0	0	EGR1	Cancer/Epithelial
0	1.00581	0.617	0.166	0	0	TNFRSF12A	Cancer/Epithelial
0	0.960769	0.609	0.135	0	0	FLRT3	Cancer/Epithelial
0	0.942146	0.434	0.115	0	0	EDN1	Cancer/Epithelial
0	0.93347	0.449	0.099	0	0	LINC01285	Cancer/Epithelial
0	0.924387	0.842	0.289	0	0	FHL2	Cancer/Epithelial
0	0.919703	0.671	0.185	0	0	EGR2	Cancer/Epithelial
0	0.918005	0.791	0.3	0	0	ERRFI1	Cancer/Epithelial
0	0.88043	0.998	0.893	0	0	ACTG1	Cancer/Epithelial
0	0.877615	0.635	0.293	0	0	ADM	Cancer/Epithelial
0	0.861549	0.555	0.152	0	0	GBP1	Cancer/Epithelial
0	0.849123	0.905	0.448	0	0	ETS2	Cancer/Epithelial
0	0.842614	0.993	0.708	0	0	FOSB	Cancer/Epithelial
0	0.839446	0.916	0.582	0	0	LMNA	Cancer/Epithelial
0	0.837053	0.811	0.257	0	0	KRT15	Cancer/Epithelial
0	0.827147	0.798	0.355	0	0	CNN2	Cancer/Epithelial
0	0.785497	0.921	0.515	0	0	KLF4	Cancer/Epithelial
0	0.783591	0.576	0.171	0	0	CLDN1	Cancer/Epithelial
0	0.779605	0.623	0.153	0	0	TNS4	Cancer/Epithelial
0	0.779374	0.752	0.21	0	0	KRT5	Cancer/Epithelial
0	0.76847	0.581	0.19	0	0	EGR3	Cancer/Epithelial
0	0.763335	0.795	0.325	0	0	SFN	Cancer/Epithelial
0	0.762954	0.609	0.261	0	0	TRIB1	Cancer/Epithelial
0	0.760967	0.845	0.526	0	0	TPM4	Cancer/Epithelial
0	0.753965	0.942	0.593	0	0	CCNL1	Cancer/Epithelial
0	0.74668	0.959	0.686	0	0	NR4A1	Cancer/Epithelial
5.70689e-152	0.729317	0.401	0.169	1.49481e-147	0	CTGF	Cancer/Epithelial
0	0.727641	0.893	0.433	0	0	KRT8	Cancer/Epithelial
0	0.716283	0.858	0.474	0	0	VMP1	Cancer/Epithelial
0	0.713259	0.994	0.883	0	0	JUN	Cancer/Epithelial
0	0.711516	0.579	0.177	0	0	S100A2	Cancer/Epithelial
0	0.710905	0.937	0.426	0	0	KRT19	Cancer/Epithelial
0	0.697255	0.483	0.147	0	0	FOSL1	Cancer/Epithelial
0	0.692257	0.97	0.756	0	0	IER2	Cancer/Epithelial
0	0.690054	0.819	0.451	0	0	DDIT3	Cancer/Epithelial
0	0.684638	0.996	0.862	0	0	JUNB	Cancer/Epithelial
0	0.682658	0.956	0.512	0	0	PERP	Cancer/Epithelial
0	0.682156	0.779	0.366	0	0	SLC1A5	Cancer/Epithelial
1.59607e-294	0.680268	0.538	0.199	4.18059e-290	0	HSPB8	Cancer/Epithelial
0	0.675373	0.906	0.462	0	0	KRT18	Cancer/Epithelial
1.26086e-296	0.673405	0.542	0.214	3.30258e-292	0	CDKN1C	Cancer/Epithelial
2.40617e-287	0.663006	0.99	0.88	6.30249e-283	0	FOS	Cancer/Epithelial
4.94065645841247e-324	0.647056	0.591	0.222	1.29410614615198e-319	0	THBS1	Cancer/Epithelial
0	0.645807	0.721	0.293	0	0	TIPARP	Cancer/Epithelial
1.15116e-275	0.644064	0.776	0.44	3.01522e-271	0	EZR	Cancer/Epithelial
0	0.641283	0.958	0.674	0	0	HERPUD1	Cancer/Epithelial
0	0.63806	0.762	0.39	0	0	MYADM	Cancer/Epithelial
0	0.628665	0.979	0.707	0	0	PPP1R15A	Cancer/Epithelial
0	0.627164	0.982	0.779	0	0	ZFP36L1	Cancer/Epithelial
1.70912e-175	0.621841	0.304	0.106	4.4767e-171	0	RP11-295M3.4	Cancer/Epithelial
1.32829e-246	0.616947	0.907	0.658	3.47919e-242	0	HSP90B1	Cancer/Epithelial
0	0.616725	0.843	0.487	0	0	MT1X	Cancer/Epithelial
8.5419849421091e-318	0.612642	0.495	0.163	2.23740211588664e-313	0	MLF1	Cancer/Epithelial
5.71549e-195	0.607276	0.825	0.595	1.49706e-190	0	ANXA1	Cancer/Epithelial
5.09497318902997e-314	0.59925	0.704	0.337	0	0	KLF10	Cancer/Epithelial
3.34193509472935e-313	0.597548	0.839	0.508	0	0	TUBB4B	Cancer/Epithelial
6.66683e-171	0.591547	0.553	0.284	1.74624e-166	0	NCOA7	Cancer/Epithelial
0	0.589681	0.911	0.543	0	0	SERTAD1	Cancer/Epithelial
0	0.588715	0.468	0.087	0	0	DLK2	Cancer/Epithelial
0	0.576702	0.92	0.6	0	0	KLF6	Cancer/Epithelial
5.94633e-97	0.568005	0.433	0.234	1.55752e-92	0	CRYAB	Cancer/Epithelial
1.37052130333166e-317	0.56586	0.864	0.544	3.58980644981662e-313	0	ARF4	Cancer/Epithelial
4.95987e-306	0.56534	0.341	0.076	1.29914e-301	0	LAMC2	Cancer/Epithelial
5.76303e-297	0.563204	0.653	0.291	1.50951e-292	0	ZC3H12A	Cancer/Epithelial
1.13708e-178	0.561193	0.374	0.142	2.97834e-174	0	DEFB1	Cancer/Epithelial
0	0.551857	0.546	0.184	0	0	SOX15	Cancer/Epithelial
0	0.547885	0.988	0.767	0	0	RHOB	Cancer/Epithelial
1.11546e-302	0.53858	0.767	0.403	2.92171e-298	0	CSRNP1	Cancer/Epithelial
5.68909e-226	0.538009	0.657	0.33	1.49014e-221	0	MYC	Cancer/Epithelial
3.1604e-274	0.520011	0.666	0.336	8.27803e-270	0	FAM133B	Cancer/Epithelial
0	0.513933	0.784	0.38	0	0	MPZL2	Cancer/Epithelial
1.15873e-259	0.511221	0.529	0.205	3.03507e-255	0	ID4	Cancer/Epithelial
1.79134e-227	0.507682	0.68	0.375	4.69206e-223	0	LIMA1	Cancer/Epithelial
5.69417e-264	0.506396	0.541	0.207	1.49147e-259	0	NR4A3	Cancer/Epithelial
2.73860587489803e-320	0.504599	0.996	0.838	7.17323036812041e-316	0	ZFP36	Cancer/Epithelial
1.73214409558817e-315	0.503395	0.378	0.081	4.5370050295741e-311	0	MACROD2	Cancer/Epithelial
3.93867e-237	0.501379	0.876	0.608	1.03166e-232	0	H2AFZ	Cancer/Epithelial
4.78649e-270	0.501063	0.683	0.343	1.25373e-265	0	PTP4A1	Cancer/Epithelial
3.81602e-275	0.49826	0.595	0.255	9.99531e-271	0	FAM53C	Cancer/Epithelial
7.75162e-277	0.494509	0.458	0.157	2.03038e-272	0	WEE1	Cancer/Epithelial
0	0.493735	0.61	0.214	0	0	TRIM29	Cancer/Epithelial
1.13047e-216	0.493499	0.589	0.274	2.96105e-212	0	DUSP2	Cancer/Epithelial
0	0.49265	0.786	0.392	0	0	CLDN4	Cancer/Epithelial
3.76757e-281	0.491935	0.578	0.241	9.86839e-277	0	IRF6	Cancer/Epithelial
1.46505e-278	0.489216	0.643	0.284	3.8374e-274	0	CTD-3252C9.4	Cancer/Epithelial
4.26838e-233	0.486096	0.648	0.333	1.11802e-228	0	TGIF1	Cancer/Epithelial
8.78945e-246	0.482273	0.352	0.09	2.30222e-241	0	NPPC	Cancer/Epithelial
1.90642e-240	0.481871	0.86	0.549	4.9935e-236	0	ID1	Cancer/Epithelial
4.80319e-208	0.480936	0.53	0.233	1.2581e-203	0	ARL4D	Cancer/Epithelial
5.11689e-223	0.480291	0.46	0.174	1.34027e-218	0	RAP2B	Cancer/Epithelial
1.92404e-243	0.479284	0.589	0.268	5.03963e-239	0	MAST4	Cancer/Epithelial
0	0.477656	0.88	0.553	2.83688e-304	0	MCL1	Cancer/Epithelial
1.00105585382177e-314	0.476327	0.871	0.508	2.62206559791536e-310	0	IER3	Cancer/Epithelial
4.96569e-232	0.472012	0.63	0.312	1.30066e-227	0	THUMPD3-AS1	Cancer/Epithelial
9.26414e-207	0.470666	0.691	0.391	2.42656e-202	0	EIF4A3	Cancer/Epithelial
4.50782e-129	0.463961	0.431	0.205	1.18073e-124	0	CCL2	Cancer/Epithelial
4.63933e-220	0.456854	0.452	0.175	1.21518e-215	0	PRSS22	Cancer/Epithelial
2.67868e-277	0.453721	0.717	0.358	7.01627e-273	0	BTG3	Cancer/Epithelial
6.00416e-268	0.453337	0.39	0.114	1.57267e-263	0	SRF	Cancer/Epithelial
1.82012e-201	0.452625	0.629	0.328	4.76744e-197	0	ZYX	Cancer/Epithelial
8.41205e-184	0.450195	0.478	0.205	2.20337e-179	0	SLC14A1	Cancer/Epithelial
7.94463e-216	0.450105	0.67	0.361	2.08094e-211	0	CSRP1	Cancer/Epithelial
1.88377e-83	0.449445	0.34	0.175	4.93416e-79	0	HSD17B13	Cancer/Epithelial
7.19672e-252	0.446457	0.881	0.615	1.88504e-247	0	SRSF3	Cancer/Epithelial
7.3314e-240	0.44552	0.891	0.6	1.92031e-235	0	ID3	Cancer/Epithelial
5.08856e-256	0.444035	0.888	0.612	1.33285e-251	0	EIF5	Cancer/Epithelial
4.21524e-265	0.437759	0.48	0.165	1.1041e-260	0	LAMB3	Cancer/Epithelial
1.79122e-266	0.436089	0.846	0.526	4.69173e-262	0	ZFAND5	Cancer/Epithelial
8.47764e-303	0.430626	0.494	0.155	2.22055e-298	0	EFEMP1	Cancer/Epithelial
9.16698e-223	0.430605	0.749	0.433	2.40111e-218	0	H2AFX	Cancer/Epithelial
4.5291e-212	0.428368	0.539	0.248	1.18631e-207	0	OSER1	Cancer/Epithelial
2.59318e-283	0.425678	0.7	0.333	6.79231e-279	0	KLF5	Cancer/Epithelial
0	0.423395	0.863	0.457	0	0	PDLIM1	Cancer/Epithelial
3.26134e-254	0.422607	0.56	0.227	8.54243e-250	0	THSD4	Cancer/Epithelial
0	0.42257	0.924	0.582	0	0	CDKN1A	Cancer/Epithelial
9.09578e-176	0.420855	0.49	0.237	2.38246e-171	0	DNAJB11	Cancer/Epithelial
2.06262e-232	0.420815	0.879	0.596	5.40261e-228	0	BRD2	Cancer/Epithelial
1.26083e-260	0.417904	0.546	0.219	3.30249e-256	0	DMKN	Cancer/Epithelial
2.5524e-182	0.409549	0.607	0.32	6.6855e-178	0	SNHG12	Cancer/Epithelial
3.39965e-202	0.407978	0.701	0.395	8.90471e-198	0	TOB1	Cancer/Epithelial
3.36179e-247	0.399777	0.476	0.168	8.80554e-243	0	CSTA	Cancer/Epithelial
5.34677e-204	0.398614	0.578	0.283	1.40048e-199	0	ALDH3A2	Cancer/Epithelial
1.56543e-213	0.394773	0.536	0.24	4.10032e-209	0	EGFR	Cancer/Epithelial
4.99483e-218	0.389382	0.591	0.279	1.3083e-213	0	C9orf3	Cancer/Epithelial
1.29044e-173	0.389291	0.562	0.281	3.38006e-169	0	PHLDA1	Cancer/Epithelial
1.50521e-185	0.389215	0.941	0.754	3.94259e-181	0	ZFP36L2	Cancer/Epithelial
1.43249e-265	0.387233	0.422	0.127	3.75213e-261	0	TMEM237	Cancer/Epithelial
7.5604e-132	0.38701	0.505	0.27	1.9803e-127	0	MYO1E	Cancer/Epithelial
4.72578e-178	0.38433	0.579	0.292	1.23782e-173	0	RND3	Cancer/Epithelial
5.06603e-206	0.382377	0.548	0.247	1.32695e-201	0	PALLD	Cancer/Epithelial
8.17519e-267	0.380809	0.971	0.796	2.14133e-262	0	NPM1	Cancer/Epithelial
2.8866e-231	0.378477	0.916	0.674	7.56088e-227	0	ZFAS1	Cancer/Epithelial
8.92324e-158	0.37739	0.48	0.228	2.33726e-153	0	GADD45A	Cancer/Epithelial
4.49003e-165	0.376622	0.509	0.244	1.17607e-160	0	FBXO32	Cancer/Epithelial
4.10409e-224	0.371378	0.798	0.492	1.07498e-219	0	CYCS	Cancer/Epithelial
1.55242e-159	0.370682	0.517	0.263	4.06625e-155	0	SERTAD3	Cancer/Epithelial
4.28961e-201	0.37049	0.579	0.276	1.12358e-196	0	STMN1	Cancer/Epithelial
5.32618e-157	0.370238	0.542	0.281	1.39509e-152	0	GTF2B	Cancer/Epithelial
7.18283e-211	0.369569	0.765	0.461	1.8814e-206	0	POLR1D	Cancer/Epithelial
5.95669e-165	0.367847	0.543	0.271	1.56024e-160	0	HBEGF	Cancer/Epithelial
1.33306e-185	0.367459	0.865	0.614	3.49168e-181	0	SRSF5	Cancer/Epithelial
8.69377e-263	0.367238	0.606	0.26	2.27716e-258	0	STK17A	Cancer/Epithelial
6.29433e-161	0.365738	0.506	0.247	1.64867e-156	0	TRAF4	Cancer/Epithelial
3.80009e-156	0.3638	0.306	0.1	9.95358e-152	0	MEG3	Cancer/Epithelial
3.3583e-144	0.363729	0.475	0.24	8.7964e-140	0	SLC25A33	Cancer/Epithelial
2.94238e-198	0.361515	0.94	0.732	7.70699e-194	0	DDX5	Cancer/Epithelial
1.56319e-165	0.358226	0.436	0.189	4.09446e-161	0	VPS13D	Cancer/Epithelial
1.99453e-167	0.356853	0.315	0.108	5.22428e-163	0	GPR87	Cancer/Epithelial
5.19599e-170	0.355881	0.498	0.23	1.36099e-165	0	CREB3L1	Cancer/Epithelial
9.7157e-165	0.355407	0.456	0.201	2.54483e-160	0	CRY1	Cancer/Epithelial
5.20788e-137	0.354466	0.768	0.522	1.3641e-132	0	CEBPD	Cancer/Epithelial
1.87643e-180	0.352912	0.552	0.274	4.91494e-176	0	FAM60A	Cancer/Epithelial
1.03588e-215	0.351793	0.385	0.122	2.71328e-211	0	TP63	Cancer/Epithelial
1.55355e-181	0.351135	0.517	0.236	4.06922e-177	0	ARG2	Cancer/Epithelial
1.60957e-138	0.35111	0.316	0.118	4.21596e-134	0	EGLN3	Cancer/Epithelial
1.74568e-129	0.34566	0.553	0.317	4.57247e-125	0	BAIAP2	Cancer/Epithelial
2.72385e-181	0.343948	0.764	0.472	7.13458e-177	0	IRF1	Cancer/Epithelial
2.65495e-173	0.343842	0.445	0.187	6.95412e-169	0	AVPI1	Cancer/Epithelial
4.76088e-121	0.343578	0.502	0.276	1.24702e-116	0	KCNQ1OT1	Cancer/Epithelial
2.96655e-147	0.340775	0.71	0.451	7.77029e-143	0	MAT2A	Cancer/Epithelial
3.1139e-167	0.340687	0.362	0.137	8.15625e-163	0	DUSP14	Cancer/Epithelial
2.05867e-162	0.33928	0.677	0.409	5.39228e-158	0	IMPDH2	Cancer/Epithelial
2.51668e-215	0.338778	0.871	0.58	6.59194e-211	0	GLUL	Cancer/Epithelial
3.66457e-159	0.337976	0.434	0.189	9.59861e-155	0	NTN4	Cancer/Epithelial
2.47073e-136	0.336879	0.294	0.105	6.47158e-132	0	RAB32	Cancer/Epithelial
1.03095e-218	0.335095	0.364	0.109	2.70038e-214	0	CDCA7L	Cancer/Epithelial
8.65063e-141	0.33393	0.53	0.284	2.26586e-136	0	PCF11	Cancer/Epithelial
6.90572e-135	0.332915	0.972	0.849	1.80881e-130	0	UBC	Cancer/Epithelial
7.2004e-121	0.330687	0.346	0.148	1.886e-116	0	CX3CL1	Cancer/Epithelial
1.26087e-156	0.329086	0.687	0.415	3.3026e-152	0	CITED2	Cancer/Epithelial
3.49943e-222	0.326806	0.964	0.769	9.16606e-218	0	CIRBP	Cancer/Epithelial
9.8421e-189	0.324366	0.927	0.692	2.57794e-184	0	SQSTM1	Cancer/Epithelial
6.98988e-186	0.320641	0.841	0.575	1.83086e-181	0	HNRNPA0	Cancer/Epithelial
1.16492e-222	0.320308	0.975	0.814	3.05129e-218	0	HNRNPA1	Cancer/Epithelial
1.6608e-199	0.318607	0.97	0.816	4.35014e-195	0	EEF1B2	Cancer/Epithelial
2.53653e-129	0.317565	0.451	0.229	6.64393e-125	0	TES	Cancer/Epithelial
2.89152e-170	0.317467	0.395	0.155	7.57377e-166	0	RASSF6	Cancer/Epithelial
1.62553e-142	0.316949	0.545	0.296	4.25775e-138	0	KDSR	Cancer/Epithelial
4.36972e-150	0.316616	0.463	0.222	1.14456e-145	0	BEX2	Cancer/Epithelial
4.10919e-124	0.316485	0.425	0.216	1.07632e-119	0	TMEM30B	Cancer/Epithelial
1.15253e-181	0.315348	0.685	0.396	3.01881e-177	0	EPB41L4A-AS1	Cancer/Epithelial
6.70201e-87	0.31532	0.449	0.256	1.75546e-82	0	ICAM1	Cancer/Epithelial
8.75331e-131	0.314558	0.57	0.329	2.29275e-126	0	MARCKS	Cancer/Epithelial
6.66012e-150	0.313874	0.584	0.322	1.74449e-145	0	MAOA	Cancer/Epithelial
2.23401e-204	0.313457	0.806	0.505	5.85155e-200	0	CTSB	Cancer/Epithelial
2.33029e-95	0.312181	0.657	0.442	6.10373e-91	0	TM4SF1	Cancer/Epithelial
9.74225e-156	0.312022	0.675	0.405	2.55179e-151	0	ATF4	Cancer/Epithelial
1.8275e-129	0.310584	0.468	0.244	4.78677e-125	0	ETF1	Cancer/Epithelial
7.70447e-109	0.310228	0.937	0.8	2.01803e-104	0	HSPB1	Cancer/Epithelial
1.63931e-166	0.307494	0.472	0.211	4.29385e-162	0	SOCS1	Cancer/Epithelial
4.15969e-139	0.304588	0.503	0.263	1.08955e-134	0	NDFIP2	Cancer/Epithelial
3.17424e-153	0.303706	0.331	0.123	8.31427e-149	0	PCDH7	Cancer/Epithelial
4.30222e-194	0.303431	0.549	0.255	1.12688e-189	0	GJA1	Cancer/Epithelial
6.72613e-164	0.303356	0.278	0.083	1.76177e-159	0	CDH3	Cancer/Epithelial
3.72015e-159	0.303262	0.798	0.538	9.74419e-155	0	RPL22L1	Cancer/Epithelial
2.33628e-176	0.301837	0.871	0.627	6.11943e-172	0	SRSF7	Cancer/Epithelial
8.37791e-147	0.300949	0.848	0.616	2.19443e-142	0	FUS	Cancer/Epithelial
7.37195e-172	0.300865	0.893	0.657	1.93093e-167	0	SNHG8	Cancer/Epithelial
8.4802e-137	0.30041	0.401	0.185	2.22122e-132	0	PRRG4	Cancer/Epithelial
2.26876e-189	0.29936	0.602	0.304	5.94257e-185	0	NEDD4L	Cancer/Epithelial
7.29893e-136	0.299321	0.309	0.114	1.91181e-131	0	PCP4L1	Cancer/Epithelial
1.82007e-47	0.295046	0.451	0.306	4.76732e-43	0	RASD1	Cancer/Epithelial
6.99638e-174	0.29158	0.765	0.482	1.83256e-169	0	YBX3	Cancer/Epithelial
3.05581e-120	0.288596	0.484	0.261	8.00408e-116	0	SLC25A4	Cancer/Epithelial
1.24569e-127	0.28813	0.53	0.291	3.26283e-123	0	CRNDE	Cancer/Epithelial
3.88613e-145	0.287773	0.498	0.25	1.01789e-140	0	CCNB1IP1	Cancer/Epithelial
0	0.287502	0.847	0.456	0	0	TIMP3	Cancer/Epithelial
1.10833e-146	0.287066	0.783	0.533	2.90305e-142	0	SRSF2	Cancer/Epithelial
5.15391e-217	0.286396	0.893	0.606	1.34996e-212	0	ANXA2	Cancer/Epithelial
4.73543e-193	0.285902	0.844	0.559	1.24035e-188	0	PRDX5	Cancer/Epithelial
1.17651e-166	0.283059	0.503	0.236	3.08164e-162	0	PMAIP1	Cancer/Epithelial
1.2731e-194	0.282061	0.668	0.363	3.33463e-190	0	MEIS2	Cancer/Epithelial
1.36589e-120	0.281957	0.357	0.161	3.57768e-116	0	TFAP2C	Cancer/Epithelial
1.16258e-137	0.281043	0.643	0.389	3.04513e-133	0	PNRC2	Cancer/Epithelial
9.1935e-156	0.280911	0.332	0.117	2.40805e-151	0	CHST9	Cancer/Epithelial
2.19205e-109	0.280861	0.477	0.26	5.74163e-105	0	TUBA1C	Cancer/Epithelial
4.19878e-130	0.280823	0.501	0.261	1.09979e-125	0	UBE2S	Cancer/Epithelial
2.85254e-121	0.280786	0.408	0.195	7.47165e-117	0	BCL10	Cancer/Epithelial
9.20678e-160	0.279817	0.83	0.58	2.41153e-155	0	EIF3L	Cancer/Epithelial
1.92161e-110	0.278737	0.363	0.167	5.03328e-106	0	VCL	Cancer/Epithelial
3.14048e-157	0.278654	0.461	0.208	8.22585e-153	0	FAM46C	Cancer/Epithelial
2.40183e-204	0.278553	0.915	0.663	6.29111e-200	0	DNAJA1	Cancer/Epithelial
9.25508e-132	0.278337	0.544	0.298	2.42418e-127	0	LPAR6	Cancer/Epithelial
5.15279e-134	0.2767	0.312	0.117	1.34967e-129	0	SLC20A2	Cancer/Epithelial
2.88912e-125	0.2754	0.588	0.345	7.56748e-121	0	OAT	Cancer/Epithelial
4.12437e-105	0.274078	0.43	0.228	1.0803e-100	0	UBE2D1	Cancer/Epithelial
8.58755e-123	0.273984	0.37	0.169	2.24934e-118	0	PPP1R13L	Cancer/Epithelial
2.32802e-120	0.270551	0.681	0.445	6.09779e-116	0	SBDS	Cancer/Epithelial
0	0.269796	0.849	0.397	0	0	ELF3	Cancer/Epithelial
1.81214e-131	0.267876	0.474	0.237	4.74654e-127	0	SOX9	Cancer/Epithelial
5.90264e-185	0.266645	0.979	0.839	1.54608e-180	0	BTF3	Cancer/Epithelial
6.06691e-160	0.266633	0.258	0.07	1.58911e-155	0	COL7A1	Cancer/Epithelial
4.8514e-116	0.266247	0.263	0.1	1.27073e-111	0	ITGB6	Cancer/Epithelial
1.35576e-122	0.265572	0.568	0.33	3.55114e-118	0	RAB5A	Cancer/Epithelial
5.67751e-92	0.264358	0.495	0.295	1.48711e-87	0	UAP1	Cancer/Epithelial
1.13483e-131	0.263228	0.363	0.156	2.97246e-127	0	EYA2	Cancer/Epithelial
8.87412e-140	0.261229	0.788	0.544	2.3244e-135	0	UBE2B	Cancer/Epithelial
1.39418e-119	0.260819	0.326	0.133	3.65176e-115	0	SERPINB5	Cancer/Epithelial
2.46017e-136	0.259404	0.324	0.123	6.44391e-132	0	FERMT1	Cancer/Epithelial
4.90581e-89	0.258228	0.447	0.257	1.28498e-84	0	MANF	Cancer/Epithelial
6.45111e-136	0.25797	0.449	0.214	1.68974e-131	0	SVIL	Cancer/Epithelial
2.25171e-124	0.256827	0.332	0.135	5.8979e-120	0	DSC3	Cancer/Epithelial
5.97633e-116	0.256488	0.354	0.159	1.56538e-111	0	TFAP2A	Cancer/Epithelial
7.57573e-170	0.256373	0.872	0.624	1.98431e-165	0	GLTSCR2	Cancer/Epithelial
3.03321e-109	0.254997	0.699	0.471	7.9449e-105	0	NAMPT	Cancer/Epithelial
5.7771e-102	0.254347	0.445	0.242	1.51319e-97	0	NOLC1	Cancer/Epithelial
9.372e-162	0.254142	0.595	0.319	2.45481e-157	0	LBH	Cancer/Epithelial
1.38264e-152	0.253533	0.593	0.326	3.62155e-148	0	CXADR	Cancer/Epithelial
8.74966e-224	0.252519	0.722	0.395	2.2918e-219	0	RGCC	Cancer/Epithelial
2.03002e-122	0.252367	0.528	0.293	5.31722e-118	0	BLCAP	Cancer/Epithelial
4.50253e-111	0.251164	0.852	0.647	1.17935e-106	0	TPI1	Cancer/Epithelial
2.6588e-134	0.250646	0.648	0.393	6.96418e-130	0	MAFB	Cancer/Epithelial
0	3.14026	0.716	0.013	0	1	ACKR1	Endothelial
0	2.62175	0.602	0.012	0	1	SELE	Endothelial
0	2.52261	0.87	0.024	0	1	PLVAP	Endothelial
0	2.39467	0.883	0.028	0	1	VWF	Endothelial
0	2.16146	0.753	0.031	0	1	AQP1	Endothelial
0	2.15763	0.876	0.177	0	1	SPRY1	Endothelial
0	2.13451	0.924	0.066	0	1	IFI27	Endothelial
0	2.0542	0.881	0.042	0	1	PECAM1	Endothelial
0	2.04993	0.985	0.347	0	1	SPARCL1	Endothelial
0	1.97403	0.808	0.083	0	1	EGFL7	Endothelial
0	1.94569	0.776	0.016	0	1	RAMP3	Endothelial
0	1.83737	0.874	0.055	0	1	RNASE1	Endothelial
0	1.83706	0.861	0.088	0	1	GNG11	Endothelial
0	1.79978	0.707	0.032	0	1	FLT1	Endothelial
0	1.79817	0.832	0.102	0	1	RAMP2	Endothelial
0	1.7894	0.972	0.323	0	1	IFITM2	Endothelial
0	1.75666	0.95	0.395	0	1	IGFBP4	Endothelial
0	1.74695	0.724	0.069	0	1	SLCO2A1	Endothelial
0	1.71119	0.758	0.026	0	1	ADGRL4	Endothelial
0	1.69814	0.818	0.15	0	1	LIFR	Endothelial
0	1.69265	0.938	0.408	0	1	GSN	Endothelial
0	1.67157	0.859	0.118	0	1	A2M	Endothelial
0	1.65978	0.746	0.028	0	1	EMCN	Endothelial
0	1.65067	0.747	0.046	0	1	CALCRL	Endothelial
0	1.64959	0.75	0.052	0	1	ENG	Endothelial
0	1.64749	0.766	0.112	0	1	SDPR	Endothelial
0	1.62607	0.716	0.39	0	1	CLU	Endothelial
0	1.60581	0.988	0.442	0	1	CD74	Endothelial
0	1.593	0.905	0.18	0	1	SLC2A3	Endothelial
0	1.54767	0.812	0.205	0	1	TGFBR2	Endothelial
0	1.54081	0.71	0.076	0	1	NNMT	Endothelial
0	1.50917	0.745	0.115	0	1	SH3BP5	Endothelial
0	1.50514	0.908	0.161	0	1	HLA-DRB1	Endothelial
0	1.48549	0.686	0.016	0	1	CXorf36	Endothelial
0	1.46688	0.828	0.296	0	1	PRSS23	Endothelial
0	1.45228	0.748	0.204	0	1	EMP1	Endothelial
0	1.43726	0.604	0.015	0	1	ABCG2	Endothelial
0	1.43087	0.359	0.016	0	1	STC1	Endothelial
0	1.42096	0.979	0.284	0	1	IGFBP7	Endothelial
0	1.41524	0.693	0.056	0	1	ESAM	Endothelial
0	1.41408	0.819	0.117	0	1	HLA-DRB5	Endothelial
0	1.4134	0.984	0.361	0	1	VIM	Endothelial
0	1.4067	0.985	0.591	0	1	IFITM3	Endothelial
0	1.40443	0.606	0.046	0	1	THBD	Endothelial
0	1.40102	0.978	0.696	0	1	HLA-E	Endothelial
0	1.4002	0.692	0.037	0	1	CYYR1	Endothelial
0	1.39949	0.733	0.109	0	1	ITM2A	Endothelial
0	1.37779	0.57	0.043	0	1	OLFM1	Endothelial
0	1.37616	0.66	0.03	0	1	CD34	Endothelial
0	1.36797	0.633	0.094	0	1	HSPG2	Endothelial
0	1.35272	0.665	0.093	0	1	TGFBR3	Endothelial
0	1.35046	0.926	0.383	0	1	IFITM1	Endothelial
0	1.32886	0.599	0.078	0	1	IL33	Endothelial
0	1.32015	0.626	0.034	0	1	CD93	Endothelial
0	1.31922	0.657	0.029	0	1	CLEC14A	Endothelial
0	1.31865	0.782	0.225	0	1	TCF4	Endothelial
0	1.31278	0.65	0.041	0	1	LDB2	Endothelial
0	1.3035	0.539	0.031	0	1	MCTP1	Endothelial
0	1.29765	0.886	0.481	0	1	SOCS3	Endothelial
0	1.28825	0.825	0.318	0	1	EPAS1	Endothelial
0	1.27215	0.8	0.25	0	1	CRIP2	Endothelial
0	1.25529	0.512	0.007	0	1	CCL14	Endothelial
0	1.2543	0.433	0.034	0	1	ENPP2	Endothelial
0	1.24017	0.683	0.129	0	1	CTSC	Endothelial
0	1.23855	0.636	0.246	0	1	ICAM1	Endothelial
0	1.23293	0.311	0.026	0	1	IL6	Endothelial
0	1.23064	0.597	0.073	0	1	TFPI	Endothelial
0	1.22349	0.762	0.23	0	1	KLF2	Endothelial
0	1.2203	0.683	0.11	0	1	VAMP5	Endothelial
0	1.21704	0.586	0.029	0	1	PTPRB	Endothelial
0	1.19744	0.414	0.021	0	1	SOX17	Endothelial
0	1.19661	0.522	0.057	0	1	CLDN5	Endothelial
0	1.19612	0.585	0.037	0	1	NOSTRIN	Endothelial
0	1.18565	0.769	0.276	0	1	SPTBN1	Endothelial
0	1.18373	0.788	0.374	0	1	IL6ST	Endothelial
0	1.17663	0.556	0.032	0	1	TSPAN7	Endothelial
0	1.17348	0.802	0.337	0	1	CCDC85B	Endothelial
0	1.17191	0.575	0.025	0	1	JAM2	Endothelial
0	1.16732	0.486	0.087	0	1	RND1	Endothelial
0	1.16475	0.806	0.171	0	1	SPARC	Endothelial
0	1.1502	0.88	0.531	0	1	APP	Endothelial
0	1.14297	0.462	0.012	0	1	TM4SF18	Endothelial
0	1.1427	0.504	0.042	0	1	APOLD1	Endothelial
0	1.14216	0.288	0.017	0	1	VCAM1	Endothelial
0	1.13775	0.857	0.52	0	1	FKBP1A	Endothelial
0	1.13137	0.519	0.052	0	1	CD200	Endothelial
0	1.12292	0.435	0.023	0	1	KDR	Endothelial
0	1.12205	0.843	0.358	0	1	NPDC1	Endothelial
0	1.1083	0.611	0.206	0	1	PLPP3	Endothelial
0	1.10767	0.597	0.139	0	1	TNFRSF10D	Endothelial
0	1.10379	0.478	0.094	0	1	AKAP12	Endothelial
0	1.10141	0.848	0.481	0	1	PDLIM1	Endothelial
0	1.09973	0.464	0.023	0	1	COL15A1	Endothelial
0	1.09833	0.479	0.024	0	1	TMEM88	Endothelial
0	1.09545	0.591	0.064	0	1	GIMAP7	Endothelial
0	1.09357	0.49	0.017	0	1	ZNF385D	Endothelial
0	1.08838	0.433	0.198	0	1	INSR	Endothelial
0	1.08484	0.507	0.064	0	1	FAM198B	Endothelial
0	1.07137	0.818	0.422	0	1	CNN3	Endothelial
0	1.06011	0.906	0.169	0	1	HLA-DRA	Endothelial
0	1.05886	0.983	0.848	0	1	TMSB10	Endothelial
0	1.05833	0.866	0.43	0	1	TM4SF1	Endothelial
0	1.05796	0.534	0.076	0	1	NRP1	Endothelial
0	1.05228	0.51	0.021	0	1	ADCY4	Endothelial
0	1.05112	0.451	0.107	0	1	ADAMTS9	Endothelial
2.96538200633916e-320	1.04791	0.312	0.03	7.76722508920417e-316	1	ANGPT2	Endothelial
0	1.04768	0.426	0.011	0	1	FAM167B	Endothelial
0	1.04122	0.552	0.054	0	1	DLC1	Endothelial
0	1.03472	0.813	0.474	0	1	CD59	Endothelial
0	1.02843	0.553	0.144	0	1	PIK3R3	Endothelial
0	1.0264	0.317	0.005	0	1	CCL23	Endothelial
0	1.02381	0.603	0.179	0	1	SEC14L1	Endothelial
0	1.02091	0.659	0.252	0	1	WWTR1	Endothelial
0	1.01861	0.467	0.07	0	1	HYAL2	Endothelial
0	1.017	0.618	0.212	0	1	ARHGAP29	Endothelial
0	1.01677	0.77	0.364	0	1	CAV1	Endothelial
0	1.01633	0.35	0.005	0	1	MMRN1	Endothelial
0	1.01551	0.842	0.509	0	1	TAGLN2	Endothelial
0	1.00936	0.562	0.147	0	1	PLAT	Endothelial
0	1.00416	0.73	0.29	0	1	TACC1	Endothelial
0	1.0039	0.633	0.267	0	1	DUSP23	Endothelial
0	0.99925	0.486	0.029	0	1	MMRN2	Endothelial
4.33870184965936e-310	0.995843	0.39	0.085	1.13644e-305	1	RBP7	Endothelial
0	0.992562	0.566	0.176	0	1	EHD4	Endothelial
0	0.984358	0.513	0.03	0	1	S1PR1	Endothelial
0	0.983111	0.606	0.166	0	1	LMCD1	Endothelial
0	0.981074	0.536	0.081	0	1	MEF2C	Endothelial
0	0.977721	0.556	0.17	0	1	MKL2	Endothelial
1.36367e-226	0.975542	0.516	0.169	3.57186e-222	1	CTGF	Endothelial
0	0.969121	0.504	0.06	0	1	ELK3	Endothelial
0	0.966294	0.781	0.44	0	1	SDCBP	Endothelial
0	0.956034	0.413	0.03	0	1	DLL4	Endothelial
2.52907e-276	0.954261	0.404	0.096	6.6244e-272	1	RCAN1	Endothelial
0	0.9496	0.416	0.012	0	1	PCDH17	Endothelial
0	0.94304	0.588	0.254	0	1	PRCP	Endothelial
0	0.942611	0.968	0.771	0	1	HLA-A	Endothelial
0	0.941128	0.979	0.808	0	1	HLA-B	Endothelial
0	0.939704	0.445	0.08	0	1	TMEM204	Endothelial
0	0.939274	0.791	0.431	0	1	MYH9	Endothelial
0	0.938824	0.653	0.174	0	1	MSN	Endothelial
0	0.93317	0.805	0.463	0	1	TPM3	Endothelial
0	0.926937	0.898	0.59	0	1	S100A10	Endothelial
7.61602e-235	0.925554	0.504	0.335	1.99486e-230	1	IVNS1ABP	Endothelial
0	0.924253	0.509	0.098	0	1	PALMD	Endothelial
0	0.915948	0.44	0.053	0	1	COL4A1	Endothelial
0	0.91569	0.444	0.055	0	1	TIAM1	Endothelial
0	0.912646	0.476	0.077	0	1	UPP1	Endothelial
0	0.904399	0.47	0.109	0	1	RAI14	Endothelial
0	0.898772	0.45	0.018	0	1	MYCT1	Endothelial
1.45122e-148	0.895784	0.462	0.201	3.80119e-144	1	CXCL2	Endothelial
0	0.895416	0.378	0.005	0	1	GPM6A	Endothelial
0	0.894316	0.475	0.058	0	1	LEPR	Endothelial
0	0.8896	0.895	0.672	0	1	MYL12A	Endothelial
0	0.885345	0.683	0.298	0	1	IFI16	Endothelial
[truncated: 7,792 more rows]

## Sheet: PC P2
p_val	avg_logFC	pct.1	pct.2	p_val_adj	cluster	gene
[truncated: 11,049 more rows]

[truncated: 1 more sheets: M P1]
