# Supplementary material for: Cryopreservation of human cancers conserves tumour heterogeneity for single-cell multi-omics analysis
Source: Genome Med. 2021 May 10;13:81. doi: 10.1186/s13073-021-00885-z (PMC8111910; doi:10.1186/s13073-021-00885-z)
Supplement: Supplementary file 4 — Additional file 4. Cluster metrics and annotations. Cluster metric standard deviations, cluster annotations, cluster gene correlations and gene pathways conserved across cryopreserved conditions. a, Standard deviations for silhouette scores, mixing metrics and local structure metrics, computed for the comparisons between the down sampled cells from Fresh Tissue (FT) with cells from FT (positive control), Cryopreserved Cell Suspensions (CCS), Cryopreserved Tissue (CT) and Cryopreserved Overnight (CO). b, Integrated cluster annotations. c, Cluster level correlation values. Adjusted-R2 values computed using linear regression in R to model log-normalised gene expression values between integrated clustered cells from different cryopreserved replicates. d, Conservation of cluster Gene Ontology (GO) pathways following cryopreservation. Functional enrichment was first performed for all differentially expressed genes in each integrated cluster in FT samples. Enrichment scores for these pathways were then compared to the respective integrated cluster in each cryopreserved replicate (CCS, CT, CO). All DEGs from each cluster were passed on to the ClusterProfiler package for functional enrichment with the CC sub-ontology under the human org.Hs.eg.db database. Specific GO pathways that were unique to FT clusters, CCS vs CT clusters or CT vs CCS clusters are listed with the cluster and number of tumours that they were identified in. [file 13073_2021_885_MOESM4_ESM.xlsx]

## Sheet: a) Cluster metrics sd
silhouette
patient	metric	condition comparison (FT vs )	standard deviation	sd 0.02-0.05*	sd > 0.05**
BC P1	silhouette	FT	0.00698124
BC P2	silhouette	FT	0.0154179
BC P3	silhouette	FT	0.00969076
M P1	silhouette	FT	0.00472627
PC P1	silhouette	FT	0.0034339
PC P2	silhouette	FT	0.00429654
BC P1	silhouette	CCS	0.0391211	*
BC P2	silhouette	CCS	0.018342
BC P3	silhouette	CCS	0.0291938	*
M P1	silhouette	CCS	0.0530465		**
PC P1	silhouette	CCS	0.0209543	*
BC P1	silhouette	CT	0.0834009		**
BC P2	silhouette	CT	0.0543716		**
BC P3	silhouette	CT	0.0108521
PC P1	silhouette	CT	0.0899263		**
PC P2	silhouette	CT	0.0527642		**
M P1	silhouette	CO	0.128628		**
mixing.metric
patient	metric	condition comparison (FT vs )	standard deviation	sd 2-10*	sd > 10**
BC P1	mixing.metric	FT	1.08263
BC P2	mixing.metric	FT	1.12069
BC P3	mixing.metric	FT	1.03789
M P1	mixing.metric	FT	1.07997
PC P1	mixing.metric	FT	1.09684
PC P2	mixing.metric	FT	1.12931
BC P1	mixing.metric	CCS	4.7839	*
BC P2	mixing.metric	CCS	13.332		**
BC P3	mixing.metric	CCS	5.22738	*
M P1	mixing.metric	CCS	22.2192		**
PC P1	mixing.metric	CCS	2.37308	*
BC P1	mixing.metric	CT	18.2744		**
BC P2	mixing.metric	CT	17.0132		**
BC P3	mixing.metric	CT	7.32654	*
PC P1	mixing.metric	CT	15.1934		**
PC P2	mixing.metric	CT	16.0442		**
M P1	mixing.metric	CO	33.7156		**
local.struct
patient	metric	condition comparison (FT vs )	standard deviation	sd > 0.05*
BC P1	local.struct	FT	0.152749
BC P2	local.struct	FT	0.229884
BC P3	local.struct	FT	0.165643
M P1	local.struct	FT	0.154319
PC P1	local.struct	FT	0.166171
PC P2	local.struct	FT	0.158327
BC P1	local.struct	CCS	0.159501
BC P2	local.struct	CCS	0.235557
BC P3	local.struct	CCS	0.176016
M P1	local.struct	CCS	0.163685
PC P1	local.struct	CCS	0.16183
BC P1	local.struct	CT	0.162273
BC P2	local.struct	CT	0.23627
BC P3	local.struct	CT	0.174623
PC P1	local.struct	CT	0.158745
PC P2	local.struct	CT	0.150551
M P1	local.struct	CO	0.170862

## Sheet: b) cluster annotations
patient ID	clusterID	celltype
BC P1	0	Endothelial
BC P1	1	Cancer/Epithelial
BC P1	2	PVL cells
BC P1	3	T-cells
BC P1	4	CAFs
BC P1	5	Cancer/Epithelial
BC P1	6	Myoepithelial
BC P1	7	T-cells
BC P1	8	Endothelial
BC P1	9	Endothelial
BC P1	10	CAFs
BC P1	11	Endothelial
BC P1	12	Monocytes/Macrophages
BC P1	13	Cancer/Epithelial
BC P1	14	Cancer/Epithelial
BC P1	15	Endothelial
BC P1	16	B-cells
BC P1	17	T-cells
BC P1	18	Plasmablasts
BC P1	19	Mouse 3T3 spike-in
BC P1	20	Cancer/Epithelial Cycling
BC P1	21	Monocytes/Macrophages
BC P1	22	Endothelial
BC P2	0	T-cells
BC P2	1	T-cells
BC P2	2	T-cells
BC P2	3	Cancer/Epithelial
BC P2	4	T-cells
BC P2	5	Cancer/Epithelial
BC P2	6	Monocytes/Macrophages
BC P2	7	T-cells
BC P2	8	Cancer/Epithelial
BC P2	9	CAFs
BC P2	10	Cancer/Epithelial
BC P2	11	Doublets
BC P2	12	Cancer/Epithelial
BC P2	13	B-cells
BC P2	14	Myoepithelial
BC P2	15	Endothelial
BC P2	16	T-cells Cycling
BC P2	17	Mouse 3T3 spike-in
BC P2	18	Unassigned
BC P2	19	PVL cells
BC P2	20	T-cells
BC P2	21	pDCs
BC P2	22	Plasmablasts
BC P2	23	Doublets
BC P3	0	Monocytes/Macrophages
BC P3	1	Monocytes/Macrophages
BC P3	2	Cancer/Epithelial
BC P3	3	T-cells
BC P3	4	Cancer/Epithelial
BC P3	5	Monocytes/Macrophages
BC P3	6	T-cells
BC P3	7	Monocytes/Macrophages
BC P3	8	T-cells
BC P3	9	Monocytes/Macrophages Cycling
BC P3	10	Endothelial
BC P3	11	T-cells Cycling
BC P3	12	T-cells
BC P3	13	PVL cells
BC P3	14	Mouse 3T3 spike-in
BC P3	15	CAFs
BC P3	16	Monocytes/Macrophages
BC P3	17	Unassigned
BC P3	18	cDCs
BC P3	19	Plasmablasts
PC P1	0	Cancer/Epithelial
PC P1	1	Endothelial
PC P1	2	T-cells
PC P1	3	Cancer/Epithelial
PC P1	4	Cancer/Epithelial
PC P1	5	Cancer/Epithelial
PC P1	6	Cancer/Epithelial
PC P1	7	Cancer/Epithelial
PC P1	8	Cancer/Epithelial
PC P1	9	PVL cells
PC P1	10	CAFs
PC P1	11	Cancer/Epithelial
PC P1	12	Monocytes/Macrophages
PC P1	13	PVL cells
PC P1	14	Cancer/Epithelial
PC P1	15	Endothelial
PC P1	16	Cancer/Epithelial
PC P1	17	NK cells
PC P1	18	Unassigned
PC P1	19	MAST cells
PC P1	20	Endothelial
PC P1	21	Cancer/Epithelial Cycling
PC P1	22	Cancer/Epithelial
PC P1	23	B-cells
M P1	0	Cancer
M P1	1	Cancer
M P1	2	Cancer
M P1	3	Cancer
M P1	4	Monocytes/Macrophages
M P1	5	Cancer
M P1	6	T-cells
M P1	7	Cancer
M P1	8	Cancer
M P1	9	Cancer
M P1	10	Cancer
M P1	11	Cancer
M P1	12	T-cells
M P1	13	B-cells
M P1	14	Cancer
M P1	15	T-cells
M P1	16	Endothelial 1
M P1	17	CAFs
M P1	18	Endothelial 2
M P1	19	Plasmablasts
M P1	20	pDCs

## Sheet: c) Correlations by cluster
patient	cluster	celltype	condition	Rsquared	cellnum
BC P1	c0	Endothelial	FT vs Cryopreserved Cell Suspension	0.99	3260
BC P1	c0	Endothelial	FT vs Cryopreserved Tissue	0.979	3260
BC P1	c1	Cancer/Epithelial	FT vs Cryopreserved Cell Suspension	0.982	2391
BC P1	c1	Cancer/Epithelial	FT vs Cryopreserved Tissue	0.967	2391
BC P1	c2	PVL cells	FT vs Cryopreserved Cell Suspension	0.985	2344
BC P1	c2	PVL cells	FT vs Cryopreserved Tissue	0.955	2344
BC P1	c3	T-cells	FT vs Cryopreserved Cell Suspension	0.961	2198
BC P1	c3	T-cells	FT vs Cryopreserved Tissue	0.96	2198
BC P1	c4	CAFs	FT vs Cryopreserved Cell Suspension	0.98	1842
BC P1	c4	CAFs	FT vs Cryopreserved Tissue	0.971	1842
BC P1	c5	Cancer/Epithelial	FT vs Cryopreserved Cell Suspension	0.989	1788
BC P1	c5	Cancer/Epithelial	FT vs Cryopreserved Tissue	0.972	1788
BC P1	c6	Myoepithelial	FT vs Cryopreserved Cell Suspension	0.969	1692
BC P1	c6	Myoepithelial	FT vs Cryopreserved Tissue	0.975	1692
BC P1	c7	T-cells	FT vs Cryopreserved Cell Suspension	0.961	1341
BC P1	c7	T-cells	FT vs Cryopreserved Tissue	0.96	1341
BC P1	c8	Endothelial	FT vs Cryopreserved Cell Suspension	0.974	994
BC P1	c8	Endothelial	FT vs Cryopreserved Tissue	0.966	994
BC P1	c9	Endothelial	FT vs Cryopreserved Cell Suspension	0.978	989
BC P1	c9	Endothelial	FT vs Cryopreserved Tissue	0.955	989
BC P1	c10	CAFs	FT vs Cryopreserved Cell Suspension	0.947	968
BC P1	c10	CAFs	FT vs Cryopreserved Tissue	0.943	968
BC P1	c11	Endothelial	FT vs Cryopreserved Cell Suspension	0.854	731
BC P1	c11	Endothelial	FT vs Cryopreserved Tissue	0.833	731
BC P1	c12	Monocytes/Macrophages	FT vs Cryopreserved Cell Suspension	0.962	721
BC P1	c12	Monocytes/Macrophages	FT vs Cryopreserved Tissue	0.94	721
BC P1	c13	Cancer/Epithelial	FT vs Cryopreserved Cell Suspension	0.883	585
BC P1	c13	Cancer/Epithelial	FT vs Cryopreserved Tissue	0.894	585
BC P1	c14	Cancer/Epithelial	FT vs Cryopreserved Cell Suspension	0.982	576
BC P1	c14	Cancer/Epithelial	FT vs Cryopreserved Tissue	0.961	576
BC P1	c15	Endothelial	FT vs Cryopreserved Cell Suspension	0.961	381
BC P1	c15	Endothelial	FT vs Cryopreserved Tissue	0.933	381
BC P1	c16	B-cells	FT vs Cryopreserved Cell Suspension	0.917	285
BC P1	c16	B-cells	FT vs Cryopreserved Tissue	0.911	285
BC P1	c17	T-cells	FT vs Cryopreserved Cell Suspension	0.869	152
BC P1	c17	T-cells	FT vs Cryopreserved Tissue	0.88	152
BC P1	c18	Plasmablasts	FT vs Cryopreserved Cell Suspension	0.786	145
BC P1	c18	Plasmablasts	FT vs Cryopreserved Tissue	0.752	145
BC P1	c20	Cancer/Epithelial Cycling	FT vs Cryopreserved Cell Suspension	0.941	111
BC P1	c20	Cancer/Epithelial Cycling	FT vs Cryopreserved Tissue	0.883	111
BC P2	c0	T-cells	FT vs Cryopreserved Cell Suspension	0.979	4557
BC P2	c0	T-cells	FT vs Cryopreserved Tissue	0.951	4557
BC P2	c1	T-cells	FT vs Cryopreserved Cell Suspension	0.98	2887
BC P2	c1	T-cells	FT vs Cryopreserved Tissue	0.944	2887
BC P2	c2	T-cells	FT vs Cryopreserved Cell Suspension	0.985	2494
BC P2	c2	T-cells	FT vs Cryopreserved Tissue	0.945	2494
BC P2	c3	Cancer/Epithelial	FT vs Cryopreserved Cell Suspension	0.986	2045
BC P2	c3	Cancer/Epithelial	FT vs Cryopreserved Tissue	0.976	2045
BC P2	c4	T-cells	FT vs Cryopreserved Cell Suspension	0.984	2065
BC P2	c4	T-cells	FT vs Cryopreserved Tissue	0.958	2065
BC P2	c5	Cancer/Epithelial	FT vs Cryopreserved Cell Suspension	0.95	1801
BC P2	c5	Cancer/Epithelial	FT vs Cryopreserved Tissue	0.947	1801
BC P2	c6	Monocytes/Macrophages	FT vs Cryopreserved Cell Suspension	0.977	1707
BC P2	c6	Monocytes/Macrophages	FT vs Cryopreserved Tissue	0.948	1707
BC P2	c7	T-cells	FT vs Cryopreserved Cell Suspension	0.973	1498
BC P2	c7	T-cells	FT vs Cryopreserved Tissue	0.944	1498
BC P2	c8	Cancer/Epithelial	FT vs Cryopreserved Cell Suspension	0.962	1437
BC P2	c8	Cancer/Epithelial	FT vs Cryopreserved Tissue	0.958	1437
BC P2	c9	CAFs	FT vs Cryopreserved Cell Suspension	0.97	1352
BC P2	c9	CAFs	FT vs Cryopreserved Tissue	0.958	1352
BC P2	c10	Cancer/Epithelial	FT vs Cryopreserved Cell Suspension	0.986	1167
BC P2	c10	Cancer/Epithelial	FT vs Cryopreserved Tissue	0.969	1167
BC P2	c12	Cancer/Epithelial	FT vs Cryopreserved Cell Suspension	0.965	1041
BC P2	c12	Cancer/Epithelial	FT vs Cryopreserved Tissue	0.963	1041
BC P2	c13	B-cells	FT vs Cryopreserved Cell Suspension	0.965	896
BC P2	c13	B-cells	FT vs Cryopreserved Tissue	0.925	896
BC P2	c14	Myoepithelial	FT vs Cryopreserved Cell Suspension	0.936	850
BC P2	c14	Myoepithelial	FT vs Cryopreserved Tissue	0.952	850
BC P2	c15	Endothelial	FT vs Cryopreserved Cell Suspension	0.92	816
BC P2	c15	Endothelial	FT vs Cryopreserved Tissue	0.936	816
BC P2	c16	T-cells Cycling	FT vs Cryopreserved Cell Suspension	0.973	594
BC P2	c16	T-cells Cycling	FT vs Cryopreserved Tissue	0.937	594
BC P2	c19	PVL cells	FT vs Cryopreserved Cell Suspension	0.891	262
BC P2	c19	PVL cells	FT vs Cryopreserved Tissue	0.921	262
BC P2	c20	T-cells	FT vs Cryopreserved Cell Suspension	0.91	193
BC P2	c20	T-cells	FT vs Cryopreserved Tissue	0.86	193
BC P2	c21	pDCs	FT vs Cryopreserved Cell Suspension	0.952	162
BC P2	c21	pDCs	FT vs Cryopreserved Tissue	0.864	162
BC P2	c22	Plasmablasts	FT vs Cryopreserved Cell Suspension	0.797	118
BC P2	c22	Plasmablasts	FT vs Cryopreserved Tissue	0.668	118
BC P3	c0	Monocytes/Macrophages	FT vs Cryopreserved Cell Suspension	0.995	5922
BC P3	c0	Monocytes/Macrophages	FT vs Cryopreserved Tissue	0.982	5922
BC P3	c1	Monocytes/Macrophages	FT vs Cryopreserved Cell Suspension	0.99	2691
BC P3	c1	Monocytes/Macrophages	FT vs Cryopreserved Tissue	0.978	2691
BC P3	c2	Cancer/Epithelial	FT vs Cryopreserved Cell Suspension	0.995	2344
BC P3	c2	Cancer/Epithelial	FT vs Cryopreserved Tissue	0.991	2344
BC P3	c3	T-cells	FT vs Cryopreserved Cell Suspension	0.99	1804
BC P3	c3	T-cells	FT vs Cryopreserved Tissue	0.983	1804
BC P3	c4	Cancer/Epithelial	FT vs Cryopreserved Cell Suspension	0.97	1741
BC P3	c4	Cancer/Epithelial	FT vs Cryopreserved Tissue	0.959	1741
BC P3	c5	Monocytes/Macrophages	FT vs Cryopreserved Cell Suspension	0.992	1503
BC P3	c5	Monocytes/Macrophages	FT vs Cryopreserved Tissue	0.98	1503
BC P3	c6	T-cells	FT vs Cryopreserved Cell Suspension	0.987	1383
BC P3	c6	T-cells	FT vs Cryopreserved Tissue	0.979	1383
BC P3	c7	Monocytes/Macrophages	FT vs Cryopreserved Cell Suspension	0.928	1095
BC P3	c7	Monocytes/Macrophages	FT vs Cryopreserved Tissue	0.896	1095
BC P3	c8	T-cells	FT vs Cryopreserved Cell Suspension	0.983	1008
BC P3	c8	T-cells	FT vs Cryopreserved Tissue	0.978	1008
BC P3	c9	Monocytes/Macrophages Cycling	FT vs Cryopreserved Cell Suspension	0.989	930
BC P3	c9	Monocytes/Macrophages Cycling	FT vs Cryopreserved Tissue	0.979	930
BC P3	c10	Endothelial	FT vs Cryopreserved Cell Suspension	0.987	753
BC P3	c10	Endothelial	FT vs Cryopreserved Tissue	0.983	753
BC P3	c11	T-cells Cycling	FT vs Cryopreserved Cell Suspension	0.987	726
BC P3	c11	T-cells Cycling	FT vs Cryopreserved Tissue	0.984	726
BC P3	c12	T-cells	FT vs Cryopreserved Cell Suspension	0.977	579
BC P3	c12	T-cells	FT vs Cryopreserved Tissue	0.971	579
BC P3	c13	PVL cells	FT vs Cryopreserved Cell Suspension	0.964	497
BC P3	c13	PVL cells	FT vs Cryopreserved Tissue	0.958	497
BC P3	c15	CAFs	FT vs Cryopreserved Cell Suspension	0.979	250
BC P3	c15	CAFs	FT vs Cryopreserved Tissue	0.961	250
BC P3	c16	Monocytes/Macrophages	FT vs Cryopreserved Cell Suspension	0.97	232
BC P3	c16	Monocytes/Macrophages	FT vs Cryopreserved Tissue	0.959	232
BC P3	c17	Unassigned	FT vs Cryopreserved Cell Suspension	0.799	198
BC P3	c17	Unassigned	FT vs Cryopreserved Tissue	0.732	198
BC P3	c18	cDCs	FT vs Cryopreserved Cell Suspension	0.973	124
BC P3	c18	cDCs	FT vs Cryopreserved Tissue	0.959	124
PC P1	c0	Cancer/Epithelial	FT vs Cryopreserved Cell Suspension	0.99	2741
PC P1	c0	Cancer/Epithelial	FT vs Cryopreserved Tissue	0.972	2741
PC P1	c1	Endothelial	FT vs Cryopreserved Cell Suspension	0.987	1832
PC P1	c1	Endothelial	FT vs Cryopreserved Tissue	0.981	1832
PC P1	c2	T-cells	FT vs Cryopreserved Cell Suspension	0.962	1693
PC P1	c2	T-cells	FT vs Cryopreserved Tissue	0.968	1693
PC P1	c3	Cancer/Epithelial	FT vs Cryopreserved Cell Suspension	0.988	1636
PC P1	c3	Cancer/Epithelial	FT vs Cryopreserved Tissue	0.961	1636
PC P1	c4	Cancer/Epithelial	FT vs Cryopreserved Cell Suspension	0.99	1336
PC P1	c4	Cancer/Epithelial	FT vs Cryopreserved Tissue	0.982	1336
PC P1	c5	Cancer/Epithelial	FT vs Cryopreserved Cell Suspension	0.877	1011
PC P1	c5	Cancer/Epithelial	FT vs Cryopreserved Tissue	0.891	1011
PC P1	c6	Cancer/Epithelial	FT vs Cryopreserved Cell Suspension	0.989	898
PC P1	c6	Cancer/Epithelial	FT vs Cryopreserved Tissue	0.967	898
PC P1	c7	Cancer/Epithelial	FT vs Cryopreserved Cell Suspension	0.978	884
PC P1	c7	Cancer/Epithelial	FT vs Cryopreserved Tissue	0.97	884
PC P1	c8	Cancer/Epithelial	FT vs Cryopreserved Cell Suspension	0.965	830
PC P1	c8	Cancer/Epithelial	FT vs Cryopreserved Tissue	0.97	830
PC P1	c9	PVL cells	FT vs Cryopreserved Cell Suspension	0.958	740
PC P1	c9	PVL cells	FT vs Cryopreserved Tissue	0.881	740
PC P1	c10	CAFs	FT vs Cryopreserved Cell Suspension	0.965	710
PC P1	c10	CAFs	FT vs Cryopreserved Tissue	0.951	710
PC P1	c11	Cancer/Epithelial	FT vs Cryopreserved Cell Suspension	0.971	702
PC P1	c11	Cancer/Epithelial	FT vs Cryopreserved Tissue	0.966	702
PC P1	c12	Monocytes/Macrophages	FT vs Cryopreserved Cell Suspension	0.945	633
PC P1	c12	Monocytes/Macrophages	FT vs Cryopreserved Tissue	0.961	633
PC P1	c13	PVL cells	FT vs Cryopreserved Cell Suspension	0.966	553
PC P1	c13	PVL cells	FT vs Cryopreserved Tissue	0.915	553
PC P1	c14	Cancer/Epithelial	FT vs Cryopreserved Cell Suspension	0.806	500
PC P1	c14	Cancer/Epithelial	FT vs Cryopreserved Tissue	0.742	500
PC P1	c15	Endothelial	FT vs Cryopreserved Cell Suspension	0.932	468
PC P1	c15	Endothelial	FT vs Cryopreserved Tissue	0.887	468
PC P1	c16	Cancer/Epithelial	FT vs Cryopreserved Cell Suspension	0.958	303
PC P1	c16	Cancer/Epithelial	FT vs Cryopreserved Tissue	0.939	303
PC P1	c17	NK cells	FT vs Cryopreserved Cell Suspension	0.851	192
PC P1	c17	NK cells	FT vs Cryopreserved Tissue	0.897	192
PC P1	c19	MAST cells	FT vs Cryopreserved Cell Suspension	0.875	168
PC P1	c19	MAST cells	FT vs Cryopreserved Tissue	0.775	168
M P1	c0	Cancer	FT vs Cryopreserved Overnight	0.963	3002
M P1	c0	Cancer	FT vs Cryopreserved Cell Suspension	0.989	3002
M P1	c1	Cancer	FT vs Cryopreserved Overnight	0.918	2637
M P1	c1	Cancer	FT vs Cryopreserved Cell Suspension	0.917	2637
M P1	c2	Cancer	FT vs Cryopreserved Overnight	0.971	2619
M P1	c2	Cancer	FT vs Cryopreserved Cell Suspension	0.986	2619
M P1	c3	Cancer	FT vs Cryopreserved Overnight	0.96	1910
M P1	c3	Cancer	FT vs Cryopreserved Cell Suspension	0.979	1910
M P1	c4	Monocytes/Macrophages	FT vs Cryopreserved Overnight	0.948	1519
M P1	c4	Monocytes/Macrophages	FT vs Cryopreserved Cell Suspension	0.969	1519
M P1	c5	Cancer	FT vs Cryopreserved Overnight	0.948	1315
M P1	c5	Cancer	FT vs Cryopreserved Cell Suspension	0.959	1315
M P1	c6	T-cells	FT vs Cryopreserved Overnight	0.945	1282
M P1	c6	T-cells	FT vs Cryopreserved Cell Suspension	0.966	1282
M P1	c7	Cancer	FT vs Cryopreserved Overnight	0.967	1026
M P1	c7	Cancer	FT vs Cryopreserved Cell Suspension	0.978	1026
M P1	c8	Cancer	FT vs Cryopreserved Overnight	0.955	911
M P1	c8	Cancer	FT vs Cryopreserved Cell Suspension	0.966	911
M P1	c9	Cancer	FT vs Cryopreserved Overnight	0.947	872
M P1	c9	Cancer	FT vs Cryopreserved Cell Suspension	0.973	872
M P1	c10	Cancer	FT vs Cryopreserved Overnight	0.956	774
M P1	c10	Cancer	FT vs Cryopreserved Cell Suspension	0.958	774
M P1	c11	Cancer	FT vs Cryopreserved Overnight	0.964	773
M P1	c11	Cancer	FT vs Cryopreserved Cell Suspension	0.979	773
M P1	c12	T-cells	FT vs Cryopreserved Overnight	0.941	691
M P1	c12	T-cells	FT vs Cryopreserved Cell Suspension	0.961	691
M P1	c13	B-cells	FT vs Cryopreserved Overnight	0.939	600
M P1	c13	B-cells	FT vs Cryopreserved Cell Suspension	0.955	600
M P1	c14	Cancer	FT vs Cryopreserved Overnight	0.937	523
M P1	c14	Cancer	FT vs Cryopreserved Cell Suspension	0.961	523
M P1	c15	T-cells	FT vs Cryopreserved Overnight	0.913	294
M P1	c15	T-cells	FT vs Cryopreserved Cell Suspension	0.94	294
M P1	c16	Endothelial 1	FT vs Cryopreserved Overnight	0.912	201
M P1	c16	Endothelial 1	FT vs Cryopreserved Cell Suspension	0.959	201
M P1	c17	CAFs	FT vs Cryopreserved Overnight	0.897	200
M P1	c17	CAFs	FT vs Cryopreserved Cell Suspension	0.923	200

## Sheet: d) Gene sets 
patient	geneset	ID	condition	Count_per_condition	cluster_detected
BC-P1	phosphatase activity	GO:0016791	unique_to_Fresh Tissue	3	16
BC-P2	phosphatase activity	GO:0016791	unique_to_Fresh Tissue	3	13 2 20
PC-P2	phosphatase activity	GO:0016791	unique_to_Fresh Tissue	3	18
BC-P1	phosphatidylglycerol binding	GO:1901611	unique_to_Fresh Tissue	3	0
BC-P3	phosphatidylglycerol binding	GO:1901611	unique_to_Fresh Tissue	3	17
PC-P1	phosphatidylglycerol binding	GO:1901611	unique_to_Fresh Tissue	3	16
BC-P1	phosphatidylinositol 3-kinase activity	GO:0035004	unique_to_Fresh Tissue	3	2
PC-P2	phosphatidylinositol 3-kinase activity	GO:0035004	unique_to_Fresh Tissue	3	18
M-P1	phosphatidylinositol 3-kinase activity	GO:0035004	unique_to_Fresh Tissue	3	6
BC-P1	structural constituent of myelin sheath	GO:0019911	unique_to_Fresh Tissue	3	8
BC-P2	structural constituent of myelin sheath	GO:0019911	unique_to_Fresh Tissue	3	0
M-P1	structural constituent of myelin sheath	GO:0019911	unique_to_Fresh Tissue	3	9
BC-P2	RNA polymerase II transcription corepressor activity	GO:0001106	unique_to_Fresh Tissue	3	14
PC-P1	RNA polymerase II transcription corepressor activity	GO:0001106	unique_to_Fresh Tissue	3	17
M-P1	RNA polymerase II transcription corepressor activity	GO:0001106	unique_to_Fresh Tissue	3	7
BC-P2	oxidoreductase activity, acting on the CH-CH group of donors, NAD or NADP as acceptor	GO:0016628	unique_to_Fresh Tissue	3	8
PC-P1	oxidoreductase activity, acting on the CH-CH group of donors, NAD or NADP as acceptor	GO:0016628	unique_to_Fresh Tissue	3	16 3
PC-P2	oxidoreductase activity, acting on the CH-CH group of donors, NAD or NADP as acceptor	GO:0016628	unique_to_Fresh Tissue	3	5
BC-P2	protein N-terminus binding	GO:0047485	unique_to_Fresh Tissue	3	10
BC-P3	protein N-terminus binding	GO:0047485	unique_to_Fresh Tissue	3	11
PC-P2	protein N-terminus binding	GO:0047485	unique_to_Fresh Tissue	3	22
BC-P1	14-3-3 protein binding	GO:0071889	unique_to_Fresh Tissue	2	4
BC-P3	14-3-3 protein binding	GO:0071889	unique_to_Fresh Tissue	2	1
BC-P1	acyl-CoA dehydrogenase activity	GO:0003995	unique_to_Fresh Tissue	2	1
PC-P1	acyl-CoA dehydrogenase activity	GO:0003995	unique_to_Fresh Tissue	2	3
BC-P1	lyase activity	GO:0016829	unique_to_Fresh Tissue	2	1 20
M-P1	lyase activity	GO:0016829	unique_to_Fresh Tissue	2	1
BC-P1	MAP kinase phosphatase activity	GO:0033549	unique_to_Fresh Tissue	2	14 6
BC-P3	MAP kinase phosphatase activity	GO:0033549	unique_to_Fresh Tissue	2	12 8
BC-P1	MAP kinase tyrosine/serine/threonine phosphatase activity	GO:0017017	unique_to_Fresh Tissue	2	14 6
BC-P3	MAP kinase tyrosine/serine/threonine phosphatase activity	GO:0017017	unique_to_Fresh Tissue	2	12 8
BC-P1	NAD binding	GO:0051287	unique_to_Fresh Tissue	2	1
BC-P3	NAD binding	GO:0051287	unique_to_Fresh Tissue	2	17
BC-P1	oxidoreductase activity, acting on CH-OH group of donors	GO:0016614	unique_to_Fresh Tissue	2	1
BC-P2	oxidoreductase activity, acting on CH-OH group of donors	GO:0016614	unique_to_Fresh Tissue	2	12 8
BC-P1	phosphoric ester hydrolase activity	GO:0042578	unique_to_Fresh Tissue	2	16
BC-P2	phosphoric ester hydrolase activity	GO:0042578	unique_to_Fresh Tissue	2	13 20
BC-P1	Rho guanyl-nucleotide exchange factor activity	GO:0005089	unique_to_Fresh Tissue	2	9
PC-P2	Rho guanyl-nucleotide exchange factor activity	GO:0005089	unique_to_Fresh Tissue	2	12
BC-P1	steroid hormone receptor binding	GO:0035258	unique_to_Fresh Tissue	2	1
PC-P2	steroid hormone receptor binding	GO:0035258	unique_to_Fresh Tissue	2	4
BC-P1	ATPase binding	GO:0051117	unique_to_Cryopreserved Cell Suspension_vs_Cryopreserved Tissue	2	14 14
BC-P2	ATPase binding	GO:0051117	unique_to_Cryopreserved Cell Suspension_vs_Cryopreserved Tissue	2	6 6
BC-P1	cysteine-type endopeptidase inhibitor activity involved in apoptotic process	GO:0043027	unique_to_Cryopreserved Cell Suspension_vs_Cryopreserved Tissue	2	16 16
BC-P2	cysteine-type endopeptidase inhibitor activity involved in apoptotic process	GO:0043027	unique_to_Cryopreserved Cell Suspension_vs_Cryopreserved Tissue	2	0 4
BC-P3	E-box binding	GO:0070888	unique_to_Fresh Tissue	2	0
M-P1	E-box binding	GO:0070888	unique_to_Fresh Tissue	2	14
BC-P1	phosphatidylinositol phosphate binding	GO:1901981	unique_to_Cryopreserved Cell Suspension_vs_Cryopreserved Tissue	2	9 9
BC-P3	phosphatidylinositol phosphate binding	GO:1901981	unique_to_Cryopreserved Cell Suspension_vs_Cryopreserved Tissue	2	16 7
BC-P1	phosphoprotein binding	GO:0051219	unique_to_Cryopreserved Cell Suspension_vs_Cryopreserved Tissue	2	12 12 7 9
BC-P2	phosphoprotein binding	GO:0051219	unique_to_Cryopreserved Cell Suspension_vs_Cryopreserved Tissue	2	13 2
BC-P1	actin-dependent ATPase activity	GO:0030898	unique_to_Cryopreserved Tissue_vs_Cryopreserved Cell Suspension	2	15 15 8
BC-P2	actin-dependent ATPase activity	GO:0030898	unique_to_Cryopreserved Tissue_vs_Cryopreserved Cell Suspension	2	19 19
BC-P3	exopeptidase activity	GO:0008238	unique_to_Cryopreserved Cell Suspension_vs_Cryopreserved Tissue	2	1 1
PC-P1	exopeptidase activity	GO:0008238	unique_to_Cryopreserved Cell Suspension_vs_Cryopreserved Tissue	2	10 3 3
BC-P1	insulin-like growth factor receptor binding	GO:0005159	unique_to_Cryopreserved Tissue_vs_Cryopreserved Cell Suspension	2	15 8 9
PC-P1	insulin-like growth factor receptor binding	GO:0005159	unique_to_Cryopreserved Tissue_vs_Cryopreserved Cell Suspension	2	1 1 10
BC-P1	monocarboxylic acid binding	GO:0033293	unique_to_Cryopreserved Tissue_vs_Cryopreserved Cell Suspension	2	10 11 15 9
PC-P1	monocarboxylic acid binding	GO:0033293	unique_to_Cryopreserved Tissue_vs_Cryopreserved Cell Suspension	2	10 10 19
BC-P1	ribonucleoprotein complex binding	GO:0043021	unique_to_Cryopreserved Tissue_vs_Cryopreserved Cell Suspension	2	11 20
BC-P2	ribonucleoprotein complex binding	GO:0043021	unique_to_Cryopreserved Tissue_vs_Cryopreserved Cell Suspension	2	10 12 12 16 22 5
BC-P1	RNA polymerase I activity	GO:0001054	unique_to_Cryopreserved Tissue_vs_Cryopreserved Cell Suspension	2	20 20
BC-P3	RNA polymerase I activity	GO:0001054	unique_to_Cryopreserved Tissue_vs_Cryopreserved Cell Suspension	2	4 4
BC-P1	RNA polymerase III activity	GO:0001056	unique_to_Cryopreserved Tissue_vs_Cryopreserved Cell Suspension	2	20 20
BC-P3	RNA polymerase III activity	GO:0001056	unique_to_Cryopreserved Tissue_vs_Cryopreserved Cell Suspension	2	4 4
BC-P2	adenine nucleotide transmembrane transporter activity	GO:0000295	unique_to_Fresh Tissue	2	3
BC-P3	adenine nucleotide transmembrane transporter activity	GO:0000295	unique_to_Fresh Tissue	2	4
BC-P2	aldehyde dehydrogenase (NAD) activity	GO:0004029	unique_to_Fresh Tissue	2	14
M-P1	aldehyde dehydrogenase (NAD) activity	GO:0004029	unique_to_Fresh Tissue	2	1
BC-P2	fatty acid derivative binding	GO:1901567	unique_to_Fresh Tissue	2	6
PC-P2	fatty acid derivative binding	GO:1901567	unique_to_Fresh Tissue	2	5
BC-P2	mRNA 3'-UTR AU-rich region binding	GO:0035925	unique_to_Fresh Tissue	2	3
BC-P3	mRNA 3'-UTR AU-rich region binding	GO:0035925	unique_to_Fresh Tissue	2	8
BC-P2	purine ribonucleotide transmembrane transporter activity	GO:0005346	unique_to_Fresh Tissue	2	3
BC-P3	purine ribonucleotide transmembrane transporter activity	GO:0005346	unique_to_Fresh Tissue	2	4
BC-P2	transcriptional repressor activity, RNA polymerase II transcription factor binding	GO:0001191	unique_to_Fresh Tissue	2	14
BC-P3	transcriptional repressor activity, RNA polymerase II transcription factor binding	GO:0001191	unique_to_Fresh Tissue	2	11
BC-P2	ATPase activator activity	GO:0001671	unique_to_Cryopreserved Cell Suspension_vs_Cryopreserved Tissue	2	14 15 3
BC-P3	ATPase activator activity	GO:0001671	unique_to_Cryopreserved Cell Suspension_vs_Cryopreserved Tissue	2	11 11
BC-P2	ATPase regulator activity	GO:0060590	unique_to_Cryopreserved Cell Suspension_vs_Cryopreserved Tissue	2	14 15 19 8 8
BC-P3	ATPase regulator activity	GO:0060590	unique_to_Cryopreserved Cell Suspension_vs_Cryopreserved Tissue	2	11 11
BC-P2	cysteine-type endopeptidase inhibitor activity	GO:0004869	unique_to_Cryopreserved Cell Suspension_vs_Cryopreserved Tissue	2	2 20 4
PC-P1	cysteine-type endopeptidase inhibitor activity	GO:0004869	unique_to_Cryopreserved Cell Suspension_vs_Cryopreserved Tissue	2	12 12
BC-P2	helicase activity	GO:0004386	unique_to_Cryopreserved Tissue_vs_Cryopreserved Cell Suspension	2	16 16
BC-P3	helicase activity	GO:0004386	unique_to_Cryopreserved Tissue_vs_Cryopreserved Cell Suspension	2	11 11
BC-P3	ADP binding	GO:0043531	unique_to_Fresh Tissue	2	2
PC-P2	ADP binding	GO:0043531	unique_to_Fresh Tissue	2	12
BC-P3	mitogen-activated protein kinase binding	GO:0051019	unique_to_Fresh Tissue	2	16
PC-P2	mitogen-activated protein kinase binding	GO:0051019	unique_to_Fresh Tissue	2	23
BC-P3	nuclear hormone receptor binding	GO:0035257	unique_to_Fresh Tissue	2	11
PC-P2	nuclear hormone receptor binding	GO:0035257	unique_to_Fresh Tissue	2	12
BC-P3	oxidoreductase activity, acting on paired donors, with incorporation or reduction of molecular oxygen	GO:0016705	unique_to_Fresh Tissue	2	2
PC-P2	oxidoreductase activity, acting on paired donors, with incorporation or reduction of molecular oxygen	GO:0016705	unique_to_Fresh Tissue	2	5
BC-P3	WW domain binding	GO:0050699	unique_to_Fresh Tissue	2	15
PC-P2	WW domain binding	GO:0050699	unique_to_Fresh Tissue	2	11
PC-P1	endopeptidase activity	GO:0004175	unique_to_Fresh Tissue	2	12
M-P1	endopeptidase activity	GO:0004175	unique_to_Fresh Tissue	2	4
PC-P1	HMG box domain binding	GO:0071837	unique_to_Fresh Tissue	2	0
M-P1	HMG box domain binding	GO:0071837	unique_to_Fresh Tissue	2	5
PC-P1	sequence-specific single stranded DNA binding	GO:0098847	unique_to_Fresh Tissue	2	17
M-P1	sequence-specific single stranded DNA binding	GO:0098847	unique_to_Fresh Tissue	2	8
PC-P1	serine hydrolase activity	GO:0017171	unique_to_Fresh Tissue	2	12
M-P1	serine hydrolase activity	GO:0017171	unique_to_Fresh Tissue	2	17 4
PC-P1	serine-type peptidase activity	GO:0008236	unique_to_Fresh Tissue	2	12
M-P1	serine-type peptidase activity	GO:0008236	unique_to_Fresh Tissue	2	17 4
M-P1	14-3-3 protein binding	GO:0071889	unique_to_Cryopreserved Cell Suspension_vs_Cryopreserved Overnight	1	12 12 16
BC-P1	2 iron, 2 sulfur cluster binding	GO:0051537	unique_to_Fresh Tissue	1	11
BC-P2	2 iron, 2 sulfur cluster binding	GO:0051537	unique_to_Cryopreserved Tissue_vs_Cryopreserved Cell Suspension	1	10 12 12
BC-P1	alcohol binding	GO:0043178	unique_to_Fresh Tissue	1	2
BC-P1	ATP-dependent DNA helicase activity	GO:0004003	unique_to_Fresh Tissue	1	20
BC-P2	ATP-dependent DNA helicase activity	GO:0004003	unique_to_Cryopreserved Tissue_vs_Cryopreserved Cell Suspension	1	16 16
BC-P1	carbon-oxygen lyase activity	GO:0016835	unique_to_Fresh Tissue	1	1
BC-P2	carbon-oxygen lyase activity	GO:0016835	unique_to_Cryopreserved Tissue_vs_Cryopreserved Cell Suspension	1	12 12 8
BC-P1	chloride transmembrane transporter activity	GO:0015108	unique_to_Fresh Tissue	1	13
BC-P1	coenzyme binding	GO:0050662	unique_to_Fresh Tissue	1	1
BC-P2	coenzyme binding	GO:0050662	unique_to_Cryopreserved Tissue_vs_Cryopreserved Cell Suspension	1	10 12 12
M-P1	coenzyme binding	GO:0050662	unique_to_Cryopreserved Overnight_vs_Cryopreserved Cell Suspension	1	1 1
BC-P1	cofactor binding	GO:0048037	unique_to_Fresh Tissue	1	1
BC-P2	cofactor binding	GO:0048037	unique_to_Cryopreserved Tissue_vs_Cryopreserved Cell Suspension	1	12 12
BC-P3	cofactor binding	GO:0048037	unique_to_Cryopreserved Cell Suspension_vs_Cryopreserved Tissue	1	2 2
M-P1	cofactor binding	GO:0048037	unique_to_Cryopreserved Overnight_vs_Cryopreserved Cell Suspension	1	1 1
BC-P1	cyclase activity	GO:0009975	unique_to_Fresh Tissue	1	10
BC-P1	cytoskeletal adaptor activity	GO:0008093	unique_to_Fresh Tissue	1	8
BC-P1	glutathione transferase activity	GO:0004364	unique_to_Fresh Tissue	1	1
BC-P1	guanylate cyclase activity	GO:0004383	unique_to_Fresh Tissue	1	10
BC-P3	guanylate cyclase activity	GO:0004383	unique_to_Cryopreserved Cell Suspension_vs_Cryopreserved Tissue	1	13 13
BC-P1	hormone binding	GO:0042562	unique_to_Fresh Tissue	1	8
BC-P1	hydro-lyase activity	GO:0016836	unique_to_Fresh Tissue	1	1
BC-P2	hydro-lyase activity	GO:0016836	unique_to_Cryopreserved Tissue_vs_Cryopreserved Cell Suspension	1	12 8 8
BC-P1	iron ion transmembrane transporter activity	GO:0005381	unique_to_Fresh Tissue	1	12
BC-P2	lyase activity	GO:0016829	unique_to_Cryopreserved Tissue_vs_Cryopreserved Cell Suspension	1	10 12 12
M-P1	MAP kinase phosphatase activity	GO:0033549	unique_to_Cryopreserved Overnight_vs_Cryopreserved Cell Suspension	1	15 15
BC-P1	metallopeptidase activity	GO:0008237	unique_to_Fresh Tissue	1	2
BC-P1	microfilament motor activity	GO:0000146	unique_to_Fresh Tissue	1	15
BC-P1	mRNA 5'-UTR binding	GO:0048027	unique_to_Fresh Tissue	1	11
PC-P1	mRNA 5'-UTR binding	GO:0048027	unique_to_Cryopreserved Cell Suspension_vs_Cryopreserved Tissue	1	5 5
BC-P1	oxidoreductase activity, acting on a sulfur group of donors	GO:0016667	unique_to_Fresh Tissue	1	11
BC-P1	oxidoreductase activity, acting on a sulfur group of donors, NAD(P) as acceptor	GO:0016668	unique_to_Fresh Tissue	1	11
BC-P1	oxidoreductase activity, acting on the CH-OH group of donors, NAD or NADP as acceptor	GO:0016616	unique_to_Fresh Tissue	1	1
BC-P3	phosphatase activity	GO:0016791	unique_to_Cryopreserved Tissue_vs_Cryopreserved Cell Suspension	1	10 12 8
BC-P3	phosphoric ester hydrolase activity	GO:0042578	unique_to_Cryopreserved Tissue_vs_Cryopreserved Cell Suspension	1	10 6 8
BC-P1	protein kinase inhibitor activity	GO:0004860	unique_to_Fresh Tissue	1	2
BC-P1	protein tyrosine kinase binding	GO:1990782	unique_to_Fresh Tissue	1	0
BC-P1	RAGE receptor binding	GO:0050786	unique_to_Fresh Tissue	1	20
BC-P2	RAGE receptor binding	GO:0050786	unique_to_Cryopreserved Cell Suspension_vs_Cryopreserved Tissue	1	6 6
BC-P1	Ras guanyl-nucleotide exchange factor activity	GO:0005088	unique_to_Fresh Tissue	1	9
BC-P1	SH3/SH2 adaptor activity	GO:0005070	unique_to_Fresh Tissue	1	17
M-P1	steroid hormone receptor binding	GO:0035258	unique_to_Cryopreserved Overnight_vs_Cryopreserved Cell Suspension	1	8 8
BC-P1	structural molecule activity conferring elasticity	GO:0097493	unique_to_Fresh Tissue	1	2
M-P1	structural molecule activity conferring elasticity	GO:0097493	unique_to_Cryopreserved Cell Suspension_vs_Cryopreserved Overnight	1	17 17
BC-P1	telomerase RNA binding	GO:0070034	unique_to_Fresh Tissue	1	14
BC-P1	telomeric DNA binding	GO:0042162	unique_to_Fresh Tissue	1	11
BC-P1	transferase activity, transferring acyl groups	GO:0016746	unique_to_Fresh Tissue	1	1
BC-P1	ankyrin binding	GO:0030506	unique_to_Cryopreserved Cell Suspension_vs_Cryopreserved Tissue	1	0 0
M-P1	ankyrin binding	GO:0030506	unique_to_Fresh Tissue	1	2
BC-P1	carboxypeptidase activity	GO:0004180	unique_to_Cryopreserved Cell Suspension_vs_Cryopreserved Tissue	1	2 2
BC-P1	cholesterol binding	GO:0015485	unique_to_Cryopreserved Cell Suspension_vs_Cryopreserved Tissue	1	2 2
BC-P1	copper ion binding	GO:0005507	unique_to_Cryopreserved Cell Suspension_vs_Cryopreserved Tissue	1	2 2
PC-P1	copper ion binding	GO:0005507	unique_to_Cryopreserved Tissue_vs_Cryopreserved Cell Suspension	1	10 10
BC-P1	cyclosporin A binding	GO:0016018	unique_to_Cryopreserved Cell Suspension_vs_Cryopreserved Tissue	1	0 9
PC-P1	cysteine-type endopeptidase inhibitor activity involved in apoptotic process	GO:0043027	unique_to_Fresh Tissue	1	12
BC-P1	disulfide oxidoreductase activity	GO:0015036	unique_to_Cryopreserved Cell Suspension_vs_Cryopreserved Tissue	1	11 13 18
BC-P1	E-box binding	GO:0070888	unique_to_Cryopreserved Cell Suspension_vs_Cryopreserved Tissue	1	15 9 9
BC-P1	epidermal growth factor receptor binding	GO:0005154	unique_to_Cryopreserved Cell Suspension_vs_Cryopreserved Tissue	1	9 9
PC-P1	epidermal growth factor receptor binding	GO:0005154	unique_to_Fresh Tissue	1	1 4
BC-P1	FK506 binding	GO:0005528	unique_to_Cryopreserved Cell Suspension_vs_Cryopreserved Tissue	1	11 2 2
BC-P1	guanyl-nucleotide exchange factor activity	GO:0005085	unique_to_Cryopreserved Cell Suspension_vs_Cryopreserved Tissue	1	0 12 12 8 9 9
BC-P1	icosanoid receptor activity	GO:0004953	unique_to_Cryopreserved Cell Suspension_vs_Cryopreserved Tissue	1	17 17
BC-P3	icosanoid receptor activity	GO:0004953	unique_to_Fresh Tissue	1	8
BC-P1	ion channel regulator activity	GO:0099106	unique_to_Cryopreserved Cell Suspension_vs_Cryopreserved Tissue	1	1 1 4
BC-P1	lipoprotein particle receptor activity	GO:0030228	unique_to_Cryopreserved Cell Suspension_vs_Cryopreserved Tissue	1	12 12
BC-P1	low-density lipoprotein receptor activity	GO:0005041	unique_to_Cryopreserved Cell Suspension_vs_Cryopreserved Tissue	1	12 12
BC-P2	low-density lipoprotein receptor activity	GO:0005041	unique_to_Fresh Tissue	1	6
BC-P1	macrolide binding	GO:0005527	unique_to_Cryopreserved Cell Suspension_vs_Cryopreserved Tissue	1	11 2 2
BC-P1	misfolded protein binding	GO:0051787	unique_to_Cryopreserved Cell Suspension_vs_Cryopreserved Tissue	1	18 18
M-P1	misfolded protein binding	GO:0051787	unique_to_Cryopreserved Overnight_vs_Cryopreserved Cell Suspension	1	3 3
BC-P1	monovalent inorganic cation transmembrane transporter activity	GO:0015077	unique_to_Cryopreserved Cell Suspension_vs_Cryopreserved Tissue	1	13 14 14 20 4
BC-P1	oligosaccharyl transferase activity	GO:0004576	unique_to_Cryopreserved Cell Suspension_vs_Cryopreserved Tissue	1	18 18
BC-P1	pattern recognition receptor activity	GO:0038187	unique_to_Cryopreserved Cell Suspension_vs_Cryopreserved Tissue	1	0 12 12
M-P1	pattern recognition receptor activity	GO:0038187	unique_to_Fresh Tissue	1	4
BC-P1	peptide disulfide oxidoreductase activity	GO:0015037	unique_to_Cryopreserved Cell Suspension_vs_Cryopreserved Tissue	1	13 18 18
BC-P1	phosphatidylinositol binding	GO:0035091	unique_to_Cryopreserved Cell Suspension_vs_Cryopreserved Tissue	1	12 12 9
BC-P1	phosphatidylinositol bisphosphate binding	GO:1902936	unique_to_Cryopreserved Cell Suspension_vs_Cryopreserved Tissue	1	9 9
PC-P2	phosphatidylinositol bisphosphate binding	GO:1902936	unique_to_Fresh Tissue	1	12
BC-P1	phospholipid binding	GO:0005543	unique_to_Cryopreserved Cell Suspension_vs_Cryopreserved Tissue	1	12 12 2
PC-P2	phosphoprotein binding	GO:0051219	unique_to_Fresh Tissue	1	12
BC-P1	phosphorus-oxygen lyase activity	GO:0016849	unique_to_Cryopreserved Cell Suspension_vs_Cryopreserved Tissue	1	10 10
BC-P1	prostaglandin receptor activity	GO:0004955	unique_to_Cryopreserved Cell Suspension_vs_Cryopreserved Tissue	1	17 17
BC-P3	prostaglandin receptor activity	GO:0004955	unique_to_Fresh Tissue	1	8
BC-P1	prostanoid receptor activity	GO:0004954	unique_to_Cryopreserved Cell Suspension_vs_Cryopreserved Tissue	1	17 17
BC-P3	prostanoid receptor activity	GO:0004954	unique_to_Fresh Tissue	1	8
BC-P1	protein binding, bridging	GO:0030674	unique_to_Cryopreserved Cell Suspension_vs_Cryopreserved Tissue	1	1 12 17 4 8 9
BC-P1	retinal binding	GO:0016918	unique_to_Cryopreserved Cell Suspension_vs_Cryopreserved Tissue	1	13 5
BC-P1	retinol binding	GO:0019841	unique_to_Cryopreserved Cell Suspension_vs_Cryopreserved Tissue	1	13 5
BC-P1	RNA polymerase II core promoter sequence-specific DNA binding	GO:0000979	unique_to_Cryopreserved Cell Suspension_vs_Cryopreserved Tissue	1	14 20
BC-P3	RNA polymerase II core promoter sequence-specific DNA binding	GO:0000979	unique_to_Fresh Tissue	1	9
BC-P1	S100 protein binding	GO:0044548	unique_to_Cryopreserved Cell Suspension_vs_Cryopreserved Tissue	1	14 5 5
BC-P3	S100 protein binding	GO:0044548	unique_to_Fresh Tissue	1	16
BC-P1	signal transducer activity, downstream of receptor	GO:0005057	unique_to_Cryopreserved Cell Suspension_vs_Cryopreserved Tissue	1	0 0 17 9 9
BC-P1	signaling adaptor activity	GO:0035591	unique_to_Cryopreserved Cell Suspension_vs_Cryopreserved Tissue	1	12 12 17 7 7
BC-P1	signaling pattern recognition receptor activity	GO:0008329	unique_to_Cryopreserved Cell Suspension_vs_Cryopreserved Tissue	1	0 12 12
M-P1	signaling pattern recognition receptor activity	GO:0008329	unique_to_Fresh Tissue	1	4
BC-P1	sterol binding	GO:0032934	unique_to_Cryopreserved Cell Suspension_vs_Cryopreserved Tissue	1	2 2
BC-P1	transferase activity, transferring alkyl or aryl (other than methyl) groups	GO:0016765	unique_to_Cryopreserved Cell Suspension_vs_Cryopreserved Tissue	1	1 1
PC-P2	actin-dependent ATPase activity	GO:0030898	unique_to_Fresh Tissue	1	3
BC-P1	adenylate cyclase binding	GO:0008179	unique_to_Cryopreserved Tissue_vs_Cryopreserved Cell Suspension	1	4 4
BC-P1	chemoattractant activity	GO:0042056	unique_to_Cryopreserved Tissue_vs_Cryopreserved Cell Suspension	1	11 2 2
BC-P1	cyclin-dependent protein serine/threonine kinase inhibitor activity	GO:0004861	unique_to_Cryopreserved Tissue_vs_Cryopreserved Cell Suspension	1	6 6
BC-P2	cyclin-dependent protein serine/threonine kinase inhibitor activity	GO:0004861	unique_to_Cryopreserved Cell Suspension_vs_Cryopreserved Tissue	1	16 9
BC-P1	death receptor activity	GO:0005035	unique_to_Cryopreserved Tissue_vs_Cryopreserved Cell Suspension	1	0 0 9
BC-P1	DNA helicase activity	GO:0003678	unique_to_Cryopreserved Tissue_vs_Cryopreserved Cell Suspension	1	20 20
BC-P1	DNA polymerase binding	GO:0070182	unique_to_Cryopreserved Tissue_vs_Cryopreserved Cell Suspension	1	20 20
BC-P1	DNA-dependent ATPase activity	GO:0008094	unique_to_Cryopreserved Tissue_vs_Cryopreserved Cell Suspension	1	20 20
BC-P1	exopeptidase activity	GO:0008238	unique_to_Cryopreserved Tissue_vs_Cryopreserved Cell Suspension	1	12 2 2
M-P1	exopeptidase activity	GO:0008238	unique_to_Fresh Tissue	1	4
BC-P1	fatty acid binding	GO:0005504	unique_to_Cryopreserved Tissue_vs_Cryopreserved Cell Suspension	1	10 11 15 9
BC-P2	fatty acid binding	GO:0005504	unique_to_Fresh Tissue	1	6
BC-P1	four-way junction DNA binding	GO:0000400	unique_to_Cryopreserved Tissue_vs_Cryopreserved Cell Suspension	1	20 20
BC-P2	four-way junction DNA binding	GO:0000400	unique_to_Cryopreserved Cell Suspension_vs_Cryopreserved Tissue	1	16 16
BC-P1	histone binding	GO:0042393	unique_to_Cryopreserved Tissue_vs_Cryopreserved Cell Suspension	1	20 20
BC-P1	histone deacetylase binding	GO:0042826	unique_to_Cryopreserved Tissue_vs_Cryopreserved Cell Suspension	1	1 11 20
BC-P1	histone kinase activity	GO:0035173	unique_to_Cryopreserved Tissue_vs_Cryopreserved Cell Suspension	1	20 20
BC-P1	intramolecular oxidoreductase activity	GO:0016860	unique_to_Cryopreserved Tissue_vs_Cryopreserved Cell Suspension	1	18 18
BC-P2	monocarboxylic acid binding	GO:0033293	unique_to_Cryopreserved Cell Suspension_vs_Cryopreserved Tissue	1	6 9 9
BC-P1	mRNA 3'-UTR binding	GO:0003730	unique_to_Cryopreserved Tissue_vs_Cryopreserved Cell Suspension	1	20 20
BC-P1	phosphatidylinositol bisphosphate kinase activity	GO:0052813	unique_to_Cryopreserved Tissue_vs_Cryopreserved Cell Suspension	1	2 2
M-P1	phosphatidylinositol bisphosphate kinase activity	GO:0052813	unique_to_Fresh Tissue	1	6
BC-P1	phosphatidylinositol-4,5-bisphosphate 3-kinase activity	GO:0046934	unique_to_Cryopreserved Tissue_vs_Cryopreserved Cell Suspension	1	2 2
M-P1	phosphatidylinositol-4,5-bisphosphate 3-kinase activity	GO:0046934	unique_to_Fresh Tissue	1	3 6
BC-P1	protein binding involved in protein folding	GO:0044183	unique_to_Cryopreserved Tissue_vs_Cryopreserved Cell Suspension	1	0 11 11 13 14 20
BC-P1	protein serine/threonine kinase inhibitor activity	GO:0030291	unique_to_Cryopreserved Tissue_vs_Cryopreserved Cell Suspension	1	6 6
BC-P2	RNA polymerase I activity	GO:0001054	unique_to_Cryopreserved Cell Suspension_vs_Cryopreserved Tissue	1	10 10 12
PC-P1	RNA polymerase I activity	GO:0001054	unique_to_Fresh Tissue	1	14
BC-P1	RNA polymerase II transcription corepressor activity	GO:0001106	unique_to_Cryopreserved Tissue_vs_Cryopreserved Cell Suspension	1	6 6
PC-P1	RNA polymerase III activity	GO:0001056	unique_to_Fresh Tissue	1	14
BC-P1	single-stranded DNA-dependent ATPase activity	GO:0043142	unique_to_Cryopreserved Tissue_vs_Cryopreserved Cell Suspension	1	20 20
BC-P1	snRNA binding	GO:0017069	unique_to_Cryopreserved Tissue_vs_Cryopreserved Cell Suspension	1	20 20
BC-P1	transcriptional repressor activity, RNA polymerase II transcription regulatory region sequence-specific binding	GO:0001227	unique_to_Cryopreserved Tissue_vs_Cryopreserved Cell Suspension	1	6 6
BC-P1	tumor necrosis factor-activated receptor activity	GO:0005031	unique_to_Cryopreserved Tissue_vs_Cryopreserved Cell Suspension	1	0 0 9
PC-P1	aldehyde dehydrogenase (NAD) activity	GO:0004029	unique_to_Cryopreserved Cell Suspension_vs_Cryopreserved Tissue	1	14 3 3
BC-P2	catalytic activity, acting on RNA	GO:0140098	unique_to_Fresh Tissue	1	12
BC-P2	ceramide binding	GO:0097001	unique_to_Fresh Tissue	1	9
BC-P2	cysteine-type endopeptidase activity involved in apoptotic process	GO:0097153	unique_to_Fresh Tissue	1	6
BC-P2	cysteine-type peptidase activity	GO:0008234	unique_to_Fresh Tissue	1	6
PC-P1	cysteine-type peptidase activity	GO:0008234	unique_to_Cryopreserved Tissue_vs_Cryopreserved Cell Suspension	1	12 12
BC-P2	DNA-(apurinic or apyrimidinic site) lyase activity	GO:0003906	unique_to_Fresh Tissue	1	12
BC-P2	GTPase activator activity	GO:0005096	unique_to_Fresh Tissue	1	7
BC-P2	Hsp70 protein binding	GO:0030544	unique_to_Fresh Tissue	1	14
BC-P2	intermediate filament binding	GO:0019215	unique_to_Fresh Tissue	1	14
BC-P2	lipid phosphatase activity	GO:0042577	unique_to_Fresh Tissue	1	14
BC-P2	lipoprotein particle binding	GO:0071813	unique_to_Fresh Tissue	1	15
BC-P2	long-chain fatty acid binding	GO:0036041	unique_to_Fresh Tissue	1	6
BC-P2	mRNA binding	GO:0003729	unique_to_Fresh Tissue	1	16
PC-P1	mRNA binding	GO:0003729	unique_to_Cryopreserved Cell Suspension_vs_Cryopreserved Tissue	1	5 5
BC-P2	nucleotide transmembrane transporter activity	GO:0015215	unique_to_Fresh Tissue	1	3
BC-P2	nucleotidyltransferase activity	GO:0016779	unique_to_Fresh Tissue	1	10 12
BC-P2	organophosphate ester transmembrane transporter activity	GO:0015605	unique_to_Fresh Tissue	1	3
BC-P2	oxidoreductase activity, acting on the CH-CH group of donors	GO:0016627	unique_to_Fresh Tissue	1	8
PC-P1	oxidoreductase activity, acting on the CH-CH group of donors	GO:0016627	unique_to_Cryopreserved Cell Suspension_vs_Cryopreserved Tissue	1	16 3 3
BC-P2	phosphatidate phosphatase activity	GO:0008195	unique_to_Fresh Tissue	1	14
BC-P2	phosphatidylinositol-4,5-bisphosphate binding	GO:0005546	unique_to_Fresh Tissue	1	6
BC-P2	phosphoprotein phosphatase activity	GO:0004721	unique_to_Fresh Tissue	1	2 20
BC-P2	poly(A) binding	GO:0008143	unique_to_Fresh Tissue	1	10
BC-P2	potassium channel regulator activity	GO:0015459	unique_to_Fresh Tissue	1	14
BC-P2	protein-lipid complex binding	GO:0071814	unique_to_Fresh Tissue	1	15
BC-P2	purine nucleotide transmembrane transporter activity	GO:0015216	unique_to_Fresh Tissue	1	3
BC-P2	Rac guanyl-nucleotide exchange factor activity	GO:0030676	unique_to_Fresh Tissue	1	8
BC-P2	racemase and epimerase activity	GO:0016854	unique_to_Fresh Tissue	1	6
BC-P2	SNAP receptor activity	GO:0005484	unique_to_Fresh Tissue	1	6
BC-P3	SNAP receptor activity	GO:0005484	unique_to_Cryopreserved Cell Suspension_vs_Cryopreserved Tissue	1	17 5
BC-P2	tRNA-specific ribonuclease activity	GO:0004549	unique_to_Fresh Tissue	1	12
PC-P1	ATPase activator activity	GO:0001671	unique_to_Cryopreserved Tissue_vs_Cryopreserved Cell Suspension	1	17 19 2 2
BC-P2	AU-rich element binding	GO:0017091	unique_to_Cryopreserved Cell Suspension_vs_Cryopreserved Tissue	1	16 16
BC-P2	cargo receptor activity	GO:0038024	unique_to_Cryopreserved Cell Suspension_vs_Cryopreserved Tissue	1	15 6
BC-P2	chemokine receptor activity	GO:0004950	unique_to_Cryopreserved Cell Suspension_vs_Cryopreserved Tissue	1	1 1 2 20 4
BC-P2	cysteine-type endopeptidase regulator activity involved in apoptotic process	GO:0043028	unique_to_Cryopreserved Cell Suspension_vs_Cryopreserved Tissue	1	0 4
BC-P2	DNA secondary structure binding	GO:0000217	unique_to_Cryopreserved Cell Suspension_vs_Cryopreserved Tissue	1	16 16
BC-P2	G-protein coupled chemoattractant receptor activity	GO:0001637	unique_to_Cryopreserved Cell Suspension_vs_Cryopreserved Tissue	1	1 1 2 20 4
BC-P2	G-protein coupled nucleotide receptor activity	GO:0001608	unique_to_Cryopreserved Cell Suspension_vs_Cryopreserved Tissue	1	6 6
BC-P2	G-protein coupled purinergic nucleotide receptor activity	GO:0045028	unique_to_Cryopreserved Cell Suspension_vs_Cryopreserved Tissue	1	6 6
BC-P2	GDP-dissociation inhibitor activity	GO:0005092	unique_to_Cryopreserved Cell Suspension_vs_Cryopreserved Tissue	1	16 16
BC-P2	hexosaminidase activity	GO:0015929	unique_to_Cryopreserved Cell Suspension_vs_Cryopreserved Tissue	1	6 6
BC-P2	hormone receptor binding	GO:0051427	unique_to_Cryopreserved Cell Suspension_vs_Cryopreserved Tissue	1	10 10 12
PC-P1	hormone receptor binding	GO:0051427	unique_to_Cryopreserved Tissue_vs_Cryopreserved Cell Suspension	1	0 1
BC-P2	hydrolase activity, acting on carbon-nitrogen (but not peptide) bonds, in cyclic amidines	GO:0016814	unique_to_Cryopreserved Cell Suspension_vs_Cryopreserved Tissue	1	16 16
BC-P2	kinase activator activity	GO:0019209	unique_to_Cryopreserved Cell Suspension_vs_Cryopreserved Tissue	1	5 7
BC-P2	myosin binding	GO:0017022	unique_to_Cryopreserved Cell Suspension_vs_Cryopreserved Tissue	1	2 6
BC-P2	phosphatase regulator activity	GO:0019208	unique_to_Cryopreserved Cell Suspension_vs_Cryopreserved Tissue	1	14 19 19
BC-P2	phosphatidylserine binding	GO:0001786	unique_to_Cryopreserved Cell Suspension_vs_Cryopreserved Tissue	1	19 19
BC-P2	protein kinase activator activity	GO:0030295	unique_to_Cryopreserved Cell Suspension_vs_Cryopreserved Tissue	1	5 7
M-P1	protein kinase activator activity	GO:0030295	unique_to_Cryopreserved Cell Suspension_vs_Cryopreserved Overnight	1	10 11 15
BC-P2	protein tyrosine phosphatase activity	GO:0004725	unique_to_Cryopreserved Cell Suspension_vs_Cryopreserved Tissue	1	2 2 20 7
PC-P2	protein tyrosine phosphatase activity	GO:0004725	unique_to_Fresh Tissue	1	18
BC-P2	transcription corepressor activity	GO:0003714	unique_to_Cryopreserved Cell Suspension_vs_Cryopreserved Tissue	1	14 14 3 8 8 9 9
BC-P2	transmembrane receptor protein tyrosine kinase activity	GO:0004714	unique_to_Cryopreserved Cell Suspension_vs_Cryopreserved Tissue	1	14 14 15
BC-P2	5'-3' RNA polymerase activity	GO:0034062	unique_to_Cryopreserved Tissue_vs_Cryopreserved Cell Suspension	1	10 10
PC-P1	5'-3' RNA polymerase activity	GO:0034062	unique_to_Fresh Tissue	1	14
BC-P2	amide transmembrane transporter activity	GO:0042887	unique_to_Cryopreserved Tissue_vs_Cryopreserved Cell Suspension	1	10 12 12 22
BC-P2	cyclin-dependent protein kinase activity	GO:0097472	unique_to_Cryopreserved Tissue_vs_Cryopreserved Cell Suspension	1	16 16
BC-P3	cyclin-dependent protein kinase activity	GO:0097472	unique_to_Cryopreserved Cell Suspension_vs_Cryopreserved Tissue	1	11 11
BC-P2	cyclin-dependent protein serine/threonine kinase activity	GO:0004693	unique_to_Cryopreserved Tissue_vs_Cryopreserved Cell Suspension	1	16 16
BC-P2	DNA-directed 5'-3' RNA polymerase activity	GO:0003899	unique_to_Cryopreserved Tissue_vs_Cryopreserved Cell Suspension	1	10 10
PC-P1	DNA-directed 5'-3' RNA polymerase activity	GO:0003899	unique_to_Fresh Tissue	1	14
BC-P2	iron-sulfur cluster binding	GO:0051536	unique_to_Cryopreserved Tissue_vs_Cryopreserved Cell Suspension	1	12 12
BC-P2	metal cluster binding	GO:0051540	unique_to_Cryopreserved Tissue_vs_Cryopreserved Cell Suspension	1	12 12
BC-P2	modified amino acid binding	GO:0072341	unique_to_Cryopreserved Tissue_vs_Cryopreserved Cell Suspension	1	19 19
BC-P3	modified amino acid binding	GO:0072341	unique_to_Fresh Tissue	1	18
BC-P2	oligopeptide binding	GO:1900750	unique_to_Cryopreserved Tissue_vs_Cryopreserved Cell Suspension	1	14 19
BC-P2	RNA polymerase activity	GO:0097747	unique_to_Cryopreserved Tissue_vs_Cryopreserved Cell Suspension	1	10 10
PC-P1	RNA polymerase activity	GO:0097747	unique_to_Fresh Tissue	1	14
BC-P2	RNA stem-loop binding	GO:0035613	unique_to_Cryopreserved Tissue_vs_Cryopreserved Cell Suspension	1	16 8
BC-P2	snoRNA binding	GO:0030515	unique_to_Cryopreserved Tissue_vs_Cryopreserved Cell Suspension	1	12 12
PC-P1	snoRNA binding	GO:0030515	unique_to_Fresh Tissue	1	14
BC-P2	Toll-like receptor binding	GO:0035325	unique_to_Cryopreserved Tissue_vs_Cryopreserved Cell Suspension	1	21 6
BC-P2	ubiquitin binding	GO:0043130	unique_to_Cryopreserved Tissue_vs_Cryopreserved Cell Suspension	1	12 16 16
M-P1	ubiquitin binding	GO:0043130	unique_to_Cryopreserved Cell Suspension_vs_Cryopreserved Overnight	1	15 8
BC-P3	angiotensin receptor binding	GO:0031701	unique_to_Fresh Tissue	1	0
BC-P3	calmodulin-dependent protein kinase activity	GO:0004683	unique_to_Fresh Tissue	1	16
BC-P3	dopamine receptor binding	GO:0050780	unique_to_Fresh Tissue	1	0 16
BC-P3	drug binding	GO:0008144	unique_to_Fresh Tissue	1	2
BC-P3	G-protein beta/gamma-subunit complex binding	GO:0031683	unique_to_Fresh Tissue	1	0
BC-P3	lipase activator activity	GO:0060229	unique_to_Fresh Tissue	1	5
M-P1	lipase activator activity	GO:0060229	unique_to_Cryopreserved Cell Suspension_vs_Cryopreserved Overnight	1	4 4
BC-P3	lipoprotein particle receptor binding	GO:0070325	unique_to_Fresh Tissue	1	0 15 16
PC-P1	lipoprotein particle receptor binding	GO:0070325	unique_to_Cryopreserved Tissue_vs_Cryopreserved Cell Suspension	1	10 10 14
BC-P3	macromolecule transmembrane transporter activity	GO:0022884	unique_to_Fresh Tissue	1	4
PC-P1	macromolecule transmembrane transporter activity	GO:0022884	unique_to_Cryopreserved Tissue_vs_Cryopreserved Cell Suspension	1	16 3 7
BC-P3	metalloendopeptidase inhibitor activity	GO:0008191	unique_to_Fresh Tissue	1	15
M-P1	metalloendopeptidase inhibitor activity	GO:0008191	unique_to_Cryopreserved Overnight_vs_Cryopreserved Cell Suspension	1	2 2 9 9
M-P1	mitogen-activated protein kinase binding	GO:0051019	unique_to_Cryopreserved Overnight_vs_Cryopreserved Cell Suspension	1	15 15 4
PC-P1	nuclear hormone receptor binding	GO:0035257	unique_to_Cryopreserved Tissue_vs_Cryopreserved Cell Suspension	1	0 1
BC-P3	oxidoreductase activity, acting on the CH-NH2 group of donors, oxygen as acceptor	GO:0016641	unique_to_Fresh Tissue	1	15
BC-P3	phospholipase activator activity	GO:0016004	unique_to_Fresh Tissue	1	5
M-P1	phospholipase activator activity	GO:0016004	unique_to_Cryopreserved Cell Suspension_vs_Cryopreserved Overnight	1	4 4
BC-P3	platelet-derived growth factor receptor binding	GO:0005161	unique_to_Fresh Tissue	1	1 15
BC-P3	proteasome binding	GO:0070628	unique_to_Fresh Tissue	1	2
BC-P3	Rac GTPase binding	GO:0048365	unique_to_Fresh Tissue	1	0 16
BC-P3	type 1 angiotensin receptor binding	GO:0031702	unique_to_Fresh Tissue	1	0
PC-P1	WW domain binding	GO:0050699	unique_to_Cryopreserved Tissue_vs_Cryopreserved Cell Suspension	1	0 11 14 4 6
BC-P3	activating transcription factor binding	GO:0033613	unique_to_Cryopreserved Cell Suspension_vs_Cryopreserved Tissue	1	0 10
BC-P3	carboxylic acid binding	GO:0031406	unique_to_Cryopreserved Cell Suspension_vs_Cryopreserved Tissue	1	15 15 16 9
BC-P3	core promoter binding	GO:0001047	unique_to_Cryopreserved Cell Suspension_vs_Cryopreserved Tissue	1	0 0 11
PC-P1	core promoter binding	GO:0001047	unique_to_Cryopreserved Tissue_vs_Cryopreserved Cell Suspension	1	0 0
BC-P3	core promoter proximal region DNA binding	GO:0001159	unique_to_Cryopreserved Cell Suspension_vs_Cryopreserved Tissue	1	0 0
BC-P3	core promoter proximal region sequence-specific DNA binding	GO:0000987	unique_to_Cryopreserved Cell Suspension_vs_Cryopreserved Tissue	1	0 0
BC-P3	GDP binding	GO:0019003	unique_to_Cryopreserved Cell Suspension_vs_Cryopreserved Tissue	1	16 17 7
PC-P1	GDP binding	GO:0019003	unique_to_Cryopreserved Tissue_vs_Cryopreserved Cell Suspension	1	0 3 9
M-P1	GDP binding	GO:0019003	unique_to_Fresh Tissue	1	17
BC-P3	glucocorticoid receptor binding	GO:0035259	unique_to_Cryopreserved Cell Suspension_vs_Cryopreserved Tissue	1	0 0 1 1 17
BC-P3	glutamate receptor binding	GO:0035254	unique_to_Cryopreserved Cell Suspension_vs_Cryopreserved Tissue	1	10 10
BC-P3	growth factor activity	GO:0008083	unique_to_Cryopreserved Cell Suspension_vs_Cryopreserved Tissue	1	1 1 15
BC-P3	lysophospholipase activity	GO:0004622	unique_to_Cryopreserved Cell Suspension_vs_Cryopreserved Tissue	1	0 0
BC-P3	nucleoside diphosphate kinase activity	GO:0004550	unique_to_Cryopreserved Cell Suspension_vs_Cryopreserved Tissue	1	2 2
BC-P3	organic acid binding	GO:0043177	unique_to_Cryopreserved Cell Suspension_vs_Cryopreserved Tissue	1	15 15 16 9
BC-P3	PDZ domain binding	GO:0030165	unique_to_Cryopreserved Cell Suspension_vs_Cryopreserved Tissue	1	10 10
BC-P3	peptidyl-prolyl cis-trans isomerase activity	GO:0003755	unique_to_Cryopreserved Cell Suspension_vs_Cryopreserved Tissue	1	15 15 4
BC-P3	phosphatidylinositol-3,4,5-trisphosphate binding	GO:0005547	unique_to_Cryopreserved Cell Suspension_vs_Cryopreserved Tissue	1	0 16
M-P1	phosphatidylinositol-3,4,5-trisphosphate binding	GO:0005547	unique_to_Fresh Tissue	1	0
BC-P3	protein kinase B binding	GO:0043422	unique_to_Cryopreserved Cell Suspension_vs_Cryopreserved Tissue	1	9 9
BC-P3	protein transmembrane transporter activity	GO:0008320	unique_to_Cryopreserved Cell Suspension_vs_Cryopreserved Tissue	1	2 4
PC-P1	protein transmembrane transporter activity	GO:0008320	unique_to_Cryopreserved Tissue_vs_Cryopreserved Cell Suspension	1	16 7
BC-P3	RNA polymerase II core promoter proximal region sequence-specific DNA binding	GO:0000978	unique_to_Cryopreserved Cell Suspension_vs_Cryopreserved Tissue	1	0 0
BC-P3	RNA polymerase II transcription factor binding	GO:0001085	unique_to_Cryopreserved Cell Suspension_vs_Cryopreserved Tissue	1	0 0 13 7
PC-P1	RNA polymerase II transcription factor binding	GO:0001085	unique_to_Cryopreserved Tissue_vs_Cryopreserved Cell Suspension	1	0 0
BC-P3	SNARE binding	GO:0000149	unique_to_Cryopreserved Cell Suspension_vs_Cryopreserved Tissue	1	17 5 5
BC-P3	superoxide-generating NADPH oxidase activator activity	GO:0016176	unique_to_Cryopreserved Cell Suspension_vs_Cryopreserved Tissue	1	0 5 7
BC-P3	transcription factor activity, RNA polymerase II core promoter proximal region sequence-specific binding	GO:0000982	unique_to_Cryopreserved Cell Suspension_vs_Cryopreserved Tissue	1	0 0 1 1 10
BC-P3	transforming growth factor beta receptor, cytoplasmic mediator activity	GO:0005072	unique_to_Cryopreserved Cell Suspension_vs_Cryopreserved Tissue	1	10 10
BC-P3	translation elongation factor activity	GO:0003746	unique_to_Cryopreserved Cell Suspension_vs_Cryopreserved Tissue	1	2 2 4
PC-P1	translation elongation factor activity	GO:0003746	unique_to_Fresh Tissue	1	5
BC-P3	1-phosphatidylinositol binding	GO:0005545	unique_to_Cryopreserved Tissue_vs_Cryopreserved Cell Suspension	1	0 0
BC-P3	dioxygenase activity	GO:0051213	unique_to_Cryopreserved Tissue_vs_Cryopreserved Cell Suspension	1	15 15
BC-P3	DNA replication origin binding	GO:0003688	unique_to_Cryopreserved Tissue_vs_Cryopreserved Cell Suspension	1	11 11
BC-P3	folic acid binding	GO:0005542	unique_to_Cryopreserved Tissue_vs_Cryopreserved Cell Suspension	1	9 9
BC-P3	lamin binding	GO:0005521	unique_to_Cryopreserved Tissue_vs_Cryopreserved Cell Suspension	1	0 11
PC-P1	lamin binding	GO:0005521	unique_to_Cryopreserved Cell Suspension_vs_Cryopreserved Tissue	1	10 10
PC-P2	lamin binding	GO:0005521	unique_to_Fresh Tissue	1	17
M-P1	lamin binding	GO:0005521	unique_to_Cryopreserved Overnight_vs_Cryopreserved Cell Suspension	1	10 10
BC-P3	nucleobase-containing compound kinase activity	GO:0019205	unique_to_Cryopreserved Tissue_vs_Cryopreserved Cell Suspension	1	2 2
BC-P3	nucleoside-triphosphate diphosphatase activity	GO:0047429	unique_to_Cryopreserved Tissue_vs_Cryopreserved Cell Suspension	1	4 4 9
BC-P3	phospholipase activity	GO:0004620	unique_to_Cryopreserved Tissue_vs_Cryopreserved Cell Suspension	1	16 5
BC-P3	ribosomal small subunit binding	GO:0043024	unique_to_Cryopreserved Tissue_vs_Cryopreserved Cell Suspension	1	17 17
BC-P3	SH2 domain binding	GO:0042169	unique_to_Cryopreserved Tissue_vs_Cryopreserved Cell Suspension	1	1 12
BC-P3	ubiquitin-protein transferase regulator activity	GO:0055106	unique_to_Cryopreserved Tissue_vs_Cryopreserved Cell Suspension	1	17 17
PC-P1	ubiquitin-protein transferase regulator activity	GO:0055106	unique_to_Fresh Tissue	1	5
PC-P1	chemokine binding	GO:0019956	unique_to_Fresh Tissue	1	0
PC-P1	chloride channel activity	GO:0005254	unique_to_Fresh Tissue	1	4
PC-P1	core promoter sequence-specific DNA binding	GO:0001046	unique_to_Fresh Tissue	1	0
PC-P1	cullin family protein binding	GO:0097602	unique_to_Fresh Tissue	1	14
PC-P1	disordered domain specific binding	GO:0097718	unique_to_Fresh Tissue	1	4
M-P1	disordered domain specific binding	GO:0097718	unique_to_Cryopreserved Cell Suspension_vs_Cryopreserved Overnight	1	1 10 11
PC-P1	heparan sulfate proteoglycan binding	GO:0043395	unique_to_Fresh Tissue	1	10
PC-P1	histone acetyltransferase binding	GO:0035035	unique_to_Fresh Tissue	1	12
PC-P1	miRNA binding	GO:0035198	unique_to_Fresh Tissue	1	0
PC-P1	phosphatidylinositol-3,4-bisphosphate binding	GO:0043325	unique_to_Fresh Tissue	1	12
PC-P1	protein C-terminus binding	GO:0008022	unique_to_Fresh Tissue	1	10 15 6
PC-P1	RNA polymerase II activity	GO:0001055	unique_to_Fresh Tissue	1	14
PC-P1	serine-type endopeptidase activity	GO:0004252	unique_to_Fresh Tissue	1	12
PC-P1	transcription coactivator activity	GO:0003713	unique_to_Fresh Tissue	1	0
PC-P1	transcriptional activator activity, RNA polymerase II transcription factor binding	GO:0001190	unique_to_Fresh Tissue	1	0
PC-P1	transcriptional repressor activity, RNA polymerase II core promoter proximal region sequence-specific binding	GO:0001078	unique_to_Fresh Tissue	1	0
PC-P1	ubiquitin conjugating enzyme activity	GO:0061631	unique_to_Fresh Tissue	1	14
M-P1	ubiquitin conjugating enzyme activity	GO:0061631	unique_to_Cryopreserved Overnight_vs_Cryopreserved Cell Suspension	1	10 10 8
PC-P1	ubiquitin-like protein conjugating enzyme activity	GO:0061650	unique_to_Fresh Tissue	1	14
PC-P1	ATPase activity, coupled to movement of substances	GO:0043492	unique_to_Cryopreserved Cell Suspension_vs_Cryopreserved Tissue	1	14 14 16 16 3
M-P1	ATPase activity, coupled to movement of substances	GO:0043492	unique_to_Cryopreserved Cell Suspension_vs_Cryopreserved Overnight	1	0 9
PC-P1	cation:sugar symporter activity	GO:0005402	unique_to_Cryopreserved Cell Suspension_vs_Cryopreserved Tissue	1	3 3
PC-P1	glutathione peroxidase activity	GO:0004602	unique_to_Cryopreserved Cell Suspension_vs_Cryopreserved Tissue	1	16 3 6 6
PC-P1	intramolecular oxidoreductase activity, transposing C=C bonds	GO:0016863	unique_to_Cryopreserved Cell Suspension_vs_Cryopreserved Tissue	1	16 3 3
PC-P2	intramolecular oxidoreductase activity, transposing C=C bonds	GO:0016863	unique_to_Fresh Tissue	1	5
PC-P1	molecular carrier activity	GO:0140104	unique_to_Cryopreserved Cell Suspension_vs_Cryopreserved Tissue	1	14 16
PC-P1	nucleosomal DNA binding	GO:0031492	unique_to_Cryopreserved Cell Suspension_vs_Cryopreserved Tissue	1	11 14
PC-P1	oxidoreductase activity, acting on the CH-NH group of donors, NAD or NADP as acceptor	GO:0016646	unique_to_Cryopreserved Cell Suspension_vs_Cryopreserved Tissue	1	16 3 3
PC-P2	oxidoreductase activity, acting on the CH-NH group of donors, NAD or NADP as acceptor	GO:0016646	unique_to_Fresh Tissue	1	5
PC-P1	rRNA binding	GO:0019843	unique_to_Cryopreserved Cell Suspension_vs_Cryopreserved Tissue	1	14 5 5
PC-P1	sugar transmembrane transporter activity	GO:0051119	unique_to_Cryopreserved Cell Suspension_vs_Cryopreserved Tissue	1	3 3
PC-P1	sugar:proton symporter activity	GO:0005351	unique_to_Cryopreserved Cell Suspension_vs_Cryopreserved Tissue	1	3 3
PC-P1	Tat protein binding	GO:0030957	unique_to_Cryopreserved Cell Suspension_vs_Cryopreserved Tissue	1	5 5
PC-P1	translation factor activity, RNA binding	GO:0008135	unique_to_Cryopreserved Cell Suspension_vs_Cryopreserved Tissue	1	5 5
M-P1	translation factor activity, RNA binding	GO:0008135	unique_to_Cryopreserved Cell Suspension_vs_Cryopreserved Overnight	1	1 13
PC-P1	translation initiation factor activity	GO:0003743	unique_to_Cryopreserved Cell Suspension_vs_Cryopreserved Tissue	1	17 5 5
M-P1	translation initiation factor activity	GO:0003743	unique_to_Cryopreserved Cell Suspension_vs_Cryopreserved Overnight	1	1 13
PC-P1	actin monomer binding	GO:0003785	unique_to_Cryopreserved Tissue_vs_Cryopreserved Cell Suspension	1	12 12
PC-P1	anion channel activity	GO:0005253	unique_to_Cryopreserved Tissue_vs_Cryopreserved Cell Suspension	1	4 4
PC-P1	calcium channel regulator activity	GO:0005246	unique_to_Cryopreserved Tissue_vs_Cryopreserved Cell Suspension	1	13 14
PC-P1	NADP binding	GO:0050661	unique_to_Cryopreserved Tissue_vs_Cryopreserved Cell Suspension	1	16 16 3
PC-P1	NADPH binding	GO:0070402	unique_to_Cryopreserved Tissue_vs_Cryopreserved Cell Suspension	1	16 16
PC-P1	nuclear receptor activity	GO:0004879	unique_to_Cryopreserved Tissue_vs_Cryopreserved Cell Suspension	1	10 10
PC-P1	peptidase activator activity	GO:0016504	unique_to_Cryopreserved Tissue_vs_Cryopreserved Cell Suspension	1	10 10 12 9
PC-P1	proton-transporting ATPase activity, rotational mechanism	GO:0046961	unique_to_Cryopreserved Tissue_vs_Cryopreserved Cell Suspension	1	12 16 3
M-P1	proton-transporting ATPase activity, rotational mechanism	GO:0046961	unique_to_Cryopreserved Overnight_vs_Cryopreserved Cell Suspension	1	2 4
PC-P1	SMAD binding	GO:0046332	unique_to_Cryopreserved Tissue_vs_Cryopreserved Cell Suspension	1	0 0 9 9
PC-P1	steroid hormone receptor activity	GO:0003707	unique_to_Cryopreserved Tissue_vs_Cryopreserved Cell Suspension	1	10 10
PC-P1	structural constituent of eye lens	GO:0005212	unique_to_Cryopreserved Tissue_vs_Cryopreserved Cell Suspension	1	10 13 9
PC-P1	transcription factor activity, direct ligand regulated sequence-specific DNA binding	GO:0098531	unique_to_Cryopreserved Tissue_vs_Cryopreserved Cell Suspension	1	10 10
PC-P2	3',5'-cyclic-GMP phosphodiesterase activity	GO:0047555	unique_to_Fresh Tissue	1	3
PC-P2	acetylcholine receptor binding	GO:0033130	unique_to_Fresh Tissue	1	0
PC-P2	alkali metal ion binding	GO:0031420	unique_to_Fresh Tissue	1	2
M-P1	alkali metal ion binding	GO:0031420	unique_to_Cryopreserved Cell Suspension_vs_Cryopreserved Overnight	1	0 0
PC-P2	calmodulin binding	GO:0005516	unique_to_Fresh Tissue	1	3
M-P1	calmodulin binding	GO:0005516	unique_to_Cryopreserved Overnight_vs_Cryopreserved Cell Suspension	1	17 3
PC-P2	channel regulator activity	GO:0016247	unique_to_Fresh Tissue	1	0 3
PC-P2	chloride channel regulator activity	GO:0017081	unique_to_Fresh Tissue	1	11
PC-P2	diacylglycerol kinase activity	GO:0004143	unique_to_Fresh Tissue	1	12
PC-P2	GTP-Rho binding	GO:0017049	unique_to_Fresh Tissue	1	12
PC-P2	GTPase regulator activity	GO:0030695	unique_to_Fresh Tissue	1	10 12 18 22
PC-P2	hydrolase activity, hydrolyzing O-glycosyl compounds	GO:0004553	unique_to_Fresh Tissue	1	8
PC-P2	NAD+ kinase activity	GO:0003951	unique_to_Fresh Tissue	1	12
PC-P2	phosphatase activator activity	GO:0019211	unique_to_Fresh Tissue	1	10 22
M-P1	phosphatase activator activity	GO:0019211	unique_to_Cryopreserved Overnight_vs_Cryopreserved Cell Suspension	1	16 7
PC-P2	potassium ion binding	GO:0030955	unique_to_Fresh Tissue	1	2
PC-P2	protein phosphatase activator activity	GO:0072542	unique_to_Fresh Tissue	1	10 22
PC-P2	protein phosphatase binding	GO:0019903	unique_to_Fresh Tissue	1	18
M-P1	protein phosphatase binding	GO:0019903	unique_to_Cryopreserved Cell Suspension_vs_Cryopreserved Overnight	1	16 16
PC-P2	protein phosphorylated amino acid binding	GO:0045309	unique_to_Fresh Tissue	1	12 18 22 7
PC-P2	proteoglycan binding	GO:0043394	unique_to_Fresh Tissue	1	23
PC-P2	receptor tyrosine kinase binding	GO:0030971	unique_to_Fresh Tissue	1	12
PC-P2	RNA polymerase II activating transcription factor binding	GO:0001102	unique_to_Fresh Tissue	1	4
PC-P2	structural constituent of ribosome	GO:0003735	unique_to_Fresh Tissue	1	10 22
M-P1	antiporter activity	GO:0015297	unique_to_Fresh Tissue	1	0
M-P1	ATPase activity, coupled to transmembrane movement of ions, rotational mechanism	GO:0044769	unique_to_Fresh Tissue	1	2
M-P1	beta-2-microglobulin binding	GO:0030881	unique_to_Fresh Tissue	1	9
M-P1	calcium-dependent phospholipid binding	GO:0005544	unique_to_Fresh Tissue	1	9
M-P1	chaperone binding	GO:0051087	unique_to_Fresh Tissue	1	16
M-P1	complement binding	GO:0001848	unique_to_Fresh Tissue	1	3 4
M-P1	deoxyribonuclease activity	GO:0004536	unique_to_Fresh Tissue	1	8
M-P1	endodeoxyribonuclease activity	GO:0004520	unique_to_Fresh Tissue	1	8
M-P1	endonuclease activity	GO:0004519	unique_to_Fresh Tissue	1	8
M-P1	endoribonuclease activity	GO:0004521	unique_to_Fresh Tissue	1	8
M-P1	G-rich strand telomeric DNA binding	GO:0098505	unique_to_Fresh Tissue	1	8
M-P1	hyaluronic acid binding	GO:0005540	unique_to_Fresh Tissue	1	14
M-P1	hydrolase activity, acting on ether bonds	GO:0016801	unique_to_Fresh Tissue	1	1
M-P1	K63-linked polyubiquitin modification-dependent protein binding	GO:0070530	unique_to_Fresh Tissue	1	15
M-P1	lipase inhibitor activity	GO:0055102	unique_to_Fresh Tissue	1	9
M-P1	low-density lipoprotein particle receptor binding	GO:0050750	unique_to_Fresh Tissue	1	3
M-P1	magnesium ion binding	GO:0000287	unique_to_Fresh Tissue	1	1 8
M-P1	manganese ion binding	GO:0030145	unique_to_Fresh Tissue	1	4
M-P1	neurotrophin receptor binding	GO:0005165	unique_to_Fresh Tissue	1	7
M-P1	Notch binding	GO:0005112	unique_to_Fresh Tissue	1	3
M-P1	nuclease activity	GO:0004518	unique_to_Fresh Tissue	1	8
M-P1	opsonin binding	GO:0001846	unique_to_Fresh Tissue	1	3
M-P1	oxidoreductase activity, acting on the aldehyde or oxo group of donors	GO:0016903	unique_to_Fresh Tissue	1	1
M-P1	protein disulfide oxidoreductase activity	GO:0015035	unique_to_Fresh Tissue	1	4
M-P1	proton-transporting ATP synthase activity, rotational mechanism	GO:0046933	unique_to_Fresh Tissue	1	1
M-P1	scaffold protein binding	GO:0097110	unique_to_Fresh Tissue	1	16
M-P1	single-stranded telomeric DNA binding	GO:0043047	unique_to_Fresh Tissue	1	8
M-P1	sphingolipid binding	GO:0046625	unique_to_Fresh Tissue	1	13
M-P1	SUMO transferase activity	GO:0019789	unique_to_Fresh Tissue	1	1
M-P1	translation regulator activity	GO:0045182	unique_to_Fresh Tissue	1	1
M-P1	ubiquitin-like modifier activating enzyme activity	GO:0008641	unique_to_Fresh Tissue	1	1 8
M-P1	ATPase activity, coupled to transmembrane movement of ions, phosphorylative mechanism	GO:0015662	unique_to_Cryopreserved Cell Suspension_vs_Cryopreserved Overnight	1	0 0
M-P1	ATPase activity, coupled to transmembrane movement of substances	GO:0042626	unique_to_Cryopreserved Cell Suspension_vs_Cryopreserved Overnight	1	0 9
M-P1	ATPase coupled ion transmembrane transporter activity	GO:0042625	unique_to_Cryopreserved Cell Suspension_vs_Cryopreserved Overnight	1	0 0
M-P1	complement receptor activity	GO:0004875	unique_to_Cryopreserved Cell Suspension_vs_Cryopreserved Overnight	1	4 4
M-P1	endonuclease activity, active with either ribo- or deoxyribonucleic acids and producing 5'-phosphomonoesters	GO:0016893	unique_to_Cryopreserved Cell Suspension_vs_Cryopreserved Overnight	1	8 8
M-P1	endoribonuclease activity, producing 5'-phosphomonoesters	GO:0016891	unique_to_Cryopreserved Cell Suspension_vs_Cryopreserved Overnight	1	8 8
M-P1	hydrolase activity, acting on acid anhydrides, catalyzing transmembrane movement of substances	GO:0016820	unique_to_Cryopreserved Cell Suspension_vs_Cryopreserved Overnight	1	0 9
M-P1	ion channel binding	GO:0044325	unique_to_Cryopreserved Cell Suspension_vs_Cryopreserved Overnight	1	1 1
M-P1	oligosaccharide binding	GO:0070492	unique_to_Cryopreserved Cell Suspension_vs_Cryopreserved Overnight	1	16 16
M-P1	P-P-bond-hydrolysis-driven transmembrane transporter activity	GO:0015405	unique_to_Cryopreserved Cell Suspension_vs_Cryopreserved Overnight	1	0 9
M-P1	peroxidase activity	GO:0004601	unique_to_Cryopreserved Cell Suspension_vs_Cryopreserved Overnight	1	0 5
M-P1	potassium-transporting ATPase activity	GO:0008556	unique_to_Cryopreserved Cell Suspension_vs_Cryopreserved Overnight	1	0 0 9
M-P1	primary active transmembrane transporter activity	GO:0015399	unique_to_Cryopreserved Cell Suspension_vs_Cryopreserved Overnight	1	0 9
M-P1	scavenger receptor activity	GO:0005044	unique_to_Cryopreserved Cell Suspension_vs_Cryopreserved Overnight	1	7 9 9
M-P1	sialyltransferase activity	GO:0008373	unique_to_Cryopreserved Cell Suspension_vs_Cryopreserved Overnight	1	0 0
M-P1	sodium:potassium-exchanging ATPase activity	GO:0005391	unique_to_Cryopreserved Cell Suspension_vs_Cryopreserved Overnight	1	0 0 9
M-P1	transmembrane receptor protein phosphatase activity	GO:0019198	unique_to_Cryopreserved Cell Suspension_vs_Cryopreserved Overnight	1	16 16
M-P1	transmembrane receptor protein tyrosine phosphatase activity	GO:0005001	unique_to_Cryopreserved Cell Suspension_vs_Cryopreserved Overnight	1	16 16
M-P1	ubiquitin-like protein binding	GO:0032182	unique_to_Cryopreserved Cell Suspension_vs_Cryopreserved Overnight	1	15 8
M-P1	cAMP response element binding	GO:0035497	unique_to_Cryopreserved Overnight_vs_Cryopreserved Cell Suspension	1	5 5
M-P1	G-protein coupled receptor binding	GO:0001664	unique_to_Cryopreserved Overnight_vs_Cryopreserved Cell Suspension	1	4 4
M-P1	GTPase activity	GO:0003924	unique_to_Cryopreserved Overnight_vs_Cryopreserved Cell Suspension	1	1 10 15 15 3 6
M-P1	hydrogen-exporting ATPase activity	GO:0036442	unique_to_Cryopreserved Overnight_vs_Cryopreserved Cell Suspension	1	2 4
M-P1	isomerase activity	GO:0016853	unique_to_Cryopreserved Overnight_vs_Cryopreserved Cell Suspension	1	2 3 5 7 8
M-P1	L-ascorbic acid binding	GO:0031418	unique_to_Cryopreserved Overnight_vs_Cryopreserved Cell Suspension	1	3 7 7
M-P1	mismatched DNA binding	GO:0030983	unique_to_Cryopreserved Overnight_vs_Cryopreserved Cell Suspension	1	8 8
M-P1	polyubiquitin modification-dependent protein binding	GO:0031593	unique_to_Cryopreserved Overnight_vs_Cryopreserved Cell Suspension	1	15 15
M-P1	structural constituent of muscle	GO:0008307	unique_to_Cryopreserved Overnight_vs_Cryopreserved Cell Suspension	1	1 17 17 7 9
