# Supplementary material for: Cryopreservation of human cancers conserves tumour heterogeneity for single-cell multi-omics analysis
Source: Genome Med. 2021 May 10;13:81. doi: 10.1186/s13073-021-00885-z (PMC8111910; doi:10.1186/s13073-021-00885-z)
Supplement: Supplementary file 5 — Additional file 5. Differentially expressed genes for all cells across cryopreservation conditions. Differential gene expression was performed using the MAST method within Seurat v3 with the RNA assay and default parameters. Differential gene expression was performed using integrated data. Data from all conditions from each matched tumour datasets were down sampled to the same number of mapped sequencing reads using CellRanger. The number of cells in each condition was randomly down sampled to match the condition with the lowest number of cells. [file 13073_2021_885_MOESM5_ESM.xlsx]

## Sheet: BC-P1
p_val	avg_logFC	pct.1	pct.2	p_val_adj	cluster	gene
0	0.978458	0.413	0.1	0	Fresh Tissue	COL1A1
0	0.718002	0.485	0.211	0	Fresh Tissue	ACTA2
0	0.696177	0.682	0.335	0	Fresh Tissue	SPARC
0	0.687789	0.296	0.095	0	Fresh Tissue	COL1A2
0	0.686139	0.382	0.122	0	Fresh Tissue	APOD
0	0.651658	0.146	0.005	0	Fresh Tissue	IGKV3-20
0	0.646843	0.759	0.402	0	Fresh Tissue	IGFBP7
0	0.58731	0.647	0.35	0	Fresh Tissue	SERPING1
0	0.5596	0.326	0.092	0	Fresh Tissue	DCN
0	0.550161	0.604	0.336	0	Fresh Tissue	NNMT
0	0.519831	0.78	0.528	0	Fresh Tissue	GSN
0	0.51496	0.577	0.272	0	Fresh Tissue	TAGLN
0	0.490095	0.68	0.407	0	Fresh Tissue	CALD1
0	0.44696	0.826	0.596	0	Fresh Tissue	CD63
0	0.437067	0.973	0.903	0	Fresh Tissue	MT-ATP8
0	0.412205	0.814	0.608	0	Fresh Tissue	SQSTM1
0	0.401024	0.89	0.667	0	Fresh Tissue	IFITM3
0	0.392789	0.982	0.937	0	Fresh Tissue	MT-ND3
0	0.377642	0.667	0.4	0	Fresh Tissue	PTRF
0	0.377449	0.608	0.335	0	Fresh Tissue	MYL9
0	0.359402	0.76	0.43	0	Fresh Tissue	SPARCL1
0	0.286125	0.995	0.962	0	Fresh Tissue	MT-CYB
0	0.272578	0.99	0.944	0	Fresh Tissue	MT-ND1
6.35797e-303	0.394271	0.812	0.578	1.69631e-298	Fresh Tissue	CST3
8.45545e-297	0.584852	0.82	0.606	2.25592e-292	Fresh Tissue	MT2A
2.90987e-293	0.346549	0.656	0.422	7.76352e-289	Fresh Tissue	CYB5R3
1.28343e-288	0.344804	0.735	0.473	3.4242e-284	Fresh Tissue	IGFBP4
1.89685e-285	0.886126	0.275	0.093	5.0608e-281	Fresh Tissue	CXCL14
7.02906e-279	0.477301	0.412	0.182	1.87535e-274	Fresh Tissue	PLVAP
1.73916e-276	0.692182	0.307	0.119	4.64009e-272	Fresh Tissue	APOE
8.52953e-273	0.364764	0.629	0.373	2.27568e-268	Fresh Tissue	TIMP3
1.4046e-271	0.325669	0.735	0.515	3.74748e-267	Fresh Tissue	EID1
1.85205e-271	0.440185	0.763	0.543	4.94127e-267	Fresh Tissue	CDKN1A
3.63715e-270	0.457336	0.378	0.157	9.7039e-266	Fresh Tissue	ACKR1
1.46791e-269	0.658681	0.643	0.42	3.91638e-265	Fresh Tissue	TIMP1
1.25314e-262	0.64975	0.282	0.104	3.34337e-258	Fresh Tissue	CCDC80
6.01248e-261	0.630806	0.237	0.073	1.60413e-256	Fresh Tissue	COL3A1
2.25594e-260	0.610334	0.414	0.209	6.01885e-256	Fresh Tissue	SPRY1
2.04259e-258	0.32756	0.804	0.608	5.44964e-254	Fresh Tissue	TUBA1B
3.52999e-258	0.377477	0.448	0.223	9.418e-254	Fresh Tissue	TPM2
6.44503e-251	0.420968	0.455	0.237	1.71954e-246	Fresh Tissue	CTGF
2.22194e-248	0.524525	0.373	0.173	5.92813e-244	Fresh Tissue	MYLK
2.29218e-244	0.666952	0.293	0.117	6.11552e-240	Fresh Tissue	CCL2
6.66521e-244	0.666905	0.228	0.071	1.77828e-239	Fresh Tissue	SFRP2
7.4797e-240	0.336115	0.919	0.754	1.99558e-235	Fresh Tissue	VIM
1.0466e-230	0.559547	0.212	0.064	2.79233e-226	Fresh Tissue	LUM
2.84316e-229	0.497911	0.572	0.363	7.58554e-225	Fresh Tissue	CYR61
8.45189e-228	0.373035	0.432	0.216	2.25496e-223	Fresh Tissue	FABP4
7.33683e-227	0.339697	0.504	0.298	1.95747e-222	Fresh Tissue	SERPINH1
6.10832e-226	0.343569	0.474	0.267	1.6297e-221	Fresh Tissue	TCF4
2.05949e-225	0.621949	0.343	0.159	5.49472e-221	Fresh Tissue	BGN
3.42428e-223	0.38786	0.276	0.11	9.13597e-219	Fresh Tissue	C1S
4.35078e-223	0.281618	0.736	0.53	1.16079e-218	Fresh Tissue	PSAP
3.9195e-221	0.334525	0.473	0.278	1.04572e-216	Fresh Tissue	EPHX1
3.20931e-220	0.252331	0.832	0.565	8.56244e-216	Fresh Tissue	CD74
3.7385e-219	0.321888	0.767	0.564	9.97431e-215	Fresh Tissue	ANXA2
4.44429e-219	0.264486	0.517	0.275	1.18574e-214	Fresh Tissue	IFI27
1.34664e-218	0.362283	0.659	0.451	3.59283e-214	Fresh Tissue	PDLIM1
1.4088e-211	0.292551	0.674	0.477	3.75869e-207	Fresh Tissue	RTN4
5.91858e-211	0.487046	0.358	0.183	1.57908e-206	Fresh Tissue	RGS16
5.32637e-210	0.264395	0.749	0.543	1.42108e-205	Fresh Tissue	LAPTM4A
2.78704e-209	0.417458	0.259	0.105	7.43581e-205	Fresh Tissue	MXRA8
1.19797e-208	0.404824	0.271	0.114	3.19617e-204	Fresh Tissue	ISLR
1.02259e-207	0.530944	0.352	0.175	2.72827e-203	Fresh Tissue	SOD3
1.48494e-207	0.302263	0.351	0.174	3.96181e-203	Fresh Tissue	TGFB1I1
2.85252e-207	0.348337	0.417	0.224	7.61051e-203	Fresh Tissue	LHFP
3.60459e-206	0.493052	0.31	0.142	9.61705e-202	Fresh Tissue	COL6A2
5.40088e-205	0.349297	0.648	0.444	1.44095e-200	Fresh Tissue	SOCS3
1.45866e-204	0.405144	0.291	0.133	3.89171e-200	Fresh Tissue	GGT5
6.18204e-202	0.335838	0.789	0.581	1.64937e-197	Fresh Tissue	IFITM1
1.8894e-201	0.35506	0.281	0.124	5.04093e-197	Fresh Tissue	CPE
1.24275e-200	0.292181	0.724	0.521	3.31565e-196	Fresh Tissue	CD59
1.2153e-199	0.27854	0.846	0.667	3.24241e-195	Fresh Tissue	LMNA
3.13855e-195	0.401848	0.43	0.252	8.37365e-191	Fresh Tissue	MGLL
9.60325e-194	0.299374	0.874	0.732	2.56215e-189	Fresh Tissue	NFKBIA
9.03818e-193	0.471714	0.28	0.124	2.41139e-188	Fresh Tissue	SERPINF1
1.65382e-192	0.306904	0.818	0.628	4.4124e-188	Fresh Tissue	IFITM2
5.93134e-189	0.763678	0.165	0.049	1.58248e-184	Fresh Tissue	RGS5
3.0127e-186	0.312006	0.908	0.766	8.03788e-182	Fresh Tissue	HLA-A
5.50719e-185	0.260648	0.638	0.445	1.46932e-180	Fresh Tissue	ANXA5
7.45097e-185	0.269514	0.591	0.41	1.98792e-180	Fresh Tissue	NFIC
1.11841e-183	0.944011	0.266	0.12	2.98392e-179	Fresh Tissue	KRT14
2.74168e-183	0.334184	0.343	0.178	7.31481e-179	Fresh Tissue	MAP1B
3.47189e-183	0.264173	0.551	0.36	9.263e-179	Fresh Tissue	GRN
1.58094e-182	0.368516	0.247	0.105	4.21794e-178	Fresh Tissue	C1R
2.25862e-180	0.272384	0.357	0.192	6.02601e-176	Fresh Tissue	TSHZ2
2.30332e-180	0.364161	0.442	0.273	6.14526e-176	Fresh Tissue	PALLD
1.18783e-178	0.355212	0.293	0.138	3.16912e-174	Fresh Tissue	RARRES2
3.31276e-175	0.489601	0.36	0.195	8.83844e-171	Fresh Tissue	MT1M
5.80792e-174	0.399131	0.64	0.454	1.54955e-169	Fresh Tissue	CLU
1.48722e-173	0.251185	0.332	0.168	3.96791e-169	Fresh Tissue	COL4A2
2.11916e-173	0.483186	0.261	0.119	5.65392e-169	Fresh Tissue	C2orf40
5.53207e-173	0.359266	0.301	0.155	1.47596e-168	Fresh Tissue	SSPN
1.48726e-172	0.296219	0.35	0.19	3.968e-168	Fresh Tissue	PLPP3
1.45141e-167	0.835687	0.216	0.089	3.87237e-163	Fresh Tissue	KRT17
5.71755e-167	0.419051	0.283	0.137	1.52544e-162	Fresh Tissue	COL6A1
9.88832e-167	0.313469	0.645	0.468	2.6382e-162	Fresh Tissue	BCAM
9.29028e-166	0.298585	0.565	0.388	2.47865e-161	Fresh Tissue	ACTN1
1.38743e-165	0.261799	0.439	0.277	3.70167e-161	Fresh Tissue	EIF5B
2.36497e-165	0.284627	0.424	0.247	6.30974e-161	Fresh Tissue	MFGE8
3.31327e-164	0.461105	0.178	0.062	8.83981e-160	Fresh Tissue	COL6A3
7.02123e-162	0.313387	0.612	0.427	1.87326e-157	Fresh Tissue	LGALS1
9.54951e-162	0.446553	0.171	0.059	2.54781e-157	Fresh Tissue	THY1
2.1458e-158	0.265025	0.514	0.339	5.72499e-154	Fresh Tissue	NFIB
7.62791e-158	0.279644	0.408	0.233	2.03513e-153	Fresh Tissue	ENG
1.0103e-157	0.263248	0.578	0.406	2.69549e-153	Fresh Tissue	FCGRT
6.28664e-154	0.293733	0.346	0.182	1.67727e-149	Fresh Tissue	AQP1
1.70055e-152	0.465818	0.555	0.392	4.53706e-148	Fresh Tissue	MT1E
6.18516e-152	0.335511	0.305	0.16	1.6502e-147	Fresh Tissue	GEM
1.05977e-151	0.339072	0.204	0.084	2.82746e-147	Fresh Tissue	IGFBP6
4.38917e-151	0.267989	0.323	0.17	1.17103e-146	Fresh Tissue	TFPI
3.89453e-150	0.300173	0.346	0.199	1.03906e-145	Fresh Tissue	TUBB2A
1.7614e-148	0.276888	0.355	0.197	4.69942e-144	Fresh Tissue	PLAC9
9.87683e-145	0.341364	0.214	0.094	2.63514e-140	Fresh Tissue	PCOLCE
2.02784e-144	0.290335	0.22	0.099	5.41028e-140	Fresh Tissue	DKK3
1.34408e-141	0.326842	0.599	0.435	3.58601e-137	Fresh Tissue	CSRP1
1.55999e-140	0.407284	0.208	0.092	4.16206e-136	Fresh Tissue	EFEMP1
1.50156e-137	0.335738	0.266	0.139	4.00615e-133	Fresh Tissue	FHL2
4.69003e-136	0.252319	0.185	0.074	1.2513e-131	Fresh Tissue	FBLN1
9.68269e-136	0.399379	0.172	0.067	2.58334e-131	Fresh Tissue	CTSK
4.31891e-133	0.280763	0.531	0.371	1.15228e-128	Fresh Tissue	MYADM
7.80751e-133	0.364347	0.287	0.147	2.08304e-128	Fresh Tissue	IGF2
6.37383e-132	0.262342	0.344	0.199	1.70054e-127	Fresh Tissue	FILIP1L
3.2338e-131	0.313509	0.335	0.202	8.62777e-127	Fresh Tissue	LGALS3BP
3.14648e-130	0.349606	0.198	0.086	8.39482e-126	Fresh Tissue	MFAP4
1.32942e-129	0.335289	0.204	0.093	3.5469e-125	Fresh Tissue	CRISPLD2
2.5198e-129	0.25318	0.283	0.15	6.72283e-125	Fresh Tissue	GPX3
1.56129e-127	0.264769	0.374	0.236	4.16553e-123	Fresh Tissue	SCPEP1
3.36615e-124	0.432	0.245	0.125	8.9809e-120	Fresh Tissue	VCAN
1.38494e-120	0.297882	0.219	0.104	3.69502e-116	Fresh Tissue	COL14A1
4.68564e-120	0.274743	0.354	0.214	1.25013e-115	Fresh Tissue	PRSS23
4.60671e-117	0.497176	0.259	0.141	1.22907e-112	Fresh Tissue	CFD
7.00103e-117	0.304017	0.568	0.408	1.86787e-112	Fresh Tissue	MYC
2.18115e-116	0.254106	0.201	0.095	5.81931e-112	Fresh Tissue	HTRA1
3.23173e-116	0.300887	0.437	0.291	8.62226e-112	Fresh Tissue	MAFB
3.8911e-114	0.39923	0.178	0.079	1.03815e-109	Fresh Tissue	MMP2
1.37174e-108	0.293773	0.247	0.131	3.65981e-104	Fresh Tissue	AEBP1
6.94808e-108	0.311889	0.352	0.219	1.85375e-103	Fresh Tissue	FABP5
1.08111e-107	0.269148	0.373	0.237	2.88441e-103	Fresh Tissue	RCAN1
2.85284e-107	0.287551	0.359	0.228	7.61137e-103	Fresh Tissue	ANGPTL4
3.44912e-107	0.271392	0.157	0.068	9.20226e-103	Fresh Tissue	PRELP
2.88502e-105	0.314936	0.167	0.075	7.69723e-101	Fresh Tissue	MT1A
6.02112e-104	0.25224	0.311	0.191	1.60644e-99	Fresh Tissue	ISYNA1
1.63526e-102	0.381565	0.137	0.055	4.36289e-98	Fresh Tissue	NDUFA4L2
1.25595e-101	0.395839	0.518	0.382	3.35088e-97	Fresh Tissue	MT1X
2.36719e-98	0.331483	0.136	0.056	6.31567e-94	Fresh Tissue	SERPINE1
1.3749e-97	0.526755	0.208	0.112	3.66824e-93	Fresh Tissue	KRT5
1.21336e-96	0.295065	0.186	0.093	3.23725e-92	Fresh Tissue	CTHRC1
3.87624e-96	0.419402	0.13	0.052	1.03418e-91	Fresh Tissue	POSTN
2.3359e-92	0.309738	0.105	0.038	6.23218e-88	Fresh Tissue	TNS4
2.63847e-91	0.346055	0.15	0.068	7.03944e-87	Fresh Tissue	SPON2
3.24205e-91	0.308959	0.12	0.048	8.64978e-87	Fresh Tissue	IGF1
2.93825e-90	0.281979	0.144	0.064	7.83925e-86	Fresh Tissue	COL5A2
4.23848e-90	0.298806	0.183	0.091	1.13083e-85	Fresh Tissue	CNN1
5.94922e-80	0.273426	0.44	0.316	1.58725e-75	Fresh Tissue	DST
4.49295e-74	0.328811	0.164	0.086	1.19872e-69	Fresh Tissue	C3
1.42504e-72	0.368011	0.286	0.19	3.80201e-68	Fresh Tissue	FBXO32
1.00597e-68	0.281066	0.265	0.167	2.68393e-64	Fresh Tissue	FN1
1.22569e-68	0.253422	0.371	0.265	3.27013e-64	Fresh Tissue	PDLIM3
1.10576e-65	0.361351	0.148	0.077	2.95018e-61	Fresh Tissue	ACTG2
7.7421e-64	0.254361	0.117	0.057	2.06559e-59	Fresh Tissue	STEAP4
1.22665e-42	0.250535	0.16	0.104	3.2727e-38	Fresh Tissue	SFN
3.24576e-40	0.287445	0.362	0.279	8.65968e-36	Fresh Tissue	KRT7
3.77694e-140	0.277901	0.601	0.418	1.00769e-135	Cryopreserved Cell Suspension	PCBP1
2.33494e-100	0.274198	0.52	0.363	6.22963e-96	Cryopreserved Cell Suspension	NAMPT
7.13157e-92	0.288606	0.822	0.741	1.9027e-87	Cryopreserved Cell Suspension	S100A11
4.41219e-86	0.499646	0.06	0.173	1.17717e-81	Cryopreserved Cell Suspension	MUCL1
1.23118e-84	0.252105	0.688	0.568	3.28478e-80	Cryopreserved Cell Suspension	TXN
2.9667e-76	0.263652	0.566	0.428	7.91515e-72	Cryopreserved Cell Suspension	IL6ST
3.63467e-70	0.284022	0.317	0.204	9.69729e-66	Cryopreserved Cell Suspension	TNFRSF12A
4.15006e-67	0.304218	0.505	0.383	1.10724e-62	Cryopreserved Cell Suspension	EMP1
2.99117e-65	0.280133	0.51	0.382	7.98044e-61	Cryopreserved Cell Suspension	SOD2
2.91596e-64	0.274117	0.262	0.163	7.77977e-60	Cryopreserved Cell Suspension	CLDN7
7.20684e-64	0.261649	0.549	0.414	1.92278e-59	Cryopreserved Cell Suspension	JUND
9.72488e-63	0.26325	0.475	0.356	2.5946e-58	Cryopreserved Cell Suspension	ETS2
1.91883e-53	0.294574	0.739	0.648	5.11943e-49	Cryopreserved Cell Suspension	SAT1
1.31626e-50	0.312774	0.12	0.06	3.51178e-46	Cryopreserved Cell Suspension	AGR3
5.87378e-50	0.363181	0.303	0.213	1.56713e-45	Cryopreserved Cell Suspension	WFDC2
5.37094e-49	0.27538	0.279	0.19	1.43297e-44	Cryopreserved Cell Suspension	CRABP2
1.56763e-48	0.399782	0.374	0.28	4.18244e-44	Cryopreserved Cell Suspension	RCAN1
5.74914e-48	0.328793	0.546	0.439	1.53387e-43	Cryopreserved Cell Suspension	XBP1
2.38778e-45	0.43257	0.297	0.208	6.37059e-41	Cryopreserved Cell Suspension	CXCL2
9.60842e-41	0.317156	0.143	0.083	2.56353e-36	Cryopreserved Cell Suspension	KRT23
5.42459e-40	0.34686	0.281	0.201	1.44728e-35	Cryopreserved Cell Suspension	CD24
1.45999e-39	0.384122	0.175	0.111	3.89525e-35	Cryopreserved Cell Suspension	IL6
3.38335e-39	0.455242	0.31	0.236	9.02678e-35	Cryopreserved Cell Suspension	CLDN4
7.7865e-38	0.336852	0.182	0.115	2.07744e-33	Cryopreserved Cell Suspension	SLPI
1.18885e-35	0.34919	0.529	0.476	3.17186e-31	Cryopreserved Cell Suspension	TM4SF1
1.72054e-34	0.271614	0.348	0.262	4.59041e-30	Cryopreserved Cell Suspension	EFNA1
6.77664e-33	0.34701	0.376	0.304	1.80801e-28	Cryopreserved Cell Suspension	KRT18
1.13637e-30	0.270777	0.143	0.089	3.03183e-26	Cryopreserved Cell Suspension	AGR2
4.41058e-30	0.408655	0.286	0.221	1.17674e-25	Cryopreserved Cell Suspension	KRT19
4.07702e-27	0.348792	0.216	0.156	1.08775e-22	Cryopreserved Cell Suspension	C8orf4
1.82567e-21	0.253882	0.106	0.067	4.87088e-17	Cryopreserved Cell Suspension	SELE
5.73993e-21	0.330287	0.354	0.301	1.53141e-16	Cryopreserved Cell Suspension	KRT8
4.83516e-20	0.350265	0.317	0.273	1.29002e-15	Cryopreserved Cell Suspension	AZGP1
2.92521e-17	0.269793	0.338	0.286	7.80446e-13	Cryopreserved Cell Suspension	TACSTD2
4.46276e-16	0.272569	0.546	0.502	1.19066e-11	Cryopreserved Cell Suspension	PDK4
6.78483e-16	0.417157	0.114	0.079	1.81019e-11	Cryopreserved Cell Suspension	SCGB1D2
4.8567e-08	0.34788	0.652	0.681	0.00129577	Cryopreserved Cell Suspension	MGP
0.00326949	0.404455	0.116	0.136	1	Cryopreserved Cell Suspension	PIP
0.0076852	0.269099	0.405	0.401	1	Cryopreserved Cell Suspension	SRGN
0	0.796864	0.29	0.094	0	Cryopreserved Tissue	RP11-290D2.6
0	0.619762	0.876	0.876	0	Cryopreserved Tissue	MTRNR2L12
2.71862e-192	0.335653	0.905	0.933	7.25329e-188	Cryopreserved Tissue	RPL23A
1.18171e-177	0.290169	0.965	0.974	3.15281e-173	Cryopreserved Tissue	RPL30
2.65849e-161	0.269758	0.968	0.979	7.09284e-157	Cryopreserved Tissue	TPT1
9.07361e-148	0.742903	0.218	0.097	2.42084e-143	Cryopreserved Tissue	IL7R
5.56024e-143	0.772798	0.184	0.076	1.48347e-138	Cryopreserved Tissue	CD69
1.34126e-141	0.303799	0.929	0.954	3.57849e-137	Cryopreserved Tissue	RPS15A
1.45503e-132	0.635873	0.199	0.089	3.88203e-128	Cryopreserved Tissue	CD3E
1.26059e-112	0.449108	0.158	0.068	3.36324e-108	Cryopreserved Tissue	HIST1H1E
6.21835e-106	0.551727	0.214	0.111	1.65906e-101	Cryopreserved Tissue	CD52
4.44121e-96	0.366892	0.774	0.84	1.18491e-91	Cryopreserved Tissue	PABPC1
4.31313e-85	0.6028	0.543	0.526	1.15074e-80	Cryopreserved Tissue	MT-ND6
1.05812e-77	0.305995	0.818	0.881	2.82306e-73	Cryopreserved Tissue	RPL4
1.45401e-76	0.508776	0.194	0.112	3.87931e-72	Cryopreserved Tissue	CD37
4.27817e-76	0.629269	0.154	0.077	1.14142e-71	Cryopreserved Tissue	CCL5
1.5064e-72	0.278404	0.886	0.938	4.01908e-68	Cryopreserved Tissue	MT-ND5
1.53718e-65	0.476293	0.226	0.144	4.1012e-61	Cryopreserved Tissue	LAPTM5
4.02322e-65	0.502623	0.174	0.101	1.07339e-60	Cryopreserved Tissue	FYB
1.30663e-64	0.474306	0.114	0.055	3.48608e-60	Cryopreserved Tissue	TAGAP
3.45209e-62	0.488773	0.194	0.119	9.21017e-58	Cryopreserved Tissue	RAC2
1.65541e-57	0.462641	0.19	0.118	4.41663e-53	Cryopreserved Tissue	PTPRC
1.29438e-56	0.253174	0.853	0.909	3.45339e-52	Cryopreserved Tissue	RPSA
2.91175e-55	0.410393	0.119	0.063	7.76854e-51	Cryopreserved Tissue	CD48
2.51955e-54	0.332777	0.105	0.053	6.72215e-50	Cryopreserved Tissue	RP11-124N14.3
6.48333e-53	0.358254	0.106	0.053	1.72975e-48	Cryopreserved Tissue	TRBC2
1.22398e-52	0.393093	0.107	0.054	3.26559e-48	Cryopreserved Tissue	CD2
2.30431e-51	0.404972	0.133	0.074	6.1479e-47	Cryopreserved Tissue	LTB
8.20236e-49	0.563979	0.29	0.219	2.18839e-44	Cryopreserved Tissue	DUSP2
1.19439e-44	0.330345	0.119	0.066	3.18664e-40	Cryopreserved Tissue	CD3D
1.06374e-42	0.592762	0.104	0.057	2.83807e-38	Cryopreserved Tissue	TNF
1.52768e-42	0.391128	0.175	0.115	4.07585e-38	Cryopreserved Tissue	CORO1A
7.84822e-40	0.330227	0.121	0.071	2.0939e-35	Cryopreserved Tissue	ACAP1
2.72875e-39	0.377232	0.15	0.096	7.28031e-35	Cryopreserved Tissue	CYTIP
1.20259e-36	0.455136	0.626	0.714	3.20851e-32	Cryopreserved Tissue	DNAJB1
1.23986e-34	0.347763	0.101	0.058	3.30795e-30	Cryopreserved Tissue	CD7
1.26919e-33	0.287237	0.118	0.072	3.38621e-29	Cryopreserved Tissue	RHOH
1.44178e-31	0.347044	0.141	0.094	3.84666e-27	Cryopreserved Tissue	HCST
2.70098e-31	0.489751	0.614	0.653	7.20621e-27	Cryopreserved Tissue	TSC22D3
7.79614e-30	0.530677	0.111	0.069	2.08001e-25	Cryopreserved Tissue	CCL4
1.92168e-29	0.351473	0.136	0.091	5.12704e-25	Cryopreserved Tissue	LCP1
4.37263e-29	0.45831	0.147	0.104	1.16662e-24	Cryopreserved Tissue	PTGER4
1.04517e-28	0.348154	0.664	0.764	2.78852e-24	Cryopreserved Tissue	FOSB
6.0946e-27	0.338479	0.108	0.069	1.62604e-22	Cryopreserved Tissue	PARP8
2.00611e-26	0.388858	0.156	0.113	5.35229e-22	Cryopreserved Tissue	LIMD2
2.15394e-25	0.422127	0.201	0.158	5.74671e-21	Cryopreserved Tissue	AP000769.1
1.85743e-24	0.320305	0.118	0.08	4.95561e-20	Cryopreserved Tissue	ITGB2
2.70425e-24	0.460924	0.528	0.584	7.21494e-20	Cryopreserved Tissue	HSPA1B
7.40682e-24	0.32258	0.643	0.709	1.97614e-19	Cryopreserved Tissue	SARAF
9.09685e-23	0.288413	0.103	0.068	2.42704e-18	Cryopreserved Tissue	SLA
1.76456e-22	0.326586	0.132	0.092	4.70784e-18	Cryopreserved Tissue	RGS1
5.49738e-19	0.335946	0.101	0.071	1.4667e-14	Cryopreserved Tissue	LCP2
1.0626e-17	0.417625	0.167	0.135	2.83503e-13	Cryopreserved Tissue	GPSM3
3.09498e-17	0.372085	0.644	0.769	8.2574e-13	Cryopreserved Tissue	IER2
1.2638e-16	0.279612	0.769	0.836	3.37181e-12	Cryopreserved Tissue	BTG1
2.57486e-16	0.648098	0.298	0.282	6.86974e-12	Cryopreserved Tissue	TNFAIP3
4.21105e-16	0.391931	0.78	0.865	1.12351e-11	Cryopreserved Tissue	ZFP36L2
6.80149e-13	0.368668	0.188	0.161	1.81464e-08	Cryopreserved Tissue	STK17B
2.72425e-12	0.264196	0.13	0.103	7.26831e-08	Cryopreserved Tissue	IL2RG
3.14984e-12	0.276679	0.108	0.084	8.40378e-08	Cryopreserved Tissue	ARHGAP15
3.90855e-11	0.322351	0.144	0.12	1.0428e-06	Cryopreserved Tissue	PIK3IP1
7.39349e-11	0.409562	0.476	0.504	1.97258e-06	Cryopreserved Tissue	DDIT4
7.64962e-11	0.406814	0.238	0.22	2.04092e-06	Cryopreserved Tissue	EVL
1.00989e-10	0.254739	0.164	0.217	2.69439e-06	Cryopreserved Tissue	TGFB1
1.94405e-10	0.397498	0.2	0.179	5.18672e-06	Cryopreserved Tissue	SOCS1
2.45678e-10	0.25842	0.105	0.083	6.55469e-06	Cryopreserved Tissue	SKAP1
1.05432e-08	0.401615	0.27	0.256	0.000281293	Cryopreserved Tissue	RGCC
1.5473e-08	0.50156	0.129	0.165	0.000412821	Cryopreserved Tissue	IGFBP3
3.25091e-07	0.262166	0.131	0.113	0.00867344	Cryopreserved Tissue	FAM46C
1.65361e-06	0.318665	0.194	0.181	0.0441184	Cryopreserved Tissue	OGT
2.08988e-06	0.266492	0.217	0.202	0.055758	Cryopreserved Tissue	GATA3
8.19287e-06	0.274714	0.101	0.087	0.218586	Cryopreserved Tissue	AKNA
2.08081e-05	0.441735	0.139	0.168	0.55516	Cryopreserved Tissue	MYH11
5.76769e-05	0.279061	0.242	0.294	1	Cryopreserved Tissue	LINC-PINT
6.21118e-05	0.29537	0.586	0.732	1	Cryopreserved Tissue	RPL23
0.00112064	0.250186	0.274	0.328	1	Cryopreserved Tissue	2009-09-01
0.00510385	0.313415	0.212	0.213	1	Cryopreserved Tissue	KIAA1551
0.00525502	0.259479	0.522	0.621	1	Cryopreserved Tissue	SRSF2

## Sheet: BC-P2
p_val	avg_logFC	pct.1	pct.2	p_val_adj	cluster	gene
0	0.84599	0.243	0.07	0	Fresh Tissue	APOD
0	0.661571	0.457	0.209	0	Fresh Tissue	HIST1H4C
0	0.600215	0.962	0.84	0	Fresh Tissue	MT-ND3
0	0.538716	0.877	0.635	0	Fresh Tissue	CD74
0	0.453938	0.885	0.693	0	Fresh Tissue	VIM
0	0.434792	0.786	0.617	0	Fresh Tissue	RPS29
0	0.413362	0.814	0.648	0	Fresh Tissue	ATP5E
0	0.362422	0.921	0.817	0	Fresh Tissue	RPS2
0	0.34445	0.971	0.941	0	Fresh Tissue	RPS27
0	0.339586	0.958	0.927	0	Fresh Tissue	RPL41
0	0.297941	0.954	0.915	0	Fresh Tissue	RPS26
0	0.282886	0.993	0.973	0	Fresh Tissue	ACTB
9.39987e-308	0.341657	0.306	0.131	2.50375e-303	Fresh Tissue	RNF187
3.66631e-287	0.283472	0.974	0.926	9.76557e-283	Fresh Tissue	TMSB10
8.96039e-286	0.60157	0.814	0.665	2.38669e-281	Fresh Tissue	MTRNR2L12
7.3842e-267	0.464572	0.537	0.326	1.96686e-262	Fresh Tissue	HLA-DPA1
2.65384e-263	0.41083	0.601	0.39	7.06878e-259	Fresh Tissue	LSP1
3.5105e-259	0.362382	0.503	0.323	9.35057e-255	Fresh Tissue	FKBP8
1.38087e-257	0.737981	0.333	0.164	3.67808e-253	Fresh Tissue	APOE
7.44032e-255	0.339067	0.916	0.809	1.9818e-250	Fresh Tissue	HLA-A
2.50736e-246	0.996498	0.115	0.022	6.67861e-242	Fresh Tissue	IGLV2-14
1.28591e-244	0.395465	0.476	0.277	3.42515e-240	Fresh Tissue	HLA-DRA
1.75693e-242	0.325552	0.939	0.848	4.67975e-238	Fresh Tissue	HLA-B
1.49974e-239	0.46947	0.549	0.355	3.9947e-235	Fresh Tissue	HLA-DRB1
1.20801e-236	0.417673	0.606	0.422	3.21765e-232	Fresh Tissue	CORO1A
3.92376e-232	0.286299	0.782	0.646	1.04513e-227	Fresh Tissue	RPL26
1.33909e-229	0.434769	0.521	0.326	3.56681e-225	Fresh Tissue	HLA-DRB5
2.30115e-228	0.397242	0.657	0.489	6.12934e-224	Fresh Tissue	CYBA
5.5278e-225	0.306584	0.745	0.596	1.47239e-220	Fresh Tissue	YWHAB
1.35798e-211	0.312939	0.884	0.793	3.6171e-207	Fresh Tissue	HLA-C
2.70343e-210	0.33643	0.318	0.159	7.20085e-206	Fresh Tissue	WAS
5.1566e-198	0.378561	0.611	0.448	1.37351e-193	Fresh Tissue	TUBB
4.59172e-197	0.337682	0.518	0.334	1.22305e-192	Fresh Tissue	HLA-DPB1
1.15007e-193	0.339716	0.642	0.477	3.06334e-189	Fresh Tissue	PKM
1.44802e-185	0.277726	0.958	0.905	3.85696e-181	Fresh Tissue	GAPDH
1.8038e-179	0.33114	0.739	0.619	4.8046e-175	Fresh Tissue	ARHGDIB
2.63499e-179	0.277314	0.453	0.302	7.01855e-175	Fresh Tissue	RPL36A
1.01756e-174	0.307125	0.325	0.192	2.71038e-170	Fresh Tissue	ATP5I
3.99006e-173	0.29166	0.242	0.114	1.06279e-168	Fresh Tissue	IL16
7.37401e-170	0.330158	0.257	0.126	1.96414e-165	Fresh Tissue	CXCR3
2.52014e-167	0.318378	0.416	0.252	6.71265e-163	Fresh Tissue	ITGB2
1.31074e-162	0.326226	0.537	0.375	3.49128e-158	Fresh Tissue	CD52
5.26741e-159	0.314434	0.531	0.361	1.40303e-154	Fresh Tissue	IL2RG
7.74688e-157	0.545074	0.138	0.049	2.06346e-152	Fresh Tissue	DCN
1.68438e-155	0.323222	0.279	0.153	4.48652e-151	Fresh Tissue	PTPN6
1.07728e-152	0.29553	0.522	0.376	2.86945e-148	Fresh Tissue	CAP1
1.3679e-151	0.256326	0.75	0.625	3.64354e-147	Fresh Tissue	ARPC2
6.37943e-151	0.309408	0.726	0.589	1.69923e-146	Fresh Tissue	LDHB
1.9584e-150	0.322499	0.307	0.172	5.21638e-146	Fresh Tissue	GIMAP4
7.69731e-150	0.261668	0.454	0.307	2.05025e-145	Fresh Tissue	SHISA5
5.26363e-147	0.267153	0.259	0.135	1.40202e-142	Fresh Tissue	SELPLG
4.82714e-145	0.261068	0.606	0.465	1.28576e-140	Fresh Tissue	ENO1
5.99416e-145	0.425697	0.559	0.413	1.5966e-140	Fresh Tissue	CTSD
1.32133e-143	0.28932	0.502	0.348	3.51949e-139	Fresh Tissue	LIMD2
2.15866e-141	0.29607	0.688	0.557	5.7498e-137	Fresh Tissue	TAGLN2
4.95743e-141	0.257396	0.43	0.297	1.32046e-136	Fresh Tissue	NDUFA1
1.97376e-139	0.2725	0.592	0.429	5.25732e-135	Fresh Tissue	LAPTM5
8.3893e-137	0.304867	0.575	0.432	2.23457e-132	Fresh Tissue	RAC2
3.10887e-136	0.256406	0.414	0.261	8.2808e-132	Fresh Tissue	HCLS1
4.8927e-136	0.285281	0.603	0.449	1.30322e-131	Fresh Tissue	MT2A
7.52384e-134	0.382432	0.189	0.09	2.00405e-129	Fresh Tissue	CCR7
9.58728e-134	0.262092	0.718	0.586	2.55367e-129	Fresh Tissue	TPI1
2.04963e-133	0.355484	0.331	0.202	5.4594e-129	Fresh Tissue	HLA-DQA1
6.87821e-133	0.280405	0.461	0.332	1.83208e-128	Fresh Tissue	ATP5J2
2.09207e-131	0.376766	0.395	0.259	5.57244e-127	Fresh Tissue	HLA-DQB1
7.74941e-131	0.29523	0.226	0.119	2.06413e-126	Fresh Tissue	APOBEC3C
9.53992e-130	0.331943	0.451	0.331	2.54105e-125	Fresh Tissue	NUCKS1
1.26362e-126	0.307485	0.392	0.261	3.36579e-122	Fresh Tissue	UCP2
3.964e-126	0.268756	0.455	0.308	1.05585e-121	Fresh Tissue	HCST
6.24637e-124	0.273595	0.517	0.384	1.66378e-119	Fresh Tissue	ZYX
2.0829e-121	0.497649	0.169	0.083	5.54801e-117	Fresh Tissue	CENPW
2.72336e-120	0.393858	0.402	0.282	7.25395e-116	Fresh Tissue	STMN1
6.10959e-120	0.333208	0.523	0.402	1.62735e-115	Fresh Tissue	PSAP
3.87854e-118	0.346671	0.308	0.189	1.03309e-113	Fresh Tissue	HLA-DQA2
8.5213e-116	0.274826	0.341	0.214	2.26973e-111	Fresh Tissue	CD27
2.30906e-112	0.312394	0.205	0.108	6.15041e-108	Fresh Tissue	PRF1
6.80006e-112	0.25071	0.333	0.218	1.81126e-107	Fresh Tissue	ARPC1B
1.63995e-111	0.255117	0.395	0.262	4.36818e-107	Fresh Tissue	LCK
4.2159e-106	0.256145	0.264	0.156	1.12295e-101	Fresh Tissue	APOBEC3G
6.9485e-106	0.457185	0.143	0.066	1.8508e-101	Fresh Tissue	TYROBP
5.26866e-105	0.371397	0.143	0.068	1.40336e-100	Fresh Tissue	UCHL1
3.89092e-104	0.400228	0.168	0.084	1.03638e-99	Fresh Tissue	GZMB
1.23285e-99	0.317572	0.45	0.347	3.28381e-95	Fresh Tissue	PTMS
2.55851e-99	0.254232	0.438	0.323	6.81484e-95	Fresh Tissue	CD82
1.45952e-98	0.464546	0.134	0.063	3.88757e-94	Fresh Tissue	CD68
1.76932e-98	0.359891	0.186	0.102	4.71275e-94	Fresh Tissue	LAG3
9.33073e-98	0.257761	0.616	0.507	2.48533e-93	Fresh Tissue	TUBA1B
1.05489e-97	0.338545	0.305	0.207	2.80979e-93	Fresh Tissue	YWHAH
4.0511e-93	0.417189	0.957	0.908	1.07905e-88	Fresh Tissue	FTL
5.01402e-91	0.255205	0.492	0.393	1.33553e-86	Fresh Tissue	ANXA5
2.84991e-87	0.262945	0.413	0.316	7.59102e-83	Fresh Tissue	GRINA
1.16827e-77	0.369145	0.102	0.047	3.1118e-73	Fresh Tissue	SPI1
4.36929e-77	0.396058	0.538	0.428	1.1638e-72	Fresh Tissue	IFITM2
2.9775e-75	0.287586	0.231	0.145	7.93088e-71	Fresh Tissue	CTSW
8.2474e-74	0.268333	0.364	0.261	2.19678e-69	Fresh Tissue	LTB
1.35908e-72	0.44782	0.179	0.11	3.62004e-68	Fresh Tissue	SERPING1
7.8238e-72	0.421354	0.141	0.078	2.08395e-67	Fresh Tissue	APOC1
5.55061e-71	0.356315	0.116	0.058	1.47846e-66	Fresh Tissue	FCER1G
5.41981e-70	0.289926	0.444	0.329	1.44362e-65	Fresh Tissue	CCL5
9.0246e-66	0.300347	0.305	0.226	2.40379e-61	Fresh Tissue	HDAC2
1.84061e-65	0.349295	0.32	0.241	4.90264e-61	Fresh Tissue	GRN
2.52028e-61	0.409282	0.188	0.12	6.71303e-57	Fresh Tissue	SPARC
2.41992e-57	0.329429	0.155	0.095	6.4457e-53	Fresh Tissue	CTGF
1.6013e-55	0.351833	0.139	0.085	4.26522e-51	Fresh Tissue	HIST1H1E
1.63239e-39	0.43447	0.343	0.29	4.34803e-35	Fresh Tissue	GSN
1.51253e-38	0.290419	0.309	0.253	4.02876e-34	Fresh Tissue	FKBP4
1.23307e-36	0.250395	0.244	0.19	3.28439e-32	Fresh Tissue	CALD1
3.98198e-35	0.318936	0.259	0.208	1.06064e-30	Fresh Tissue	CCND1
1.8355e-16	0.285982	0.395	0.348	4.88903e-12	Fresh Tissue	MT-ND6
4.82009e-08	0.313924	0.237	0.218	0.00128388	Fresh Tissue	CYR61
3.16654e-208	0.320894	0.855	0.762	8.4344e-204	Cryopreserved Cell Suspension	RPL13A
5.76956e-184	0.348682	0.951	0.959	1.53678e-179	Cryopreserved Cell Suspension	MT-CO3
2.30703e-105	0.395622	0.549	0.422	6.14499e-101	Cryopreserved Cell Suspension	RPS20
9.83884e-105	0.257453	0.331	0.211	2.62067e-100	Cryopreserved Cell Suspension	XIST
2.25133e-80	0.281307	0.16	0.085	5.99665e-76	Cryopreserved Cell Suspension	LDLR
8.88036e-78	0.349195	0.517	0.415	2.36537e-73	Cryopreserved Cell Suspension	NEAT1
2.98627e-65	0.344329	0.123	0.063	7.95422e-61	Cryopreserved Cell Suspension	CXCL3
2.42982e-49	0.26031	0.302	0.221	6.47208e-45	Cryopreserved Cell Suspension	JUND
2.67384e-40	0.278548	0.155	0.102	7.12203e-36	Cryopreserved Cell Suspension	IL2RB
7.96841e-40	0.25238	0.289	0.218	2.12247e-35	Cryopreserved Cell Suspension	CEBPD
6.38465e-35	0.563722	0.215	0.16	1.70062e-30	Cryopreserved Cell Suspension	CXCL2
1.30604e-30	0.274127	0.475	0.426	3.47876e-26	Cryopreserved Cell Suspension	CD52
4.58736e-21	0.350932	0.623	0.564	1.22189e-16	Cryopreserved Cell Suspension	RPL23
4.32734e-18	0.273021	0.579	0.556	1.15263e-13	Cryopreserved Cell Suspension	IL32
4.04e-16	0.312138	0.279	0.244	1.0761e-11	Cryopreserved Cell Suspension	GZMA
9.97946e-16	0.253142	0.141	0.109	2.65813e-11	Cryopreserved Cell Suspension	GZMB
3.06158e-12	0.288933	0.272	0.243	8.15482e-08	Cryopreserved Cell Suspension	NKG7
8.53165e-11	0.275553	0.736	0.693	2.27249e-06	Cryopreserved Cell Suspension	S100A6
1.25069e-10	0.381339	0.281	0.255	3.33133e-06	Cryopreserved Cell Suspension	TM4SF1
1.49377e-08	0.26821	0.284	0.262	0.00039788	Cryopreserved Cell Suspension	KRT18
0	1.10796	0.556	0.349	0	Cryopreserved Tissue	HSPA1B
0	1.03212	0.476	0.26	0	Cryopreserved Tissue	NR4A2
0	0.972212	0.805	0.645	0	Cryopreserved Tissue	FOS
0	0.863501	0.678	0.516	0	Cryopreserved Tissue	DNAJB1
0	0.845708	0.771	0.659	0	Cryopreserved Tissue	DUSP1
0	0.736084	0.748	0.673	0	Cryopreserved Tissue	KLF6
0	0.411836	0.921	0.93	0	Cryopreserved Tissue	H3F3B
0	0.362335	0.979	0.979	0	Cryopreserved Tissue	RPS4X
3.85341e-291	0.309516	0.978	0.977	1.02639e-286	Cryopreserved Tissue	RPS3A
5.61717e-284	0.653207	0.272	0.119	1.49619e-279	Cryopreserved Tissue	CTD-3252C9.4
1.41629e-281	0.569416	0.565	0.391	3.77242e-277	Cryopreserved Tissue	FOSB
8.04687e-273	0.268563	0.99	0.991	2.14336e-268	Cryopreserved Tissue	RPL10
2.1762e-272	0.742533	0.532	0.37	5.79652e-268	Cryopreserved Tissue	BTG2
8.6172e-267	0.546867	0.81	0.769	2.29528e-262	Cryopreserved Tissue	ZFP36
2.58489e-260	0.256939	0.98	0.981	6.88513e-256	Cryopreserved Tissue	RPS3
1.16559e-248	0.812573	0.287	0.143	3.10466e-244	Cryopreserved Tissue	TAGAP
1.01048e-246	1.17813	0.451	0.333	2.6915e-242	Cryopreserved Tissue	CD69
2.63495e-218	0.56475	0.429	0.276	7.01845e-214	Cryopreserved Tissue	SERTAD1
7.89354e-218	0.269168	0.99	0.989	2.10252e-213	Cryopreserved Tissue	RPL13
1.24479e-217	0.311098	0.964	0.967	3.31563e-213	Cryopreserved Tissue	RPL8
3.68716e-190	0.290858	0.959	0.96	9.82112e-186	Cryopreserved Tissue	RPL3
1.02127e-186	0.27663	0.944	0.941	2.72025e-182	Cryopreserved Tissue	RPL9
2.78117e-185	0.309215	0.961	0.963	7.40792e-181	Cryopreserved Tissue	RPL29
8.42893e-182	0.51675	0.366	0.232	2.24513e-177	Cryopreserved Tissue	CSRNP1
2.83271e-179	0.578779	0.777	0.797	7.5452e-175	Cryopreserved Tissue	JUNB
3.05126e-175	0.346582	0.93	0.927	8.12733e-171	Cryopreserved Tissue	RPS5
9.23094e-172	0.502711	0.616	0.523	2.45875e-167	Cryopreserved Tissue	DNAJA1
4.70539e-171	0.267034	0.899	0.917	1.25333e-166	Cryopreserved Tissue	EIF1
4.33108e-168	0.7274	0.531	0.449	1.15363e-163	Cryopreserved Tissue	HSPA1A
1.03561e-161	0.305413	0.863	0.971	2.75844e-157	Cryopreserved Tissue	MALAT1
2.6846e-154	0.256083	0.97	0.97	7.15071e-150	Cryopreserved Tissue	RPL7A
4.3224e-150	0.259218	0.954	0.953	1.15131e-145	Cryopreserved Tissue	RPS9
2.31804e-149	0.755439	0.676	0.673	6.17433e-145	Cryopreserved Tissue	TSC22D3
1.19355e-145	0.339085	0.972	0.972	3.17914e-141	Cryopreserved Tissue	RPL12
3.84487e-144	0.475607	0.524	0.429	1.02412e-139	Cryopreserved Tissue	RSRP1
1.12852e-142	0.5784	0.472	0.364	3.00594e-138	Cryopreserved Tissue	GADD45B
2.76957e-137	0.395213	0.547	0.443	7.37702e-133	Cryopreserved Tissue	PPP1R15A
5.76024e-137	0.593916	0.473	0.367	1.5343e-132	Cryopreserved Tissue	RGCC
1.29574e-129	0.574199	0.365	0.259	3.45134e-125	Cryopreserved Tissue	TOB1
6.75795e-125	0.301392	0.919	0.927	1.80005e-120	Cryopreserved Tissue	NACA
2.53652e-121	0.879057	0.474	0.418	6.75627e-117	Cryopreserved Tissue	TNFAIP3
6.87931e-116	0.352685	0.824	0.853	1.83237e-111	Cryopreserved Tissue	HSP90AA1
1.22366e-113	0.25237	0.936	0.938	3.25935e-109	Cryopreserved Tissue	RPL5
4.71296e-109	0.295281	0.34	0.229	1.25534e-104	Cryopreserved Tissue	AREG
7.1263e-109	0.337064	0.428	0.311	1.89816e-104	Cryopreserved Tissue	NR4A1
1.83251e-107	0.261509	0.841	0.839	4.88108e-103	Cryopreserved Tissue	EEF1B2
2.47254e-107	0.484643	0.435	0.354	6.58586e-103	Cryopreserved Tissue	SNHG8
1.34186e-104	0.346787	0.215	0.126	3.57417e-100	Cryopreserved Tissue	DNAJB4
1.63403e-94	0.744681	0.168	0.093	4.35239e-90	Cryopreserved Tissue	TNF
4.66317e-91	0.413687	0.426	0.338	1.24208e-86	Cryopreserved Tissue	YPEL5
2.14907e-87	0.466197	0.319	0.23	5.72427e-83	Cryopreserved Tissue	LINC-PINT
1.041e-86	0.433276	0.144	0.076	2.77282e-82	Cryopreserved Tissue	RBKS
3.10987e-86	0.276005	0.815	0.839	8.28344e-82	Cryopreserved Tissue	BTF3
4.11956e-84	0.435019	0.431	0.344	1.09729e-79	Cryopreserved Tissue	EGR1
8.41494e-83	0.541503	0.441	0.369	2.2414e-78	Cryopreserved Tissue	CITED2
1.54175e-77	0.801332	0.114	0.057	4.1066e-73	Cryopreserved Tissue	IFNG
2.82164e-77	0.415632	0.184	0.112	7.51571e-73	Cryopreserved Tissue	NR4A3
9.55543e-77	0.294356	0.953	0.957	2.54519e-72	Cryopreserved Tissue	RPLP0
1.88954e-74	0.621664	0.381	0.314	5.03298e-70	Cryopreserved Tissue	IL7R
2.5443e-73	0.451537	0.221	0.148	6.77701e-69	Cryopreserved Tissue	PTGER4
6.97898e-66	0.271818	0.924	0.939	1.85892e-61	Cryopreserved Tissue	GNB2L1
1.74816e-64	0.334331	0.221	0.151	4.65639e-60	Cryopreserved Tissue	ARL4A
1.2584e-62	0.27539	0.771	0.779	3.35188e-58	Cryopreserved Tissue	RPL7
2.18006e-62	0.504496	0.312	0.238	5.8068e-58	Cryopreserved Tissue	KRT19
2.31078e-58	0.486121	0.341	0.27	6.155e-54	Cryopreserved Tissue	ATF3
4.49927e-58	0.292134	0.701	0.699	1.19843e-53	Cryopreserved Tissue	UBB
1.35753e-54	0.384203	0.732	0.758	3.61592e-50	Cryopreserved Tissue	JUN
9.11661e-54	0.355354	0.316	0.252	2.4283e-49	Cryopreserved Tissue	IFRD1
9.09323e-53	0.334979	0.228	0.165	2.42207e-48	Cryopreserved Tissue	ANKRD37
6.32976e-52	0.567693	0.442	0.396	1.68599e-47	Cryopreserved Tissue	DUSP2
6.64101e-51	0.328279	0.189	0.129	1.7689e-46	Cryopreserved Tissue	FXYD3
3.41424e-50	0.388813	0.242	0.177	9.09417e-46	Cryopreserved Tissue	SGK1
1.72825e-48	0.387517	0.251	0.187	4.60336e-44	Cryopreserved Tissue	SOCS3
1.71379e-47	0.293662	0.289	0.226	4.56485e-43	Cryopreserved Tissue	SLC38A2
4.37844e-47	0.267057	0.135	0.085	1.16624e-42	Cryopreserved Tissue	DUSP6
1.91402e-46	0.280525	0.11	0.065	5.0982e-42	Cryopreserved Tissue	RASGEF1B
2.50645e-44	0.356603	0.228	0.172	6.67618e-40	Cryopreserved Tissue	CHMP1B
3.7486e-44	0.285652	0.128	0.079	9.98477e-40	Cryopreserved Tissue	ID1
5.82217e-42	0.326419	0.598	0.59	1.55079e-37	Cryopreserved Tissue	SRSF7
3.81419e-41	0.475851	0.274	0.218	1.01595e-36	Cryopreserved Tissue	CRYAB
1.30545e-40	0.268811	0.638	0.65	3.4772e-36	Cryopreserved Tissue	CIRBP
1.34822e-40	0.855856	0.129	0.083	3.59112e-36	Cryopreserved Tissue	SCGB3A1
1.45048e-40	0.420445	0.245	0.191	3.86349e-36	Cryopreserved Tissue	ZNF331
3.7914e-40	0.343902	0.236	0.18	1.00988e-35	Cryopreserved Tissue	ERRFI1
6.46235e-40	0.462884	0.157	0.108	1.72131e-35	Cryopreserved Tissue	KLRB1
5.40372e-39	0.571771	0.519	0.549	1.43933e-34	Cryopreserved Tissue	CXCR4
4.31564e-38	0.500812	0.392	0.354	1.14951e-33	Cryopreserved Tissue	RHOB
9.40866e-38	0.276723	0.12	0.078	2.50609e-33	Cryopreserved Tissue	NFKBID
3.10137e-37	0.292241	0.534	0.518	8.2608e-33	Cryopreserved Tissue	MCL1
1.32917e-36	0.267699	0.207	0.158	3.54038e-32	Cryopreserved Tissue	ABHD5
2.89758e-36	0.363101	0.477	0.444	7.718e-32	Cryopreserved Tissue	ANXA1
3.87467e-35	0.293872	0.148	0.103	1.03206e-30	Cryopreserved Tissue	SESN1
2.09109e-34	0.268993	0.331	0.281	5.56982e-30	Cryopreserved Tissue	ATP1A1
4.39422e-34	0.343447	0.37	0.328	1.17044e-29	Cryopreserved Tissue	HSPH1
9.74068e-33	0.290918	0.592	0.598	2.59453e-28	Cryopreserved Tissue	IER2
4.17164e-32	0.32089	0.277	0.231	1.11116e-27	Cryopreserved Tissue	SNHG12
8.44869e-32	0.431865	0.229	0.181	2.25039e-27	Cryopreserved Tissue	KRT15
5.21165e-31	0.304533	0.325	0.278	1.38818e-26	Cryopreserved Tissue	PERP
9.36077e-30	0.426318	0.297	0.261	2.49334e-25	Cryopreserved Tissue	SLC2A3
1.57933e-29	0.291473	0.295	0.252	4.2067e-25	Cryopreserved Tissue	AMD1
3.89878e-29	0.289226	0.261	0.217	1.03848e-24	Cryopreserved Tissue	CKS2
9.21649e-29	0.294133	0.594	0.596	2.45491e-24	Cryopreserved Tissue	EIF3E
1.10773e-26	0.274507	0.471	0.449	2.95055e-22	Cryopreserved Tissue	BRD2
7.45725e-26	0.261845	0.352	0.313	1.98631e-21	Cryopreserved Tissue	GPBP1
1.00598e-25	0.310332	0.123	0.086	2.67953e-21	Cryopreserved Tissue	S100A1
1.12035e-25	0.271753	0.669	0.679	2.98416e-21	Cryopreserved Tissue	NFKBIA
5.7164e-23	0.277934	0.198	0.161	1.52262e-18	Cryopreserved Tissue	RORA
1.95149e-21	0.280359	0.241	0.206	5.198e-17	Cryopreserved Tissue	NEU1
2.22845e-21	0.286411	0.194	0.154	5.93569e-17	Cryopreserved Tissue	ID3
4.53611e-20	0.254483	0.228	0.192	1.20824e-15	Cryopreserved Tissue	BHLHE40
2.25647e-19	0.264763	0.313	0.281	6.01034e-15	Cryopreserved Tissue	H2AFX
9.45071e-18	0.25861	0.3	0.269	2.51729e-13	Cryopreserved Tissue	PIK3R1
9.45244e-18	0.299219	0.164	0.133	2.51775e-13	Cryopreserved Tissue	ANKRD28
2.2077e-17	0.286541	0.217	0.183	5.88042e-13	Cryopreserved Tissue	CRIP2
4.78177e-16	0.257794	0.805	0.882	1.27367e-11	Cryopreserved Tissue	ZFP36L2
1.51091e-14	0.339022	0.515	0.522	4.02445e-10	Cryopreserved Tissue	DDIT4
2.32281e-11	0.400674	0.317	0.305	6.18704e-07	Cryopreserved Tissue	MT1X
2.16008e-10	0.286549	0.272	0.254	5.75358e-06	Cryopreserved Tissue	BIRC3
2.96002e-10	0.255422	0.115	0.095	7.88432e-06	Cryopreserved Tissue	CAV1
3.08245e-10	0.334969	0.124	0.103	8.21041e-06	Cryopreserved Tissue	TPM2
4.83113e-10	0.304237	0.332	0.327	1.28682e-05	Cryopreserved Tissue	NME2
9.32492e-10	0.35527	0.136	0.115	2.48379e-05	Cryopreserved Tissue	MYL9
5.21327e-08	0.254347	0.231	0.211	0.00138861	Cryopreserved Tissue	NPDC1
6.95166e-08	0.318893	0.118	0.1	0.00185164	Cryopreserved Tissue	SLPI
1.02769e-06	0.272668	0.139	0.121	0.0273736	Cryopreserved Tissue	PDK4
1.40817e-06	0.703555	0.172	0.163	0.0375081	Cryopreserved Tissue	CCL4L2
1.06766e-05	0.575886	0.155	0.141	0.284381	Cryopreserved Tissue	TAGLN
0.000378699	0.989649	0.243	0.298	1	Cryopreserved Tissue	CCL4

## Sheet: BC-P3
p_val	avg_logFC	pct.1	pct.2	p_val_adj	cluster	gene
1.04429e-173	0.288237	0.928	0.913	2.63078e-169	Fresh Tissue	RPS2
2.09999e-51	0.284867	0.56	0.487	5.29029e-47	Fresh Tissue	ZNF331
6.99784e-50	0.28657	0.791	0.767	1.7629e-45	Fresh Tissue	NFKBIA
5.04942e-19	0.303692	0.27	0.224	1.27205e-14	Fresh Tissue	MMP19
4.13309e-11	0.253377	0.244	0.209	1.04121e-06	Fresh Tissue	MDK
5.25269e-05	0.493838	0.108	0.091	1	Fresh Tissue	G0S2
7.06637e-05	0.27152	0.181	0.202	1	Fresh Tissue	CXCL8
1.70422e-98	0.285305	0.702	0.606	4.29326e-94	Cryopreserved Cell Suspension	SELK
1.00166e-94	0.279416	0.584	0.465	2.52339e-90	Cryopreserved Cell Suspension	ZNF331
4.56408e-88	0.286553	0.661	0.563	1.14978e-83	Cryopreserved Cell Suspension	CREM
1.50201e-78	0.254692	0.602	0.496	3.78385e-74	Cryopreserved Cell Suspension	ATF3
4.48814e-69	0.34421	0.53	0.437	1.13065e-64	Cryopreserved Cell Suspension	CHMP1B
3.4271e-67	0.320029	0.684	0.632	8.63355e-63	Cryopreserved Cell Suspension	RHOB
7.55339e-51	0.278101	0.404	0.315	1.90285e-46	Cryopreserved Cell Suspension	CXCL2
2.19757e-34	0.323531	0.271	0.209	5.53612e-30	Cryopreserved Cell Suspension	CXCL3
4.17742e-33	0.393993	0.317	0.256	1.05238e-28	Cryopreserved Cell Suspension	IL1B
1.20154e-30	0.253746	0.325	0.269	3.02693e-26	Cryopreserved Cell Suspension	GPR183
2.73055e-28	0.251437	0.489	0.435	6.87881e-24	Cryopreserved Cell Suspension	RGS1
1.02667e-22	0.314896	0.328	0.279	2.58639e-18	Cryopreserved Cell Suspension	CXCR4
1.39899e-19	0.313301	0.313	0.263	3.52434e-15	Cryopreserved Cell Suspension	CD69
0	0.577637	0.787	0.654	0	Cryopreserved Tissue	HSPA1A
1.23284e-232	0.445812	0.75	0.588	3.10576e-228	Cryopreserved Tissue	HSPA1B
7.3129e-206	0.263082	0.993	0.994	1.84227e-201	Cryopreserved Tissue	ACTB
2.64749e-168	0.312134	0.809	0.721	6.66956e-164	Cryopreserved Tissue	MTRNR2L12
9.36204e-145	0.295953	0.911	0.856	2.35848e-140	Cryopreserved Tissue	HSP90AA1
2.45111e-137	0.703508	0.338	0.211	6.17483e-133	Cryopreserved Tissue	ILF3-AS1
7.57902e-131	0.297142	0.779	0.716	1.90931e-126	Cryopreserved Tissue	CYBA
1.08967e-125	0.303996	0.428	0.301	2.74509e-121	Cryopreserved Tissue	NEU1
8.07805e-121	0.50338	0.703	0.651	2.03502e-116	Cryopreserved Tissue	HLA-DRB1
2.19355e-120	0.509622	0.245	0.133	5.526e-116	Cryopreserved Tissue	TNF
7.24893e-106	0.308737	0.33	0.217	1.82615e-101	Cryopreserved Tissue	TNFSF13
2.85828e-88	0.399265	0.648	0.598	7.20058e-84	Cryopreserved Tissue	HLA-DRB5
2.22602e-86	0.461193	0.669	0.631	5.60778e-82	Cryopreserved Tissue	HLA-DRA
6.14073e-86	0.306089	0.413	0.31	1.54697e-81	Cryopreserved Tissue	SNHG12
3.80852e-80	0.45208	0.519	0.442	9.59443e-76	Cryopreserved Tissue	CD14
6.19402e-80	0.305133	0.388	0.288	1.5604e-75	Cryopreserved Tissue	CPVL
1.84769e-77	0.286421	0.379	0.281	4.6547e-73	Cryopreserved Tissue	FCGR1A
1.81195e-75	0.306354	0.666	0.611	4.56466e-71	Cryopreserved Tissue	GRN
1.26986e-73	0.310624	0.578	0.517	3.19904e-69	Cryopreserved Tissue	HLA-DMA
1.95304e-72	0.320725	0.45	0.338	4.92009e-68	Cryopreserved Tissue	CCL4
2.01886e-68	0.262181	0.632	0.546	5.08591e-64	Cryopreserved Tissue	TXNIP
3.20959e-66	0.380703	0.472	0.394	8.08561e-62	Cryopreserved Tissue	SERPINA1
2.43147e-65	0.358834	0.155	0.086	6.12536e-61	Cryopreserved Tissue	RP11-758H9.2
5.89774e-65	0.357383	0.699	0.668	1.48576e-60	Cryopreserved Tissue	HLA-DPA1
1.53233e-59	0.300469	0.252	0.172	3.86024e-55	Cryopreserved Tissue	KCNQ1OT1
1.73597e-54	0.294883	0.48	0.408	4.37324e-50	Cryopreserved Tissue	TMEM176B
3.32137e-54	0.255982	0.73	0.703	8.3672e-50	Cryopreserved Tissue	CST3
8.25715e-53	0.288533	0.67	0.635	2.08014e-48	Cryopreserved Tissue	HLA-DPB1
1.47621e-52	0.431726	0.516	0.482	3.71886e-48	Cryopreserved Tissue	C1QC
1.16278e-51	0.299229	0.875	0.859	2.92927e-47	Cryopreserved Tissue	CD74
3.0664e-51	0.374832	0.517	0.483	7.72487e-47	Cryopreserved Tissue	C1QA
2.29574e-46	0.269441	0.562	0.505	5.78344e-42	Cryopreserved Tissue	HLA-DQB1
6.44738e-43	0.275957	0.479	0.409	1.62422e-38	Cryopreserved Tissue	HLA-DQA1
1.31508e-40	0.251299	0.505	0.449	3.31296e-36	Cryopreserved Tissue	FCGR3A
1.17144e-39	0.349607	0.509	0.481	2.95109e-35	Cryopreserved Tissue	C1QB
3.97615e-38	0.39801	0.513	0.447	1.00167e-33	Cryopreserved Tissue	LYZ
5.35705e-34	0.436511	0.537	0.503	1.34955e-29	Cryopreserved Tissue	PLTP
3.25901e-33	0.297555	0.513	0.45	8.21009e-29	Cryopreserved Tissue	S100A9
5.69226e-33	0.254609	0.669	0.638	1.43399e-28	Cryopreserved Tissue	TYMP
4.81212e-26	0.264032	0.402	0.352	1.21227e-21	Cryopreserved Tissue	FOLR2
9.6371e-26	0.296104	0.389	0.336	2.42778e-21	Cryopreserved Tissue	CCL3
3.77756e-21	0.345511	0.165	0.124	9.51644e-17	Cryopreserved Tissue	FCN1
8.41728e-07	0.264432	0.446	0.438	0.0212048	Cryopreserved Tissue	APOE
7.28869e-06	0.345566	0.123	0.105	0.183617	Cryopreserved Tissue	SPP1

## Sheet: PC-P1
p_val	avg_logFC	pct.1	pct.2	p_val_adj	cluster	gene
2.43486e-291	0.823462	0.464	0.209	6.37763e-287	Fresh Tissue	MSMB
1.6726e-259	0.850066	0.639	0.487	4.38105e-255	Fresh Tissue	CEBPD
3.08209e-256	0.398699	0.916	0.877	8.07291e-252	Fresh Tissue	RPS2
9.04106e-124	0.392126	0.8	0.741	2.36813e-119	Fresh Tissue	PNRC1
6.56923e-113	0.534697	0.348	0.216	1.72068e-108	Fresh Tissue	CPE
6.12523e-109	1.07703	0.148	0.051	1.60438e-104	Fresh Tissue	RGS5
2.7214e-104	0.479195	0.527	0.387	7.12816e-100	Fresh Tissue	ADIRF
1.59729e-96	0.45911	0.498	0.356	4.18378e-92	Fresh Tissue	VIM
1.63002e-90	0.655588	0.218	0.11	4.2695e-86	Fresh Tissue	IGFBP5
6.19109e-87	0.480715	0.477	0.351	1.62163e-82	Fresh Tissue	SPARCL1
8.66377e-81	0.67311	0.132	0.053	2.2693e-76	Fresh Tissue	NEFH
1.61786e-80	0.595911	0.457	0.344	4.23767e-76	Fresh Tissue	CALD1
1.49457e-78	0.426239	0.143	0.06	3.91472e-74	Fresh Tissue	BGN
5.20075e-77	0.47325	0.417	0.297	1.36223e-72	Fresh Tissue	IGFBP7
1.51431e-73	0.34588	0.425	0.325	3.96643e-69	Fresh Tissue	SRSF9
7.27723e-72	0.520368	0.338	0.233	1.90612e-67	Fresh Tissue	KLF2
1.45529e-71	0.460941	0.29	0.184	3.81184e-67	Fresh Tissue	SPARC
7.37143e-68	0.379566	0.416	0.322	1.9308e-63	Fresh Tissue	CEBPB
2.71047e-67	0.259314	0.654	0.629	7.09953e-63	Fresh Tissue	AC090498.1
1.17465e-66	0.319648	0.653	0.605	3.07677e-62	Fresh Tissue	RPS29
2.61038e-66	0.357166	0.293	0.182	6.83736e-62	Fresh Tissue	KLK3
1.60788e-65	0.316115	0.357	0.259	4.21153e-61	Fresh Tissue	TM9SF3
6.94904e-65	0.899004	0.239	0.146	1.82016e-60	Fresh Tissue	ACPP
1.54445e-61	0.253448	0.268	0.17	4.04539e-57	Fresh Tissue	LIFR
2.16082e-60	0.303266	0.242	0.147	5.65984e-56	Fresh Tissue	A2M
3.52443e-60	0.281484	0.614	0.555	9.23153e-56	Fresh Tissue	EID1
5.36438e-58	0.286775	0.242	0.154	1.40509e-53	Fresh Tissue	NR2F2
9.75389e-57	0.361294	0.236	0.148	2.55484e-52	Fresh Tissue	MAP1B
2.40302e-56	0.381561	0.662	0.602	6.29423e-52	Fresh Tissue	IFITM3
2.64733e-56	0.33953	0.442	0.339	6.93415e-52	Fresh Tissue	IFITM2
2.79744e-56	0.493528	0.116	0.052	7.32733e-52	Fresh Tissue	C2orf40
2.88088e-53	0.356729	0.156	0.083	7.54589e-49	Fresh Tissue	PTN
5.12763e-52	0.501315	0.218	0.134	1.34308e-47	Fresh Tissue	TAGLN
3.53044e-51	0.27859	0.106	0.047	9.24729e-47	Fresh Tissue	PPP1R14A
6.16306e-49	0.372538	0.11	0.052	1.61429e-44	Fresh Tissue	GPM6B
2.28977e-48	0.35429	0.375	0.28	5.9976e-44	Fresh Tissue	MGP
2.08584e-47	0.259467	0.367	0.28	5.46345e-43	Fresh Tissue	KLF9
2.7821e-47	0.422283	0.188	0.115	7.28715e-43	Fresh Tissue	TPM2
1.6912e-45	0.315758	0.205	0.13	4.42976e-41	Fresh Tissue	GNG11
5.51746e-45	0.303601	0.339	0.264	1.44519e-40	Fresh Tissue	HEBP2
3.41206e-44	0.264712	0.126	0.067	8.93721e-40	Fresh Tissue	MYLK
5.60467e-44	0.268028	0.189	0.12	1.46803e-39	Fresh Tissue	BASP1
8.10296e-44	0.259435	0.168	0.1	2.12241e-39	Fresh Tissue	AKAP12
1.31172e-42	0.417091	0.195	0.124	3.43578e-38	Fresh Tissue	MT1M
1.45672e-42	0.257862	0.105	0.051	3.81559e-38	Fresh Tissue	FXYD1
8.66743e-42	0.257412	0.584	0.546	2.27026e-37	Fresh Tissue	SNX3
1.12169e-41	0.299045	0.185	0.116	2.93804e-37	Fresh Tissue	PMP22
4.30072e-41	0.254249	0.175	0.109	1.12649e-36	Fresh Tissue	MGLL
5.65005e-41	0.316681	0.125	0.068	1.47992e-36	Fresh Tissue	C11orf96
1.63871e-40	0.413659	0.324	0.245	4.29228e-36	Fresh Tissue	LGALS1
3.0205e-39	0.299715	0.555	0.514	7.9116e-35	Fresh Tissue	MGST3
4.56561e-39	0.306613	0.227	0.15	1.19587e-34	Fresh Tissue	KLK2
1.18939e-38	0.262432	0.374	0.297	3.11537e-34	Fresh Tissue	TACC1
6.21954e-38	0.384965	0.498	0.442	1.62908e-33	Fresh Tissue	PLPP1
3.19478e-37	0.387399	0.184	0.118	8.36809e-33	Fresh Tissue	KLK4
1.51414e-36	0.287527	0.203	0.137	3.96599e-32	Fresh Tissue	STEAP4
9.52133e-36	0.251268	0.546	0.505	2.49392e-31	Fresh Tissue	YBX3
1.5249e-35	0.314373	0.438	0.374	3.99416e-31	Fresh Tissue	CAV1
3.80411e-31	0.32133	0.281	0.216	9.96412e-27	Fresh Tissue	PLPP3
1.39225e-30	0.260101	0.143	0.09	3.64672e-26	Fresh Tissue	IGFBP6
5.44307e-30	0.268705	0.125	0.077	1.4257e-25	Fresh Tissue	LINC00844
5.73194e-30	0.567006	0.162	0.109	1.50137e-25	Fresh Tissue	ACTA2
3.54672e-29	0.422563	0.275	0.205	9.28993e-25	Fresh Tissue	CCL2
1.46103e-27	0.290975	0.553	0.51	3.82688e-23	Fresh Tissue	TIMP1
5.22528e-27	0.316051	0.354	0.299	1.36866e-22	Fresh Tissue	ERLEC1
3.43535e-26	0.31621	0.469	0.409	8.99821e-22	Fresh Tissue	IFITM1
5.08093e-26	0.252413	0.209	0.155	1.33085e-21	Fresh Tissue	VEGFA
1.64665e-25	0.291573	0.18	0.126	4.31308e-21	Fresh Tissue	IFI27
1.95727e-24	0.285891	0.278	0.218	5.12668e-20	Fresh Tissue	SPRY1
2.65381e-23	0.25578	0.343	0.289	6.95112e-19	Fresh Tissue	YWHAH
3.75306e-22	0.404263	0.26	0.211	9.8304e-18	Fresh Tissue	SORD
7.39495e-22	0.421573	0.247	0.197	1.93696e-17	Fresh Tissue	RDH11
1.68694e-21	0.265068	0.186	0.139	4.41861e-17	Fresh Tissue	MFGE8
4.19938e-20	0.256499	0.501	0.463	1.09994e-15	Fresh Tissue	2007-09-01
2.22432e-18	0.385936	0.361	0.317	5.82617e-14	Fresh Tissue	SEC11C
2.27768e-18	0.2601	0.407	0.361	5.96593e-14	Fresh Tissue	TPM1
2.45819e-17	0.338623	0.562	0.554	6.43874e-13	Fresh Tissue	DBI
3.12197e-17	0.38529	0.102	0.068	8.17737e-13	Fresh Tissue	PLA2G2A
2.10213e-16	0.854961	0.158	0.118	5.5061e-12	Fresh Tissue	APOD
2.34423e-16	0.278878	0.689	0.675	6.14024e-12	Fresh Tissue	DSTN
9.05188e-16	0.250196	0.314	0.266	2.37096e-11	Fresh Tissue	SOD3
1.06863e-13	0.356274	0.423	0.397	2.79907e-09	Fresh Tissue	DHRS7
6.24314e-13	0.45609	0.326	0.292	1.63526e-08	Fresh Tissue	MYL9
7.97948e-12	0.452432	0.562	0.555	2.09007e-07	Fresh Tissue	MT2A
6.20198e-10	0.334362	0.232	0.204	1.62449e-05	Fresh Tissue	NKX3-1
1.17652e-09	0.254406	0.262	0.233	3.08167e-05	Fresh Tissue	TMPRSS2
2.59234e-09	0.2533	0.228	0.199	6.79013e-05	Fresh Tissue	PART1
9.87871e-108	0.256108	0.767	0.621	2.58753e-103	Cryopreserved Cell Suspension	RAC1
2.67172e-59	0.565155	0.346	0.227	6.99803e-55	Cryopreserved Cell Suspension	GDF15
1.15118e-51	0.275368	0.272	0.166	3.01529e-47	Cryopreserved Cell Suspension	RAMP1
8.22002e-51	0.349881	0.307	0.2	2.15307e-46	Cryopreserved Cell Suspension	CLDN3
3.92561e-49	0.578315	0.246	0.15	1.02823e-44	Cryopreserved Cell Suspension	LCN2
3.20312e-48	0.44583	0.186	0.102	8.38994e-44	Cryopreserved Cell Suspension	S100P
2.25236e-46	0.288281	0.204	0.117	5.89961e-42	Cryopreserved Cell Suspension	CXCL17
3.90413e-46	0.743737	0.215	0.126	1.02261e-41	Cryopreserved Cell Suspension	SCGB3A1
6.66964e-46	0.261951	0.266	0.167	1.74698e-41	Cryopreserved Cell Suspension	PLAT
5.73722e-43	0.306134	0.355	0.249	1.50275e-38	Cryopreserved Cell Suspension	ASS1
2.17632e-42	0.513319	0.222	0.136	5.70043e-38	Cryopreserved Cell Suspension	PSCA
3.26301e-42	0.264091	0.774	0.677	8.54679e-38	Cryopreserved Cell Suspension	NFKBIA
1.28432e-41	0.299402	0.123	0.06	3.36402e-37	Cryopreserved Cell Suspension	PIGR
4.9587e-40	0.322121	0.322	0.224	1.29883e-35	Cryopreserved Cell Suspension	SLPI
9.87598e-39	0.253747	0.289	0.192	2.58681e-34	Cryopreserved Cell Suspension	AGR2
4.86792e-38	0.265427	0.337	0.239	1.27505e-33	Cryopreserved Cell Suspension	GPRC5A
1.57926e-37	0.408553	0.455	0.361	4.13655e-33	Cryopreserved Cell Suspension	WFDC2
1.16051e-32	0.326307	0.517	0.432	3.03971e-28	Cryopreserved Cell Suspension	CLDN4
1.62276e-32	0.265708	0.298	0.208	4.2505e-28	Cryopreserved Cell Suspension	CXCL2
2.25259e-29	0.536422	0.243	0.17	5.90021e-25	Cryopreserved Cell Suspension	OLFM4
5.18065e-25	0.290624	0.145	0.089	1.35697e-20	Cryopreserved Cell Suspension	CXCL1
8.0126e-25	0.554432	0.256	0.184	2.09874e-20	Cryopreserved Cell Suspension	RARRES1
6.40396e-24	0.257066	0.292	0.213	1.67739e-19	Cryopreserved Cell Suspension	IGFBP3
1.49755e-23	0.261192	0.149	0.093	3.92253e-19	Cryopreserved Cell Suspension	MMP7
1.958e-23	0.275322	0.206	0.141	5.12859e-19	Cryopreserved Cell Suspension	EGFL7
4.16759e-22	0.251728	0.228	0.16	1.09162e-17	Cryopreserved Cell Suspension	RAMP2
2.69637e-20	0.262791	0.437	0.358	7.0626e-16	Cryopreserved Cell Suspension	AZGP1
8.15207e-20	0.621431	0.135	0.087	2.13527e-15	Cryopreserved Cell Suspension	SCGB1A1
4.07324e-19	0.272892	0.197	0.139	1.0669e-14	Cryopreserved Cell Suspension	IFI27
6.21236e-18	0.340502	0.206	0.15	1.6272e-13	Cryopreserved Cell Suspension	KRT13
8.37963e-13	0.310039	0.144	0.105	2.19488e-08	Cryopreserved Cell Suspension	VWF
5.54446e-12	0.36573	0.132	0.095	1.45226e-07	Cryopreserved Cell Suspension	CLDN5
5.12304e-11	0.305426	0.13	0.096	1.34188e-06	Cryopreserved Cell Suspension	AQP1
1.01279e-10	0.259503	0.135	0.101	2.6528e-06	Cryopreserved Cell Suspension	PLVAP
4.7678e-09	0.382489	0.105	0.077	0.000124883	Cryopreserved Cell Suspension	ACKR1
0.00062217	0.367604	0.255	0.229	1	Cryopreserved Cell Suspension	KLK3
0.00316942	0.339101	0.124	0.108	1	Cryopreserved Cell Suspension	NPY
0.00452718	0.261575	0.201	0.183	1	Cryopreserved Cell Suspension	KLK2
0	0.746453	0.929	0.793	0	Cryopreserved Tissue	MTRNR2L12
7.2834e-285	0.297735	0.961	0.951	1.90774e-280	Cryopreserved Tissue	RPL41
3.651e-210	0.253336	0.948	0.937	9.56306e-206	Cryopreserved Tissue	RPS15A
2.62626e-194	0.289104	0.987	0.954	6.87895e-190	Cryopreserved Tissue	MT-ATP6
2.06708e-193	0.281911	0.973	0.957	5.4143e-189	Cryopreserved Tissue	RPS19
1.64225e-165	0.329309	0.808	0.739	4.30155e-161	Cryopreserved Tissue	RPL26
4.30986e-110	0.285678	0.947	0.945	1.12888e-105	Cryopreserved Tissue	H3F3B
1.18133e-95	0.568202	0.607	0.511	3.09426e-91	Cryopreserved Tissue	TACSTD2
1.80718e-92	0.422259	0.385	0.25	4.73354e-88	Cryopreserved Tissue	KRT5
1.79459e-87	0.434362	0.546	0.451	4.70057e-83	Cryopreserved Tissue	H2AFX
7.92747e-83	0.493312	0.27	0.166	2.07644e-78	Cryopreserved Tissue	FOSL1
2.45377e-81	0.425979	0.683	0.618	6.42717e-77	Cryopreserved Tissue	BRD2
3.21807e-78	0.335399	0.686	0.636	8.42909e-74	Cryopreserved Tissue	SRSF5
1.83723e-77	0.443509	0.492	0.39	4.81226e-73	Cryopreserved Tissue	CNN2
1.8384e-76	0.38982	0.5	0.405	4.81533e-72	Cryopreserved Tissue	IFRD1
1.5623e-71	0.260923	0.925	0.901	4.09212e-67	Cryopreserved Tissue	ACTG1
2.77002e-70	0.409106	0.427	0.302	7.25552e-66	Cryopreserved Tissue	KRT15
4.90623e-70	0.308607	0.764	0.74	1.28509e-65	Cryopreserved Tissue	PPP1R15A
4.44488e-69	0.279227	0.964	0.95	1.16425e-64	Cryopreserved Tissue	ACTB
9.51896e-67	0.540754	0.298	0.205	2.4933e-62	Cryopreserved Tissue	TNFRSF12A
1.22418e-66	0.341173	0.771	0.742	3.20649e-62	Cryopreserved Tissue	FOSB
4.69399e-65	0.300615	0.309	0.209	1.2295e-60	Cryopreserved Tissue	CRY1
7.2506e-62	0.548531	0.487	0.407	1.89915e-57	Cryopreserved Tissue	MAFB
1.7445e-60	0.272533	0.553	0.475	4.56938e-56	Cryopreserved Tissue	NBEAL1
1.169e-58	0.396384	0.504	0.42	3.06196e-54	Cryopreserved Tissue	MYADM
1.72308e-58	0.366968	0.49	0.412	4.51326e-54	Cryopreserved Tissue	EIF4A3
1.76569e-58	0.359101	0.485	0.403	4.62487e-54	Cryopreserved Tissue	SLC1A5
5.46806e-58	0.266526	0.194	0.115	1.43225e-53	Cryopreserved Tissue	GPR87
1.36287e-57	0.253698	0.849	0.792	3.56977e-53	Cryopreserved Tissue	ZFP36L1
2.54206e-56	0.31715	0.18	0.102	6.65842e-52	Cryopreserved Tissue	MACROD2
1.28447e-55	0.337206	0.634	0.588	3.36442e-51	Cryopreserved Tissue	MCL1
9.73979e-55	0.272905	0.584	0.467	2.55114e-50	Cryopreserved Tissue	KRT19
2.2591e-54	0.406251	0.799	0.788	5.91727e-50	Cryopreserved Tissue	DNAJB1
9.56459e-53	0.333044	0.315	0.229	2.50525e-48	Cryopreserved Tissue	CKS2
2.57954e-52	0.371894	0.456	0.382	6.75659e-48	Cryopreserved Tissue	HEXIM1
5.83413e-52	0.320309	0.563	0.475	1.52813e-47	Cryopreserved Tissue	KRT8
8.94791e-52	0.319128	0.283	0.197	2.34373e-47	Cryopreserved Tissue	TNS4
1.33619e-51	0.443855	0.538	0.47	3.49989e-47	Cryopreserved Tissue	EZR
2.25855e-51	0.280312	0.683	0.637	5.91582e-47	Cryopreserved Tissue	FUS
3.03872e-51	0.342289	0.268	0.188	7.95931e-47	Cryopreserved Tissue	MLF1
7.20697e-51	0.300673	0.454	0.359	1.88772e-46	Cryopreserved Tissue	KLF5
7.73591e-50	0.313445	0.587	0.503	2.02627e-45	Cryopreserved Tissue	KRT18
4.25663e-47	0.296259	0.331	0.249	1.11494e-42	Cryopreserved Tissue	TRIM29
1.01848e-45	0.251567	0.108	0.05	2.66771e-41	Cryopreserved Tissue	CORO1A
8.50214e-45	0.346117	0.495	0.441	2.22697e-40	Cryopreserved Tissue	CSRNP1
7.53246e-44	0.269047	0.689	0.653	1.97298e-39	Cryopreserved Tissue	SRSF7
2.33884e-43	0.303855	0.287	0.21	6.12614e-39	Cryopreserved Tissue	PLK3
4.22023e-43	0.293146	0.671	0.634	1.1054e-38	Cryopreserved Tissue	CCNL1
1.59387e-42	0.529608	0.364	0.279	4.17482e-38	Cryopreserved Tissue	KRT17
3.64046e-42	0.252826	0.602	0.557	9.53545e-38	Cryopreserved Tissue	SRSF2
4.17941e-42	0.347572	0.663	0.642	1.09471e-37	Cryopreserved Tissue	H2AFZ
7.20323e-42	0.306457	0.268	0.193	1.88674e-37	Cryopreserved Tissue	HSPA2
1.37801e-41	0.339073	0.422	0.349	3.60941e-37	Cryopreserved Tissue	FHL2
1.76363e-41	0.369428	0.392	0.324	4.61948e-37	Cryopreserved Tissue	ZC3H12A
9.46883e-40	0.416903	0.421	0.353	2.48017e-35	Cryopreserved Tissue	ERRFI1
9.70821e-40	0.428394	0.433	0.378	2.54287e-35	Cryopreserved Tissue	NEU1
2.53936e-39	0.622699	0.518	0.487	6.65134e-35	Cryopreserved Tissue	MAFF
8.48852e-39	0.321493	0.157	0.097	2.2234e-34	Cryopreserved Tissue	LAMC2
1.10791e-38	0.251972	0.67	0.646	2.90195e-34	Cryopreserved Tissue	EIF5
5.06377e-38	0.28369	0.371	0.3	1.32635e-33	Cryopreserved Tissue	STMN1
9.59876e-38	0.278114	0.523	0.482	2.5142e-33	Cryopreserved Tissue	MAP1LC3B
1.96896e-37	0.286221	0.292	0.226	5.15729e-33	Cryopreserved Tissue	FAM46C
8.93056e-37	0.336745	0.355	0.29	2.33918e-32	Cryopreserved Tissue	KCNQ1OT1
1.38015e-35	0.397509	0.221	0.157	3.61503e-31	Cryopreserved Tissue	DEFB1
2.28661e-33	0.490873	0.169	0.111	5.98933e-29	Cryopreserved Tissue	NPPC
3.50817e-33	0.33052	0.341	0.282	9.18895e-29	Cryopreserved Tissue	TUBA4A
5.10529e-32	0.314097	0.429	0.375	1.33723e-27	Cryopreserved Tissue	KLF10
7.1238e-32	0.25708	0.389	0.336	1.86594e-27	Cryopreserved Tissue	BAIAP2
1.11169e-31	0.257349	0.317	0.26	2.91184e-27	Cryopreserved Tissue	ETF1
1.14351e-31	0.308924	0.279	0.22	2.9952e-27	Cryopreserved Tissue	SOX15
6.39024e-31	0.368639	0.278	0.211	1.6738e-26	Cryopreserved Tissue	KRT7
6.41898e-29	0.311354	0.256	0.199	1.68132e-24	Cryopreserved Tissue	RAP2B
2.10029e-28	0.292983	0.146	0.092	5.50129e-24	Cryopreserved Tissue	LAPTM5
4.74058e-28	0.298552	0.437	0.377	1.2417e-23	Cryopreserved Tissue	SFN
9.45203e-28	0.304951	0.231	0.168	2.47577e-23	Cryopreserved Tissue	RGS2
1.83837e-27	0.281174	0.575	0.55	4.81523e-23	Cryopreserved Tissue	TUBB4B
2.68336e-27	0.28643	0.668	0.639	7.02853e-23	Cryopreserved Tissue	KLF6
3.44464e-27	0.268754	0.351	0.297	9.02254e-23	Cryopreserved Tissue	NARF
4.17168e-27	0.264674	0.413	0.366	1.09269e-22	Cryopreserved Tissue	TGIF1
4.38683e-27	0.415032	0.471	0.42	1.14904e-22	Cryopreserved Tissue	DST
5.82225e-27	0.266991	0.319	0.259	1.52502e-22	Cryopreserved Tissue	THSD4
1.07782e-26	0.374766	0.14	0.088	2.82313e-22	Cryopreserved Tissue	CXCR4
4.46493e-26	0.339264	0.486	0.442	1.1695e-21	Cryopreserved Tissue	CITED2
9.19622e-26	0.344231	0.584	0.573	2.40876e-21	Cryopreserved Tissue	KLF4
5.14773e-25	0.301359	0.343	0.294	1.34835e-20	Cryopreserved Tissue	CDKN2AIP
1.15415e-22	0.416297	0.525	0.498	3.02308e-18	Cryopreserved Tissue	DDIT3
1.92568e-22	0.349683	0.344	0.299	5.04394e-18	Cryopreserved Tissue	TRIB1
3.09661e-22	0.262838	0.28	0.218	8.11096e-18	Cryopreserved Tissue	S100A2
3.26542e-22	0.270441	0.284	0.232	8.55311e-18	Cryopreserved Tissue	EGR3
5.08804e-22	0.276752	0.362	0.306	1.33271e-17	Cryopreserved Tissue	PHLDA1
3.94827e-21	0.414124	0.135	0.09	1.03417e-16	Cryopreserved Tissue	CD69
1.00112e-19	0.347255	0.248	0.198	2.62222e-15	Cryopreserved Tissue	AP000769.1
1.45101e-19	0.258322	0.109	0.07	3.80064e-15	Cryopreserved Tissue	CD7
2.04564e-19	0.252656	0.346	0.308	5.35814e-15	Cryopreserved Tissue	GTF2B
2.43185e-19	0.350618	0.319	0.27	6.36976e-15	Cryopreserved Tissue	F3
3.01245e-18	0.285538	0.693	0.704	7.89052e-14	Cryopreserved Tissue	DNAJA1
4.97228e-18	0.272797	0.527	0.508	1.30239e-13	Cryopreserved Tissue	MARCKSL1
1.1885e-17	0.262239	0.839	0.818	3.11304e-13	Cryopreserved Tissue	HSPA1A
1.96867e-17	0.418046	0.166	0.125	5.15653e-13	Cryopreserved Tissue	RP11-290D2.6
2.48039e-17	0.370641	0.11	0.073	6.49689e-13	Cryopreserved Tissue	RGS1
3.8691e-17	0.254813	0.106	0.069	1.01343e-12	Cryopreserved Tissue	IL7R
2.83799e-14	0.317989	0.274	0.239	7.43355e-10	Cryopreserved Tissue	HSPB8
6.27453e-14	0.277599	0.248	0.212	1.64349e-09	Cryopreserved Tissue	RNF39
9.25885e-14	0.306729	0.59	0.581	2.42517e-09	Cryopreserved Tissue	HSPH1
3.24558e-13	0.265329	0.454	0.434	8.50113e-09	Cryopreserved Tissue	YPEL5
1.16402e-12	0.262584	0.313	0.28	3.04891e-08	Cryopreserved Tissue	GLA
1.335e-12	0.272015	0.776	0.796	3.49676e-08	Cryopreserved Tissue	HSPA8
1.8067e-12	0.262526	0.117	0.084	4.73229e-08	Cryopreserved Tissue	CCL5
2.567e-12	0.301458	0.484	0.47	6.72373e-08	Cryopreserved Tissue	TM4SF1
7.11996e-12	0.28924	0.187	0.152	1.86493e-07	Cryopreserved Tissue	EDN1
1.26824e-11	0.489897	0.106	0.076	3.32191e-07	Cryopreserved Tissue	CCL4
3.07466e-11	0.275895	0.483	0.437	8.05347e-07	Cryopreserved Tissue	CLDN4
3.74903e-11	0.296863	0.256	0.221	9.81985e-07	Cryopreserved Tissue	COTL1
2.83252e-09	0.290927	0.16	0.132	7.41922e-05	Cryopreserved Tissue	G0S2
4.03656e-09	0.304515	0.611	0.64	0.00010573	Cryopreserved Tissue	LMNA
3.47597e-08	0.275496	0.5	0.484	0.00091046	Cryopreserved Tissue	MT-ND6
5.18113e-08	0.258296	0.52	0.514	0.00135709	Cryopreserved Tissue	BAG3
2.01361e-07	0.297075	0.315	0.293	0.00527426	Cryopreserved Tissue	ZFAND2A
1.12048e-06	0.261677	0.353	0.34	0.0293488	Cryopreserved Tissue	ADM
8.74654e-06	0.258773	0.436	0.423	0.229098	Cryopreserved Tissue	NR4A2
0.000198559	0.27693	0.145	0.131	1	Cryopreserved Tissue	RNU12
0.000251117	0.297946	0.288	0.278	1	Cryopreserved Tissue	TNFAIP3
0.00127036	0.252474	0.692	0.697	1	Cryopreserved Tissue	HSP90B1
0.00127593	0.492515	0.187	0.174	1	Cryopreserved Tissue	HSPA6
0.00349708	0.260977	0.619	0.634	1	Cryopreserved Tissue	ANXA1

## Sheet: M-P1
p_val	avg_logFC	pct.1	pct.2	p_val_adj	cluster	gene
0	1.15852	0.594	0.185	0	Fresh Tissue	RBP1
0	1.05883	0.405	0.093	0	Fresh Tissue	NTS
0	0.970355	0.835	0.633	0	Fresh Tissue	MDK
0	0.933075	0.735	0.481	0	Fresh Tissue	ALDH1A1
0	0.873134	0.57	0.21	0	Fresh Tissue	MLLT11
0	0.869683	0.795	0.644	0	Fresh Tissue	TUBA1A
0	0.866908	0.559	0.25	0	Fresh Tissue	MPZ
0	0.863763	0.93	0.782	0	Fresh Tissue	TUBB
0	0.858077	0.654	0.363	0	Fresh Tissue	TUBB2B
0	0.855346	0.513	0.258	0	Fresh Tissue	CTGF
0	0.841903	0.841	0.637	0	Fresh Tissue	STMN1
0	0.831633	0.534	0.203	0	Fresh Tissue	SCRG1
0	0.827371	0.884	0.732	0	Fresh Tissue	MARCKSL1
0	0.798965	0.563	0.251	0	Fresh Tissue	ALDH1A3
0	0.720294	0.402	0.115	0	Fresh Tissue	UCHL1
0	0.712028	0.78	0.578	0	Fresh Tissue	PRDX2
0	0.656091	0.865	0.755	0	Fresh Tissue	LDHB
0	0.644837	0.608	0.378	0	Fresh Tissue	C1QTNF3
0	0.642926	0.766	0.589	0	Fresh Tissue	ILF2
0	0.64262	0.961	0.921	0	Fresh Tissue	H3F3A
0	0.638203	0.559	0.226	0	Fresh Tissue	COL1A2
0	0.622545	0.876	0.761	0	Fresh Tissue	IFITM2
0	0.615867	0.518	0.287	0	Fresh Tissue	EGFL8
0	0.599012	0.855	0.733	0	Fresh Tissue	PEBP1
0	0.585497	0.687	0.49	0	Fresh Tissue	BZW2
0	0.581904	0.766	0.578	0	Fresh Tissue	FSCN1
0	0.581451	0.784	0.6	0	Fresh Tissue	CNN3
0	0.578553	0.5	0.263	0	Fresh Tissue	BCHE
0	0.570329	0.88	0.758	0	Fresh Tissue	GSTP1
0	0.564253	0.699	0.494	0	Fresh Tissue	PSMB5
0	0.557779	0.734	0.559	0	Fresh Tissue	SRI
0	0.55039	0.996	0.985	0	Fresh Tissue	ACTB
0	0.533253	0.874	0.776	0	Fresh Tissue	SKP1
0	0.530431	0.788	0.638	0	Fresh Tissue	SNRPC
0	0.525477	0.664	0.448	0	Fresh Tissue	ADH5
0	0.520312	0.429	0.154	0	Fresh Tissue	TESC
0	0.517061	0.285	0.043	0	Fresh Tissue	CD24
0	0.508631	0.932	0.847	0	Fresh Tissue	NDUFA4
0	0.508007	0.704	0.525	0	Fresh Tissue	PARP1
0	0.507542	0.639	0.423	0	Fresh Tissue	PRMT1
0	0.506057	0.786	0.648	0	Fresh Tissue	SNRPE
0	0.497145	0.922	0.9	0	Fresh Tissue	HNRNPA1
0	0.496998	0.847	0.734	0	Fresh Tissue	LSM7
0	0.493037	0.701	0.526	0	Fresh Tissue	DDAH2
0	0.492944	0.432	0.175	0	Fresh Tissue	SOCS2
0	0.492466	0.807	0.671	0	Fresh Tissue	EID1
0	0.492287	0.905	0.821	0	Fresh Tissue	CLIC1
0	0.491979	0.413	0.145	0	Fresh Tissue	NGFR
0	0.489174	0.731	0.558	0	Fresh Tissue	ZNF428
0	0.4871	0.759	0.577	0	Fresh Tissue	NGFRAP1
0	0.484652	0.867	0.73	0	Fresh Tissue	IFITM3
0	0.482415	0.877	0.806	0	Fresh Tissue	RAN
0	0.476865	0.576	0.359	0	Fresh Tissue	ISYNA1
0	0.475195	0.828	0.705	0	Fresh Tissue	YWHAE
0	0.474335	0.978	0.946	0	Fresh Tissue	ACTG1
0	0.47187	0.682	0.517	0	Fresh Tissue	ITM2C
0	0.470838	0.683	0.494	0	Fresh Tissue	HN1
0	0.464834	0.397	0.132	0	Fresh Tissue	SLITRK6
0	0.463728	0.403	0.156	0	Fresh Tissue	NREP
0	0.463151	0.861	0.746	0	Fresh Tissue	ATP5J2
0	0.46264	0.987	0.961	0	Fresh Tissue	GAPDH
0	0.461912	0.751	0.583	0	Fresh Tissue	PSMB6
0	0.458414	0.365	0.119	0	Fresh Tissue	LINC01198
0	0.456121	0.419	0.187	0	Fresh Tissue	BGN
0	0.455526	0.842	0.741	0	Fresh Tissue	NCL
0	0.453794	0.527	0.255	0	Fresh Tissue	VCAN
0	0.448619	0.57	0.345	0	Fresh Tissue	CD200
0	0.448286	0.801	0.664	0	Fresh Tissue	MDH2
0	0.44713	0.46	0.187	0	Fresh Tissue	HOXB9
0	0.446534	0.592	0.396	0	Fresh Tissue	LIMA1
0	0.441014	0.876	0.794	0	Fresh Tissue	EIF5A
0	0.440114	0.844	0.805	0	Fresh Tissue	PPIB
0	0.438825	0.277	0.057	0	Fresh Tissue	CRABP1
0	0.434037	0.533	0.318	0	Fresh Tissue	DBN1
0	0.433294	0.76	0.637	0	Fresh Tissue	SNRPD1
0	0.431337	0.745	0.584	0	Fresh Tissue	NME4
0	0.428092	0.798	0.67	0	Fresh Tissue	NHP2
0	0.426588	0.78	0.637	0	Fresh Tissue	SAP18
0	0.424076	0.409	0.134	0	Fresh Tissue	SOX11
0	0.418992	0.304	0.101	0	Fresh Tissue	CENPV
0	0.416863	0.825	0.78	0	Fresh Tissue	SSR2
0	0.41454	0.782	0.654	0	Fresh Tissue	VPS28
0	0.414116	0.876	0.815	0	Fresh Tissue	NDUFS5
0	0.409563	0.736	0.584	0	Fresh Tissue	SNRPD3
0	0.408301	0.915	0.886	0	Fresh Tissue	NPM1
0	0.405555	0.332	0.1	0	Fresh Tissue	FBLN1
0	0.399606	0.772	0.646	0	Fresh Tissue	SSBP1
0	0.395306	0.517	0.283	0	Fresh Tissue	MOXD1
0	0.39283	0.432	0.177	0	Fresh Tissue	MDFI
0	0.391982	0.845	0.735	0	Fresh Tissue	ENO1
0	0.385347	0.842	0.73	0	Fresh Tissue	PRDX6
0	0.384379	0.897	0.842	0	Fresh Tissue	SUMO2
0	0.381798	0.496	0.255	0	Fresh Tissue	NID1
0	0.381444	0.856	0.774	0	Fresh Tissue	PSMA7
0	0.381174	0.352	0.094	0	Fresh Tissue	COL20A1
0	0.378249	0.819	0.726	0	Fresh Tissue	RBM8A
0	0.373782	0.396	0.138	0	Fresh Tissue	MMP2
0	0.372103	0.79	0.667	0	Fresh Tissue	PSMD8
0	0.366036	0.916	0.871	0	Fresh Tissue	ATP5G2
0	0.358716	0.819	0.737	0	Fresh Tissue	NDUFB11
0	0.3571	0.883	0.826	0	Fresh Tissue	SNRPD2
0	0.353533	0.968	0.947	0	Fresh Tissue	PPIA
0	0.346175	0.826	0.754	0	Fresh Tissue	COX6A1
0	0.346151	0.924	0.884	0	Fresh Tissue	YBX1
0	0.342952	0.891	0.853	0	Fresh Tissue	RPS4Y1
0	0.339848	0.304	0.087	0	Fresh Tissue	RAB3C
0	0.275741	0.934	0.905	0	Fresh Tissue	CHCHD2
0	0.2628	0.991	0.983	0	Fresh Tissue	TMSB10
0	0.25391	0.256	0.063	0	Fresh Tissue	THY1
2.15567e-306	0.38752	0.69	0.519	5.63428e-302	Fresh Tissue	NDUFA8
6.52415e-306	0.511051	0.737	0.571	1.70522e-301	Fresh Tissue	TUBB2A
6.95151e-305	0.383849	0.789	0.685	1.81692e-300	Fresh Tissue	UFC1
7.84961e-304	0.371238	0.619	0.421	2.05165e-299	Fresh Tissue	SF3B4
3.11518e-301	0.368511	0.572	0.326	8.14215e-297	Fresh Tissue	IGFBP2
4.89515e-301	0.504674	0.62	0.433	1.27945e-296	Fresh Tissue	MFAP2
7.2643e-301	0.277068	0.283	0.087	1.89867e-296	Fresh Tissue	MEST
2.04335e-300	0.456569	0.371	0.161	5.34071e-296	Fresh Tissue	ENC1
4.55572e-298	0.356544	0.901	0.83	1.19073e-293	Fresh Tissue	TPI1
1.67447e-297	0.25376	0.237	0.06	4.37656e-293	Fresh Tissue	H2AFY2
1.10366e-296	0.369459	0.635	0.439	2.88463e-292	Fresh Tissue	MYL6B
7.14236e-296	0.449367	0.555	0.335	1.8668e-291	Fresh Tissue	MGST1
6.41574e-295	0.418506	0.579	0.383	1.67688e-290	Fresh Tissue	EHMT2
7.31191e-294	0.367664	0.733	0.589	1.91111e-289	Fresh Tissue	SCAND1
9.13588e-293	0.42086	0.701	0.534	2.38785e-288	Fresh Tissue	AP1S1
1.40133e-292	0.426196	0.551	0.334	3.66265e-288	Fresh Tissue	PCSK1N
1.77946e-291	0.353233	0.786	0.674	4.65096e-287	Fresh Tissue	NDUFAB1
6.92273e-291	0.350863	0.856	0.771	1.8094e-286	Fresh Tissue	ATP5G3
1.23449e-290	0.381926	0.67	0.504	3.22658e-286	Fresh Tissue	ZNRD1
3.40219e-290	0.402952	0.729	0.589	8.89232e-286	Fresh Tissue	POLR2F
2.61036e-289	0.379933	0.458	0.248	6.82271e-285	Fresh Tissue	NIPSNAP1
7.52974e-289	0.415499	0.732	0.599	1.96805e-284	Fresh Tissue	CCT2
3.65301e-288	0.679723	0.576	0.376	9.54787e-284	Fresh Tissue	CYR61
3.65521e-288	0.256979	0.212	0.047	9.55362e-284	Fresh Tissue	CDH6
1.18051e-286	0.390784	0.584	0.387	3.08551e-282	Fresh Tissue	ATXN7L3B
1.07614e-284	0.325546	0.38	0.167	2.8127e-280	Fresh Tissue	MEX3A
2.67201e-284	0.619503	0.601	0.401	6.98383e-280	Fresh Tissue	GNG11
1.62403e-283	0.338621	0.827	0.738	4.24474e-279	Fresh Tissue	PARK7
7.92425e-283	0.397751	0.809	0.68	2.07116e-278	Fresh Tissue	LSM2
1.48933e-281	0.597539	0.83	0.711	3.89267e-277	Fresh Tissue	TUBA1B
2.83389e-280	0.391705	0.705	0.55	7.40695e-276	Fresh Tissue	XRCC5
1.01982e-279	0.382716	0.699	0.543	2.6655e-275	Fresh Tissue	PSMB2
5.12296e-279	0.593709	0.365	0.153	1.33899e-274	Fresh Tissue	CCL2
1.69729e-277	0.38131	0.726	0.581	4.43622e-273	Fresh Tissue	PDCD5
2.78024e-275	0.348625	0.826	0.713	7.2667e-271	Fresh Tissue	MGST3
1.38624e-272	0.534246	0.378	0.165	3.6232e-268	Fresh Tissue	VGF
2.92584e-271	0.450538	0.264	0.088	7.64728e-267	Fresh Tissue	TMSB15A
3.04174e-268	0.357608	0.858	0.761	7.9502e-264	Fresh Tissue	SEPW1
2.94221e-267	0.370378	0.667	0.498	7.69006e-263	Fresh Tissue	CCT7
4.80672e-267	0.290068	0.873	0.793	1.25633e-262	Fresh Tissue	RAC1
1.21175e-265	0.447506	0.665	0.499	3.16714e-261	Fresh Tissue	PLS3
7.82756e-265	0.362683	0.562	0.368	2.04589e-260	Fresh Tissue	ACOT13
4.95224e-264	0.394272	0.781	0.679	1.29437e-259	Fresh Tissue	UBE2I
2.63984e-260	0.367973	0.612	0.439	6.89975e-256	Fresh Tissue	RPAIN
5.90006e-260	0.264471	0.907	0.871	1.5421e-255	Fresh Tissue	SRP14
7.77357e-259	0.251487	0.955	0.952	2.03178e-254	Fresh Tissue	RPL5
1.2172e-258	0.362252	0.763	0.64	3.1814e-254	Fresh Tissue	MRPL51
1.44158e-258	0.359547	0.828	0.708	3.76785e-254	Fresh Tissue	PTMS
2.38743e-258	0.3605	0.516	0.325	6.24002e-254	Fresh Tissue	EXOSC5
2.95002e-258	0.442385	0.567	0.381	7.71047e-254	Fresh Tissue	PTPRZ1
3.45022e-258	0.260159	0.36	0.16	9.01785e-254	Fresh Tissue	CPXM1
1.42238e-256	0.367838	0.751	0.624	3.71767e-252	Fresh Tissue	C7orf73
2.45465e-256	0.424079	0.633	0.451	6.41573e-252	Fresh Tissue	PFN2
4.76901e-256	0.403651	0.695	0.531	1.24648e-251	Fresh Tissue	CALD1
7.02944e-256	0.346916	0.654	0.487	1.83728e-251	Fresh Tissue	PSMD4
2.03793e-255	0.25035	0.915	0.902	5.32653e-251	Fresh Tissue	BTF3
3.09708e-255	0.413791	0.647	0.476	8.09484e-251	Fresh Tissue	FDPS
2.93552e-254	0.324949	0.924	0.878	7.67257e-250	Fresh Tissue	HSP90AB1
1.15175e-253	0.392233	0.654	0.491	3.01033e-249	Fresh Tissue	CCT5
2.67521e-253	0.370232	0.718	0.585	6.9922e-249	Fresh Tissue	NUTF2
9.17401e-253	0.297784	0.853	0.786	2.39781e-248	Fresh Tissue	SEC61B
1.26074e-252	0.356204	0.759	0.641	3.2952e-248	Fresh Tissue	C1QBP
3.21949e-252	0.45509	0.501	0.294	8.41479e-248	Fresh Tissue	SOSTDC1
7.22795e-252	0.477498	0.829	0.679	1.88917e-247	Fresh Tissue	CSRP1
1.001e-251	0.310863	0.368	0.168	2.61631e-247	Fresh Tissue	HOXB8
1.39053e-250	0.342621	0.477	0.278	3.63442e-246	Fresh Tissue	PGD
2.57421e-249	0.375086	0.488	0.292	6.72822e-245	Fresh Tissue	AKR1B1
1.00023e-246	0.34821	0.78	0.675	2.6143e-242	Fresh Tissue	CCT6A
2.70748e-244	0.290129	0.416	0.22	7.07655e-240	Fresh Tissue	BDH2
1.62348e-243	0.332892	0.786	0.687	4.24329e-239	Fresh Tissue	MRPS21
2.4087e-243	0.25613	0.283	0.104	6.29562e-239	Fresh Tissue	RARRES2
4.47406e-241	0.355013	0.797	0.686	1.16938e-236	Fresh Tissue	CBX3
9.50334e-241	0.308785	0.806	0.719	2.48389e-236	Fresh Tissue	NDUFB9
4.51617e-240	0.337486	0.795	0.662	1.18039e-235	Fresh Tissue	ARPC1A
8.83686e-240	0.329618	0.664	0.498	2.30969e-235	Fresh Tissue	EIF6
1.77678e-239	0.250606	0.283	0.109	4.64397e-235	Fresh Tissue	STXBP6
1.83011e-239	0.339763	0.706	0.556	4.78335e-235	Fresh Tissue	SEC13
6.84176e-237	0.366791	0.746	0.638	1.78823e-232	Fresh Tissue	STRAP
7.52917e-237	0.294277	0.492	0.295	1.9679e-232	Fresh Tissue	FAM92A1
9.47438e-237	0.306335	0.841	0.747	2.47632e-232	Fresh Tissue	TXN
1.07557e-236	0.349205	0.733	0.595	2.81121e-232	Fresh Tissue	PHB
7.53989e-235	0.352001	0.717	0.583	1.9707e-230	Fresh Tissue	ILF3
1.02823e-234	0.343871	0.713	0.574	2.68747e-230	Fresh Tissue	EIF3I
3.07106e-234	0.328875	0.809	0.721	8.02684e-230	Fresh Tissue	COX5A
2.9876e-233	0.393151	0.324	0.144	7.8087e-229	Fresh Tissue	HMGB3
1.54717e-232	0.307419	0.85	0.766	4.04383e-228	Fresh Tissue	SHFM1
6.8359e-232	0.358936	0.384	0.194	1.7867e-227	Fresh Tissue	GATM
1.77227e-231	0.340812	0.603	0.436	4.63218e-227	Fresh Tissue	SMARCE1
2.27913e-231	0.34063	0.802	0.702	5.95697e-227	Fresh Tissue	ATP5B
2.38837e-231	0.349859	0.717	0.566	6.24249e-227	Fresh Tissue	PUF60
2.06092e-230	0.280717	0.395	0.196	5.38664e-226	Fresh Tissue	MMP16
2.53457e-230	0.310329	0.826	0.746	6.62462e-226	Fresh Tissue	UQCR10
3.66151e-228	0.352936	0.603	0.429	9.57009e-224	Fresh Tissue	NDUFS2
4.34194e-227	0.326191	0.734	0.618	1.13485e-222	Fresh Tissue	GTF2A2
1.09814e-226	0.318043	0.807	0.72	2.87021e-222	Fresh Tissue	C9orf16
1.3574e-226	0.368551	0.804	0.701	3.54782e-222	Fresh Tissue	SRP9
2.9183e-226	0.321413	0.8	0.694	7.62757e-222	Fresh Tissue	PFDN2
1.63409e-225	0.267741	0.363	0.179	4.27101e-221	Fresh Tissue	FNBP1L
2.94201e-225	0.34094	0.548	0.354	7.68952e-221	Fresh Tissue	SEMA3C
2.9875e-225	0.284197	0.814	0.74	7.80844e-221	Fresh Tissue	WDR83OS
9.0175e-225	0.354109	0.548	0.378	2.3569e-220	Fresh Tissue	PSMD12
6.11174e-224	0.299489	0.557	0.382	1.59742e-219	Fresh Tissue	TIMM17B
6.73563e-222	0.312971	0.81	0.702	1.76049e-217	Fresh Tissue	CLTA
4.07774e-220	0.450812	0.611	0.441	1.0658e-215	Fresh Tissue	PCOLCE
1.0742e-219	0.300695	0.51	0.33	2.80764e-215	Fresh Tissue	PPIH
4.528e-218	0.305336	0.901	0.866	1.18348e-213	Fresh Tissue	HNRNPA2B1
4.88089e-218	0.345239	0.622	0.454	1.27572e-213	Fresh Tissue	PAK1IP1
1.76974e-215	0.313113	0.806	0.709	4.62556e-211	Fresh Tissue	ANAPC11
1.68933e-213	0.293012	0.815	0.732	4.41541e-209	Fresh Tissue	CUTA
4.78387e-213	0.284781	0.462	0.279	1.25036e-208	Fresh Tissue	ATAT1
4.86422e-213	0.382072	0.546	0.352	1.27136e-208	Fresh Tissue	POSTN
6.02066e-213	0.347594	0.667	0.534	1.57362e-208	Fresh Tissue	SSB
4.04039e-212	0.26342	0.868	0.802	1.05604e-207	Fresh Tissue	UQCRH
5.39872e-212	0.362609	0.7	0.585	1.41106e-207	Fresh Tissue	RCN2
9.60986e-212	0.349767	0.48	0.3	2.51173e-207	Fresh Tissue	EMP2
1.72264e-211	0.29084	0.474	0.294	4.50247e-207	Fresh Tissue	FKBP7
4.09627e-211	0.318903	0.814	0.712	1.07064e-206	Fresh Tissue	HSBP1
1.01212e-208	0.35137	0.611	0.433	2.64539e-204	Fresh Tissue	WWTR1
2.49709e-207	0.305787	0.562	0.384	6.52664e-203	Fresh Tissue	PSMC3
1.17174e-206	0.297923	0.688	0.56	3.06258e-202	Fresh Tissue	EMC4
3.6846e-205	0.376306	0.701	0.562	9.63043e-201	Fresh Tissue	TUBB4B
1.62809e-204	0.312955	0.733	0.61	4.25535e-200	Fresh Tissue	PSMB3
1.71307e-204	0.340656	0.681	0.536	4.47744e-200	Fresh Tissue	RPL7L1
3.99366e-204	0.371349	0.689	0.534	1.04382e-199	Fresh Tissue	RHOBTB3
8.87929e-204	0.337431	0.394	0.217	2.32078e-199	Fresh Tissue	KLF5
5.03945e-202	0.31741	0.623	0.463	1.31716e-197	Fresh Tissue	COPS6
9.3234e-202	0.37749	0.62	0.466	2.43686e-197	Fresh Tissue	ANP32A
6.69092e-201	0.263528	0.262	0.104	1.74881e-196	Fresh Tissue	KALRN
9.95714e-200	0.339637	0.727	0.62	2.6025e-195	Fresh Tissue	SNRPB
7.9548e-198	0.295058	0.71	0.579	2.07915e-193	Fresh Tissue	PSMB1
7.92824e-196	0.286285	0.847	0.792	2.07221e-191	Fresh Tissue	MYL12B
4.12244e-195	0.348124	0.793	0.726	1.07748e-190	Fresh Tissue	HNRNPA0
6.64501e-195	0.324013	0.672	0.539	1.73681e-190	Fresh Tissue	RNF130
8.96017e-195	0.312807	0.69	0.55	2.34192e-190	Fresh Tissue	PPP2R1A
2.82636e-194	0.375518	0.77	0.65	7.38725e-190	Fresh Tissue	NUCKS1
6.69878e-194	0.269912	0.382	0.207	1.75086e-189	Fresh Tissue	TTYH1
6.4745e-193	0.341007	0.703	0.561	1.69224e-188	Fresh Tissue	CDK4
1.06425e-192	0.32548	0.644	0.493	2.78163e-188	Fresh Tissue	RNF5
1.21102e-192	0.382642	0.467	0.294	3.16525e-188	Fresh Tissue	PHGDH
6.06193e-192	0.380821	0.657	0.5	1.58441e-187	Fresh Tissue	MAGED2
1.40815e-191	0.25832	0.746	0.637	3.68049e-187	Fresh Tissue	DAD1
2.1616e-191	0.288732	0.707	0.577	5.64978e-187	Fresh Tissue	TUFM
5.14779e-191	0.278893	0.519	0.349	1.34548e-186	Fresh Tissue	NT5C3B
7.18415e-191	0.336263	0.689	0.549	1.87772e-186	Fresh Tissue	UBE2E3
7.59941e-191	0.254496	0.864	0.799	1.98626e-186	Fresh Tissue	TCEB2
4.56729e-190	0.315959	0.681	0.546	1.19375e-185	Fresh Tissue	PRPF4B
3.31227e-189	0.314857	0.757	0.653	8.65729e-185	Fresh Tissue	ERH
1.25599e-187	0.272791	0.867	0.794	3.28279e-183	Fresh Tissue	ARF1
3.75728e-185	0.312143	0.675	0.541	9.8204e-181	Fresh Tissue	TIMM17A
1.84801e-184	0.357831	0.625	0.48	4.83016e-180	Fresh Tissue	SSFA2
2.15489e-184	0.312772	0.795	0.706	5.63222e-180	Fresh Tissue	YWHAQ
4.86939e-184	0.303646	0.442	0.258	1.27271e-179	Fresh Tissue	ERRFI1
1.66379e-183	0.299524	0.81	0.709	4.34866e-179	Fresh Tissue	2007-09-01
3.65193e-183	0.302066	0.733	0.604	9.54505e-179	Fresh Tissue	TIMM13
4.89371e-183	0.311798	0.66	0.511	1.27907e-178	Fresh Tissue	ZNF322
5.09297e-183	0.278338	0.663	0.528	1.33115e-178	Fresh Tissue	MAGOH
9.56459e-183	0.313853	0.554	0.388	2.4999e-178	Fresh Tissue	PDGFA
1.18019e-182	0.282906	0.73	0.621	3.08466e-178	Fresh Tissue	GADD45GIP1
1.40426e-182	0.274589	0.64	0.497	3.6703e-178	Fresh Tissue	CCDC124
8.77155e-181	0.288209	0.785	0.682	2.29262e-176	Fresh Tissue	NOL7
1.97542e-180	0.295666	0.619	0.467	5.16317e-176	Fresh Tissue	RALA
3.52262e-180	0.29574	0.573	0.416	9.20707e-176	Fresh Tissue	ATXN10
6.51848e-180	0.320112	0.743	0.627	1.70373e-175	Fresh Tissue	PHPT1
9.88724e-180	0.278707	0.585	0.43	2.58423e-175	Fresh Tissue	POP7
1.76119e-178	0.255378	0.34	0.18	4.60321e-174	Fresh Tissue	GNAI1
3.1783e-178	0.281146	0.612	0.464	8.30711e-174	Fresh Tissue	MRPL36
6.55646e-178	0.270197	0.378	0.211	1.71366e-173	Fresh Tissue	C1orf198
1.30075e-177	0.317696	0.664	0.518	3.39977e-173	Fresh Tissue	CTNNA1
8.85387e-177	0.649298	0.629	0.452	2.31414e-172	Fresh Tissue	HIST1H4C
1.44401e-176	0.317749	0.649	0.506	3.77421e-172	Fresh Tissue	RAB34
5.6948e-176	0.339736	0.727	0.604	1.48845e-171	Fresh Tissue	GTF2I
7.31401e-176	0.29973	0.6	0.449	1.91166e-171	Fresh Tissue	PSMA4
3.54507e-175	0.271035	0.38	0.219	9.26576e-171	Fresh Tissue	AC011043.1
4.87428e-175	0.252324	0.851	0.775	1.27399e-170	Fresh Tissue	COTL1
3.42055e-174	0.294329	0.49	0.332	8.9403e-170	Fresh Tissue	CBX1
2.67231e-173	0.439864	0.755	0.675	6.9846e-169	Fresh Tissue	HSPA5
2.20606e-172	0.331652	0.71	0.583	5.76597e-168	Fresh Tissue	TRAF4
6.16827e-172	0.350417	0.62	0.465	1.6122e-167	Fresh Tissue	CNP
8.85025e-172	0.260834	0.411	0.253	2.31319e-167	Fresh Tissue	BPHL
1.33011e-171	0.264385	0.674	0.543	3.47651e-167	Fresh Tissue	PRDX4
1.43995e-171	0.286541	0.562	0.402	3.7636e-167	Fresh Tissue	DNAJC15
3.39433e-171	0.267124	0.65	0.507	8.87177e-167	Fresh Tissue	FUNDC2
3.42736e-171	0.278127	0.718	0.596	8.9581e-167	Fresh Tissue	ATP5F1
5.62926e-171	0.295106	0.73	0.607	1.47132e-166	Fresh Tissue	TXNDC17
6.6964e-171	0.31183	0.728	0.604	1.75024e-166	Fresh Tissue	SDHC
2.14986e-170	0.315587	0.636	0.468	5.61909e-166	Fresh Tissue	PDLIM4
1.28657e-169	0.360886	0.905	0.871	3.36271e-165	Fresh Tissue	HMGB1
1.85251e-169	0.281623	0.732	0.624	4.84191e-165	Fresh Tissue	POLR2E
2.26122e-169	0.283268	0.792	0.713	5.91016e-165	Fresh Tissue	SERBP1
2.63671e-169	0.265244	0.538	0.385	6.89157e-165	Fresh Tissue	ERI3
4.13736e-169	0.259859	0.56	0.407	1.08138e-164	Fresh Tissue	HSD17B10
1.47163e-168	0.273474	0.484	0.325	3.84641e-164	Fresh Tissue	VPS72
1.57461e-168	0.317194	0.711	0.552	4.11555e-164	Fresh Tissue	PRAME
1.26065e-167	0.329587	0.834	0.645	3.29496e-163	Fresh Tissue	S100B
6.10844e-167	0.312636	0.572	0.424	1.59656e-162	Fresh Tissue	MAD2L2
1.92051e-166	0.265976	0.796	0.689	5.01963e-162	Fresh Tissue	TMEM14B
2.7859e-166	0.306715	0.732	0.618	7.28151e-162	Fresh Tissue	MTPN
3.7888e-166	0.265438	0.662	0.533	9.9028e-162	Fresh Tissue	LUC7L3
7.34339e-166	0.295653	0.773	0.658	1.91934e-161	Fresh Tissue	ZNHIT1
1.05983e-165	0.263596	0.678	0.513	2.77009e-161	Fresh Tissue	IGFBP4
3.18054e-164	0.283036	0.465	0.305	8.31299e-160	Fresh Tissue	FAM60A
7.20348e-164	0.264176	0.559	0.41	1.88277e-159	Fresh Tissue	PDIA4
8.32282e-164	0.299242	0.678	0.523	2.17534e-159	Fresh Tissue	EIF4EBP1
2.52045e-163	0.308181	0.692	0.573	6.5877e-159	Fresh Tissue	PRKDC
3.79651e-163	0.306033	0.596	0.437	9.92294e-159	Fresh Tissue	MAGED1
4.33849e-163	0.262155	0.735	0.639	1.13395e-158	Fresh Tissue	FAM96B
5.98675e-163	0.267477	0.447	0.283	1.56476e-158	Fresh Tissue	PCBP4
2.44415e-162	0.326837	0.768	0.669	6.38827e-158	Fresh Tissue	ANP32B
8.79824e-160	0.261673	0.52	0.372	2.2996e-155	Fresh Tissue	MRPS35
1.25598e-159	0.285632	0.609	0.47	3.28276e-155	Fresh Tissue	PSMD2
2.41046e-158	0.299678	0.509	0.355	6.30022e-154	Fresh Tissue	MAGEF1
3.76111e-158	0.295208	0.665	0.539	9.83041e-154	Fresh Tissue	LSM3
1.07293e-157	0.282595	0.566	0.414	2.80433e-153	Fresh Tissue	PAPSS1
1.09898e-157	0.284979	0.761	0.651	2.8724e-153	Fresh Tissue	ARPC5
2.36943e-156	0.271955	0.63	0.491	6.19297e-152	Fresh Tissue	PSMA5
2.90381e-156	0.250829	0.509	0.358	7.5897e-152	Fresh Tissue	SNRNP40
3.67966e-156	0.281453	0.65	0.519	9.61753e-152	Fresh Tissue	PSMB7
2.99868e-155	0.260344	0.523	0.37	7.83765e-151	Fresh Tissue	CCDC167
6.02631e-155	0.282601	0.619	0.486	1.5751e-150	Fresh Tissue	SMARCB1
6.10394e-155	0.280137	0.485	0.336	1.59539e-150	Fresh Tissue	DCTPP1
2.27974e-154	0.253015	0.804	0.736	5.95855e-150	Fresh Tissue	BSG
2.41047e-154	0.277461	0.699	0.589	6.30025e-150	Fresh Tissue	DGUOK
7.90677e-154	0.262046	0.462	0.309	2.06659e-149	Fresh Tissue	TPT1-AS1
2.55593e-153	0.295724	0.469	0.315	6.68044e-149	Fresh Tissue	DTYMK
1.27132e-152	0.258118	0.628	0.49	3.32285e-148	Fresh Tissue	NDUFS3
3.73318e-152	0.263191	0.535	0.372	9.75741e-148	Fresh Tissue	FXYD1
3.14218e-150	0.412702	0.782	0.682	8.21272e-146	Fresh Tissue	DEK
8.78738e-150	0.270418	0.675	0.547	2.29676e-145	Fresh Tissue	TBCB
4.20828e-149	0.272286	0.508	0.361	1.09992e-144	Fresh Tissue	KDM5B
1.11624e-146	0.261468	0.661	0.533	2.91751e-142	Fresh Tissue	SNRPB2
2.06475e-146	0.321428	0.716	0.545	5.39662e-142	Fresh Tissue	S100A16
3.1884e-146	0.259021	0.329	0.18	8.33353e-142	Fresh Tissue	EZH2
6.5185e-146	0.276956	0.692	0.561	1.70374e-141	Fresh Tissue	MRPS18B
3.03012e-145	0.266016	0.554	0.415	7.91981e-141	Fresh Tissue	MRPL15
4.69314e-145	0.351787	0.459	0.31	1.22665e-140	Fresh Tissue	MCM7
1.76719e-144	0.282387	0.567	0.413	4.6189e-140	Fresh Tissue	SDC2
4.28171e-144	0.27389	0.547	0.399	1.11911e-139	Fresh Tissue	PSMC2
7.55801e-144	0.258939	0.341	0.195	1.97544e-139	Fresh Tissue	MYLK
1.18853e-143	0.259094	0.904	0.884	3.10647e-139	Fresh Tissue	MYL6
9.26801e-143	0.287016	0.71	0.579	2.42238e-138	Fresh Tissue	ADI1
2.43182e-142	0.310459	0.776	0.689	6.35605e-138	Fresh Tissue	PRDX1
8.06949e-142	0.305173	0.618	0.48	2.10912e-137	Fresh Tissue	STRA13
1.12056e-141	0.291309	0.514	0.358	2.92881e-137	Fresh Tissue	TPST1
1.13601e-141	0.265747	0.765	0.669	2.96919e-137	Fresh Tissue	NDUFB10
3.80316e-141	0.334494	0.722	0.617	9.94033e-137	Fresh Tissue	RANBP1
1.10007e-140	0.272281	0.819	0.744	2.87525e-136	Fresh Tissue	TPM4
3.35128e-139	0.298807	0.907	0.845	8.75924e-135	Fresh Tissue	H2AFZ
6.72617e-139	0.266324	0.704	0.587	1.75802e-134	Fresh Tissue	ATP5C1
1.12201e-138	0.264439	0.547	0.404	2.9326e-134	Fresh Tissue	MEF2C
3.48497e-136	0.25278	0.562	0.422	9.10866e-132	Fresh Tissue	EIF4E
1.19301e-135	0.275288	0.618	0.485	3.11816e-131	Fresh Tissue	POLD2
1.12068e-134	0.268439	0.636	0.501	2.92912e-130	Fresh Tissue	TRIM27
2.63168e-134	0.268186	0.579	0.447	6.87843e-130	Fresh Tissue	RBBP4
2.16628e-133	0.26578	0.638	0.511	5.66201e-129	Fresh Tissue	ABT1
2.49411e-132	0.259867	0.501	0.356	6.51885e-128	Fresh Tissue	MYH10
1.21782e-131	0.270008	0.729	0.636	3.18301e-127	Fresh Tissue	SUMO1
8.06537e-131	0.251442	0.676	0.546	2.10804e-126	Fresh Tissue	FAM127A
3.28165e-129	0.261003	0.755	0.614	8.57725e-125	Fresh Tissue	SPARC
3.77415e-129	0.263974	0.689	0.569	9.86448e-125	Fresh Tissue	XRCC6
3.16298e-128	0.308977	0.6	0.467	8.26709e-124	Fresh Tissue	ODC1
4.40599e-128	0.26302	0.552	0.417	1.15159e-123	Fresh Tissue	LYPLA2
9.8278e-128	0.263154	0.683	0.541	2.56869e-123	Fresh Tissue	GAS7
1.00109e-126	0.284979	0.577	0.444	2.61655e-122	Fresh Tissue	SQLE
1.11816e-125	0.257466	0.75	0.641	2.92254e-121	Fresh Tissue	AP2S1
1.06591e-124	0.252261	0.529	0.396	2.78597e-120	Fresh Tissue	SMARCA4
4.58353e-119	0.261942	0.568	0.434	1.198e-114	Fresh Tissue	TMEM106C
1.92917e-118	0.262001	0.705	0.629	5.04226e-114	Fresh Tissue	PDIA6
1.27909e-117	0.273934	0.59	0.448	3.34317e-113	Fresh Tissue	MYC
1.43095e-117	0.252107	0.55	0.43	3.74006e-113	Fresh Tissue	SMARCC1
7.15692e-115	0.263521	0.652	0.545	1.87061e-110	Fresh Tissue	HNRNPR
1.12364e-114	0.271456	0.67	0.567	2.93686e-110	Fresh Tissue	LSM5
5.21444e-114	0.251759	0.748	0.658	1.3629e-109	Fresh Tissue	RBX1
3.64998e-112	0.26334	0.547	0.424	9.53995e-108	Fresh Tissue	TCF12
4.21309e-112	0.366433	0.799	0.768	1.10117e-107	Fresh Tissue	ANXA1
7.84759e-112	0.452536	0.356	0.224	2.05112e-107	Fresh Tissue	TYMS
9.69727e-112	0.253026	0.697	0.583	2.53457e-107	Fresh Tissue	MEA1
5.05802e-111	0.257275	0.759	0.662	1.32202e-106	Fresh Tissue	LSM4
2.9078e-110	0.268796	0.529	0.403	7.60012e-106	Fresh Tissue	CBX5
5.25395e-110	0.251385	0.542	0.41	1.37322e-105	Fresh Tissue	PLEKHA5
7.48251e-106	0.316164	0.779	0.717	1.9557e-101	Fresh Tissue	NR4A1
4.52436e-105	0.302922	0.502	0.371	1.18253e-100	Fresh Tissue	RCAN1
6.67778e-105	0.458094	0.242	0.128	1.74537e-100	Fresh Tissue	UBE2C
1.76326e-104	0.253112	0.662	0.559	4.60864e-100	Fresh Tissue	NONO
2.45728e-101	0.262593	0.384	0.257	6.4226e-97	Fresh Tissue	TMPO
1.55465e-100	0.38779	0.341	0.216	4.06339e-96	Fresh Tissue	CENPF
3.20583e-98	0.278442	0.243	0.135	8.37907e-94	Fresh Tissue	MAD2L1
1.24395e-97	0.284811	0.682	0.577	3.25131e-93	Fresh Tissue	CTNNB1
9.77746e-93	0.329033	0.222	0.121	2.55554e-88	Fresh Tissue	UBE2T
2.09227e-75	0.264827	0.272	0.173	5.46856e-71	Fresh Tissue	CENPU
2.41286e-72	0.26267	0.758	0.678	6.3065e-68	Fresh Tissue	TIMP1
5.32884e-70	0.309291	0.451	0.339	1.3928e-65	Fresh Tissue	HMGB2
3.44231e-37	0.260991	0.806	0.757	8.99717e-33	Fresh Tissue	HMGN2
0	0.698261	0.959	0.88	0	Cryopreserved Cell Suspension	MT-ATP8
0	0.613987	0.954	0.89	0	Cryopreserved Cell Suspension	MT-ND5
0	0.53818	0.979	0.944	0	Cryopreserved Cell Suspension	MT-ND4L
0	0.512933	0.976	0.939	0	Cryopreserved Cell Suspension	MT-CO3
0	0.475641	0.978	0.943	0	Cryopreserved Cell Suspension	MT-CYB
0	0.462383	0.958	0.902	0	Cryopreserved Cell Suspension	MT-ND3
0	0.44025	0.964	0.912	0	Cryopreserved Cell Suspension	MT-ND1
0	0.386594	0.981	0.961	0	Cryopreserved Cell Suspension	MT-CO1
9.75974e-306	0.339859	0.985	0.969	2.5509e-301	Cryopreserved Cell Suspension	MT-CO2
1.19179e-292	0.315547	0.967	0.928	3.11499e-288	Cryopreserved Cell Suspension	MT-ATP6
1.78185e-278	0.469623	0.707	0.483	4.65722e-274	Cryopreserved Cell Suspension	CD44
1.04071e-262	0.320835	0.955	0.922	2.7201e-258	Cryopreserved Cell Suspension	RPL21
6.44621e-261	0.364632	0.937	0.887	1.68485e-256	Cryopreserved Cell Suspension	MT-ND2
3.24501e-228	0.435182	0.806	0.712	8.48148e-224	Cryopreserved Cell Suspension	NEAT1
7.28216e-215	0.273586	0.984	0.971	1.90334e-210	Cryopreserved Cell Suspension	TPT1
5.97361e-197	0.27815	0.904	0.877	1.56132e-192	Cryopreserved Cell Suspension	RPL13A
1.0785e-171	0.37029	0.96	0.893	2.81888e-167	Cryopreserved Cell Suspension	B2M
1.66555e-170	0.290879	0.53	0.374	4.35324e-166	Cryopreserved Cell Suspension	BRI3
6.15407e-158	0.334464	0.907	0.842	1.60849e-153	Cryopreserved Cell Suspension	HLA-A
4.36175e-153	0.422472	0.523	0.353	1.14003e-148	Cryopreserved Cell Suspension	GPNMB
4.69016e-150	0.267951	0.845	0.79	1.22587e-145	Cryopreserved Cell Suspension	AC090498.1
1.16516e-148	0.445519	0.824	0.749	3.04538e-144	Cryopreserved Cell Suspension	SARAF
8.11802e-147	0.287708	0.882	0.739	2.12181e-142	Cryopreserved Cell Suspension	HLA-C
1.30495e-146	0.40886	0.709	0.591	3.41074e-142	Cryopreserved Cell Suspension	MT-ND6
5.33158e-135	0.319516	0.96	0.931	1.39351e-130	Cryopreserved Cell Suspension	RPS6
1.60065e-133	0.283015	0.785	0.592	4.18361e-129	Cryopreserved Cell Suspension	HLA-B
2.75797e-133	0.253884	0.958	0.919	7.20852e-129	Cryopreserved Cell Suspension	MT-ND4
2.1593e-123	0.376625	0.481	0.321	5.64377e-119	Cryopreserved Cell Suspension	IGFBP7
1.32681e-111	0.285708	0.684	0.559	3.46788e-107	Cryopreserved Cell Suspension	EMP3
2.23016e-106	0.306211	0.796	0.719	5.82896e-102	Cryopreserved Cell Suspension	RPS29
1.18545e-99	0.361897	0.635	0.578	3.09841e-95	Cryopreserved Cell Suspension	TIMP2
1.7555e-97	0.264988	0.526	0.392	4.58835e-93	Cryopreserved Cell Suspension	LYST
1.241e-96	0.273177	0.546	0.395	3.24361e-92	Cryopreserved Cell Suspension	NUPR1
1.78645e-92	0.290664	0.565	0.416	4.66924e-88	Cryopreserved Cell Suspension	FXYD5
4.18533e-91	0.301614	0.836	0.792	1.09392e-86	Cryopreserved Cell Suspension	S100A4
8.80783e-90	0.260331	0.334	0.207	2.3021e-85	Cryopreserved Cell Suspension	SPON2
5.61881e-89	0.287211	0.565	0.423	1.46859e-84	Cryopreserved Cell Suspension	CAV1
1.169e-85	0.369215	0.56	0.477	3.05542e-81	Cryopreserved Cell Suspension	F2R
8.35356e-85	0.283415	0.486	0.353	2.18337e-80	Cryopreserved Cell Suspension	PLP2
8.66386e-85	0.301847	0.426	0.3	2.26447e-80	Cryopreserved Cell Suspension	CD9
1.11499e-83	0.369997	0.667	0.621	2.91426e-79	Cryopreserved Cell Suspension	S100A1
1.02432e-81	0.384581	0.7	0.689	2.67727e-77	Cryopreserved Cell Suspension	CD59
1.84466e-79	0.374352	0.357	0.238	4.82139e-75	Cryopreserved Cell Suspension	HPGD
6.13976e-79	0.339806	0.309	0.193	1.60475e-74	Cryopreserved Cell Suspension	GPX3
1.26616e-76	0.282011	0.608	0.549	3.30938e-72	Cryopreserved Cell Suspension	BACE2
1.19769e-75	0.307313	0.481	0.358	3.13041e-71	Cryopreserved Cell Suspension	A2M
2.78218e-67	0.396274	0.734	0.76	7.27179e-63	Cryopreserved Cell Suspension	SERPINE2
4.11387e-67	0.300478	0.54	0.479	1.07524e-62	Cryopreserved Cell Suspension	PHLDA3
1.57891e-66	0.267556	0.718	0.694	4.1268e-62	Cryopreserved Cell Suspension	ATP1A1
8.69557e-65	0.259566	0.473	0.375	2.27276e-60	Cryopreserved Cell Suspension	FKBP11
3.31397e-63	0.364436	0.351	0.244	8.66171e-59	Cryopreserved Cell Suspension	MGP
7.406e-61	0.288558	0.368	0.263	1.93571e-56	Cryopreserved Cell Suspension	PTGDS
7.89997e-55	0.318597	0.488	0.403	2.06482e-50	Cryopreserved Cell Suspension	SERPINF1
1.78766e-53	0.37946	0.318	0.219	4.6724e-49	Cryopreserved Cell Suspension	SRGN
9.19243e-47	0.253539	0.412	0.317	2.40263e-42	Cryopreserved Cell Suspension	NR3C1
3.82494e-45	0.434261	0.218	0.144	9.99723e-41	Cryopreserved Cell Suspension	CD52
5.9931e-45	0.31285	0.535	0.457	1.56642e-40	Cryopreserved Cell Suspension	GDF15
2.07566e-44	0.254696	0.518	0.454	5.42516e-40	Cryopreserved Cell Suspension	STOM
8.4894e-43	0.307666	0.781	0.805	2.21887e-38	Cryopreserved Cell Suspension	CD63
3.22404e-42	0.340613	0.556	0.539	8.42668e-38	Cryopreserved Cell Suspension	EDNRB
7.08139e-41	0.315115	0.37	0.285	1.85086e-36	Cryopreserved Cell Suspension	ARHGDIB
1.83991e-38	0.329141	0.141	0.083	4.80896e-34	Cryopreserved Cell Suspension	CD3E
5.01603e-38	0.336237	0.446	0.37	1.31104e-33	Cryopreserved Cell Suspension	TSC22D3
4.39293e-36	0.253283	0.513	0.45	1.14818e-31	Cryopreserved Cell Suspension	BAALC
3.76378e-34	0.264021	0.205	0.141	9.8374e-30	Cryopreserved Cell Suspension	ISG20
3.25279e-29	0.382214	0.13	0.082	8.50182e-25	Cryopreserved Cell Suspension	IL7R
3.99401e-29	0.269061	0.117	0.071	1.04391e-24	Cryopreserved Cell Suspension	CD3D
3.78883e-28	0.315186	0.204	0.147	9.90286e-24	Cryopreserved Cell Suspension	PTPRC
1.59277e-27	0.326992	0.131	0.084	4.16302e-23	Cryopreserved Cell Suspension	CD7
2.4018e-25	0.260612	0.449	0.395	6.27757e-21	Cryopreserved Cell Suspension	LEPROTL1
8.21796e-25	0.301134	0.741	0.7	2.14793e-20	Cryopreserved Cell Suspension	ZFP36L2
7.29271e-24	0.293627	0.17	0.12	1.90609e-19	Cryopreserved Cell Suspension	IL32
1.07543e-23	0.313605	0.129	0.085	2.81084e-19	Cryopreserved Cell Suspension	CST7
6.87929e-23	0.269569	0.145	0.1	1.79804e-18	Cryopreserved Cell Suspension	LTB
1.91085e-18	0.418624	0.46	0.422	4.99438e-14	Cryopreserved Cell Suspension	CREM
2.36066e-17	0.266006	0.112	0.076	6.17006e-13	Cryopreserved Cell Suspension	CCL5
1.77804e-16	0.256566	0.379	0.337	4.64726e-12	Cryopreserved Cell Suspension	STK4
0	1.78222	0.865	0.597	0	Cryopreserved Overnight	HSPA1B
0	1.77943	0.919	0.709	0	Cryopreserved Overnight	HSPA1A
0	1.59099	0.91	0.713	0	Cryopreserved Overnight	DNAJB1
0	1.22557	0.435	0.111	0	Cryopreserved Overnight	HSPA6
0	1.14674	0.856	0.66	0	Cryopreserved Overnight	JUN
0	1.1155	0.864	0.646	0	Cryopreserved Overnight	HSPH1
0	0.942397	0.955	0.882	0	Cryopreserved Overnight	HSP90AA1
0	0.935564	0.629	0.313	0	Cryopreserved Overnight	BAG3
0	0.926545	0.57	0.253	0	Cryopreserved Overnight	IER5
0	0.922344	0.738	0.368	0	Cryopreserved Overnight	DUSP1
0	0.831895	0.806	0.591	0	Cryopreserved Overnight	KLF6
0	0.75781	0.666	0.468	0	Cryopreserved Overnight	ZFAND2A
0	0.69216	0.658	0.408	0	Cryopreserved Overnight	MRPL18
0	0.687743	0.766	0.549	0	Cryopreserved Overnight	ZFP36
0	0.686434	0.798	0.623	0	Cryopreserved Overnight	FOS
0	0.682802	0.908	0.812	0	Cryopreserved Overnight	HSPE1
0	0.641619	0.876	0.774	0	Cryopreserved Overnight	HSPD1
0	0.638903	0.571	0.323	0	Cryopreserved Overnight	DNAJB4
0	0.600121	0.624	0.297	0	Cryopreserved Overnight	CLK1
0	0.584726	0.56	0.285	0	Cryopreserved Overnight	CHORDC1
0	0.582207	0.858	0.705	0	Cryopreserved Overnight	RPS29
0	0.567898	0.439	0.182	0	Cryopreserved Overnight	DNAJA4
0	0.522681	0.947	0.889	0	Cryopreserved Overnight	MT-ATP8
0	0.492126	0.832	0.727	0	Cryopreserved Overnight	DNAJB6
0	0.469986	0.979	0.953	0	Cryopreserved Overnight	RPS27
0	0.466458	0.951	0.908	0	Cryopreserved Overnight	MT-ND3
0	0.452222	0.459	0.19	0	Cryopreserved Overnight	DEDD2
0	0.328439	0.985	0.971	0	Cryopreserved Overnight	TPT1
0	0.295588	0.971	0.955	0	Cryopreserved Overnight	RPL37
3.66417e-306	0.339859	0.952	0.923	9.57704e-302	Cryopreserved Overnight	RPL37A
4.84307e-299	0.499536	0.896	0.833	1.26583e-294	Cryopreserved Overnight	UBC
2.02688e-276	0.319722	0.956	0.924	5.29765e-272	Cryopreserved Overnight	RPL21
5.84665e-272	0.432317	0.345	0.135	1.52814e-267	Cryopreserved Overnight	KLF2
2.86655e-265	0.835682	0.67	0.521	7.49229e-261	Cryopreserved Overnight	ATF3
2.48e-264	0.744629	0.446	0.211	6.48199e-260	Cryopreserved Overnight	TNFAIP3
2.24314e-256	0.515264	0.814	0.73	5.86291e-252	Cryopreserved Overnight	PPP1R15A
2.874e-256	0.768876	0.717	0.575	7.51178e-252	Cryopreserved Overnight	FOSB
1.92016e-247	0.375274	0.862	0.789	5.01872e-243	Cryopreserved Overnight	AC090498.1
6.27953e-247	0.309894	0.971	0.948	1.64128e-242	Cryopreserved Overnight	MT-ND4L
4.17987e-240	0.54871	0.765	0.634	1.09249e-235	Cryopreserved Overnight	ZFP36L1
1.4656e-239	0.535397	0.38	0.169	3.83063e-235	Cryopreserved Overnight	SOCS3
6.72205e-234	0.446944	0.888	0.747	1.75694e-229	Cryopreserved Overnight	HLA-C
7.64272e-233	0.557699	0.876	0.759	1.99758e-228	Cryopreserved Overnight	BTG1
1.41483e-229	0.568956	0.823	0.717	3.69795e-225	Cryopreserved Overnight	DNAJA1
8.71357e-229	0.426642	0.811	0.597	2.27747e-224	Cryopreserved Overnight	HLA-B
3.3414e-227	0.289824	0.956	0.923	8.73342e-223	Cryopreserved Overnight	RPS21
3.16831e-223	0.745524	0.853	0.849	8.28101e-219	Cryopreserved Overnight	HSPB1
9.67431e-216	0.454427	0.701	0.559	2.52857e-211	Cryopreserved Overnight	CCNL1
8.03574e-212	0.523016	0.759	0.638	2.1003e-207	Cryopreserved Overnight	JUND
8.08286e-210	0.392581	0.573	0.382	2.11262e-205	Cryopreserved Overnight	AHSA1
6.90674e-206	0.309237	0.969	0.944	1.80521e-201	Cryopreserved Overnight	MT-CO3
7.65142e-205	0.378361	0.723	0.586	1.99985e-200	Cryopreserved Overnight	EIF4A2
1.33684e-200	0.555998	0.838	0.723	3.49409e-196	Cryopreserved Overnight	SAT1
1.48155e-193	0.318472	0.305	0.131	3.87232e-189	Cryopreserved Overnight	MXD1
1.63168e-189	0.265868	0.951	0.924	4.26473e-185	Cryopreserved Overnight	RPS2
6.60765e-187	0.372314	0.951	0.9	1.72704e-182	Cryopreserved Overnight	B2M
5.47284e-185	0.584346	0.816	0.715	1.43044e-180	Cryopreserved Overnight	NEAT1
6.45864e-180	0.257842	0.976	0.964	1.68809e-175	Cryopreserved Overnight	MT-CO1
8.61707e-180	0.450045	0.493	0.275	2.25224e-175	Cryopreserved Overnight	CD74
3.27505e-177	0.277498	0.919	0.874	8.55999e-173	Cryopreserved Overnight	RPL13A
2.5278e-176	0.388982	0.78	0.683	6.60692e-172	Cryopreserved Overnight	CACYBP
5.65467e-171	0.452502	0.587	0.443	1.47796e-166	Cryopreserved Overnight	DDIT3
3.21651e-170	0.311264	0.846	0.792	8.40699e-166	Cryopreserved Overnight	ZFAS1
5.25094e-170	0.263073	0.959	0.933	1.37244e-165	Cryopreserved Overnight	RPS6
1.1365e-163	0.711674	0.6	0.494	2.97046e-159	Cryopreserved Overnight	EGR1
3.29279e-156	0.513818	0.553	0.415	8.60635e-152	Cryopreserved Overnight	MYLIP
1.49416e-155	0.361176	0.617	0.492	3.90529e-151	Cryopreserved Overnight	AZIN1
4.57204e-155	0.722442	0.362	0.193	1.19499e-150	Cryopreserved Overnight	DUSP2
4.95173e-154	0.490307	0.57	0.404	1.29423e-149	Cryopreserved Overnight	ANKRD37
6.07468e-154	0.50111	0.463	0.289	1.58774e-149	Cryopreserved Overnight	IRF1
6.47073e-153	0.402258	0.4	0.229	1.69125e-148	Cryopreserved Overnight	PMAIP1
1.81387e-150	0.475765	0.814	0.714	4.7409e-146	Cryopreserved Overnight	JUNB
3.36917e-150	0.352959	0.909	0.846	8.806e-146	Cryopreserved Overnight	HLA-A
9.95465e-150	0.394936	0.542	0.367	2.60185e-145	Cryopreserved Overnight	BHLHE40
2.80974e-148	0.406506	0.547	0.369	7.34381e-144	Cryopreserved Overnight	SLC7A5
1.56132e-145	0.641465	0.527	0.398	4.08081e-141	Cryopreserved Overnight	KLF4
2.24195e-145	0.268245	0.372	0.206	5.8598e-141	Cryopreserved Overnight	ARRDC3
2.85913e-143	0.318713	0.832	0.706	7.4729e-139	Cryopreserved Overnight	HLA-E
2.51227e-140	0.281777	0.825	0.76	6.56631e-136	Cryopreserved Overnight	PCBP1
4.72715e-138	0.526443	0.3	0.143	1.23553e-133	Cryopreserved Overnight	HLA-DRA
7.29144e-137	0.284194	0.414	0.241	1.90576e-132	Cryopreserved Overnight	TXNIP
7.4924e-136	0.323727	0.711	0.606	1.95829e-131	Cryopreserved Overnight	RPL22L1
1.2973e-131	0.444566	0.399	0.237	3.39077e-127	Cryopreserved Overnight	LINC-PINT
2.21567e-131	0.462059	0.565	0.39	5.79111e-127	Cryopreserved Overnight	SLC2A3
4.92217e-129	0.483336	0.552	0.405	1.28651e-124	Cryopreserved Overnight	MYADM
1.08033e-126	0.311964	0.3	0.146	2.82366e-122	Cryopreserved Overnight	HLA-DRB1
1.76111e-126	0.631236	0.368	0.21	4.60302e-122	Cryopreserved Overnight	SRGN
7.70006e-126	0.325559	0.772	0.678	2.01256e-121	Cryopreserved Overnight	EIF5
2.27865e-125	0.469075	0.194	0.078	5.95571e-121	Cryopreserved Overnight	SAMSN1
7.07681e-125	0.306164	0.765	0.682	1.84966e-120	Cryopreserved Overnight	UBE2B
3.88582e-122	0.332083	0.687	0.505	1.01564e-117	Cryopreserved Overnight	CD44
3.85961e-121	0.308206	0.131	0.041	1.00879e-116	Cryopreserved Overnight	DOK2
5.43205e-121	0.965948	0.359	0.215	1.41977e-116	Cryopreserved Overnight	RGCC
3.00856e-119	0.488834	0.671	0.54	7.86347e-115	Cryopreserved Overnight	PNRC1
7.39856e-110	0.29969	0.61	0.497	1.93376e-105	Cryopreserved Overnight	IRF2BP2
4.71039e-106	0.38182	0.265	0.133	1.23116e-101	Cryopreserved Overnight	CXCR4
5.20935e-106	0.442526	0.271	0.144	1.36157e-101	Cryopreserved Overnight	ADGRE5
1.20423e-103	0.283002	0.822	0.753	3.1475e-99	Cryopreserved Overnight	MCL1
2.18297e-103	0.299739	0.136	0.049	5.70562e-99	Cryopreserved Overnight	LCP2
3.48488e-101	0.283764	0.421	0.277	9.10843e-97	Cryopreserved Overnight	CEBPB
3.62785e-101	0.447482	0.903	0.852	9.48212e-97	Cryopreserved Overnight	HSPA8
2.62862e-100	0.434516	0.483	0.352	6.87043e-96	Cryopreserved Overnight	KDM6B
2.80598e-100	0.339403	0.332	0.197	7.334e-96	Cryopreserved Overnight	CTSZ
3.43952e-100	0.250409	0.248	0.129	8.98988e-96	Cryopreserved Overnight	DUSP5
1.07742e-98	0.344501	0.226	0.112	2.81605e-94	Cryopreserved Overnight	FYB
2.03303e-98	0.339881	0.545	0.416	5.31373e-94	Cryopreserved Overnight	RELB
4.03175e-97	0.445633	0.588	0.472	1.05378e-92	Cryopreserved Overnight	RGS2
2.99964e-94	0.336165	0.154	0.064	7.84015e-90	Cryopreserved Overnight	STX11
3.68927e-91	0.370479	0.682	0.593	9.64264e-87	Cryopreserved Overnight	NAMPT
8.38069e-91	0.359516	0.256	0.135	2.19046e-86	Cryopreserved Overnight	PTPRC
3.17789e-90	0.374027	0.449	0.318	8.30605e-86	Cryopreserved Overnight	TSPYL2
1.11896e-89	0.296688	0.233	0.116	2.92462e-85	Cryopreserved Overnight	HLA-DRB5
1.64572e-89	0.290178	0.454	0.311	4.30141e-85	Cryopreserved Overnight	NR3C1
5.24444e-89	0.291615	0.703	0.603	1.37074e-84	Cryopreserved Overnight	WSB1
3.25882e-88	0.256265	0.173	0.079	8.51757e-84	Cryopreserved Overnight	NABP1
3.81627e-88	0.612592	0.266	0.152	9.97457e-84	Cryopreserved Overnight	BIRC3
1.12684e-86	0.285146	0.121	0.045	2.94523e-82	Cryopreserved Overnight	TAGAP
3.87541e-86	0.347856	0.215	0.108	1.01292e-81	Cryopreserved Overnight	LCP1
8.15461e-86	0.468044	0.578	0.465	2.13137e-81	Cryopreserved Overnight	REL
4.96439e-85	0.398078	0.26	0.141	1.29754e-80	Cryopreserved Overnight	HLA-DPA1
1.59774e-84	0.317713	0.308	0.189	4.17602e-80	Cryopreserved Overnight	GPCPD1
9.61935e-84	0.320823	0.233	0.126	2.51421e-79	Cryopreserved Overnight	DCT
1.8022e-83	0.348759	0.196	0.096	4.7104e-79	Cryopreserved Overnight	UCP2
3.73894e-83	0.349806	0.203	0.102	9.77246e-79	Cryopreserved Overnight	TNFRSF1B
3.27448e-82	0.569943	0.191	0.095	8.5585e-78	Cryopreserved Overnight	RGS1
1.36622e-81	0.367716	0.187	0.088	3.57089e-77	Cryopreserved Overnight	HLA-DQA1
5.56008e-81	0.359513	0.233	0.128	1.45324e-76	Cryopreserved Overnight	ID2
2.48099e-80	0.256483	0.142	0.06	6.48456e-76	Cryopreserved Overnight	CRIP1
5.17514e-80	0.319806	0.509	0.384	1.35263e-75	Cryopreserved Overnight	DDIT4
4.08749e-79	0.267533	0.543	0.421	1.06835e-74	Cryopreserved Overnight	MBNL1
6.59947e-79	0.329706	0.219	0.117	1.7249e-74	Cryopreserved Overnight	STK17B
2.13789e-76	0.372557	0.775	0.724	5.58779e-72	Cryopreserved Overnight	IER2
2.60784e-76	0.272472	0.182	0.09	6.8161e-72	Cryopreserved Overnight	MAP3K8
1.17916e-75	0.392428	0.304	0.192	3.08198e-71	Cryopreserved Overnight	TYMP
3.98064e-75	0.259542	0.832	0.751	1.04042e-70	Cryopreserved Overnight	SARAF
1.41221e-74	0.429989	0.4	0.279	3.69109e-70	Cryopreserved Overnight	EZR
5.11395e-74	0.476202	0.153	0.07	1.33663e-69	Cryopreserved Overnight	CD69
1.11202e-73	0.255431	0.416	0.294	2.90649e-69	Cryopreserved Overnight	PLK3
5.29822e-73	0.374898	0.485	0.363	1.3848e-68	Cryopreserved Overnight	TSC22D3
7.14272e-73	0.416422	0.168	0.081	1.86689e-68	Cryopreserved Overnight	GPR183
1.0202e-72	0.564265	0.368	0.252	2.66649e-68	Cryopreserved Overnight	HLA-DPB1
4.0431e-72	0.308475	0.196	0.101	1.05674e-67	Cryopreserved Overnight	CYTIP
4.42792e-72	0.649483	0.423	0.316	1.15733e-67	Cryopreserved Overnight	CD83
1.88854e-71	0.323168	0.48	0.363	4.93608e-67	Cryopreserved Overnight	BTG2
7.42932e-71	0.268254	0.208	0.11	1.9418e-66	Cryopreserved Overnight	HCST
1.80775e-70	0.290162	0.234	0.131	4.7249e-66	Cryopreserved Overnight	RAC2
4.09036e-69	0.305231	0.189	0.097	1.0691e-64	Cryopreserved Overnight	HLA-DQB1
1.06153e-68	0.319703	0.531	0.419	2.77452e-64	Cryopreserved Overnight	ELF1
4.00896e-68	0.311395	0.191	0.1	1.04782e-63	Cryopreserved Overnight	ITGB2
4.92205e-68	0.409523	0.103	0.039	1.28648e-63	Cryopreserved Overnight	CCL3
2.8897e-67	0.298804	0.246	0.141	7.5528e-63	Cryopreserved Overnight	CD52
1.65687e-65	0.387627	0.292	0.186	4.33057e-61	Cryopreserved Overnight	LAPTM5
7.13214e-65	0.442317	0.111	0.046	1.86413e-60	Cryopreserved Overnight	LYZ
4.07052e-63	0.296113	0.112	0.047	1.06391e-58	Cryopreserved Overnight	PLEK
9.2931e-62	0.315424	0.33	0.234	2.42894e-57	Cryopreserved Overnight	BAMBI
2.00838e-61	0.250816	0.651	0.559	5.24931e-57	Cryopreserved Overnight	GPBP1
2.75546e-61	0.329454	0.158	0.079	7.20195e-57	Cryopreserved Overnight	CST7
7.81387e-61	0.33524	0.261	0.164	2.04231e-56	Cryopreserved Overnight	LSP1
1.08396e-60	0.369607	0.123	0.055	2.83316e-56	Cryopreserved Overnight	CCL4
2.49645e-59	0.261149	0.461	0.367	6.52498e-55	Cryopreserved Overnight	UGCG
1.46746e-58	0.492199	0.355	0.26	3.83549e-54	Cryopreserved Overnight	ZNF331
1.80047e-58	0.493909	0.13	0.061	4.70588e-54	Cryopreserved Overnight	TYROBP
2.54367e-58	0.287671	0.118	0.054	6.64839e-54	Cryopreserved Overnight	SPI1
8.12366e-57	0.845506	0.125	0.059	2.12328e-52	Cryopreserved Overnight	G0S2
2.1541e-54	0.255346	0.122	0.058	5.63016e-50	Cryopreserved Overnight	C1orf162
1.30362e-53	0.266505	0.221	0.132	3.40728e-49	Cryopreserved Overnight	CORO1A
1.46807e-53	0.506998	0.168	0.092	3.8371e-49	Cryopreserved Overnight	TUBA4A
2.98143e-53	0.311889	0.464	0.367	7.79257e-49	Cryopreserved Overnight	ICAM1
3.74442e-52	0.26572	0.126	0.061	9.78679e-48	Cryopreserved Overnight	AREG
4.69486e-51	0.302512	0.128	0.062	1.2271e-46	Cryopreserved Overnight	FCER1G
5.22287e-51	0.586292	0.138	0.07	1.3651e-46	Cryopreserved Overnight	CCL5
2.69298e-50	0.417233	0.12	0.058	7.03864e-46	Cryopreserved Overnight	C15orf48
7.46042e-50	0.3893	0.195	0.115	1.94993e-45	Cryopreserved Overnight	IL32
8.08121e-50	0.268774	0.116	0.055	2.11219e-45	Cryopreserved Overnight	AIF1
1.19485e-49	0.329773	0.662	0.592	3.12299e-45	Cryopreserved Overnight	PIM3
1.7376e-49	0.532156	0.344	0.251	4.54157e-45	Cryopreserved Overnight	SOD2
3.14729e-49	0.26349	0.306	0.219	8.22607e-45	Cryopreserved Overnight	NFKB1
5.15662e-49	0.273838	0.235	0.151	1.34779e-44	Cryopreserved Overnight	TGFB1
5.44348e-49	0.324108	0.372	0.281	1.42276e-44	Cryopreserved Overnight	PDE4B
1.06424e-48	0.285884	0.753	0.699	2.7816e-44	Cryopreserved Overnight	ZFP36L2
1.2716e-48	0.303994	0.149	0.08	3.32357e-44	Cryopreserved Overnight	RHOH
1.81984e-47	0.456348	0.102	0.047	4.7565e-43	Cryopreserved Overnight	NKG7
2.85726e-47	0.378055	0.177	0.106	7.46802e-43	Cryopreserved Overnight	GK
5.57688e-47	0.331755	0.42	0.316	1.45763e-42	Cryopreserved Overnight	CLEC2B
5.90816e-46	0.253381	0.279	0.193	1.54422e-41	Cryopreserved Overnight	WIPF1
1.15464e-45	0.552679	0.603	0.526	3.01788e-41	Cryopreserved Overnight	YPEL5
2.97066e-45	0.32438	0.287	0.198	7.76443e-41	Cryopreserved Overnight	BCL2A1
6.80851e-44	0.26301	0.541	0.463	1.77954e-39	Cryopreserved Overnight	GADD45B
1.1091e-43	0.316088	0.686	0.64	2.89886e-39	Cryopreserved Overnight	RHOB
4.1874e-43	0.250772	0.269	0.182	1.09446e-38	Cryopreserved Overnight	CD68
7.81714e-42	0.384402	0.424	0.336	2.04317e-37	Cryopreserved Overnight	CHMP1B
2.91585e-41	0.316829	0.278	0.2	7.62115e-37	Cryopreserved Overnight	GLA
3.79902e-40	0.355348	0.609	0.577	9.92949e-36	Cryopreserved Overnight	NEU1
5.21823e-40	0.250441	0.165	0.101	1.36389e-35	Cryopreserved Overnight	PIM2
1.59586e-39	0.263148	0.328	0.246	4.17111e-35	Cryopreserved Overnight	ZC3HAV1
1.05826e-38	0.285883	0.145	0.083	2.76596e-34	Cryopreserved Overnight	CD7
2.75578e-38	0.26852	0.628	0.56	7.20278e-34	Cryopreserved Overnight	STAT3
1.81576e-37	0.262969	0.111	0.058	4.74584e-33	Cryopreserved Overnight	CD2
2.84047e-37	0.275691	0.333	0.247	7.42413e-33	Cryopreserved Overnight	PMEL
6.18022e-36	0.288511	0.693	0.636	1.61532e-31	Cryopreserved Overnight	LITAF
4.20673e-33	0.309947	0.176	0.115	1.09951e-28	Cryopreserved Overnight	SOCS1
5.59632e-33	0.377796	0.694	0.647	1.46271e-28	Cryopreserved Overnight	NR4A2
1.48957e-32	0.392736	0.59	0.516	3.89328e-28	Cryopreserved Overnight	DUSP4
1.23817e-31	0.461907	0.528	0.472	3.23621e-27	Cryopreserved Overnight	NFKBIA
5.41131e-30	0.317239	0.54	0.523	1.41435e-25	Cryopreserved Overnight	TSC22D1
6.58047e-30	0.363547	0.52	0.462	1.71994e-25	Cryopreserved Overnight	APOC1
4.30302e-27	0.256783	0.428	0.361	1.12468e-22	Cryopreserved Overnight	RNF19A
1.57487e-26	0.255874	0.434	0.39	4.11624e-22	Cryopreserved Overnight	LDLR
1.91904e-26	0.325321	0.26	0.197	5.0158e-22	Cryopreserved Overnight	PLAUR
5.31983e-25	0.2632	0.449	0.39	1.39044e-20	Cryopreserved Overnight	NFKBIZ
2.45411e-24	0.265279	0.523	0.466	6.41432e-20	Cryopreserved Overnight	PPP1R2
4.69796e-21	0.250446	0.781	0.743	1.22791e-16	Cryopreserved Overnight	SRSF7
1.1387e-18	0.346356	0.438	0.393	2.97621e-14	Cryopreserved Overnight	NR4A3
2.08772e-18	0.271581	0.33	0.286	5.45667e-14	Cryopreserved Overnight	FOSL2
3.54923e-17	0.29884	0.204	0.161	9.27662e-13	Cryopreserved Overnight	ISG15
2.50092e-12	0.29533	0.45	0.427	6.53666e-08	Cryopreserved Overnight	CREM
2.63358e-12	0.299418	0.588	0.634	6.88338e-08	Cryopreserved Overnight	CRYAB
1.64368e-07	0.268302	0.588	0.61	0.00429609	Cryopreserved Overnight	APOE
6.47777e-07	0.289166	0.552	0.563	0.016931	Cryopreserved Overnight	FN1
