# Supplementary material for: Cryopreservation of human cancers conserves tumour heterogeneity for single-cell multi-omics analysis
Source: Genome Med. 2021 May 10;13:81. doi: 10.1186/s13073-021-00885-z (PMC8111910; doi:10.1186/s13073-021-00885-z)
Supplement: Supplementary file 6 — Additional file 6. Gene pathways for all cells across cryopreservation conditions. Shared Gene Ontology (GO) pathways for each cryopreservation condition across the five tumours analysed. Only pathways detected in the same condition in more than two tumours were analysed. All DEGs from the comparison of all cells across cryopreservation conditions (Additional file 5) were passed on to the ClusterProfiler package for functional enrichment with the CC sub-ontology under the human org.Hs.eg.db database. [file 13073_2021_885_MOESM6_ESM.xlsx]

## Sheet: Gene Ontologies BULK
Condition	Description	Number of tumors detected in	Tumors detected in
Cryopreserved Tissue	structural constituent of ribosome	2	BC-P1 BC-P2
Cryopreserved Tissue	cytokine activity	2	BC-P1 BC-P3
Cryopreserved Tissue	kinase regulator activity	2	BC-P1 PC-P1
Cryopreserved Tissue	protein kinase regulator activity	2	BC-P1 PC-P1
Cryopreserved Cell Suspension	chemokine activity	2	BC-P2 BC-P3
Cryopreserved Cell Suspension	chemokine receptor binding	2	BC-P2 BC-P3
Cryopreserved Cell Suspension	CXCR chemokine receptor binding	3	BC-P2 BC-P3 PC-P1
Cryopreserved Cell Suspension	cytokine activity	3	BC-P2 BC-P3 PC-P1
Cryopreserved Tissue	unfolded protein binding	3	BC-P2 BC-P3 PC-P1
Cryopreserved Tissue	ATPase regulator activity	2	BC-P2 PC-P1
Cryopreserved Tissue	core promoter sequence-specific DNA binding	2	BC-P2 PC-P1
Cryopreserved Tissue	heat shock protein binding	2	BC-P2 PC-P1
Cryopreserved Tissue	mRNA 3'-UTR AU-rich region binding	2	BC-P2 PC-P1
Cryopreserved Tissue	RNA polymerase II transcription corepressor activity	2	BC-P2 PC-P1
Cryopreserved Tissue	transcription corepressor activity	2	BC-P2 PC-P1
Cryopreserved Tissue	transcription factor activity, RNA polymerase II core promoter proximal region sequence-specific binding	2	BC-P2 PC-P1
Cryopreserved Tissue	transcriptional activator activity, RNA polymerase II core promoter proximal region sequence-specific binding	2	BC-P2 PC-P1
Cryopreserved Tissue	transcriptional activator activity, RNA polymerase II transcription regulatory region sequence-specific binding	2	BC-P2 PC-P1
Cryopreserved Tissue	transcriptional repressor activity, RNA polymerase II transcription factor binding	2	BC-P2 PC-P1
Cryopreserved Tissue	ubiquitin protein ligase binding	2	BC-P2 PC-P1
Cryopreserved Tissue	ubiquitin-like protein ligase binding	2	BC-P2 PC-P1
Cryopreserved Cell Suspension	structural constituent of ribosome	2	BC-P2 M-P1
Cryopreserved Tissue	CCR chemokine receptor binding	2	BC-P3 PC-P1
Cryopreserved Tissue	chemokine receptor binding	2	BC-P3 PC-P1
Cryopreserved Tissue	disordered domain specific binding	2	BC-P3 PC-P1
Cryopreserved Tissue	G-protein coupled receptor binding	2	BC-P3 PC-P1

## Sheet: Gene Ontologies Lists BULK
Condition	Gene Ontology ID	Description	Genes	Tumor ID
Cryopreserved Cell Suspension	GO:0008009	chemokine activity	CXCL3/CXCL2	BC-P2
Cryopreserved Cell Suspension	GO:0042379	chemokine receptor binding	CXCL3/CXCL2	BC-P2
Cryopreserved Cell Suspension	GO:0045236	CXCR chemokine receptor binding	CXCL3/CXCL2	BC-P2
Cryopreserved Cell Suspension	GO:0005125	cytokine activity	CXCL3/CXCL2/IL32	BC-P2
Cryopreserved Cell Suspension	GO:0003735	structural constituent of ribosome	RPL13A/RPS20/RPL23	BC-P2
Cryopreserved Cell Suspension	GO:0008009	chemokine activity	CXCL2/CXCL3	BC-P3
Cryopreserved Cell Suspension	GO:0042379	chemokine receptor binding	CXCL2/CXCL3	BC-P3
Cryopreserved Cell Suspension	GO:0045236	CXCR chemokine receptor binding	CXCL2/CXCL3	BC-P3
Cryopreserved Cell Suspension	GO:0005125	cytokine activity	CXCL2/CXCL3/IL1B	BC-P3
Cryopreserved Cell Suspension	GO:0003735	structural constituent of ribosome	RPL21/RPL13A/RPS6/RPS29	M-P1
Cryopreserved Cell Suspension	GO:0045236	CXCR chemokine receptor binding	CXCL2/CXCL1	PC-P1
Cryopreserved Cell Suspension	GO:0005125	cytokine activity	GDF15/SCGB3A1/CXCL2/CXCL1	PC-P1
Cryopreserved Overnight	GO:0042605	peptide antigen binding	HLA-C/HLA-B/HLA-A/SLC7A5/HLA-E/HLA-DRA/HLA-DRB1/HLA-DRB5/HLA-DPA1/HLA-DQA1/HLA-DPB1/HLA-DQB1	M-P1
Cryopreserved Overnight	GO:0031072	heat shock protein binding	HSPA1B/HSPA1A/DNAJB1/HSPA6/ZFP36/CHORDC1/DNAJA4/DNAJB6/DNAJA1/HSPA8/NR3C1/ITGB2/NFKBIA	M-P1
Cryopreserved Overnight	GO:0001228	transcriptional activator activity, RNA polymerase II transcription regulatory region sequence-specific binding	JUN/KLF6/FOS/ATF3/FOSB/JUND/DDIT3/EGR1/IRF1/JUNB/KLF4/CEBPB/NR3C1/REL/IER2/ELF1/SPI1/NFKB1/STAT3/LITAF/NR4A2/NR4A3/FOSL2	M-P1
Cryopreserved Overnight	GO:0051082	unfolded protein binding	HSPA1B/HSPA1A/DNAJB1/HSPA6/HSP90AA1/HSPE1/HSPD1/DNAJB4/DNAJA4/DNAJB6/DNAJA1/HSPA8/CRYAB	M-P1
Cryopreserved Overnight	GO:0042277	peptide binding	HLA-C/HLA-B/CD74/HLA-A/SLC7A5/HLA-E/HLA-DRA/HLA-DRB1/HLA-DRB5/HLA-DPA1/HLA-DQA1/CRIP1/HLA-DPB1/HLA-DQB1/ITGB2/NFKBIA/LDLR/APOE	M-P1
Cryopreserved Overnight	GO:0000982	transcription factor activity, RNA polymerase II core promoter proximal region sequence-specific binding	JUN/KLF6/FOS/ATF3/FOSB/JUND/MXD1/DDIT3/EGR1/IRF1/JUNB/BHLHE40/KLF4/CEBPB/NR3C1/BTG2/ELF1/SPI1/STAT3/LITAF/NR4A2/NR4A3	M-P1
Cryopreserved Overnight	GO:0001077	transcriptional activator activity, RNA polymerase II core promoter proximal region sequence-specific binding	JUN/KLF6/FOS/FOSB/JUND/DDIT3/EGR1/IRF1/JUNB/KLF4/CEBPB/NR3C1/ELF1/SPI1/STAT3/LITAF/NR4A2/NR4A3	M-P1
Cryopreserved Overnight	GO:0033218	amide binding	HLA-C/HLA-B/CD74/HLA-A/SLC7A5/HLA-E/HLA-DRA/HLA-DRB1/HLA-DRB5/HLA-DPA1/HLA-DQA1/CRIP1/HLA-DPB1/HLA-DQB1/ITGB2/NFKBIA/LDLR/APOE	M-P1
Cryopreserved Overnight	GO:0051087	chaperone binding	DNAJB1/BAG3/HSPE1/HSPD1/DNAJB4/DNAJA4/DNAJB6/DNAJA1/AHSA1/FN1	M-P1
Cryopreserved Overnight	GO:0060590	ATPase regulator activity	DNAJB1/HSPH1/BAG3/DNAJB4/DNAJB6/DNAJA1/AHSA1	M-P1
Cryopreserved Overnight	GO:0003823	antigen binding	HLA-C/HLA-B/HLA-A/SLC7A5/HLA-E/HLA-DRA/HLA-DRB1/HLA-DRB5/HLA-DPA1/HLA-DQA1/HLA-DPB1/HLA-DQB1/TGFB1	M-P1
Cryopreserved Overnight	GO:0000987	core promoter proximal region sequence-specific DNA binding	JUN/KLF6/FOS/ATF3/FOSB/JUND/MXD1/DDIT3/IRF1/JUNB/KLF4/CEBPB/NR3C1/ELF1/SPI1/STAT3/LITAF/NR4A3	M-P1
Cryopreserved Overnight	GO:0001159	core promoter proximal region DNA binding	JUN/KLF6/FOS/ATF3/FOSB/JUND/MXD1/DDIT3/IRF1/JUNB/KLF4/CEBPB/NR3C1/ELF1/SPI1/STAT3/LITAF/NR4A3	M-P1
Cryopreserved Overnight	GO:0023026	MHC class II protein complex binding	HSP90AA1/CD74/HLA-DRA/HLA-DRB1/HSPA8	M-P1
Cryopreserved Overnight	GO:0000978	RNA polymerase II core promoter proximal region sequence-specific DNA binding	JUN/KLF6/FOS/ATF3/FOSB/JUND/MXD1/DDIT3/IRF1/JUNB/CEBPB/NR3C1/ELF1/SPI1/STAT3/LITAF/NR4A3	M-P1
Cryopreserved Overnight	GO:0023023	MHC protein complex binding	HSP90AA1/CD74/HLA-DRA/HLA-DRB1/HSPA8	M-P1
Cryopreserved Overnight	GO:0003735	structural constituent of ribosome	MRPL18/RPS29/RPS27/RPL37/RPL37A/RPL21/RPS21/RPS2/RPL13A/RPS6/RPL22L1	M-P1
Cryopreserved Overnight	GO:0032395	MHC class II receptor activity	HLA-DRA/HLA-DPA1/HLA-DQA1/HLA-DQB1	M-P1
Cryopreserved Overnight	GO:0001671	ATPase activator activity	DNAJB1/DNAJB4/DNAJB6/DNAJA1/AHSA1	M-P1
Cryopreserved Overnight	GO:0017017	MAP kinase tyrosine/serine/threonine phosphatase activity	DUSP1/DUSP2/DUSP5/DUSP4	M-P1
Cryopreserved Overnight	GO:0035259	glucocorticoid receptor binding	CEBPB/STAT3/NR4A2/NR4A3	M-P1
Cryopreserved Overnight	GO:0033549	MAP kinase phosphatase activity	DUSP1/DUSP2/DUSP5/DUSP4	M-P1
Cryopreserved Overnight	GO:0044183	protein binding involved in protein folding	HSPA1B/HSPA1A/HSPD1/HSPB1/CD74	M-P1
Cryopreserved Overnight	GO:0044389	ubiquitin-like protein ligase binding	HSPA1B/HSPA1A/JUN/HSPD1/DNAJA1/CACYBP/TXNIP/UBE2B/CXCR4/CEBPB/HSPA8/TNFRSF1B/NFKBIA	M-P1
Cryopreserved Overnight	GO:0019207	kinase regulator activity	SOCS3/HSPB1/CCNL1/KLF4/RGCC/RAC2/CCL5/TGFB1/RHOH/SOCS1	M-P1
Cryopreserved Overnight	GO:0031625	ubiquitin protein ligase binding	HSPA1B/HSPA1A/JUN/HSPD1/DNAJA1/CACYBP/TXNIP/UBE2B/CXCR4/HSPA8/TNFRSF1B/NFKBIA	M-P1
Cryopreserved Overnight	GO:0035925	mRNA 3'-UTR AU-rich region binding	ZFP36/ZFP36L1/ZFP36L2	M-P1
Cryopreserved Overnight	GO:0097718	disordered domain specific binding	HSPA1A/HSP90AA1/EZR/FN1	M-P1
Cryopreserved Overnight	GO:0001047	core promoter binding	FOS/KLF4/CEBPB/RELB/NR3C1/SPI1/NR4A2/NR4A3	M-P1
Cryopreserved Overnight	GO:0060589	nucleoside-triphosphatase regulator activity	DNAJB1/JUN/HSPH1/BAG3/DNAJB4/DNAJB6/DNAJA1/AHSA1/RGS2/TAGAP/RGS1/RHOH	M-P1
Cryopreserved Overnight	GO:0048020	CCR chemokine receptor binding	CCL3/CCL4/CCL5/STAT3	M-P1
Cryopreserved Overnight	GO:0003705	transcription factor activity, RNA polymerase II distal enhancer sequence-specific binding	JUN/BHLHE40/CEBPB/REL/SPI1/NFKB1	M-P1
Cryopreserved Overnight	GO:0001664	G-protein coupled receptor binding	HSPA1B/HSPA1A/DNAJA1/ARRDC3/HSPA8/CCL3/BAMBI/CCL4/CCL5/STAT3	M-P1
Cryopreserved Overnight	GO:0050839	cell adhesion molecule binding	HSPA1A/DNAJB1/BAG3/AHSA1/RPS2/PCBP1/EIF5/HSPA8/LCP1/EZR/ITGB2/ICAM1/ZC3HAV1/FN1	M-P1
Cryopreserved Overnight	GO:0001618	virus receptor activity	HSPA1B/HSPA1A/CXCR4/ICAM1/LDLR	M-P1
Cryopreserved Overnight	GO:0104005	hijacked molecular function	HSPA1B/HSPA1A/CXCR4/ICAM1/LDLR	M-P1
Cryopreserved Overnight	GO:0019887	protein kinase regulator activity	SOCS3/HSPB1/CCNL1/RGCC/RAC2/CCL5/TGFB1/SOCS1	M-P1
Cryopreserved Overnight	GO:0008138	protein tyrosine/serine/threonine phosphatase activity	DUSP1/DUSP2/DUSP5/DUSP4	M-P1
Cryopreserved Overnight	GO:0070412	R-SMAD binding	JUN/FOS/RGCC	M-P1
Cryopreserved Overnight	GO:0001076	transcription factor activity, RNA polymerase II transcription factor binding	HSPA1A/DNAJB1/JUN/FOS/BHLHE40/KLF4/NR3C1	M-P1
Cryopreserved Overnight	GO:0001085	RNA polymerase II transcription factor binding	JUN/FOS/BHLHE40/KLF4/SPI1/STAT3	M-P1
Cryopreserved Overnight	GO:0071813	lipoprotein particle binding	HSPD1/LDLR/APOE	M-P1
Cryopreserved Overnight	GO:0071814	protein-lipid complex binding	HSPD1/LDLR/APOE	M-P1
Cryopreserved Overnight	GO:0017091	AU-rich element binding	ZFP36/ZFP36L1/ZFP36L2	M-P1
Cryopreserved Overnight	GO:0071889	14-3-3 protein binding	ZFP36/ZFP36L1/DDIT4	M-P1
Cryopreserved Overnight	GO:0045296	cadherin binding	HSPA1A/DNAJB1/BAG3/AHSA1/RPS2/PCBP1/EIF5/HSPA8/EZR/ZC3HAV1	M-P1
Cryopreserved Overnight	GO:0035035	histone acetyltransferase binding	EGR1/CEBPB/NR4A3	M-P1
Cryopreserved Overnight	GO:0001540	amyloid-beta binding	CD74/ITGB2/LDLR/APOE	M-P1
Cryopreserved Overnight	GO:0000979	RNA polymerase II core promoter sequence-specific DNA binding	FOS/CEBPB/SPI1/NR4A2	M-P1
Cryopreserved Overnight	GO:0003714	transcription corepressor activity	HSPA1A/DNAJB1/ATF3/MXD1/DDIT3/JUNB/BHLHE40/RELB	M-P1
Cryopreserved Overnight	GO:0001205	transcriptional activator activity, RNA polymerase II distal enhancer sequence-specific binding	REL/SPI1/NFKB1	M-P1
Cryopreserved Overnight	GO:0042379	chemokine receptor binding	CCL3/CCL4/CCL5/STAT3	M-P1
Cryopreserved Overnight	GO:0030881	beta-2-microglobulin binding	HLA-A/HLA-E	M-P1
Cryopreserved Overnight	GO:0004725	protein tyrosine phosphatase activity	DUSP1/DUSP2/DUSP5/PTPRC/DUSP4	M-P1
Cryopreserved Tissue	GO:0005125	cytokine activity	CCL5/LTB/TNF/CCL4/TGFB1	BC-P1
Cryopreserved Tissue	GO:0019207	kinase regulator activity	CCL5/RAC2/RHOH/TGFB1/SOCS1/RGCC	BC-P1
Cryopreserved Tissue	GO:0019887	protein kinase regulator activity	CCL5/RAC2/TGFB1/SOCS1/RGCC	BC-P1
Cryopreserved Tissue	GO:0003735	structural constituent of ribosome	RPL23A/RPL30/RPS15A/RPL4/RPSA	BC-P1
Cryopreserved Tissue	GO:0060590	ATPase regulator activity	DNAJB1/DNAJA1/DNAJB4/HSPH1	BC-P2
Cryopreserved Tissue	GO:0001046	core promoter sequence-specific DNA binding	NR4A2/FOS/H3F3B/NR4A3/RORA	BC-P2
Cryopreserved Tissue	GO:0031072	heat shock protein binding	HSPA1B/DNAJB1/ZFP36/RPS3/DNAJA1/HSPA1A/NFKBIA	BC-P2
Cryopreserved Tissue	GO:0035925	mRNA 3'-UTR AU-rich region binding	ZFP36/ZFP36L2	BC-P2
Cryopreserved Tissue	GO:0001106	RNA polymerase II transcription corepressor activity	DNAJB1/HSPA1A/CITED2	BC-P2
Cryopreserved Tissue	GO:0003735	structural constituent of ribosome	RPS4X/RPS3A/RPL10/RPS3/RPL13/RPL8/RPL3/RPL9/RPL29/RPS5/RPL7A/RPS9/RPL12/RPL5/RPLP0/RPL7	BC-P2
Cryopreserved Tissue	GO:0003714	transcription corepressor activity	DNAJB1/JUNB/HSPA1A/TOB1/CITED2/ATF3/ID3/BHLHE40	BC-P2
Cryopreserved Tissue	GO:0000982	transcription factor activity, RNA polymerase II core promoter proximal region sequence-specific binding	NR4A2/FOS/KLF6/FOSB/BTG2/JUNB/NR4A1/EGR1/NR4A3/ATF3/JUN/BHLHE40	BC-P2
Cryopreserved Tissue	GO:0001077	transcriptional activator activity, RNA polymerase II core promoter proximal region sequence-specific binding	NR4A2/FOS/KLF6/FOSB/JUNB/NR4A1/EGR1/NR4A3/JUN	BC-P2
Cryopreserved Tissue	GO:0001228	transcriptional activator activity, RNA polymerase II transcription regulatory region sequence-specific binding	NR4A2/FOS/KLF6/FOSB/CSRNP1/JUNB/NR4A1/EGR1/NR4A3/ATF3/JUN/IER2/RORA	BC-P2
Cryopreserved Tissue	GO:0001191	transcriptional repressor activity, RNA polymerase II transcription factor binding	DNAJB1/HSPA1A/CITED2/BHLHE40	BC-P2
Cryopreserved Tissue	GO:0031625	ubiquitin protein ligase binding	HSPA1B/DNAJA1/HSPA1A/RPL5/JUN/CXCR4/NFKBIA	BC-P2
Cryopreserved Tissue	GO:0044389	ubiquitin-like protein ligase binding	HSPA1B/DNAJA1/HSPA1A/RPL5/JUN/CXCR4/NFKBIA	BC-P2
Cryopreserved Tissue	GO:0051082	unfolded protein binding	HSPA1B/DNAJB1/DNAJA1/HSPA1A/HSP90AA1/DNAJB4/CRYAB	BC-P2
Cryopreserved Tissue	GO:0048020	CCR chemokine receptor binding	CCL4/CCL3	BC-P3
Cryopreserved Tissue	GO:0042379	chemokine receptor binding	CCL4/CCL3	BC-P3
Cryopreserved Tissue	GO:0005125	cytokine activity	TNF/TNFSF13/GRN/CCL4/CCL3	BC-P3
Cryopreserved Tissue	GO:0097718	disordered domain specific binding	HSPA1A/HSP90AA1	BC-P3
Cryopreserved Tissue	GO:0001664	G-protein coupled receptor binding	HSPA1A/HSPA1B/CCL4/CCL3/FCN1	BC-P3
Cryopreserved Tissue	GO:0051082	unfolded protein binding	HSPA1A/HSPA1B/HSP90AA1	BC-P3
Cryopreserved Tissue	GO:0060590	ATPase regulator activity	DNAJB1/DNAJA1/HSPH1/BAG3	PC-P1
Cryopreserved Tissue	GO:0048020	CCR chemokine receptor binding	DEFB1/CCL5/CCL4	PC-P1
Cryopreserved Tissue	GO:0042379	chemokine receptor binding	DEFB1/CCL5/CCL4	PC-P1
Cryopreserved Tissue	GO:0001046	core promoter sequence-specific DNA binding	H3F3B/CRY1/H2AFZ/KLF10	PC-P1
Cryopreserved Tissue	GO:0097718	disordered domain specific binding	EZR/HSPA2/HSPA1A	PC-P1
Cryopreserved Tissue	GO:0001664	G-protein coupled receptor binding	DEFB1/DNAJA1/HSPA1A/HSPA8/CCL5/EDN1/CCL4/ADM	PC-P1
Cryopreserved Tissue	GO:0031072	heat shock protein binding	DNAJB1/DNAJA1/HSPA1A/HSPA8	PC-P1
Cryopreserved Tissue	GO:0019207	kinase regulator activity	CKS2/HEXIM1/CCNL1/SFN/KLF4/TRIB1/CCL5	PC-P1
Cryopreserved Tissue	GO:0035925	mRNA 3'-UTR AU-rich region binding	ZFP36L1/ZC3H12A	PC-P1
Cryopreserved Tissue	GO:0019887	protein kinase regulator activity	CKS2/HEXIM1/CCNL1/SFN/TRIB1/CCL5	PC-P1
Cryopreserved Tissue	GO:0001106	RNA polymerase II transcription corepressor activity	DNAJB1/CITED2/HSPA1A	PC-P1
Cryopreserved Tissue	GO:0003714	transcription corepressor activity	DNAJB1/SRSF2/TGIF1/CITED2/DDIT3/HSPA1A	PC-P1
Cryopreserved Tissue	GO:0000982	transcription factor activity, RNA polymerase II core promoter proximal region sequence-specific binding	FOSL1/FOSB/MAFB/KLF5/KLF10/KLF6/TGIF1/KLF4/DDIT3	PC-P1
Cryopreserved Tissue	GO:0001077	transcriptional activator activity, RNA polymerase II core promoter proximal region sequence-specific binding	FOSL1/FOSB/MAFB/KLF5/KLF10/KLF6/KLF4/DDIT3	PC-P1
Cryopreserved Tissue	GO:0001228	transcriptional activator activity, RNA polymerase II transcription regulatory region sequence-specific binding	FOSL1/FOSB/MAFB/KLF5/CSRNP1/MAFF/KLF10/KLF6/KLF4/DDIT3	PC-P1
Cryopreserved Tissue	GO:0001191	transcriptional repressor activity, RNA polymerase II transcription factor binding	DNAJB1/CITED2/HSPA1A	PC-P1
Cryopreserved Tissue	GO:0031625	ubiquitin protein ligase binding	ACTG1/MAP1LC3B/CXCR4/TRIB1/DNAJA1/HSPA1A/HSPA8	PC-P1
Cryopreserved Tissue	GO:0044389	ubiquitin-like protein ligase binding	ACTG1/MAP1LC3B/CXCR4/TRIB1/DNAJA1/HSPA1A/HSPA8	PC-P1
Cryopreserved Tissue	GO:0051082	unfolded protein binding	DNAJB1/HSPA2/TUBB4B/DNAJA1/HSPA1A/HSPA8	PC-P1
