# Supplementary material for: Cryopreservation of human cancers conserves tumour heterogeneity for single-cell multi-omics analysis
Source: Genome Med. 2021 May 10;13:81. doi: 10.1186/s13073-021-00885-z (PMC8111910; doi:10.1186/s13073-021-00885-z)
Supplement: Supplementary file 7 — Additional file 7. Differentially expressed genes for each cell type across cryopreservation conditions. Differential gene expression was performed using the MAST method within Seurat v3 with the RNA assay and default parameters. Differential gene expression was performed using integrated cluster data. Data from all conditions from each matched tumour dataset were down sampled to the same number of mapped sequencing reads using CellRanger. The number of cells in each condition was randomly down sampled to match the condition with the lowest number of cells. [file 13073_2021_885_MOESM7_ESM.xlsx]

## Sheet: BC-P1
p_val	avg_logFC	pct.1	pct.2	p_val_adj	cluster	gene	celltype
1.88882e-248	0.556212	0.955	0.896	5.03938e-244	Fresh Tissue	MT-ATP8	Endothelial
1.01422e-244	0.492282	0.969	0.932	2.70593e-240	Fresh Tissue	MT-ND3	Endothelial
2.98647e-206	0.403333	0.994	0.957	7.96791e-202	Fresh Tissue	MT-CYB	Endothelial
2.06445e-205	0.898009	0.303	0.013	5.50794e-201	Fresh Tissue	COL1A1	Endothelial
1.47141e-180	0.384012	0.985	0.941	3.92572e-176	Fresh Tissue	MT-ND1	Endothelial
1.53755e-177	0.446678	0.93	0.846	4.10218e-173	Fresh Tissue	RPS2	Endothelial
5.24826e-152	0.496825	0.79	0.564	1.40023e-147	Fresh Tissue	RPS29	Endothelial
1.48191e-136	0.552651	0.232	0.017	3.95373e-132	Fresh Tissue	MUCL1	Endothelial
1.85591e-128	0.292503	0.975	0.949	4.95157e-124	Fresh Tissue	MT-CO3	Endothelial
3.68694e-124	0.829209	0.291	0.057	9.83676e-120	Fresh Tissue	ACTA2	Endothelial
3.57115e-118	0.744708	0.214	0.021	9.52782e-114	Fresh Tissue	DCN	Endothelial
5.58427e-116	0.337823	0.906	0.81	1.48988e-111	Fresh Tissue	RPL37A	Endothelial
4.64881e-113	0.355356	0.884	0.764	1.2403e-108	Fresh Tissue	RPL13A	Endothelial
2.29379e-109	0.96314	0.201	0.021	6.11984e-105	Fresh Tissue	SCGB2A2	Endothelial
3.12028e-103	0.253624	0.97	0.95	8.32492e-99	Fresh Tissue	MT-ATP6	Endothelial
1.44348e-102	0.876607	0.422	0.169	3.85121e-98	Fresh Tissue	APOD	Endothelial
2.04153e-97	0.630404	0.182	0.019	5.4468e-93	Fresh Tissue	COL1A2	Endothelial
9.52599e-94	0.627437	0.42	0.171	2.54153e-89	Fresh Tissue	TAGLN	Endothelial
2.21934e-90	0.663156	0.136	0.003	5.92119e-86	Fresh Tissue	IGKV3-20	Endothelial
3.90837e-88	0.270556	0.946	0.904	1.04275e-83	Fresh Tissue	MT-ND2	Endothelial
1.46195e-77	0.446921	0.81	0.643	3.90047e-73	Fresh Tissue	SPRY1	Endothelial
3.29593e-77	0.373832	0.834	0.676	8.79353e-73	Fresh Tissue	SQSTM1	Endothelial
4.55032e-77	0.364854	0.892	0.787	1.21403e-72	Fresh Tissue	NFKBIA	Endothelial
8.61004e-77	0.728975	0.191	0.037	2.29716e-72	Fresh Tissue	AZGP1	Endothelial
2.28363e-75	0.542335	0.138	0.013	6.09272e-71	Fresh Tissue	APOE	Endothelial
6.64896e-75	0.426621	0.145	0.016	1.77394e-70	Fresh Tissue	COL3A1	Endothelial
7.04352e-73	0.565391	0.131	0.01	1.87921e-68	Fresh Tissue	KRT14	Endothelial
5.01063e-71	0.39091	0.8	0.536	1.33684e-66	Fresh Tissue	MGP	Endothelial
6.63683e-69	0.545013	0.122	0.009	1.77071e-64	Fresh Tissue	CXCL14	Endothelial
4.52219e-65	0.428861	0.218	0.063	1.20652e-60	Fresh Tissue	TPM2	Endothelial
2.44853e-63	0.451889	0.111	0.008	6.53268e-59	Fresh Tissue	SFRP2	Endothelial
1.13672e-62	0.756674	0.17	0.039	3.03278e-58	Fresh Tissue	RGS5	Endothelial
1.7929e-61	0.936763	0.138	0.022	4.78346e-57	Fresh Tissue	PIP	Endothelial
2.17582e-60	0.334556	0.891	0.764	5.80508e-56	Fresh Tissue	LMNA	Endothelial
3.6255e-59	0.446511	0.108	0.009	9.67284e-55	Fresh Tissue	CFD	Endothelial
1.13093e-58	0.310153	0.539	0.338	3.01733e-54	Fresh Tissue	HIST1H4C	Endothelial
9.29717e-57	0.315445	0.127	0.02	2.48048e-52	Fresh Tissue	SERPINF1	Endothelial
1.83192e-56	0.416622	0.437	0.246	4.88756e-52	Fresh Tissue	RGS16	Endothelial
2.91836e-56	0.363862	0.103	0.009	7.78617e-52	Fresh Tissue	LUM	Endothelial
1.40776e-55	0.509916	0.101	0.008	3.75591e-51	Fresh Tissue	KRT17	Endothelial
1.11886e-52	0.336802	0.427	0.24	2.98512e-48	Fresh Tissue	SOX4	Endothelial
2.60409e-52	0.323165	0.105	0.012	6.94771e-48	Fresh Tissue	PTN	Endothelial
7.53738e-52	0.276831	0.854	0.692	2.01097e-47	Fresh Tissue	SPARC	Endothelial
2.8423e-51	0.288246	0.49	0.302	7.58325e-47	Fresh Tissue	EIF5B	Endothelial
7.42285e-51	0.3039	0.134	0.028	1.98042e-46	Fresh Tissue	SOD3	Endothelial
8.91151e-47	0.274584	0.859	0.774	2.37759e-42	Fresh Tissue	NEAT1	Endothelial
3.37722e-45	0.251592	0.858	0.692	9.01042e-41	Fresh Tissue	CDKN1A	Endothelial
3.43117e-45	0.284412	0.708	0.55	9.15437e-41	Fresh Tissue	SERPING1	Endothelial
1.12415e-43	0.320473	0.796	0.617	2.99924e-39	Fresh Tissue	MT2A	Endothelial
1.41823e-43	0.326534	0.153	0.047	3.78383e-39	Fresh Tissue	CCDC80	Endothelial
2.07634e-42	0.463102	0.251	0.115	5.53967e-38	Fresh Tissue	KRT7	Endothelial
2.07862e-42	0.264203	0.113	0.024	5.54576e-38	Fresh Tissue	COL6A2	Endothelial
1.17594e-40	0.322854	0.473	0.305	3.13742e-36	Fresh Tissue	LITAF	Endothelial
2.5675e-40	0.261168	0.852	0.724	6.85008e-36	Fresh Tissue	ZFP36L2	Endothelial
1.2435e-39	0.29962	0.41	0.248	3.31766e-35	Fresh Tissue	MYLK	Endothelial
2.13358e-38	0.310496	0.216	0.093	5.6924e-34	Fresh Tissue	BGN	Endothelial
1.20407e-36	0.304786	0.404	0.251	3.21246e-32	Fresh Tissue	TPM1	Endothelial
1.49691e-35	0.258487	0.505	0.34	3.99375e-31	Fresh Tissue	FSCN1	Endothelial
3.83795e-34	0.308927	0.252	0.13	1.02396e-29	Fresh Tissue	ANGPTL4	Endothelial
6.68478e-34	0.321566	0.556	0.398	1.7835e-29	Fresh Tissue	MYL9	Endothelial
8.55779e-34	0.331327	0.494	0.325	2.28322e-29	Fresh Tissue	XBP1	Endothelial
1.07689e-32	0.260397	0.607	0.451	2.87314e-28	Fresh Tissue	CEBPD	Endothelial
1.26496e-32	0.339428	0.162	0.064	3.37491e-28	Fresh Tissue	IGFBP5	Endothelial
1.95411e-30	0.367892	0.276	0.151	5.21357e-26	Fresh Tissue	KRT18	Endothelial
4.08856e-30	0.389443	0.213	0.106	1.09083e-25	Fresh Tissue	TACSTD2	Endothelial
4.33767e-30	0.286929	0.337	0.208	1.15729e-25	Fresh Tissue	MYADM	Endothelial
1.14449e-29	0.286763	0.32	0.19	3.0535e-25	Fresh Tissue	MAFB	Endothelial
7.49707e-27	0.292076	0.377	0.245	2.00022e-22	Fresh Tissue	MT1E	Endothelial
3.26327e-25	0.255273	0.332	0.212	8.70639e-21	Fresh Tissue	MT1M	Endothelial
2.11669e-24	0.298414	0.614	0.481	5.64732e-20	Fresh Tissue	CALD1	Endothelial
1.68262e-23	0.307825	0.176	0.089	4.48923e-19	Fresh Tissue	KRT8	Endothelial
2.32333e-23	0.390694	0.134	0.058	6.19865e-19	Fresh Tissue	KRT19	Endothelial
3.45121e-21	0.315942	0.172	0.09	9.20782e-17	Fresh Tissue	AREG	Endothelial
5.27296e-105	0.315463	0.961	0.917	1.40683e-100	Cryopreserved Cell Suspension	RPL41	Endothelial
8.66695e-91	0.30337	0.956	0.913	2.31234e-86	Cryopreserved Cell Suspension	RPS15A	Endothelial
2.82963e-85	0.269221	0.987	0.956	7.54945e-81	Cryopreserved Cell Suspension	RPS18	Endothelial
7.06295e-78	0.270762	0.978	0.958	1.8844e-73	Cryopreserved Cell Suspension	TMSB4X	Endothelial
9.72771e-73	0.431946	0.873	0.724	2.59535e-68	Cryopreserved Cell Suspension	SOCS3	Endothelial
3.82373e-65	0.255457	0.984	0.958	1.02017e-60	Cryopreserved Cell Suspension	TMSB10	Endothelial
2.19241e-61	0.647024	0.53	0.317	5.84935e-57	Cryopreserved Cell Suspension	IL6	Endothelial
3.54493e-57	0.455797	0.607	0.397	9.45788e-53	Cryopreserved Cell Suspension	GJA1	Endothelial
5.4165e-51	0.53678	0.657	0.462	1.44512e-46	Cryopreserved Cell Suspension	RCAN1	Endothelial
1.18167e-49	0.314468	0.701	0.509	3.15271e-45	Cryopreserved Cell Suspension	PCBP1	Endothelial
1.09597e-48	0.299278	0.388	0.208	2.92405e-44	Cryopreserved Cell Suspension	CKS2	Endothelial
3.35973e-47	0.334111	0.79	0.621	8.96375e-43	Cryopreserved Cell Suspension	SERTAD1	Endothelial
7.04104e-47	0.297079	0.951	0.893	1.87855e-42	Cryopreserved Cell Suspension	ZFP36	Endothelial
1.60774e-45	0.253773	0.931	0.855	4.28946e-41	Cryopreserved Cell Suspension	RPL35	Endothelial
1.70936e-44	0.266082	0.493	0.301	4.56058e-40	Cryopreserved Cell Suspension	HIPK3	Endothelial
8.27098e-42	0.414448	0.654	0.479	2.2067e-37	Cryopreserved Cell Suspension	SOD2	Endothelial
3.68198e-39	0.353701	0.73	0.58	9.82353e-35	Cryopreserved Cell Suspension	IL6ST	Endothelial
5.27441e-38	0.35283	0.754	0.59	1.40721e-33	Cryopreserved Cell Suspension	MCTP1	Endothelial
1.64826e-37	0.293328	0.793	0.659	4.39755e-33	Cryopreserved Cell Suspension	ETS2	Endothelial
1.69955e-37	0.285757	0.587	0.41	4.53439e-33	Cryopreserved Cell Suspension	MAT2A	Endothelial
5.95349e-37	0.314264	0.667	0.508	1.58839e-32	Cryopreserved Cell Suspension	TCEB1	Endothelial
8.19678e-37	0.315661	0.796	0.654	2.1869e-32	Cryopreserved Cell Suspension	SLC2A3	Endothelial
1.54078e-35	0.293728	0.753	0.601	4.11081e-31	Cryopreserved Cell Suspension	RSRP1	Endothelial
8.75711e-34	0.486549	0.375	0.221	2.3364e-29	Cryopreserved Cell Suspension	SELE	Endothelial
9.64099e-34	0.314205	0.793	0.667	2.57221e-29	Cryopreserved Cell Suspension	EMP1	Endothelial
1.04076e-33	0.255083	0.655	0.484	2.77675e-29	Cryopreserved Cell Suspension	NAMPT	Endothelial
1.1284e-33	0.266898	0.874	0.757	3.01057e-29	Cryopreserved Cell Suspension	CDKN1A	Endothelial
5.45389e-33	0.311833	0.711	0.547	1.4551e-28	Cryopreserved Cell Suspension	ZNF385D	Endothelial
2.59558e-32	0.307516	0.68	0.52	6.925e-28	Cryopreserved Cell Suspension	LIFR	Endothelial
2.57846e-31	0.251064	0.772	0.621	6.87934e-27	Cryopreserved Cell Suspension	YBX3	Endothelial
3.61319e-30	0.327817	0.627	0.471	9.64e-26	Cryopreserved Cell Suspension	IER3	Endothelial
7.22682e-30	0.365846	0.704	0.55	1.92812e-25	Cryopreserved Cell Suspension	ADAMTS1	Endothelial
1.14311e-29	0.279574	0.648	0.483	3.04982e-25	Cryopreserved Cell Suspension	THBD	Endothelial
1.90492e-29	0.255663	0.573	0.408	5.08233e-25	Cryopreserved Cell Suspension	UGCG	Endothelial
4.0835e-28	0.439959	0.331	0.2	1.08948e-23	Cryopreserved Cell Suspension	VCAM1	Endothelial
5.35804e-28	0.273492	0.737	0.6	1.42952e-23	Cryopreserved Cell Suspension	ZFAND5	Endothelial
1.05684e-27	0.280476	0.511	0.361	2.81966e-23	Cryopreserved Cell Suspension	COTL1	Endothelial
5.06914e-27	0.253349	0.545	0.394	1.35245e-22	Cryopreserved Cell Suspension	LPCAT4	Endothelial
1.34405e-26	0.311931	0.642	0.498	3.58593e-22	Cryopreserved Cell Suspension	ICAM1	Endothelial
1.75867e-26	0.308106	0.697	0.563	4.69214e-22	Cryopreserved Cell Suspension	SNCG	Endothelial
1.78836e-26	0.280631	0.622	0.479	4.77134e-22	Cryopreserved Cell Suspension	CLEC2B	Endothelial
6.94014e-25	0.260475	0.525	0.381	1.85163e-20	Cryopreserved Cell Suspension	BHLHE40	Endothelial
1.19148e-24	0.25374	0.433	0.294	3.17888e-20	Cryopreserved Cell Suspension	CYTH1	Endothelial
1.37371e-23	0.257051	0.562	0.418	3.66507e-19	Cryopreserved Cell Suspension	WWTR1	Endothelial
5.75825e-23	0.256397	0.458	0.315	1.5363e-18	Cryopreserved Cell Suspension	SELP	Endothelial
9.70202e-23	0.270693	0.513	0.373	2.5885e-18	Cryopreserved Cell Suspension	ZC3HAV1	Endothelial
1.08916e-22	0.297789	0.61	0.478	2.90587e-18	Cryopreserved Cell Suspension	ADAMTS9	Endothelial
1.0777e-18	0.302283	0.835	0.74	2.87529e-14	Cryopreserved Cell Suspension	PDK4	Endothelial
8.94963e-17	0.255923	0.222	0.128	2.38776e-12	Cryopreserved Cell Suspension	RP11-290D2.6	Endothelial
1.88065e-15	0.258792	0.48	0.362	5.01759e-11	Cryopreserved Cell Suspension	RBKS	Endothelial
6.54541e-13	0.348507	0.173	0.104	1.74632e-08	Cryopreserved Cell Suspension	G0S2	Endothelial
5.11999e-10	0.279921	0.117	0.068	1.36601e-05	Cryopreserved Cell Suspension	CSF3	Endothelial
2.78976e-09	0.358173	0.291	0.217	7.44309e-05	Cryopreserved Cell Suspension	CXCL2	Endothelial
0.00146539	0.383386	0.305	0.268	1	Cryopreserved Cell Suspension	CCL2	Endothelial
2.25744e-178	0.762713	0.897	0.85	6.02286e-174	Cryopreserved Tissue	MTRNR2L12	Endothelial
1.8815e-87	0.554989	0.855	0.863	5.01985e-83	Cryopreserved Tissue	PECAM1	Endothelial
2.24379e-69	0.678996	0.28	0.107	5.98642e-65	Cryopreserved Tissue	RP11-290D2.6	Endothelial
1.61171e-56	0.555646	0.849	0.841	4.30005e-52	Cryopreserved Tissue	A2M	Endothelial
4.97919e-56	0.612152	0.224	0.084	1.32845e-51	Cryopreserved Tissue	RP11-124N14.3	Endothelial
6.96312e-52	0.573893	0.712	0.704	1.85776e-47	Cryopreserved Tissue	EGFL7	Endothelial
5.49827e-50	0.427155	0.876	0.866	1.46694e-45	Cryopreserved Tissue	TXNIP	Endothelial
5.57515e-49	0.621271	0.672	0.659	1.48745e-44	Cryopreserved Tissue	S1PR1	Endothelial
3.21756e-46	0.802357	0.256	0.119	8.58445e-42	Cryopreserved Tissue	HEY1	Endothelial
1.44015e-45	0.762064	0.735	0.723	3.84232e-41	Cryopreserved Tissue	RHOB	Endothelial
2.04542e-45	0.703509	0.239	0.106	5.45719e-41	Cryopreserved Tissue	SEMA3G	Endothelial
2.85501e-45	1.19138	0.37	0.224	7.61716e-41	Cryopreserved Tissue	IGFBP3	Endothelial
1.17278e-39	0.697763	0.185	0.075	3.12899e-35	Cryopreserved Tissue	TMEM100	Endothelial
3.87805e-37	0.724797	0.571	0.523	1.03466e-32	Cryopreserved Tissue	MT-ND6	Endothelial
1.10697e-33	0.431051	0.751	0.807	2.95339e-29	Cryopreserved Tissue	APP	Endothelial
2.22776e-32	0.669999	0.598	0.561	5.94366e-28	Cryopreserved Tissue	DDIT4	Endothelial
1.44163e-30	0.811653	0.354	0.24	3.84628e-26	Cryopreserved Tissue	C10orf10	Endothelial
1.2843e-29	0.352725	0.837	0.853	3.42652e-25	Cryopreserved Tissue	RAMP2	Endothelial
3.08176e-27	0.603581	0.184	0.09	8.22214e-23	Cryopreserved Tissue	FBLN5	Endothelial
3.18435e-26	0.343988	0.906	0.921	8.49585e-22	Cryopreserved Tissue	MT-ND5	Endothelial
1.05602e-25	0.621546	0.187	0.096	2.81746e-21	Cryopreserved Tissue	PCSK5	Endothelial
1.23606e-25	0.497797	0.773	0.819	3.2978e-21	Cryopreserved Tissue	CAV1	Endothelial
1.93217e-25	0.409216	0.18	0.091	5.15504e-21	Cryopreserved Tissue	PLLP	Endothelial
2.94799e-25	0.731773	0.575	0.607	7.86523e-21	Cryopreserved Tissue	HSPA1B	Endothelial
9.25786e-23	0.735012	0.642	0.742	2.47e-18	Cryopreserved Tissue	HSPA1A	Endothelial
8.46544e-21	0.516425	0.662	0.731	2.25858e-16	Cryopreserved Tissue	STOM	Endothelial
9.66028e-20	0.44683	0.128	0.061	2.57736e-15	Cryopreserved Tissue	GJA5	Endothelial
1.88057e-18	0.372356	0.148	0.079	5.01735e-14	Cryopreserved Tissue	HIST1H1E	Endothelial
3.78336e-18	0.808059	0.271	0.191	1.0094e-13	Cryopreserved Tissue	BTNL9	Endothelial
6.48306e-18	0.632106	0.358	0.279	1.72968e-13	Cryopreserved Tissue	CXCL12	Endothelial
8.13364e-17	0.336806	0.125	0.063	2.17006e-12	Cryopreserved Tissue	TSPAN2	Endothelial
5.30889e-16	0.550696	0.233	0.161	1.41641e-11	Cryopreserved Tissue	ARL15	Endothelial
4.16395e-15	0.718015	0.353	0.293	1.11094e-10	Cryopreserved Tissue	FN1	Endothelial
1.3996e-13	0.441726	0.698	0.763	3.73412e-09	Cryopreserved Tissue	TIMP3	Endothelial
2.2109e-13	0.516871	0.206	0.142	5.89869e-09	Cryopreserved Tissue	PPP1R14A	Endothelial
3.13897e-12	0.694734	0.337	0.292	8.37476e-08	Cryopreserved Tissue	SLC9A3R2	Endothelial
1.84108e-11	0.40157	0.168	0.111	4.91199e-07	Cryopreserved Tissue	GUCY1A3	Endothelial
4.24007e-11	0.406926	0.152	0.098	1.13125e-06	Cryopreserved Tissue	CLIC5	Endothelial
8.0571e-11	0.613238	0.361	0.319	2.14963e-06	Cryopreserved Tissue	IGF2	Endothelial
8.66747e-11	0.320701	0.837	0.903	2.31248e-06	Cryopreserved Tissue	SRP14	Endothelial
1.20786e-10	0.611034	0.358	0.331	3.22258e-06	Cryopreserved Tissue	PODXL	Endothelial
2.28891e-10	0.559113	0.185	0.133	6.1068e-06	Cryopreserved Tissue	SULF1	Endothelial
7.07513e-09	0.483369	0.295	0.263	0.000188764	Cryopreserved Tissue	TM9SF2	Endothelial
1.23176e-08	0.534353	0.4	0.398	0.000328634	Cryopreserved Tissue	FBLN2	Endothelial
1.37504e-08	0.337691	0.125	0.082	0.00036686	Cryopreserved Tissue	RNF144B	Endothelial
1.93406e-08	0.313547	0.659	0.742	0.000516007	Cryopreserved Tissue	ADGRL4	Endothelial
2.02081e-08	0.363782	0.692	0.792	0.000539152	Cryopreserved Tissue	EPAS1	Endothelial
2.52489e-08	0.358964	0.667	0.75	0.00067364	Cryopreserved Tissue	CLEC14A	Endothelial
2.9425e-08	0.405058	0.661	0.75	0.000785058	Cryopreserved Tissue	SRGN	Endothelial
4.06664e-08	0.426254	0.43	0.403	0.00108498	Cryopreserved Tissue	EDN1	Endothelial
5.90067e-08	0.332939	0.195	0.146	0.0015743	Cryopreserved Tissue	GJA4	Endothelial
2.00916e-07	0.290411	0.717	0.796	0.00536045	Cryopreserved Tissue	BST2	Endothelial
1.08533e-06	0.432713	0.473	0.528	0.0289566	Cryopreserved Tissue	CDH5	Endothelial
1.35909e-06	0.270128	0.178	0.265	0.0362604	Cryopreserved Tissue	KDR	Endothelial
1.47021e-06	0.375976	0.538	0.613	0.0392251	Cryopreserved Tissue	ARGLU1	Endothelial
2.12277e-06	0.333985	0.662	0.771	0.0566354	Cryopreserved Tissue	AHNAK	Endothelial
3.57984e-06	0.258308	0.694	0.796	0.0955102	Cryopreserved Tissue	MYH9	Endothelial
3.96325e-06	0.341591	0.115	0.081	0.105739	Cryopreserved Tissue	NOV	Endothelial
5.05498e-06	0.284743	0.132	0.098	0.134867	Cryopreserved Tissue	FAM120B	Endothelial
5.0919e-06	0.366714	0.17	0.133	0.135852	Cryopreserved Tissue	ANXA3	Endothelial
7.52896e-06	0.323913	0.106	0.073	0.200873	Cryopreserved Tissue	ALPL	Endothelial
1.7296e-05	0.379576	0.162	0.131	0.461457	Cryopreserved Tissue	AP000769.1	Endothelial
1.88329e-05	0.461377	0.337	0.337	0.502463	Cryopreserved Tissue	PLK2	Endothelial
3.78571e-05	0.463818	0.288	0.274	1	Cryopreserved Tissue	NOTCH4	Endothelial
4.72099e-05	0.535158	0.242	0.221	1	Cryopreserved Tissue	LTBP4	Endothelial
6.20508e-05	0.293048	0.693	0.756	1	Cryopreserved Tissue	CLDN5	Endothelial
0.000152016	0.50524	0.294	0.29	1	Cryopreserved Tissue	JAG1	Endothelial
0.000161954	0.643078	0.521	0.58	1	Cryopreserved Tissue	CD36	Endothelial
0.000214804	0.352262	0.52	0.598	1	Cryopreserved Tissue	PTPRB	Endothelial
0.000222274	0.408304	0.433	0.484	1	Cryopreserved Tissue	IFNGR1	Endothelial
0.000256419	0.295749	0.503	0.672	1	Cryopreserved Tissue	EGR1	Endothelial
0.000353254	0.413632	0.502	0.58	1	Cryopreserved Tissue	ICAM2	Endothelial
0.000577448	0.306897	0.588	0.677	1	Cryopreserved Tissue	TSC22D1	Endothelial
0.000667737	0.447851	0.497	0.572	1	Cryopreserved Tissue	HERPUD1	Endothelial
0.00227127	0.27969	0.113	0.092	1	Cryopreserved Tissue	SERPINE2	Endothelial
0.00252342	0.27338	0.123	0.103	1	Cryopreserved Tissue	SYT11	Endothelial
0.0027456	0.365085	0.667	0.694	1	Cryopreserved Tissue	FABP4	Endothelial
0.00293852	0.285776	0.298	0.393	1	Cryopreserved Tissue	SGK1	Endothelial
0.00388136	0.42991	0.214	0.204	1	Cryopreserved Tissue	AIF1L	Endothelial
0.00612142	0.253059	0.596	0.707	1	Cryopreserved Tissue	IL33	Endothelial
0.00771104	0.415346	0.351	0.384	1	Cryopreserved Tissue	PTPRM	Endothelial
0.00908248	0.33405	0.514	0.738	1	Cryopreserved Tissue	DNAJB1	Endothelial
0.00932784	0.536775	0.448	0.519	1	Cryopreserved Tissue	PLPP1	Endothelial
3.33755e-250	1.00297	0.443	0.058	8.90458e-246	Fresh Tissue	IGFBP7	Cancer/Epithelial
4.3066e-178	0.610791	0.31	0.035	1.149e-173	Fresh Tissue	COL1A1	Cancer/Epithelial
1.31475e-148	0.574	0.363	0.081	3.50775e-144	Fresh Tissue	SPARC	Cancer/Epithelial
7.30993e-136	0.422011	0.207	0.013	1.95029e-131	Fresh Tissue	PLVAP	Cancer/Epithelial
2.53917e-134	0.626635	0.46	0.147	6.77452e-130	Fresh Tissue	SPARCL1	Cancer/Epithelial
2.48851e-133	0.558731	0.795	0.45	6.63935e-129	Fresh Tissue	CD74	Cancer/Epithelial
1.62753e-127	0.372936	0.974	0.921	4.34224e-123	Fresh Tissue	MT-ATP8	Cancer/Epithelial
4.89872e-126	0.467391	0.206	0.016	1.30698e-121	Fresh Tissue	ACKR1	Cancer/Epithelial
1.22513e-124	0.367645	0.98	0.925	3.26866e-120	Fresh Tissue	MT-ND3	Cancer/Epithelial
3.2415e-122	0.76456	0.726	0.38	8.64833e-118	Fresh Tissue	VIM	Cancer/Epithelial
2.64458e-119	0.403512	0.222	0.026	7.05573e-115	Fresh Tissue	IFI27	Cancer/Epithelial
6.76319e-119	0.338206	0.179	0.01	1.80442e-114	Fresh Tissue	DCN	Cancer/Epithelial
1.37267e-115	0.491571	0.198	0.018	3.66228e-111	Fresh Tissue	FABP4	Cancer/Epithelial
9.65119e-110	0.357576	0.908	0.777	2.57494e-105	Fresh Tissue	RPS29	Cancer/Epithelial
1.86567e-105	0.461604	0.91	0.711	4.9776e-101	Fresh Tissue	HLA-A	Cancer/Epithelial
2.69835e-90	0.334286	0.146	0.011	7.19919e-86	Fresh Tissue	COL1A2	Cancer/Epithelial
4.68839e-86	0.261379	0.994	0.938	1.25086e-81	Fresh Tissue	MT-CYB	Cancer/Epithelial
1.0551e-85	0.326235	0.914	0.739	2.81501e-81	Fresh Tissue	CD63	Cancer/Epithelial
2.75032e-80	0.312715	0.988	0.95	7.33786e-76	Fresh Tissue	RPS2	Cancer/Epithelial
3.43184e-80	0.622616	0.42	0.171	9.15614e-76	Fresh Tissue	TAGLN	Cancer/Epithelial
6.42273e-77	0.251782	0.98	0.929	1.71358e-72	Fresh Tissue	RPL13A	Cancer/Epithelial
2.76481e-75	0.361217	0.899	0.738	7.3765e-71	Fresh Tissue	HLA-C	Cancer/Epithelial
4.41383e-75	0.418555	0.927	0.749	1.17761e-70	Fresh Tissue	HLA-B	Cancer/Epithelial
5.93444e-74	0.298698	0.891	0.718	1.58331e-69	Fresh Tissue	YWHAB	Cancer/Epithelial
7.62682e-73	1.08859	0.228	0.058	2.03484e-68	Fresh Tissue	APOD	Cancer/Epithelial
8.91038e-73	0.311702	0.997	0.968	2.37729e-68	Fresh Tissue	ACTB	Cancer/Epithelial
1.03465e-71	0.534008	0.316	0.113	2.76044e-67	Fresh Tissue	ACTA2	Cancer/Epithelial
1.7375e-71	0.357959	0.872	0.687	4.63566e-67	Fresh Tissue	TUBA1B	Cancer/Epithelial
1.29707e-65	0.271118	0.105	0.007	3.46058e-61	Fresh Tissue	COL3A1	Cancer/Epithelial
3.5956e-63	0.281522	0.135	0.02	9.59306e-59	Fresh Tissue	AQP1	Cancer/Epithelial
1.10026e-61	0.40939	0.926	0.794	2.93549e-57	Fresh Tissue	KRT7	Cancer/Epithelial
2.33473e-58	0.266654	0.649	0.438	6.22907e-54	Fresh Tissue	EIF5B	Cancer/Epithelial
1.07531e-56	0.534556	0.373	0.162	2.86892e-52	Fresh Tissue	MUCL1	Cancer/Epithelial
4.15935e-56	0.294226	0.48	0.265	1.10971e-51	Fresh Tissue	SERPING1	Cancer/Epithelial
2.26745e-55	0.269279	0.708	0.496	6.04957e-51	Fresh Tissue	RPN2	Cancer/Epithelial
1.85804e-54	0.4495	0.395	0.196	4.95724e-50	Fresh Tissue	MYL9	Cancer/Epithelial
3.1445e-54	0.253456	0.813	0.629	8.38953e-50	Fresh Tissue	PSMA7	Cancer/Epithelial
3.32874e-54	0.335435	0.72	0.511	8.88107e-50	Fresh Tissue	GSN	Cancer/Epithelial
1.26098e-53	0.297924	0.853	0.689	3.36428e-49	Fresh Tissue	PKM	Cancer/Epithelial
7.45571e-53	0.376532	0.591	0.377	1.98918e-48	Fresh Tissue	CALD1	Cancer/Epithelial
3.79323e-51	0.378565	0.642	0.406	1.01203e-46	Fresh Tissue	IFITM1	Cancer/Epithelial
9.72487e-51	0.262669	0.855	0.688	2.59459e-46	Fresh Tissue	RTN4	Cancer/Epithelial
1.69642e-49	0.296067	0.833	0.648	4.52604e-45	Fresh Tissue	HLA-E	Cancer/Epithelial
1.23113e-47	0.260421	0.909	0.782	3.28464e-43	Fresh Tissue	SQSTM1	Cancer/Epithelial
3.80913e-47	0.286514	0.908	0.766	1.01628e-42	Fresh Tissue	ANXA2	Cancer/Epithelial
1.76854e-46	0.309037	0.916	0.794	4.71847e-42	Fresh Tissue	NFKBIA	Cancer/Epithelial
2.25035e-46	0.286795	0.229	0.089	6.00393e-42	Fresh Tissue	CAV1	Cancer/Epithelial
3.47712e-45	0.28048	0.925	0.766	9.27695e-41	Fresh Tissue	IFITM3	Cancer/Epithelial
8.99909e-45	0.282153	0.759	0.543	2.40096e-40	Fresh Tissue	IFITM2	Cancer/Epithelial
1.85486e-44	0.251638	0.194	0.068	4.94877e-40	Fresh Tissue	A2M	Cancer/Epithelial
2.56752e-44	0.257484	0.816	0.642	6.85014e-40	Fresh Tissue	PSAP	Cancer/Epithelial
3.4724e-43	0.266154	0.406	0.227	9.26437e-39	Fresh Tissue	PTRF	Cancer/Epithelial
5.22498e-42	0.262433	0.883	0.74	1.39402e-37	Fresh Tissue	CD59	Cancer/Epithelial
5.42074e-41	0.368681	0.831	0.667	1.44625e-36	Fresh Tissue	CLU	Cancer/Epithelial
3.05229e-40	0.318576	0.983	0.93	8.1435e-36	Fresh Tissue	MGP	Cancer/Epithelial
3.18308e-39	0.399591	0.457	0.279	8.49244e-35	Fresh Tissue	NNMT	Cancer/Epithelial
8.28844e-38	0.320744	0.746	0.585	2.21136e-33	Fresh Tissue	BCAM	Cancer/Epithelial
1.32387e-37	0.27633	0.849	0.709	3.53209e-33	Fresh Tissue	ATP1B1	Cancer/Epithelial
2.60266e-37	0.53124	0.467	0.287	6.9439e-33	Fresh Tissue	KRT14	Cancer/Epithelial
4.88992e-37	0.477559	0.355	0.193	1.30463e-32	Fresh Tissue	KRT17	Cancer/Epithelial
6.56192e-37	0.320766	0.686	0.503	1.75072e-32	Fresh Tissue	TUBA1A	Cancer/Epithelial
1.95756e-34	0.389301	0.947	0.869	5.22276e-30	Fresh Tissue	AZGP1	Cancer/Epithelial
2.44582e-34	0.280951	0.271	0.134	6.52544e-30	Fresh Tissue	CTGF	Cancer/Epithelial
2.91972e-33	0.531845	0.449	0.287	7.78982e-29	Fresh Tissue	PTN	Cancer/Epithelial
5.3318e-33	0.354173	0.245	0.118	1.42252e-28	Fresh Tissue	TPM2	Cancer/Epithelial
2.39995e-32	0.261201	0.861	0.764	6.40307e-28	Fresh Tissue	GSTP1	Cancer/Epithelial
2.931e-32	0.266228	0.882	0.774	7.81991e-28	Fresh Tissue	TACSTD2	Cancer/Epithelial
1.10192e-30	0.302821	0.269	0.139	2.93993e-26	Fresh Tissue	SOD3	Cancer/Epithelial
4.08855e-30	0.295173	0.711	0.54	1.09082e-25	Fresh Tissue	MAGED2	Cancer/Epithelial
1.07307e-29	0.253332	0.509	0.341	2.86294e-25	Fresh Tissue	LGALS1	Cancer/Epithelial
1.07995e-26	0.299682	0.536	0.365	2.88131e-22	Fresh Tissue	ANXA1	Cancer/Epithelial
1.75215e-23	0.284258	0.71	0.551	4.67474e-19	Fresh Tissue	RSF1	Cancer/Epithelial
2.74432e-23	0.297737	0.817	0.669	7.32185e-19	Fresh Tissue	CST3	Cancer/Epithelial
4.63941e-20	0.25092	0.312	0.201	1.2378e-15	Fresh Tissue	STAC2	Cancer/Epithelial
4.85038e-17	0.45488	0.379	0.269	1.29408e-12	Fresh Tissue	SCGB1D2	Cancer/Epithelial
9.01846e-16	0.540408	0.416	0.308	2.40612e-11	Fresh Tissue	LTF	Cancer/Epithelial
2.75961e-15	0.39059	0.438	0.315	7.36263e-11	Fresh Tissue	PIP	Cancer/Epithelial
4.71559e-15	0.34745	0.215	0.133	1.25812e-10	Fresh Tissue	SERPINA1	Cancer/Epithelial
3.9306e-13	0.292274	0.152	0.085	1.04869e-08	Fresh Tissue	FDCSP	Cancer/Epithelial
9.96621e-13	0.307157	0.548	0.449	2.65899e-08	Fresh Tissue	DUSP4	Cancer/Epithelial
2.38085e-10	0.254716	0.446	0.353	6.35211e-06	Fresh Tissue	AGR2	Cancer/Epithelial
1.12918e-08	0.250273	0.552	0.469	0.000301264	Fresh Tissue	CCND1	Cancer/Epithelial
3.44993e-07	0.260445	0.259	0.199	0.00920441	Fresh Tissue	MMP7	Cancer/Epithelial
2.11753e-71	0.321952	0.973	0.896	5.64958e-67	Cryopreserved Cell Suspension	S100A11	Cancer/Epithelial
3.78903e-65	0.276481	0.904	0.806	1.01091e-60	Cryopreserved Cell Suspension	COX6A1	Cancer/Epithelial
8.89543e-59	0.339837	0.972	0.955	2.3733e-54	Cryopreserved Cell Suspension	MALAT1	Cancer/Epithelial
6.33587e-52	0.305563	0.725	0.561	1.69041e-47	Cryopreserved Cell Suspension	PCBP1	Cancer/Epithelial
6.38455e-45	0.339551	0.734	0.558	1.7034e-40	Cryopreserved Cell Suspension	TNFRSF12A	Cancer/Epithelial
9.04262e-35	0.303795	0.596	0.445	2.41257e-30	Cryopreserved Cell Suspension	ETS2	Cancer/Epithelial
1.16408e-26	0.364389	0.811	0.759	3.10577e-22	Cryopreserved Cell Suspension	TM4SF1	Cancer/Epithelial
1.33655e-26	0.264219	0.573	0.447	3.56592e-22	Cryopreserved Cell Suspension	PTP4A1	Cancer/Epithelial
1.84736e-22	0.352196	0.729	0.627	4.92877e-18	Cryopreserved Cell Suspension	S100A10	Cancer/Epithelial
4.62362e-22	0.336128	0.781	0.669	1.23358e-17	Cryopreserved Cell Suspension	JUND	Cancer/Epithelial
1.56714e-21	0.262635	0.414	0.294	4.18112e-17	Cryopreserved Cell Suspension	ITGB6	Cancer/Epithelial
4.47966e-20	0.320368	0.741	0.639	1.19517e-15	Cryopreserved Cell Suspension	EFNA1	Cancer/Epithelial
6.4612e-20	0.425693	0.424	0.311	1.72385e-15	Cryopreserved Cell Suspension	C8orf4	Cancer/Epithelial
4.30157e-19	0.254087	0.696	0.596	1.14766e-14	Cryopreserved Cell Suspension	CRABP2	Cancer/Epithelial
1.12983e-13	0.353968	0.356	0.264	3.01438e-09	Cryopreserved Cell Suspension	AGR3	Cancer/Epithelial
3.16682e-13	0.25608	0.843	0.812	8.44907e-09	Cryopreserved Cell Suspension	TMSB4X	Cancer/Epithelial
6.53532e-10	0.318329	0.568	0.512	1.74362e-05	Cryopreserved Cell Suspension	PDK4	Cancer/Epithelial
9.12959e-09	0.293325	0.433	0.362	0.000243577	Cryopreserved Cell Suspension	KRT23	Cancer/Epithelial
3.77013e-08	0.500265	0.444	0.393	0.00100587	Cryopreserved Cell Suspension	SCGB2A2	Cancer/Epithelial
8.54456e-06	0.305912	0.345	0.29	0.227969	Cryopreserved Cell Suspension	SCGB1D2	Cancer/Epithelial
4.30411e-05	0.280313	0.345	0.299	1	Cryopreserved Cell Suspension	CFD	Cancer/Epithelial
7.66743e-154	0.719404	0.941	0.913	2.04567e-149	Cryopreserved Tissue	FOS	Cancer/Epithelial
1.69357e-148	1.04559	0.801	0.706	4.51845e-144	Cryopreserved Tissue	EGR1	Cancer/Epithelial
7.34838e-130	0.785086	0.865	0.859	1.96055e-125	Cryopreserved Tissue	IER2	Cancer/Epithelial
2.52314e-121	0.753542	0.416	0.148	6.73175e-117	Cryopreserved Tissue	RP11-290D2.6	Cancer/Epithelial
6.66976e-114	0.956645	0.752	0.673	1.77949e-109	Cryopreserved Tissue	HSPA1B	Cancer/Epithelial
4.03735e-113	1.06775	0.762	0.717	1.07716e-108	Cryopreserved Tissue	HSPA1A	Cancer/Epithelial
2.91645e-105	0.606064	0.933	0.952	7.78109e-101	Cryopreserved Tissue	JUN	Cancer/Epithelial
3.24745e-103	0.589845	0.878	0.932	8.66421e-99	Cryopreserved Tissue	MTRNR2L12	Cancer/Epithelial
4.68131e-88	0.310844	0.988	0.996	1.24897e-83	Cryopreserved Tissue	TPT1	Cancer/Epithelial
2.387e-68	0.745731	0.781	0.812	6.36852e-64	Cryopreserved Tissue	DNAJB1	Cancer/Epithelial
2.28996e-64	0.497734	0.863	0.915	6.10963e-60	Cryopreserved Tissue	FOSB	Cancer/Epithelial
1.32674e-58	1.29765	0.465	0.308	3.53974e-54	Cryopreserved Tissue	DDIT4	Cancer/Epithelial
1.76874e-56	0.89435	0.224	0.08	4.719e-52	Cryopreserved Tissue	CALML5	Cancer/Epithelial
1.78255e-56	0.392295	0.218	0.073	4.75584e-52	Cryopreserved Tissue	HIST1H1E	Cancer/Epithelial
2.06709e-55	0.580245	0.766	0.744	5.51499e-51	Cryopreserved Tissue	DUSP1	Cancer/Epithelial
2.26388e-54	0.323337	0.109	0.015	6.04002e-50	Cryopreserved Tissue	LINC01198	Cancer/Epithelial
1.65734e-36	0.332673	0.987	0.994	4.42179e-32	Cryopreserved Tissue	RPS19	Cancer/Epithelial
2.39711e-32	0.500865	0.297	0.186	6.39549e-28	Cryopreserved Tissue	SNHG7	Cancer/Epithelial
2.59923e-32	0.266663	0.986	0.993	6.93475e-28	Cryopreserved Tissue	RPLP0	Cancer/Epithelial
2.5127e-30	0.280954	0.919	0.962	6.70387e-26	Cryopreserved Tissue	EEF2	Cancer/Epithelial
8.87609e-27	0.342508	0.895	0.954	2.36814e-22	Cryopreserved Tissue	JUNB	Cancer/Epithelial
1.43826e-26	0.474384	0.658	0.64	3.83727e-22	Cryopreserved Tissue	ERRFI1	Cancer/Epithelial
3.70332e-26	0.339467	0.833	0.86	9.88047e-22	Cryopreserved Tissue	RHOB	Cancer/Epithelial
1.74743e-23	0.292857	0.908	0.955	4.66215e-19	Cryopreserved Tissue	ZFP36	Cancer/Epithelial
6.94417e-23	0.3994	0.62	0.585	1.8527e-18	Cryopreserved Tissue	TXNIP	Cancer/Epithelial
2.34745e-18	0.256585	0.869	0.953	6.26301e-14	Cryopreserved Tissue	MT-ND5	Cancer/Epithelial
3.63354e-18	0.260339	0.818	0.862	9.69428e-14	Cryopreserved Tissue	ZFAS1	Cancer/Epithelial
6.88855e-16	0.273163	0.808	0.836	1.83787e-11	Cryopreserved Tissue	HSPA8	Cancer/Epithelial
2.17251e-13	0.423874	0.694	0.76	5.79626e-09	Cryopreserved Tissue	MT-ND6	Cancer/Epithelial
3.81996e-13	0.465492	0.209	0.144	1.01916e-08	Cryopreserved Tissue	ELF5	Cancer/Epithelial
2.78111e-12	0.397602	0.577	0.577	7.41999e-08	Cryopreserved Tissue	KLF4	Cancer/Epithelial
2.12338e-11	0.317932	0.655	0.682	5.66519e-07	Cryopreserved Tissue	H1F0	Cancer/Epithelial
2.46695e-11	0.268309	0.204	0.143	6.58181e-07	Cryopreserved Tissue	EGR2	Cancer/Epithelial
2.45795e-10	0.262698	0.276	0.215	6.55782e-06	Cryopreserved Tissue	ARRDC3	Cancer/Epithelial
1.21829e-09	0.273947	0.733	0.803	3.25039e-05	Cryopreserved Tissue	MCL1	Cancer/Epithelial
1.96973e-09	0.282314	0.671	0.686	5.25525e-05	Cryopreserved Tissue	IER3	Cancer/Epithelial
4.69034e-09	0.393663	0.429	0.394	0.000125138	Cryopreserved Tissue	PLK2	Cancer/Epithelial
5.28419e-09	0.270173	0.756	0.802	0.000140982	Cryopreserved Tissue	GADD45B	Cancer/Epithelial
7.9069e-09	0.334288	0.6	0.603	0.000210956	Cryopreserved Tissue	GATA3	Cancer/Epithelial
7.35509e-08	0.408941	0.49	0.5	0.00196234	Cryopreserved Tissue	HSPH1	Cancer/Epithelial
1.19822e-07	0.367729	0.371	0.34	0.00319684	Cryopreserved Tissue	DNAJB4	Cancer/Epithelial
1.4749e-07	0.286085	0.398	0.368	0.00393503	Cryopreserved Tissue	HIST1H2AC	Cancer/Epithelial
4.18622e-07	0.506412	0.547	0.568	0.0111688	Cryopreserved Tissue	MT1X	Cancer/Epithelial
9.59909e-07	0.301101	0.595	0.623	0.0256104	Cryopreserved Tissue	SLC38A2	Cancer/Epithelial
6.02397e-06	0.298846	0.622	0.664	0.16072	Cryopreserved Tissue	SEPP1	Cancer/Epithelial
1.05523e-05	0.274402	0.327	0.3	0.281536	Cryopreserved Tissue	DDIT3	Cancer/Epithelial
2.73977e-05	0.274863	0.744	0.811	0.730972	Cryopreserved Tissue	DBI	Cancer/Epithelial
6.76766e-05	0.434664	0.483	0.497	1	Cryopreserved Tissue	ANKRD30A	Cancer/Epithelial
0.000380953	0.304716	0.539	0.555	1	Cryopreserved Tissue	NFKBIZ	Cancer/Epithelial
0.000949728	0.321362	0.337	0.32	1	Cryopreserved Tissue	AP000769.1	Cancer/Epithelial
0.00187363	0.271211	0.441	0.465	1	Cryopreserved Tissue	H2AFX	Cancer/Epithelial
0.00206023	0.334359	0.296	0.277	1	Cryopreserved Tissue	PHLDA1	Cancer/Epithelial
0.00856891	0.328716	0.501	0.562	1	Cryopreserved Tissue	SOCS3	Cancer/Epithelial
3.14807e-42	0.908159	0.58	0.125	8.39905e-38	Fresh Tissue	MGP	Monocytes/Macrophages
5.9149e-32	0.466739	0.959	0.966	1.57809e-27	Fresh Tissue	MT-ND3	Monocytes/Macrophages
6.70627e-30	1.00979	0.358	0.043	1.78923e-25	Fresh Tissue	SPARCL1	Monocytes/Macrophages
2.03767e-27	0.894301	0.319	0.034	5.4365e-23	Fresh Tissue	COL1A1	Monocytes/Macrophages
1.99852e-24	0.421647	0.951	0.943	5.33206e-20	Fresh Tissue	MT-ATP8	Monocytes/Macrophages
2.24113e-23	0.372549	0.992	0.982	5.97933e-19	Fresh Tissue	MT-CYB	Monocytes/Macrophages
4.28961e-22	0.773792	0.241	0.018	1.14447e-17	Fresh Tissue	ACKR1	Monocytes/Macrophages
6.98545e-21	0.448074	0.948	0.909	1.86372e-16	Fresh Tissue	HLA-A	Monocytes/Macrophages
5.90801e-20	1.14544	0.386	0.114	1.57626e-15	Fresh Tissue	IFITM1	Monocytes/Macrophages
1.54609e-19	0.837796	0.189	0.007	4.12496e-15	Fresh Tissue	IGKV3-20	Monocytes/Macrophages
1.1354e-18	0.33781	0.979	0.968	3.02924e-14	Fresh Tissue	MT-ND1	Monocytes/Macrophages
1.59838e-18	0.789852	0.218	0.023	4.26447e-14	Fresh Tissue	MUCL1	Monocytes/Macrophages
3.42363e-18	0.827917	0.329	0.084	9.13424e-14	Fresh Tissue	CALD1	Monocytes/Macrophages
9.65517e-18	0.835118	0.541	0.253	2.576e-13	Fresh Tissue	IGFBP7	Monocytes/Macrophages
4.51456e-17	0.655222	0.316	0.087	1.20449e-12	Fresh Tissue	SPARC	Monocytes/Macrophages
6.61946e-17	0.471934	0.228	0.034	1.76607e-12	Fresh Tissue	SCGB2A2	Monocytes/Macrophages
1.30826e-16	0.770773	0.801	0.576	3.49044e-12	Fresh Tissue	IFITM3	Monocytes/Macrophages
1.56133e-15	0.638624	0.352	0.107	4.16563e-11	Fresh Tissue	FABP4	Monocytes/Macrophages
6.45503e-15	0.725667	0.541	0.28	1.7222e-10	Fresh Tissue	CD59	Monocytes/Macrophages
3.32994e-14	0.818373	0.277	0.08	8.88428e-10	Fresh Tissue	CLU	Monocytes/Macrophages
2.17862e-13	0.864769	0.275	0.084	5.81255e-09	Fresh Tissue	TAGLN	Monocytes/Macrophages
3.13935e-13	0.564002	0.376	0.148	8.3758e-09	Fresh Tissue	IGFBP4	Monocytes/Macrophages
6.94947e-13	0.43814	0.935	0.872	1.85412e-08	Fresh Tissue	HLA-E	Monocytes/Macrophages
1.18952e-12	0.959377	0.238	0.068	3.17363e-08	Fresh Tissue	ACTA2	Monocytes/Macrophages
1.57192e-12	0.470052	0.793	0.697	4.1939e-08	Fresh Tissue	CD63	Monocytes/Macrophages
2.16289e-12	0.707825	0.277	0.089	5.7706e-08	Fresh Tissue	PTRF	Monocytes/Macrophages
2.57881e-12	0.598644	0.22	0.055	6.88028e-08	Fresh Tissue	MYL9	Monocytes/Macrophages
7.15754e-12	0.335858	0.956	0.959	1.90963e-07	Fresh Tissue	HLA-B	Monocytes/Macrophages
8.28844e-12	0.607634	0.238	0.066	2.21136e-07	Fresh Tissue	IFI27	Monocytes/Macrophages
1.90632e-11	0.572008	0.202	0.048	5.08607e-07	Fresh Tissue	DCN	Monocytes/Macrophages
2.22874e-11	0.371691	0.127	0.011	5.94627e-07	Fresh Tissue	PTN	Monocytes/Macrophages
2.25195e-11	0.446823	0.174	0.034	6.00821e-07	Fresh Tissue	COL1A2	Monocytes/Macrophages
3.17354e-11	0.653	0.197	0.048	8.46701e-07	Fresh Tissue	CCDC80	Monocytes/Macrophages
3.59303e-11	0.379801	0.179	0.036	9.5862e-07	Fresh Tissue	AZGP1	Monocytes/Macrophages
4.23246e-11	0.369639	0.912	0.87	1.12922e-06	Fresh Tissue	HLA-C	Monocytes/Macrophages
4.29345e-11	0.891813	0.225	0.064	1.14549e-06	Fresh Tissue	CYR61	Monocytes/Macrophages
2.36743e-10	0.579421	0.267	0.093	6.3163e-06	Fresh Tissue	TM4SF1	Monocytes/Macrophages
2.37554e-10	0.307336	0.145	0.025	6.33795e-06	Fresh Tissue	KRT7	Monocytes/Macrophages
2.60134e-10	1.34516	0.702	0.544	6.94037e-06	Fresh Tissue	IFITM2	Monocytes/Macrophages
3.22516e-10	0.449392	0.223	0.068	8.60473e-06	Fresh Tissue	NNMT	Monocytes/Macrophages
4.42e-10	0.600698	0.192	0.05	1.17926e-05	Fresh Tissue	CTGF	Monocytes/Macrophages
6.1301e-10	0.283213	0.927	0.957	1.63551e-05	Fresh Tissue	MT-ND2	Monocytes/Macrophages
7.87088e-10	0.412496	0.15	0.03	2.09995e-05	Fresh Tissue	ESAM	Monocytes/Macrophages
1.06956e-09	0.431842	0.233	0.077	2.85358e-05	Fresh Tissue	CLDN5	Monocytes/Macrophages
1.52544e-09	0.759626	0.293	0.125	4.06988e-05	Fresh Tissue	PLVAP	Monocytes/Macrophages
1.73043e-09	0.373361	0.119	0.016	4.6168e-05	Fresh Tissue	AQP1	Monocytes/Macrophages
2.00415e-09	0.33715	0.925	0.909	5.34708e-05	Fresh Tissue	ITM2B	Monocytes/Macrophages
2.75563e-09	0.392764	0.197	0.059	7.35201e-05	Fresh Tissue	SPRY1	Monocytes/Macrophages
2.80143e-09	0.337117	0.122	0.018	7.47421e-05	Fresh Tissue	COL3A1	Monocytes/Macrophages
6.40661e-09	0.520475	0.168	0.046	0.000170928	Fresh Tissue	TPM2	Monocytes/Macrophages
7.99588e-09	0.581429	0.293	0.128	0.00021333	Fresh Tissue	TIMP3	Monocytes/Macrophages
1.22313e-08	0.510792	0.228	0.082	0.000326332	Fresh Tissue	EGFL7	Monocytes/Macrophages
1.6679e-08	0.36589	0.137	0.03	0.000444996	Fresh Tissue	KRT14	Monocytes/Macrophages
1.92738e-08	0.593272	0.179	0.055	0.000514225	Fresh Tissue	KRT18	Monocytes/Macrophages
2.12736e-08	0.279485	0.109	0.016	0.000567579	Fresh Tissue	LUM	Monocytes/Macrophages
2.64037e-08	0.259653	0.464	0.273	0.000704451	Fresh Tissue	DDX18	Monocytes/Macrophages
2.74113e-08	0.480222	0.508	0.339	0.000731333	Fresh Tissue	SEC62	Monocytes/Macrophages
4.02709e-08	0.384356	0.14	0.034	0.00107443	Fresh Tissue	KRT8	Monocytes/Macrophages
4.67574e-08	0.506551	0.207	0.077	0.00124749	Fresh Tissue	BCAM	Monocytes/Macrophages
1.06623e-07	0.39886	0.22	0.084	0.0028447	Fresh Tissue	ADIRF	Monocytes/Macrophages
1.19502e-07	0.632598	0.238	0.103	0.00318831	Fresh Tissue	PDLIM1	Monocytes/Macrophages
1.29263e-07	0.39148	0.13	0.03	0.00344873	Fresh Tissue	KRT19	Monocytes/Macrophages
1.42177e-07	0.32954	0.135	0.034	0.00379327	Fresh Tissue	IGF2	Monocytes/Macrophages
1.77867e-07	0.364152	0.233	0.096	0.00474549	Fresh Tissue	SPTBN1	Monocytes/Macrophages
1.86545e-07	0.436418	0.267	0.123	0.00497702	Fresh Tissue	RCAN1	Monocytes/Macrophages
2.16711e-07	0.304618	0.117	0.025	0.00578184	Fresh Tissue	SOD3	Monocytes/Macrophages
2.31815e-07	0.464293	0.231	0.096	0.00618483	Fresh Tissue	CAV1	Monocytes/Macrophages
2.7004e-07	0.31841	0.145	0.041	0.00720468	Fresh Tissue	CD34	Monocytes/Macrophages
4.05039e-07	0.285048	0.15	0.046	0.0108064	Fresh Tissue	BGN	Monocytes/Macrophages
4.70203e-07	0.336547	0.142	0.043	0.012545	Fresh Tissue	NFIB	Monocytes/Macrophages
5.13558e-07	0.460009	0.233	0.105	0.0137017	Fresh Tissue	EMP1	Monocytes/Macrophages
6.22898e-07	0.282611	0.14	0.041	0.0166189	Fresh Tissue	NR2F2	Monocytes/Macrophages
7.843e-07	1.0773	0.194	0.08	0.0209251	Fresh Tissue	CCL21	Monocytes/Macrophages
8.44433e-07	0.429166	0.184	0.068	0.0225295	Fresh Tissue	PRSS23	Monocytes/Macrophages
9.25026e-07	0.480155	0.225	0.098	0.0246797	Fresh Tissue	RAMP2	Monocytes/Macrophages
1.02308e-06	0.26791	0.692	0.522	0.0272958	Fresh Tissue	MT2A	Monocytes/Macrophages
1.09487e-06	0.364981	0.56	0.417	0.0292112	Fresh Tissue	BCAP31	Monocytes/Macrophages
1.80118e-06	0.363314	0.106	0.025	0.0480555	Fresh Tissue	APOLD1	Monocytes/Macrophages
2.3124e-06	0.45127	0.119	0.034	0.0616948	Fresh Tissue	MFGE8	Monocytes/Macrophages
2.71587e-06	0.275915	0.751	0.743	0.0724595	Fresh Tissue	RPS29	Monocytes/Macrophages
2.92544e-06	0.522918	0.231	0.109	0.0780506	Fresh Tissue	SDPR	Monocytes/Macrophages
3.14878e-06	0.378083	0.127	0.039	0.0840095	Fresh Tissue	COL6A2	Monocytes/Macrophages
3.41316e-06	0.360526	0.687	0.551	0.091063	Fresh Tissue	LMNA	Monocytes/Macrophages
3.46858e-06	0.286228	0.106	0.027	0.0925416	Fresh Tissue	ADGRF5	Monocytes/Macrophages
3.55922e-06	0.374108	0.119	0.034	0.09496	Fresh Tissue	TACSTD2	Monocytes/Macrophages
3.62376e-06	0.513869	0.168	0.064	0.096682	Fresh Tissue	EFEMP1	Monocytes/Macrophages
4.08905e-06	0.323652	0.295	0.159	0.109096	Fresh Tissue	EMP2	Monocytes/Macrophages
4.32902e-06	0.351855	0.109	0.03	0.115498	Fresh Tissue	CLEC14A	Monocytes/Macrophages
4.66677e-06	0.316638	0.197	0.084	0.124509	Fresh Tissue	CNN3	Monocytes/Macrophages
6.21738e-06	0.345051	0.111	0.032	0.16588	Fresh Tissue	CXCL14	Monocytes/Macrophages
6.46657e-06	0.337288	0.803	0.774	0.172528	Fresh Tissue	CALM1	Monocytes/Macrophages
6.71533e-06	0.283789	0.873	0.904	0.179165	Fresh Tissue	HSP90AA1	Monocytes/Macrophages
8.96158e-06	0.303021	0.303	0.169	0.239095	Fresh Tissue	METAP2	Monocytes/Macrophages
1.20395e-05	0.309759	0.523	0.371	0.321213	Fresh Tissue	CTD-3252C9.4	Monocytes/Macrophages
1.56387e-05	0.286004	0.109	0.032	0.417241	Fresh Tissue	ANGPT2	Monocytes/Macrophages
1.81253e-05	0.349748	0.106	0.032	0.483584	Fresh Tissue	LMCD1	Monocytes/Macrophages
2.18065e-05	0.317812	0.101	0.03	0.581798	Fresh Tissue	ERG	Monocytes/Macrophages
2.49455e-05	0.57428	0.119	0.041	0.665546	Fresh Tissue	MFAP4	Monocytes/Macrophages
2.5481e-05	0.337609	0.295	0.169	0.679834	Fresh Tissue	PRDX2	Monocytes/Macrophages
2.55867e-05	0.274448	0.736	0.633	0.682653	Fresh Tissue	CDKN1A	Monocytes/Macrophages
3.02742e-05	0.250764	0.78	0.733	0.807715	Fresh Tissue	YWHAB	Monocytes/Macrophages
3.28589e-05	0.35475	0.549	0.428	0.876675	Fresh Tissue	CFD	Monocytes/Macrophages
3.35772e-05	0.438988	0.15	0.062	0.895841	Fresh Tissue	AKAP12	Monocytes/Macrophages
4.25183e-05	0.290995	0.15	0.062	1	Fresh Tissue	SMAD1	Monocytes/Macrophages
4.51448e-05	0.366947	0.453	0.326	1	Fresh Tissue	DSTN	Monocytes/Macrophages
4.61227e-05	0.298564	0.334	0.216	1	Fresh Tissue	SERPING1	Monocytes/Macrophages
4.63637e-05	0.280263	0.109	0.036	1	Fresh Tissue	MAP1B	Monocytes/Macrophages
5.02025e-05	0.285298	0.311	0.191	1	Fresh Tissue	MAF	Monocytes/Macrophages
5.02698e-05	0.301719	0.233	0.13	1	Fresh Tissue	NFIA	Monocytes/Macrophages
5.65046e-05	0.353166	0.596	0.474	1	Fresh Tissue	CD9	Monocytes/Macrophages
6.30188e-05	0.286462	0.687	0.595	1	Fresh Tissue	SON	Monocytes/Macrophages
6.52875e-05	0.359615	0.503	0.387	1	Fresh Tissue	CTSL	Monocytes/Macrophages
7.76462e-05	0.544003	0.13	0.052	1	Fresh Tissue	EMCN	Monocytes/Macrophages
8.08287e-05	0.257296	0.484	0.369	1	Fresh Tissue	BLVRB	Monocytes/Macrophages
9.36467e-05	0.364786	0.352	0.244	1	Fresh Tissue	TCEAL4	Monocytes/Macrophages
0.000100615	0.448219	0.516	0.41	1	Fresh Tissue	C5AR1	Monocytes/Macrophages
0.0001076	0.318744	0.412	0.294	1	Fresh Tissue	ABL2	Monocytes/Macrophages
0.000122764	0.250474	0.119	0.046	1	Fresh Tissue	TNXB	Monocytes/Macrophages
0.000124918	0.298161	0.176	0.084	1	Fresh Tissue	ARHGAP29	Monocytes/Macrophages
0.000153597	0.266022	0.15	0.068	1	Fresh Tissue	PDPN	Monocytes/Macrophages
0.00017584	0.269001	0.199	0.107	1	Fresh Tissue	LIMA1	Monocytes/Macrophages
0.000198631	0.291207	0.57	0.444	1	Fresh Tissue	PLD3	Monocytes/Macrophages
0.000208586	0.403661	0.114	0.046	1	Fresh Tissue	NPDC1	Monocytes/Macrophages
0.00025337	0.424807	0.179	0.093	1	Fresh Tissue	PPFIBP1	Monocytes/Macrophages
0.000278906	0.392281	0.127	0.055	1	Fresh Tissue	RAMP3	Monocytes/Macrophages
0.000285826	0.266483	0.166	0.082	1	Fresh Tissue	S100A16	Monocytes/Macrophages
0.000297616	0.303246	0.681	0.61	1	Fresh Tissue	LGALS3	Monocytes/Macrophages
0.00036405	0.365087	0.168	0.084	1	Fresh Tissue	TFF3	Monocytes/Macrophages
0.000376483	0.316402	0.132	0.059	1	Fresh Tissue	LAMA4	Monocytes/Macrophages
0.000397797	0.291678	0.29	0.191	1	Fresh Tissue	IGF1	Monocytes/Macrophages
0.000416673	0.389409	0.272	0.175	1	Fresh Tissue	CCND1	Monocytes/Macrophages
0.000439793	0.27731	0.368	0.264	1	Fresh Tissue	RAB13	Monocytes/Macrophages
0.00045874	0.323764	0.104	0.041	1	Fresh Tissue	TSPAN5	Monocytes/Macrophages
0.0004819	0.267172	0.321	0.216	1	Fresh Tissue	GGA1	Monocytes/Macrophages
0.000485277	0.256217	0.417	0.308	1	Fresh Tissue	FOXP1	Monocytes/Macrophages
0.00048719	0.351624	0.534	0.444	1	Fresh Tissue	NFE2L2	Monocytes/Macrophages
0.000534802	0.334231	0.251	0.159	1	Fresh Tissue	EPHX1	Monocytes/Macrophages
0.000554514	0.272282	0.539	0.431	1	Fresh Tissue	ZNF331	Monocytes/Macrophages
0.000568205	0.312612	0.653	0.583	1	Fresh Tissue	GNAS	Monocytes/Macrophages
0.000570623	0.34633	0.218	0.13	1	Fresh Tissue	SERPINH1	Monocytes/Macrophages
0.000576742	0.276069	0.184	0.103	1	Fresh Tissue	TAF3	Monocytes/Macrophages
0.000578842	0.354052	0.497	0.383	1	Fresh Tissue	PPIG	Monocytes/Macrophages
0.00058876	0.444833	0.199	0.114	1	Fresh Tissue	TFPI	Monocytes/Macrophages
0.000717044	0.301458	0.451	0.351	1	Fresh Tissue	LEPROT	Monocytes/Macrophages
0.000741255	0.289386	0.104	0.043	1	Fresh Tissue	MYCT1	Monocytes/Macrophages
0.000746932	0.32629	0.135	0.066	1	Fresh Tissue	CALCRL	Monocytes/Macrophages
0.000747548	0.272922	0.277	0.182	1	Fresh Tissue	SELM	Monocytes/Macrophages
0.000773371	0.377547	0.251	0.159	1	Fresh Tissue	REXO2	Monocytes/Macrophages
0.000868265	0.255903	0.215	0.128	1	Fresh Tissue	TPM1	Monocytes/Macrophages
0.000987478	0.252036	0.114	0.05	1	Fresh Tissue	DKK3	Monocytes/Macrophages
0.00100981	0.281232	0.409	0.303	1	Fresh Tissue	SPCS2	Monocytes/Macrophages
0.00104234	0.254753	0.508	0.403	1	Fresh Tissue	ATP6V0D1	Monocytes/Macrophages
0.00126041	0.26827	0.267	0.18	1	Fresh Tissue	ARID5B	Monocytes/Macrophages
0.00126356	0.36127	0.49	0.38	1	Fresh Tissue	AKAP9	Monocytes/Macrophages
0.00136059	0.287058	0.58	0.483	1	Fresh Tissue	ARHGDIA	Monocytes/Macrophages
0.00140691	0.26354	0.117	0.055	1	Fresh Tissue	PLAC9	Monocytes/Macrophages
0.00141254	0.327384	0.373	0.271	1	Fresh Tissue	CCT7	Monocytes/Macrophages
0.00141529	0.258069	0.308	0.214	1	Fresh Tissue	PRMT1	Monocytes/Macrophages
0.00146943	0.384195	0.466	0.353	1	Fresh Tissue	LGMN	Monocytes/Macrophages
0.00151657	0.287436	0.124	0.062	1	Fresh Tissue	BACE2	Monocytes/Macrophages
0.00165143	0.328019	0.567	0.462	1	Fresh Tissue	PLIN2	Monocytes/Macrophages
0.00166261	0.315776	0.267	0.175	1	Fresh Tissue	INTS6	Monocytes/Macrophages
0.00167757	0.293901	0.181	0.107	1	Fresh Tissue	SKI	Monocytes/Macrophages
0.00186841	0.469533	0.194	0.121	1	Fresh Tissue	MYC	Monocytes/Macrophages
0.00220445	0.261059	0.29	0.203	1	Fresh Tissue	ASAP1	Monocytes/Macrophages
0.0022509	0.271029	0.168	0.098	1	Fresh Tissue	MAP1LC3A	Monocytes/Macrophages
0.0022598	0.3276	0.575	0.474	1	Fresh Tissue	TIMP1	Monocytes/Macrophages
0.00231278	0.298503	0.311	0.23	1	Fresh Tissue	ACTN4	Monocytes/Macrophages
0.0024665	0.262563	0.456	0.385	1	Fresh Tissue	COPE	Monocytes/Macrophages
0.00253829	0.321777	0.79	0.786	1	Fresh Tissue	TUBA1B	Monocytes/Macrophages
0.0026885	0.250305	0.298	0.21	1	Fresh Tissue	RARRES3	Monocytes/Macrophages
0.00278138	0.298188	0.495	0.401	1	Fresh Tissue	CYB5R3	Monocytes/Macrophages
0.00282106	0.274636	0.233	0.153	1	Fresh Tissue	PTOV1	Monocytes/Macrophages
0.00287864	0.609281	0.329	0.244	1	Fresh Tissue	FPR1	Monocytes/Macrophages
0.00319242	0.294497	0.236	0.162	1	Fresh Tissue	TNFSF10	Monocytes/Macrophages
0.00335381	0.489972	0.288	0.21	1	Fresh Tissue	MMP19	Monocytes/Macrophages
0.00359918	0.263797	0.464	0.362	1	Fresh Tissue	NAPA	Monocytes/Macrophages
0.00366037	0.258596	0.585	0.528	1	Fresh Tissue	SERBP1	Monocytes/Macrophages
0.0037428	0.316096	0.689	0.633	1	Fresh Tissue	MYL12B	Monocytes/Macrophages
0.00462002	0.375639	0.65	0.672	1	Fresh Tissue	MS4A7	Monocytes/Macrophages
0.00502003	0.292156	0.104	0.052	1	Fresh Tissue	TPBG	Monocytes/Macrophages
0.00508464	0.278523	0.484	0.387	1	Fresh Tissue	ITGB1	Monocytes/Macrophages
0.00543126	0.332858	0.645	0.588	1	Fresh Tissue	PRRC2C	Monocytes/Macrophages
0.00583955	0.320917	0.205	0.134	1	Fresh Tissue	PLPP1	Monocytes/Macrophages
0.00599522	0.28289	0.394	0.308	1	Fresh Tissue	TECR	Monocytes/Macrophages
0.00692891	0.51665	0.342	0.257	1	Fresh Tissue	RNASE1	Monocytes/Macrophages
0.00742481	0.25595	0.588	0.513	1	Fresh Tissue	ATP1B3	Monocytes/Macrophages
0.00782949	0.281335	0.101	0.052	1	Fresh Tissue	PRKAR1B	Monocytes/Macrophages
0.00802641	0.282744	0.565	0.517	1	Fresh Tissue	YWHAE	Monocytes/Macrophages
0.00923441	0.361863	0.425	0.353	1	Fresh Tissue	CD151	Monocytes/Macrophages
0.00936066	0.335086	0.692	0.624	1	Fresh Tissue	ANXA2	Monocytes/Macrophages
1.51505e-11	0.419692	0.571	0.325	4.04215e-07	Cryopreserved Cell Suspension	HIF1A	Monocytes/Macrophages
6.69991e-10	0.482666	0.611	0.375	1.78754e-05	Cryopreserved Cell Suspension	CKS2	Monocytes/Macrophages
1.68934e-09	0.438458	0.823	0.677	4.50715e-05	Cryopreserved Cell Suspension	DBI	Monocytes/Macrophages
1.02324e-08	0.259147	0.759	0.547	0.000273	Cryopreserved Cell Suspension	EIF4G2	Monocytes/Macrophages
2.40456e-08	0.319471	0.872	0.796	0.000641537	Cryopreserved Cell Suspension	SRGN	Monocytes/Macrophages
3.27479e-08	0.375097	0.704	0.5	0.000873714	Cryopreserved Cell Suspension	EMP3	Monocytes/Macrophages
4.43433e-08	0.336537	0.453	0.249	0.00118308	Cryopreserved Cell Suspension	ACSL3	Monocytes/Macrophages
4.56138e-08	0.37293	0.916	0.831	0.00121698	Cryopreserved Cell Suspension	HLA-DRB1	Monocytes/Macrophages
6.16531e-08	0.332566	0.542	0.323	0.0016449	Cryopreserved Cell Suspension	PFKFB3	Monocytes/Macrophages
9.49703e-08	0.383284	0.586	0.381	0.00253381	Cryopreserved Cell Suspension	ELL2	Monocytes/Macrophages
9.93886e-08	0.276277	0.99	0.987	0.00265169	Cryopreserved Cell Suspension	MALAT1	Monocytes/Macrophages
1.31427e-07	0.259798	0.734	0.527	0.00350648	Cryopreserved Cell Suspension	POMP	Monocytes/Macrophages
1.47013e-07	0.267336	0.473	0.265	0.0039223	Cryopreserved Cell Suspension	RAB1A	Monocytes/Macrophages
4.39253e-07	0.257249	0.537	0.334	0.0117193	Cryopreserved Cell Suspension	ATP6V1B2	Monocytes/Macrophages
9.56356e-07	0.317429	0.695	0.498	0.0255156	Cryopreserved Cell Suspension	HNRNPU	Monocytes/Macrophages
1.80549e-06	0.271389	0.473	0.293	0.0481706	Cryopreserved Cell Suspension	COX17	Monocytes/Macrophages
1.99457e-06	0.385628	0.842	0.685	0.0532152	Cryopreserved Cell Suspension	LGALS1	Monocytes/Macrophages
3.19139e-06	0.505712	0.384	0.238	0.0851464	Cryopreserved Cell Suspension	OLR1	Monocytes/Macrophages
4.70281e-06	0.291805	0.921	0.868	0.125471	Cryopreserved Cell Suspension	SAT1	Monocytes/Macrophages
5.53941e-06	0.295545	0.399	0.236	0.147792	Cryopreserved Cell Suspension	ITGAV	Monocytes/Macrophages
6.13483e-06	0.378627	0.576	0.407	0.163677	Cryopreserved Cell Suspension	SLC1A3	Monocytes/Macrophages
7.54702e-06	0.471424	0.709	0.556	0.201355	Cryopreserved Cell Suspension	S100A4	Monocytes/Macrophages
8.41906e-06	0.296249	0.468	0.299	0.224621	Cryopreserved Cell Suspension	SKIL	Monocytes/Macrophages
8.77306e-06	0.258704	0.709	0.542	0.234065	Cryopreserved Cell Suspension	ATP5G3	Monocytes/Macrophages
8.97554e-06	0.33344	0.739	0.558	0.239467	Cryopreserved Cell Suspension	LYZ	Monocytes/Macrophages
1.13535e-05	0.313439	0.719	0.545	0.302912	Cryopreserved Cell Suspension	PLAUR	Monocytes/Macrophages
1.67139e-05	0.287302	0.424	0.272	0.445928	Cryopreserved Cell Suspension	SERPINB9	Monocytes/Macrophages
2.12306e-05	0.337441	0.576	0.389	0.566431	Cryopreserved Cell Suspension	CCNH	Monocytes/Macrophages
2.55052e-05	0.332686	0.655	0.516	0.68048	Cryopreserved Cell Suspension	GPR183	Monocytes/Macrophages
3.33442e-05	0.297337	0.512	0.35	0.889623	Cryopreserved Cell Suspension	CD163	Monocytes/Macrophages
3.5032e-05	0.288623	0.409	0.264	0.934653	Cryopreserved Cell Suspension	PPIF	Monocytes/Macrophages
4.21135e-05	0.274862	0.488	0.325	1	Cryopreserved Cell Suspension	LSM4	Monocytes/Macrophages
4.45939e-05	0.386326	0.517	0.368	1	Cryopreserved Cell Suspension	EZR	Monocytes/Macrophages
5.26188e-05	0.26507	0.714	0.572	1	Cryopreserved Cell Suspension	RGS2	Monocytes/Macrophages
5.32454e-05	0.344228	0.369	0.227	1	Cryopreserved Cell Suspension	ADM	Monocytes/Macrophages
7.50341e-05	0.266038	0.818	0.707	1	Cryopreserved Cell Suspension	RHOB	Monocytes/Macrophages
9.02767e-05	0.357021	0.276	0.156	1	Cryopreserved Cell Suspension	SDS	Monocytes/Macrophages
9.20827e-05	0.26356	0.818	0.719	1	Cryopreserved Cell Suspension	FCER1G	Monocytes/Macrophages
0.000101045	0.285678	0.207	0.103	1	Cryopreserved Cell Suspension	FBXO11	Monocytes/Macrophages
0.000107666	0.271005	0.719	0.579	1	Cryopreserved Cell Suspension	CXCR4	Monocytes/Macrophages
0.000125079	0.505225	0.552	0.41	1	Cryopreserved Cell Suspension	INSIG1	Monocytes/Macrophages
0.000130164	0.29733	0.488	0.339	1	Cryopreserved Cell Suspension	ACSL1	Monocytes/Macrophages
0.000131342	0.305687	0.498	0.357	1	Cryopreserved Cell Suspension	FCGR2B	Monocytes/Macrophages
0.000139225	0.2565	0.64	0.495	1	Cryopreserved Cell Suspension	EIF5A	Monocytes/Macrophages
0.000162293	0.270022	0.305	0.183	1	Cryopreserved Cell Suspension	VMO1	Monocytes/Macrophages
0.000214001	0.253172	0.369	0.238	1	Cryopreserved Cell Suspension	B3GNT5	Monocytes/Macrophages
0.000253595	0.370249	0.616	0.495	1	Cryopreserved Cell Suspension	NR4A3	Monocytes/Macrophages
0.00039572	0.277256	0.335	0.211	1	Cryopreserved Cell Suspension	GPCPD1	Monocytes/Macrophages
0.000475834	0.304114	0.744	0.617	1	Cryopreserved Cell Suspension	NR4A1	Monocytes/Macrophages
0.000635124	0.927441	0.153	0.074	1	Cryopreserved Cell Suspension	SPP1	Monocytes/Macrophages
0.000675008	0.498869	0.498	0.379	1	Cryopreserved Cell Suspension	APOC1	Monocytes/Macrophages
0.000756563	0.33821	0.522	0.387	1	Cryopreserved Cell Suspension	NLRP3	Monocytes/Macrophages
0.000853412	0.26663	0.399	0.273	1	Cryopreserved Cell Suspension	RANBP2	Monocytes/Macrophages
0.00139237	0.256473	0.232	0.138	1	Cryopreserved Cell Suspension	SLC25A13	Monocytes/Macrophages
0.00168647	0.304932	0.498	0.379	1	Cryopreserved Cell Suspension	PHLDA1	Monocytes/Macrophages
0.00318087	0.262706	0.3	0.203	1	Cryopreserved Cell Suspension	TFRC	Monocytes/Macrophages
0.00458561	0.283432	0.3	0.204	1	Cryopreserved Cell Suspension	IRAK3	Monocytes/Macrophages
0.0067145	0.266377	0.468	0.371	1	Cryopreserved Cell Suspension	RGCC	Monocytes/Macrophages
0.00692368	0.276196	0.394	0.288	1	Cryopreserved Cell Suspension	STX4	Monocytes/Macrophages
0.00758216	0.331641	0.148	0.085	1	Cryopreserved Cell Suspension	IL1RN	Monocytes/Macrophages
5.2772e-29	0.662787	0.949	0.854	1.40796e-24	Cryopreserved Tissue	MTRNR2L12	Monocytes/Macrophages
9.95956e-26	0.818224	0.394	0.097	2.65721e-21	Cryopreserved Tissue	RP11-290D2.6	Monocytes/Macrophages
1.28898e-17	0.49608	0.898	0.84	3.43901e-13	Cryopreserved Tissue	PABPC1	Monocytes/Macrophages
2.42104e-14	0.580833	0.826	0.691	6.45934e-10	Cryopreserved Tissue	COTL1	Monocytes/Macrophages
2.0416e-13	0.345537	0.996	0.98	5.44699e-09	Cryopreserved Tissue	EEF1A1	Monocytes/Macrophages
4.83221e-12	0.972505	0.352	0.156	1.28923e-07	Cryopreserved Tissue	TNF	Monocytes/Macrophages
5.55642e-11	0.669872	0.479	0.278	1.48245e-06	Cryopreserved Tissue	LINC00936	Monocytes/Macrophages
9.83423e-11	0.712097	0.636	0.492	2.62377e-06	Cryopreserved Tissue	NFKBIZ	Monocytes/Macrophages
2.06103e-10	0.257435	0.987	0.959	5.49882e-06	Cryopreserved Tissue	RPLP1	Monocytes/Macrophages
3.03418e-10	0.393408	0.186	0.051	8.09518e-06	Cryopreserved Tissue	RP11-61J19.5	Monocytes/Macrophages
1.4136e-09	0.258519	0.975	0.924	3.77149e-05	Cryopreserved Tissue	RPL7A	Monocytes/Macrophages
1.67441e-09	0.485373	0.602	0.467	4.46732e-05	Cryopreserved Tissue	GDI2	Monocytes/Macrophages
2.58078e-09	0.432382	0.788	0.649	6.88551e-05	Cryopreserved Tissue	HSPA1A	Monocytes/Macrophages
3.013e-09	0.3836	0.814	0.733	8.03868e-05	Cryopreserved Tissue	ZFP36L1	Monocytes/Macrophages
7.4165e-09	0.259148	0.996	0.966	0.000197872	Cryopreserved Tissue	TPT1	Monocytes/Macrophages
1.49652e-08	0.631864	0.428	0.267	0.000399273	Cryopreserved Tissue	PMAIP1	Monocytes/Macrophages
1.5635e-08	0.351093	0.852	0.812	0.000417141	Cryopreserved Tissue	RPL4	Monocytes/Macrophages
1.90016e-08	0.541606	0.669	0.518	0.000506963	Cryopreserved Tissue	HSPA1B	Monocytes/Macrophages
1.99007e-08	0.517319	0.453	0.255	0.000530951	Cryopreserved Tissue	CCL4L2	Monocytes/Macrophages
2.21388e-08	0.274839	0.144	0.037	0.000590663	Cryopreserved Tissue	RP11-356I2.4	Monocytes/Macrophages
3.68015e-08	0.69457	0.458	0.282	0.000981863	Cryopreserved Tissue	IL1B	Monocytes/Macrophages
5.22535e-08	0.633847	0.576	0.384	0.00139412	Cryopreserved Tissue	CCL4	Monocytes/Macrophages
9.71332e-08	0.461729	0.326	0.187	0.00259152	Cryopreserved Tissue	SLC20A1	Monocytes/Macrophages
1.81957e-07	0.572613	0.61	0.506	0.00485462	Cryopreserved Tissue	MT-ND6	Monocytes/Macrophages
2.13042e-07	0.551913	0.657	0.584	0.00568395	Cryopreserved Tissue	IER3	Monocytes/Macrophages
2.40712e-07	0.734041	0.754	0.722	0.00642219	Cryopreserved Tissue	IER2	Monocytes/Macrophages
2.47587e-07	0.408548	0.292	0.144	0.00660563	Cryopreserved Tissue	EGR2	Monocytes/Macrophages
3.16333e-07	0.254949	0.975	0.92	0.00843977	Cryopreserved Tissue	RPS13	Monocytes/Macrophages
3.47956e-07	0.5705	0.195	0.076	0.00928347	Cryopreserved Tissue	RP11-758H9.2	Monocytes/Macrophages
3.50668e-07	0.596951	0.271	0.139	0.00935582	Cryopreserved Tissue	ILF3-AS1	Monocytes/Macrophages
3.97391e-07	0.543342	0.504	0.382	0.0106024	Cryopreserved Tissue	GLA	Monocytes/Macrophages
4.84716e-07	0.268757	0.966	0.902	0.0129322	Cryopreserved Tissue	RPL5	Monocytes/Macrophages
5.06226e-07	0.468247	0.407	0.263	0.0135061	Cryopreserved Tissue	IER5	Monocytes/Macrophages
5.9313e-07	0.252452	0.856	0.832	0.0158247	Cryopreserved Tissue	RPSA	Monocytes/Macrophages
5.97024e-07	0.375229	0.153	0.051	0.0159286	Cryopreserved Tissue	HIST1H1E	Monocytes/Macrophages
9.43761e-07	0.53557	0.462	0.328	0.0251795	Cryopreserved Tissue	NEU1	Monocytes/Macrophages
9.67116e-07	0.402694	0.191	0.076	0.0258026	Cryopreserved Tissue	CH17-373J23.1	Monocytes/Macrophages
1.50652e-06	0.258793	0.864	0.822	0.0401939	Cryopreserved Tissue	ZFP36L2	Monocytes/Macrophages
1.90748e-06	0.420423	0.682	0.61	0.0508916	Cryopreserved Tissue	ITGB2	Monocytes/Macrophages
2.40017e-06	0.27823	0.941	0.925	0.0640367	Cryopreserved Tissue	MT-ND5	Monocytes/Macrophages
3.07223e-06	0.427648	0.305	0.17	0.0819672	Cryopreserved Tissue	LGALS2	Monocytes/Macrophages
3.41763e-06	0.482729	0.301	0.178	0.0911824	Cryopreserved Tissue	NXF1	Monocytes/Macrophages
3.57046e-06	0.2578	0.919	0.82	0.0952598	Cryopreserved Tissue	HLA-DPB1	Monocytes/Macrophages
3.9584e-06	0.258163	0.131	0.044	0.10561	Cryopreserved Tissue	MYCL	Monocytes/Macrophages
5.99618e-06	0.68524	0.449	0.355	0.159978	Cryopreserved Tissue	SNHG12	Monocytes/Macrophages
1.08332e-05	0.266503	0.839	0.82	0.28903	Cryopreserved Tissue	EEF2	Monocytes/Macrophages
1.14765e-05	0.389462	0.453	0.324	0.306194	Cryopreserved Tissue	LIMD2	Monocytes/Macrophages
1.20644e-05	0.485271	0.398	0.27	0.321878	Cryopreserved Tissue	SESN1	Monocytes/Macrophages
1.46354e-05	0.372473	0.771	0.688	0.390473	Cryopreserved Tissue	SGK1	Monocytes/Macrophages
1.51007e-05	0.527512	0.847	0.793	0.402888	Cryopreserved Tissue	JUN	Monocytes/Macrophages
1.54474e-05	0.405311	0.356	0.239	0.412137	Cryopreserved Tissue	2001-03-01	Monocytes/Macrophages
1.74314e-05	0.487889	0.75	0.698	0.465069	Cryopreserved Tissue	DNAJB1	Monocytes/Macrophages
4.64922e-05	0.578141	0.343	0.222	1	Cryopreserved Tissue	CCL3L3	Monocytes/Macrophages
7.07971e-05	0.301343	0.932	0.908	1	Cryopreserved Tissue	ACTG1	Monocytes/Macrophages
7.66369e-05	0.310963	0.242	0.139	1	Cryopreserved Tissue	SETDB2	Monocytes/Macrophages
7.99565e-05	0.251451	0.932	0.827	1	Cryopreserved Tissue	HLA-DPA1	Monocytes/Macrophages
0.000104566	0.354954	0.36	0.261	1	Cryopreserved Tissue	ITGA4	Monocytes/Macrophages
0.000141101	0.397822	0.627	0.562	1	Cryopreserved Tissue	ID2	Monocytes/Macrophages
0.000144907	0.402865	0.11	0.041	1	Cryopreserved Tissue	LAMP3	Monocytes/Macrophages
0.000149571	0.272269	0.148	0.066	1	Cryopreserved Tissue	RP11-124N14.3	Monocytes/Macrophages
0.000151815	0.333322	0.386	0.284	1	Cryopreserved Tissue	IL10RA	Monocytes/Macrophages
0.000167459	0.319779	0.708	0.613	1	Cryopreserved Tissue	RGS10	Monocytes/Macrophages
0.000190318	0.305197	0.182	0.093	1	Cryopreserved Tissue	AF213884.2	Monocytes/Macrophages
0.000217723	0.400596	0.462	0.375	1	Cryopreserved Tissue	RGS19	Monocytes/Macrophages
0.000221755	0.574012	0.661	0.586	1	Cryopreserved Tissue	EGR1	Monocytes/Macrophages
0.000262208	0.399832	0.614	0.567	1	Cryopreserved Tissue	TNFAIP3	Monocytes/Macrophages
0.000289344	0.4237	0.602	0.557	1	Cryopreserved Tissue	DDIT4	Monocytes/Macrophages
0.000297803	0.303065	0.25	0.153	1	Cryopreserved Tissue	RP11-796E2.4	Monocytes/Macrophages
0.000341641	0.350003	0.369	0.258	1	Cryopreserved Tissue	CXCL8	Monocytes/Macrophages
0.000435793	0.308071	0.407	0.306	1	Cryopreserved Tissue	LAT2	Monocytes/Macrophages
0.000521519	0.496665	0.335	0.231	1	Cryopreserved Tissue	CLEC10A	Monocytes/Macrophages
0.000614262	0.275727	0.127	0.059	1	Cryopreserved Tissue	TAF4B	Monocytes/Macrophages
0.000678855	0.299815	0.182	0.102	1	Cryopreserved Tissue	BEST1	Monocytes/Macrophages
0.00100245	0.399914	0.5	0.438	1	Cryopreserved Tissue	OGFRL1	Monocytes/Macrophages
0.00101441	0.256759	0.801	0.764	1	Cryopreserved Tissue	FOSB	Monocytes/Macrophages
0.00105384	0.266238	0.381	0.284	1	Cryopreserved Tissue	CACUL1	Monocytes/Macrophages
0.00106838	0.282164	0.119	0.056	1	Cryopreserved Tissue	RP11-467L13.7	Monocytes/Macrophages
0.00113097	0.290136	0.508	0.43	1	Cryopreserved Tissue	MOB1A	Monocytes/Macrophages
0.00145486	0.387199	0.326	0.243	1	Cryopreserved Tissue	TM9SF2	Monocytes/Macrophages
0.00150449	0.296884	0.39	0.311	1	Cryopreserved Tissue	RCSD1	Monocytes/Macrophages
0.00177349	0.35871	0.199	0.124	1	Cryopreserved Tissue	FAM65A	Monocytes/Macrophages
0.00198401	0.288282	0.36	0.285	1	Cryopreserved Tissue	PTGER4	Monocytes/Macrophages
0.00204934	0.254042	0.297	0.212	1	Cryopreserved Tissue	SOCS1	Monocytes/Macrophages
0.0022515	0.355745	0.339	0.265	1	Cryopreserved Tissue	DSE	Monocytes/Macrophages
0.0023066	0.485509	0.165	0.095	1	Cryopreserved Tissue	IL7R	Monocytes/Macrophages
0.00236047	0.355638	0.517	0.452	1	Cryopreserved Tissue	CITED2	Monocytes/Macrophages
0.00241497	0.464703	0.288	0.217	1	Cryopreserved Tissue	CX3CR1	Monocytes/Macrophages
0.00257363	0.289287	0.191	0.115	1	Cryopreserved Tissue	AP000769.1	Monocytes/Macrophages
0.0030076	0.317523	0.538	0.504	1	Cryopreserved Tissue	IFNGR2	Monocytes/Macrophages
0.00317261	0.284027	0.619	0.543	1	Cryopreserved Tissue	PDK4	Monocytes/Macrophages
0.00348805	0.344393	0.25	0.175	1	Cryopreserved Tissue	P2RY13	Monocytes/Macrophages
0.0035163	0.330933	0.53	0.494	1	Cryopreserved Tissue	SERPINB1	Monocytes/Macrophages
0.00386115	0.341894	0.246	0.171	1	Cryopreserved Tissue	KCNQ1OT1	Monocytes/Macrophages
0.00415712	0.259686	0.212	0.141	1	Cryopreserved Tissue	DNAJB4	Monocytes/Macrophages
0.00440427	0.271994	0.407	0.338	1	Cryopreserved Tissue	SERPINF1	Monocytes/Macrophages
0.00451504	0.319008	0.411	0.345	1	Cryopreserved Tissue	SH3KBP1	Monocytes/Macrophages
0.00462663	0.299107	0.339	0.265	1	Cryopreserved Tissue	PTPN2	Monocytes/Macrophages
0.00478774	0.316626	0.178	0.114	1	Cryopreserved Tissue	MCM3AP	Monocytes/Macrophages
0.00487184	0.25527	0.309	0.229	1	Cryopreserved Tissue	DOK2	Monocytes/Macrophages
0.00488826	0.280663	0.381	0.316	1	Cryopreserved Tissue	TMEM230	Monocytes/Macrophages
0.00498729	0.295602	0.186	0.119	1	Cryopreserved Tissue	DDX54	Monocytes/Macrophages
0.00501416	0.258941	0.195	0.127	1	Cryopreserved Tissue	RUFY3	Monocytes/Macrophages
0.00505277	0.362224	0.559	0.511	1	Cryopreserved Tissue	DUSP2	Monocytes/Macrophages
0.00536609	0.252175	0.377	0.306	1	Cryopreserved Tissue	CD48	Monocytes/Macrophages
0.00554694	0.262697	0.322	0.253	1	Cryopreserved Tissue	ERN1	Monocytes/Macrophages
0.00564438	0.436185	0.301	0.241	1	Cryopreserved Tissue	UBE2S	Monocytes/Macrophages
0.00655651	0.292171	0.263	0.183	1	Cryopreserved Tissue	CD52	Monocytes/Macrophages
0.00711421	0.278668	0.47	0.428	1	Cryopreserved Tissue	MEF2A	Monocytes/Macrophages
0.00757603	0.274654	0.216	0.143	1	Cryopreserved Tissue	CFP	Monocytes/Macrophages
0.00770955	0.340262	0.479	0.436	1	Cryopreserved Tissue	CLEC7A	Monocytes/Macrophages
0.00804082	0.330019	0.415	0.355	1	Cryopreserved Tissue	VOPP1	Monocytes/Macrophages
0.00857592	0.266571	0.356	0.289	1	Cryopreserved Tissue	TNFAIP2	Monocytes/Macrophages
0.00951654	0.313899	0.301	0.238	1	Cryopreserved Tissue	IKZF1	Monocytes/Macrophages
5.07115e-80	0.783017	0.689	0.25	1.35298e-75	Fresh Tissue	CD74	PVL cells
4.34169e-71	0.478246	0.976	0.93	1.15836e-66	Fresh Tissue	MT-ATP8	PVL cells
5.99141e-66	0.42348	0.98	0.961	1.59851e-61	Fresh Tissue	MT-ND3	PVL cells
1.71877e-55	0.326386	0.993	0.978	4.58567e-51	Fresh Tissue	MT-CYB	PVL cells
1.3391e-45	0.908321	0.232	0.01	3.57272e-41	Fresh Tissue	MUCL1	PVL cells
1.2241e-42	0.353307	0.987	0.97	3.2659e-38	Fresh Tissue	MT-ND1	PVL cells
1.2685e-39	0.342429	0.923	0.801	3.38435e-35	Fresh Tissue	RPS2	PVL cells
1.12999e-35	0.391322	0.751	0.538	3.01482e-31	Fresh Tissue	RPS29	PVL cells
3.58442e-35	0.603784	0.205	0.018	9.56324e-31	Fresh Tissue	PLVAP	PVL cells
1.45778e-34	0.531938	0.199	0.016	3.88936e-30	Fresh Tissue	ACKR1	PVL cells
2.08831e-31	0.515875	0.169	0.008	5.5716e-27	Fresh Tissue	AZGP1	PVL cells
2.31197e-31	0.589578	0.221	0.038	6.16833e-27	Fresh Tissue	SCGB2A2	PVL cells
4.86659e-31	0.31492	0.909	0.794	1.29841e-26	Fresh Tissue	RPL13A	PVL cells
2.5297e-30	0.3039	0.914	0.794	6.74924e-26	Fresh Tissue	RPL37A	PVL cells
2.02683e-28	0.463369	0.206	0.034	5.40758e-24	Fresh Tissue	FABP4	PVL cells
6.56102e-27	0.469539	0.139	0.005	1.75048e-22	Fresh Tissue	IGKV3-20	PVL cells
5.11412e-25	0.386528	0.183	0.032	1.36445e-20	Fresh Tissue	HLA-DRA	PVL cells
6.13668e-24	0.48335	0.172	0.029	1.63727e-19	Fresh Tissue	HLA-DRB1	PVL cells
4.50866e-23	0.3308	0.797	0.591	1.20291e-18	Fresh Tissue	HLA-E	PVL cells
1.90562e-22	0.284066	0.95	0.837	5.08419e-18	Fresh Tissue	PTMA	PVL cells
6.5284e-21	0.383594	0.57	0.352	1.74178e-16	Fresh Tissue	ACTA2	PVL cells
7.67855e-20	0.373544	0.186	0.049	2.04864e-15	Fresh Tissue	BCAM	PVL cells
5.20396e-18	0.276632	0.45	0.267	1.38842e-13	Fresh Tissue	HIST1H4C	PVL cells
2.14607e-17	0.311675	0.118	0.017	5.72571e-13	Fresh Tissue	KRT7	PVL cells
2.25072e-17	0.296176	0.158	0.039	6.00492e-13	Fresh Tissue	HLA-DPA1	PVL cells
3.02668e-17	0.274395	0.136	0.027	8.07518e-13	Fresh Tissue	AQP1	PVL cells
5.65262e-17	0.309875	0.745	0.547	1.50812e-12	Fresh Tissue	TAGLN	PVL cells
2.17578e-16	0.432784	0.102	0.011	5.80499e-12	Fresh Tissue	PIP	PVL cells
6.85343e-16	0.318065	0.417	0.248	1.8285e-11	Fresh Tissue	CTD-3252C9.4	PVL cells
7.36845e-16	0.317159	0.103	0.013	1.9659e-11	Fresh Tissue	KRT18	PVL cells
1.41901e-15	0.338097	0.179	0.058	3.78592e-11	Fresh Tissue	TM4SF1	PVL cells
2.46412e-14	0.285007	0.495	0.326	6.57428e-10	Fresh Tissue	SOX4	PVL cells
4.05554e-14	0.314998	0.496	0.336	1.08202e-09	Fresh Tissue	SPRY1	PVL cells
1.05665e-13	0.259062	0.416	0.258	2.81915e-09	Fresh Tissue	NR2F2	PVL cells
2.04715e-13	0.332902	0.763	0.638	5.46181e-09	Fresh Tissue	BGN	PVL cells
7.21596e-13	0.255759	0.321	0.181	1.92522e-08	Fresh Tissue	ARHGDIB	PVL cells
8.40514e-13	0.251917	0.852	0.722	2.24249e-08	Fresh Tissue	HLA-A	PVL cells
1.09972e-10	0.304103	0.111	0.034	2.93404e-06	Fresh Tissue	KRT19	PVL cells
2.6976e-10	0.263649	0.751	0.603	7.19721e-06	Fresh Tissue	TUBA1B	PVL cells
3.56783e-09	0.307299	0.304	0.197	9.51896e-05	Fresh Tissue	INHBA	PVL cells
3.703e-08	0.252573	0.27	0.17	0.00098796	Fresh Tissue	ENC1	PVL cells
8.90135e-08	0.307494	0.426	0.308	0.00237488	Fresh Tissue	COL8A1	PVL cells
2.40357e-07	0.317757	0.36	0.255	0.00641272	Fresh Tissue	SERPINE1	PVL cells
2.58897e-07	0.298582	0.9	0.79	0.00690736	Fresh Tissue	COL1A1	PVL cells
4.96356e-07	0.311302	0.923	0.845	0.0132428	Fresh Tissue	TIMP1	PVL cells
5.44509e-07	0.320446	0.588	0.475	0.0145275	Fresh Tissue	CXCL14	PVL cells
8.21021e-05	0.267871	0.575	0.485	1	Fresh Tissue	APOE	PVL cells
3.92293e-25	0.254598	0.949	0.925	1.04664e-20	Cryopreserved Cell Suspension	RPL41	PVL cells
1.13452e-13	0.331714	0.913	0.843	3.0269e-09	Cryopreserved Cell Suspension	FBLN1	PVL cells
2.56298e-11	0.288492	0.346	0.204	6.83803e-07	Cryopreserved Cell Suspension	SLC19A2	PVL cells
4.16287e-10	0.274361	0.646	0.509	1.11065e-05	Cryopreserved Cell Suspension	GAS6	PVL cells
1.74261e-07	0.268241	0.793	0.707	0.00464928	Cryopreserved Cell Suspension	COL14A1	PVL cells
1.8501e-07	0.266072	0.517	0.407	0.00493607	Cryopreserved Cell Suspension	CYB5A	PVL cells
1.12421e-06	0.318429	0.627	0.546	0.029994	Cryopreserved Cell Suspension	CTHRC1	PVL cells
2.24367e-06	0.267662	0.913	0.878	0.0598611	Cryopreserved Cell Suspension	COL1A2	PVL cells
4.24862e-05	0.292684	0.452	0.371	1	Cryopreserved Cell Suspension	ASPN	PVL cells
4.79627e-05	0.261423	0.911	0.887	1	Cryopreserved Cell Suspension	SFRP2	PVL cells
0.000189174	0.283596	0.587	0.504	1	Cryopreserved Cell Suspension	DPT	PVL cells
0.000236078	0.280391	0.544	0.463	1	Cryopreserved Cell Suspension	SOD2	PVL cells
0.000726333	0.280558	0.357	0.284	1	Cryopreserved Cell Suspension	C7	PVL cells
0.00122256	0.285654	0.785	0.754	1	Cryopreserved Cell Suspension	COL3A1	PVL cells
0.00272378	0.251925	0.513	0.455	1	Cryopreserved Cell Suspension	SOCS3	PVL cells
0.00397817	0.277737	0.367	0.301	1	Cryopreserved Cell Suspension	MT1M	PVL cells
1.72077e-30	0.435422	0.973	0.993	4.59102e-26	Cryopreserved Tissue	MALAT1	PVL cells
8.35491e-21	0.791068	0.765	0.731	2.22909e-16	Cryopreserved Tissue	SEPP1	PVL cells
1.84337e-12	0.477015	0.862	0.892	4.91811e-08	Cryopreserved Tissue	MTRNR2L12	PVL cells
3.31865e-12	0.67427	0.181	0.069	8.85417e-08	Cryopreserved Tissue	RP11-124N14.3	PVL cells
9.14955e-10	0.675939	0.188	0.085	2.4411e-05	Cryopreserved Tissue	RP11-290D2.6	PVL cells
2.20299e-08	0.336421	0.919	0.944	0.000587757	Cryopreserved Tissue	MT-ND5	PVL cells
6.18464e-07	0.491355	0.134	0.06	0.0165006	Cryopreserved Tissue	HIST1H1E	PVL cells
5.06128e-06	0.282292	0.913	0.965	0.135035	Cryopreserved Tissue	GSN	PVL cells
9.72499e-06	0.319158	0.856	0.91	0.259463	Cryopreserved Tissue	C1S	PVL cells
1.11087e-05	0.428727	0.829	0.863	0.29638	Cryopreserved Tissue	APOD	PVL cells
6.37056e-05	0.276983	0.973	0.99	1	Cryopreserved Tissue	DCN	PVL cells
9.85483e-05	0.430408	0.346	0.549	1	Cryopreserved Tissue	SFRP4	PVL cells
0.000328829	0.25941	0.114	0.22	1	Cryopreserved Tissue	DDB1	PVL cells
0.000386567	0.320501	0.114	0.223	1	Cryopreserved Tissue	MAN2A1	PVL cells
0.000514277	0.445199	0.191	0.127	1	Cryopreserved Tissue	FIGF	PVL cells
0.000849557	0.268011	0.309	0.497	1	Cryopreserved Tissue	DST	PVL cells
0.000998308	0.257272	0.221	0.369	1	Cryopreserved Tissue	SLC3A2	PVL cells
0.00113397	0.717956	0.423	0.429	1	Cryopreserved Tissue	MT-ND6	PVL cells
0.00141181	0.309687	0.198	0.336	1	Cryopreserved Tissue	ASH1L	PVL cells
0.00141311	0.252739	0.117	0.212	1	Cryopreserved Tissue	STAT2	PVL cells
0.00142553	0.607504	0.238	0.186	1	Cryopreserved Tissue	ADAM33	PVL cells
0.00144508	0.318713	0.228	0.358	1	Cryopreserved Tissue	IGFBP5	PVL cells
0.00202337	0.286652	0.134	0.238	1	Cryopreserved Tissue	MGEA5	PVL cells
0.0025532	0.280867	0.164	0.281	1	Cryopreserved Tissue	CCS	PVL cells
0.00276081	0.307401	0.185	0.306	1	Cryopreserved Tissue	MBNL2	PVL cells
0.00371963	0.480767	0.181	0.132	1	Cryopreserved Tissue	ADAMTS9-AS2	PVL cells
0.00381674	0.289976	0.141	0.238	1	Cryopreserved Tissue	DNM1	PVL cells
0.00386592	0.534505	0.168	0.12	1	Cryopreserved Tissue	AP000769.1	PVL cells
0.00404396	0.25215	0.154	0.253	1	Cryopreserved Tissue	THUMPD3-AS1	PVL cells
0.0047664	0.256098	0.151	0.248	1	Cryopreserved Tissue	CNOT4	PVL cells
0.00513203	0.526629	0.255	0.212	1	Cryopreserved Tissue	ADM	PVL cells
0.0052227	0.257895	0.148	0.245	1	Cryopreserved Tissue	PABPN1	PVL cells
0.00565791	0.80692	0.329	0.29	1	Cryopreserved Tissue	IGFBP3	PVL cells
0.00657662	0.254062	0.134	0.223	1	Cryopreserved Tissue	SPG7	PVL cells
0.00747373	0.265358	0.161	0.259	1	Cryopreserved Tissue	PWP1	PVL cells
0.00752388	0.305243	0.597	0.65	1	Cryopreserved Tissue	IGFBP6	PVL cells
0.00877579	0.266762	0.131	0.213	1	Cryopreserved Tissue	AHR	PVL cells
0.00883327	0.294864	0.228	0.347	1	Cryopreserved Tissue	ECHDC2	PVL cells
0.00957057	0.318764	0.738	0.867	1	Cryopreserved Tissue	MFAP4	PVL cells
6.26042e-182	1.10538	0.606	0.066	1.67028e-177	Fresh Tissue	CD74	CAFs
7.36957e-100	0.424523	0.99	0.949	1.9662e-95	Fresh Tissue	MT-ATP8	CAFs
8.89364e-90	0.658132	0.878	0.564	2.37282e-85	Fresh Tissue	HLA-A	CAFs
3.55222e-76	0.615085	0.917	0.633	9.47732e-72	Fresh Tissue	HLA-B	CAFs
3.65759e-75	0.435992	0.999	0.952	9.75844e-71	Fresh Tissue	IGFBP7	CAFs
5.98011e-75	0.312172	0.997	0.973	1.59549e-70	Fresh Tissue	MT-ND3	CAFs
4.34363e-71	0.626141	0.863	0.551	1.15888e-66	Fresh Tissue	IFITM1	CAFs
4.42086e-70	0.517961	0.846	0.529	1.17949e-65	Fresh Tissue	HLA-C	CAFs
2.23841e-66	0.660199	0.225	0.009	5.97208e-62	Fresh Tissue	MUCL1	CAFs
3.514e-65	0.417754	0.983	0.875	9.37535e-61	Fresh Tissue	IFITM3	CAFs
6.39871e-59	0.488465	0.888	0.601	1.70718e-54	Fresh Tissue	MGP	CAFs
1.15525e-57	0.608761	0.538	0.225	3.0822e-53	Fresh Tissue	COL1A1	CAFs
2.08775e-55	0.514316	0.184	0.005	5.57012e-51	Fresh Tissue	APOD	CAFs
3.14365e-55	0.476152	0.188	0.006	8.38725e-51	Fresh Tissue	PLVAP	CAFs
9.76709e-52	0.424987	0.668	0.368	2.60586e-47	Fresh Tissue	ANXA2	CAFs
3.27144e-51	0.465691	0.785	0.501	8.7282e-47	Fresh Tissue	HLA-E	CAFs
4.16487e-51	0.997748	0.329	0.091	1.11119e-46	Fresh Tissue	APOE	CAFs
1.19858e-50	0.502537	0.186	0.012	3.1978e-46	Fresh Tissue	ACKR1	CAFs
5.53698e-50	0.468353	0.851	0.613	1.47727e-45	Fresh Tissue	SERPING1	CAFs
8.63949e-50	0.724987	0.577	0.299	2.30502e-45	Fresh Tissue	CCL2	CAFs
1.53269e-48	0.474136	0.934	0.725	4.08922e-44	Fresh Tissue	CST3	CAFs
1.89432e-48	0.462157	0.835	0.596	5.05405e-44	Fresh Tissue	NFKBIA	CAFs
3.31717e-48	0.408525	0.151	0	8.85021e-44	Fresh Tissue	IGKV3-20	CAFs
2.63963e-47	0.423977	0.608	0.316	7.04254e-43	Fresh Tissue	EPHX1	CAFs
2.01198e-46	0.513443	0.507	0.229	5.36797e-42	Fresh Tissue	ARHGDIB	CAFs
6.78358e-46	0.311508	0.952	0.779	1.80986e-41	Fresh Tissue	RPS2	CAFs
9.34226e-45	0.556279	0.398	0.145	2.49252e-40	Fresh Tissue	IFI27	CAFs
9.94841e-45	0.471819	0.178	0.015	2.65423e-40	Fresh Tissue	SCGB2A2	CAFs
1.05981e-44	0.55813	0.367	0.123	2.82758e-40	Fresh Tissue	DCN	CAFs
1.11763e-43	0.320796	0.915	0.711	2.98184e-39	Fresh Tissue	CD63	CAFs
1.25298e-43	0.498133	0.493	0.227	3.34295e-39	Fresh Tissue	SLC2A3	CAFs
9.27562e-43	0.543836	0.386	0.148	2.47473e-38	Fresh Tissue	GGT5	CAFs
2.44007e-41	0.443224	0.42	0.181	6.5101e-37	Fresh Tissue	LGALS3BP	CAFs
1.64799e-40	0.322057	0.997	0.945	4.39683e-36	Fresh Tissue	B2M	CAFs
1.7487e-40	0.422425	0.976	0.888	4.66552e-36	Fresh Tissue	MT2A	CAFs
3.85857e-39	0.611091	0.543	0.303	1.02947e-34	Fresh Tissue	RGS16	CAFs
5.15223e-39	0.501242	0.28	0.083	1.37462e-34	Fresh Tissue	LY6E	CAFs
6.92854e-39	0.485218	0.161	0.016	1.84853e-34	Fresh Tissue	HLA-DRA	CAFs
6.73516e-38	0.528048	0.297	0.094	1.79694e-33	Fresh Tissue	CTSC	CAFs
1.01615e-37	0.321471	0.17	0.022	2.71108e-33	Fresh Tissue	AZGP1	CAFs
1.37796e-37	0.485267	0.271	0.078	3.67639e-33	Fresh Tissue	TMEM176A	CAFs
2.81901e-36	0.67971	0.215	0.049	7.52111e-32	Fresh Tissue	THY1	CAFs
1.27321e-35	0.279677	0.707	0.437	3.39692e-31	Fresh Tissue	PSME1	CAFs
1.37522e-35	0.37121	0.398	0.164	3.6691e-31	Fresh Tissue	STEAP4	CAFs
1.52386e-35	0.400986	0.704	0.451	4.06565e-31	Fresh Tissue	TIMP1	CAFs
1.91912e-35	0.560313	0.67	0.43	5.12021e-31	Fresh Tissue	MYC	CAFs
2.90776e-35	0.308015	0.701	0.449	7.75791e-31	Fresh Tissue	RPS29	CAFs
6.04655e-35	0.413882	0.566	0.322	1.61322e-30	Fresh Tissue	CRISPLD2	CAFs
1.50135e-34	0.617606	0.345	0.142	4.00559e-30	Fresh Tissue	TM4SF1	CAFs
3.63925e-34	0.357523	0.882	0.681	9.70953e-30	Fresh Tissue	SPARC	CAFs
8.23092e-34	0.303109	0.729	0.481	2.19601e-29	Fresh Tissue	CD59	CAFs
2.91773e-33	0.291408	0.909	0.714	7.78451e-29	Fresh Tissue	LMNA	CAFs
4.8844e-33	0.52539	0.387	0.179	1.30316e-28	Fresh Tissue	C1S	CAFs
1.13388e-32	0.305818	0.932	0.77	3.02519e-28	Fresh Tissue	SOD3	CAFs
5.17863e-32	0.406421	0.4	0.189	1.38166e-27	Fresh Tissue	PCOLCE	CAFs
1.179e-31	0.331003	0.86	0.64	3.14556e-27	Fresh Tissue	TUBA1B	CAFs
1.44909e-31	0.493398	0.292	0.11	3.86618e-27	Fresh Tissue	FHL2	CAFs
1.52371e-31	0.287356	0.923	0.749	4.06526e-27	Fresh Tissue	GSN	CAFs
3.77813e-31	0.434337	0.132	0.014	1.008e-26	Fresh Tissue	LUM	CAFs
4.01653e-31	0.382941	0.286	0.103	1.07161e-26	Fresh Tissue	S100A10	CAFs
1.1667e-30	0.358017	0.26	0.088	3.11277e-26	Fresh Tissue	MDK	CAFs
2.40337e-30	0.288638	0.388	0.182	6.41218e-26	Fresh Tissue	GRN	CAFs
3.02639e-30	0.462225	0.127	0.013	8.0744e-26	Fresh Tissue	KRT14	CAFs
4.92384e-30	0.336173	0.105	0.004	1.31368e-25	Fresh Tissue	SFRP2	CAFs
4.94967e-30	0.321208	0.804	0.563	1.32057e-25	Fresh Tissue	SQSTM1	CAFs
6.03925e-30	0.254508	0.402	0.191	1.61127e-25	Fresh Tissue	ATP5I	CAFs
6.58073e-30	0.675207	0.535	0.323	1.75574e-25	Fresh Tissue	RGS5	CAFs
1.45615e-29	0.411975	0.26	0.088	3.88502e-25	Fresh Tissue	TMEM176B	CAFs
1.51943e-29	0.429588	0.124	0.012	4.05385e-25	Fresh Tissue	CXCL14	CAFs
3.21792e-29	0.270011	0.207	0.056	8.58541e-25	Fresh Tissue	ENG	CAFs
9.87993e-29	0.364979	0.132	0.018	2.63597e-24	Fresh Tissue	HLA-DRB1	CAFs
1.06122e-28	0.265555	0.802	0.58	2.83132e-24	Fresh Tissue	CYB5R3	CAFs
1.30846e-28	0.271273	0.954	0.798	3.49096e-24	Fresh Tissue	IFITM2	CAFs
1.48822e-28	0.346104	0.256	0.091	3.97056e-24	Fresh Tissue	SOX4	CAFs
2.6599e-28	0.369428	0.585	0.352	7.09662e-24	Fresh Tissue	ANGPTL4	CAFs
3.48198e-28	0.321065	0.124	0.015	9.28992e-24	Fresh Tissue	HLA-DPA1	CAFs
5.15195e-28	1.09543	0.256	0.094	1.37454e-23	Fresh Tissue	CCL19	CAFs
9.85805e-28	0.450975	0.275	0.107	2.63013e-23	Fresh Tissue	ADAMTS4	CAFs
2.72469e-27	0.313223	0.18	0.046	7.26946e-23	Fresh Tissue	PTN	CAFs
3.21842e-27	1.42834	0.217	0.069	8.58674e-23	Fresh Tissue	CCL21	CAFs
1.22565e-26	0.274895	0.24	0.081	3.27003e-22	Fresh Tissue	ADGRF5	CAFs
1.90071e-26	0.353264	0.895	0.731	5.0711e-22	Fresh Tissue	MT1E	CAFs
3.70676e-26	0.299069	0.109	0.011	9.88963e-22	Fresh Tissue	PIP	CAFs
4.94711e-26	0.429037	0.459	0.265	1.31989e-21	Fresh Tissue	NNMT	CAFs
5.1976e-26	0.341334	0.41	0.216	1.38672e-21	Fresh Tissue	COL1A2	CAFs
1.12483e-25	0.292926	0.212	0.069	3.00105e-21	Fresh Tissue	PROCR	CAFs
3.83676e-25	0.257141	0.425	0.221	1.02365e-20	Fresh Tissue	SMOC2	CAFs
6.71705e-25	0.259262	0.816	0.612	1.79211e-20	Fresh Tissue	IGFBP4	CAFs
7.82739e-25	0.300374	0.327	0.15	2.08835e-20	Fresh Tissue	C20orf27	CAFs
1.06605e-24	0.260813	0.758	0.549	2.84423e-20	Fresh Tissue	MGLL	CAFs
2.08208e-24	0.329695	0.311	0.14	5.555e-20	Fresh Tissue	C1R	CAFs
3.32995e-24	0.274571	0.335	0.157	8.8843e-20	Fresh Tissue	TFPI	CAFs
1.06217e-23	0.310676	0.688	0.459	2.83386e-19	Fresh Tissue	KLF6	CAFs
7.73062e-23	0.321995	0.386	0.203	2.06253e-18	Fresh Tissue	FABP5	CAFs
1.04387e-22	0.436901	0.199	0.066	2.78505e-18	Fresh Tissue	CFD	CAFs
1.07486e-22	0.261983	0.462	0.27	2.86772e-18	Fresh Tissue	CD44	CAFs
2.04126e-22	0.297526	0.569	0.368	5.44608e-18	Fresh Tissue	MT1A	CAFs
2.08006e-22	0.279262	0.163	0.046	5.54961e-18	Fresh Tissue	C8orf4	CAFs
2.71234e-22	0.252086	0.212	0.076	7.23653e-18	Fresh Tissue	FXYD5	CAFs
5.75324e-22	0.308157	0.64	0.444	1.53496e-17	Fresh Tissue	GJA4	CAFs
6.37539e-22	0.329286	0.711	0.515	1.70095e-17	Fresh Tissue	SOCS3	CAFs
5.33524e-21	0.255311	0.153	0.043	1.42344e-16	Fresh Tissue	SPRY1	CAFs
5.59948e-21	0.307179	0.299	0.144	1.49394e-16	Fresh Tissue	COL3A1	CAFs
6.00768e-21	0.278462	0.113	0.021	1.60285e-16	Fresh Tissue	KRT8	CAFs
1.41675e-20	0.255594	0.104	0.018	3.77988e-16	Fresh Tissue	KRT7	CAFs
1.89955e-20	0.255989	0.31	0.147	5.06801e-16	Fresh Tissue	SSTR2	CAFs
8.75489e-20	0.265086	0.296	0.147	2.3358e-15	Fresh Tissue	LMCD1	CAFs
9.11864e-20	0.326304	0.502	0.318	2.43285e-15	Fresh Tissue	IRF1	CAFs
1.19901e-19	0.254638	0.192	0.071	3.19897e-15	Fresh Tissue	HOPX	CAFs
1.33403e-19	0.266367	0.757	0.576	3.55918e-15	Fresh Tissue	LHFP	CAFs
1.70313e-19	0.281545	0.493	0.306	4.54395e-15	Fresh Tissue	PHLDA1	CAFs
2.63919e-19	0.259157	0.147	0.044	7.04137e-15	Fresh Tissue	KRT18	CAFs
3.23398e-19	0.287161	0.156	0.049	8.62827e-15	Fresh Tissue	CFH	CAFs
4.01959e-19	0.336593	0.632	0.454	1.07243e-14	Fresh Tissue	NDUFA4L2	CAFs
1.15066e-18	0.267698	0.376	0.215	3.06996e-14	Fresh Tissue	CCDC80	CAFs
1.61316e-18	0.295019	0.22	0.095	4.3039e-14	Fresh Tissue	FAM13C	CAFs
4.04656e-18	0.365015	0.495	0.323	1.07962e-13	Fresh Tissue	CXCL12	CAFs
8.75017e-18	0.307083	0.229	0.103	2.33455e-13	Fresh Tissue	IFI6	CAFs
3.56663e-16	0.290006	0.841	0.705	9.51578e-12	Fresh Tissue	MT1M	CAFs
4.0793e-16	0.262643	0.626	0.451	1.08836e-11	Fresh Tissue	CEBPD	CAFs
1.40499e-15	0.270814	0.279	0.151	3.74851e-11	Fresh Tissue	IGFBP6	CAFs
2.81295e-13	0.34452	0.383	0.252	7.50495e-09	Fresh Tissue	RASD1	CAFs
1.67199e-12	0.283887	0.251	0.14	4.46088e-08	Fresh Tissue	IGF2	CAFs
2.76981e-12	0.568312	0.126	0.05	7.38986e-08	Fresh Tissue	CH25H	CAFs
7.56381e-12	0.332516	0.259	0.151	2.01802e-07	Fresh Tissue	ISG15	CAFs
2.83407e-11	0.280415	0.239	0.137	7.5613e-07	Fresh Tissue	ZNF331	CAFs
4.00921e-11	0.25043	0.813	0.694	1.06966e-06	Fresh Tissue	CDKN1A	CAFs
2.41841e-08	0.502677	0.115	0.056	0.000645231	Fresh Tissue	CCL8	CAFs
6.00646e-07	0.34369	0.109	0.056	0.0160252	Fresh Tissue	MT1G	CAFs
2.08877e-06	0.278675	0.172	0.108	0.0557284	Fresh Tissue	LINC01436	CAFs
1.36692e-16	0.465468	0.839	0.768	3.64694e-12	Cryopreserved Cell Suspension	MT1M	CAFs
1.13477e-10	0.393722	0.938	0.935	3.02756e-06	Cryopreserved Cell Suspension	MT2A	CAFs
1.38566e-08	0.469113	0.571	0.459	0.000369693	Cryopreserved Cell Suspension	MT1A	CAFs
1.20374e-07	0.384318	0.452	0.348	0.00321157	Cryopreserved Cell Suspension	PCBP1	CAFs
1.35951e-07	0.325437	0.841	0.816	0.00362717	Cryopreserved Cell Suspension	MT1E	CAFs
1.07599e-06	0.445953	0.611	0.549	0.0287073	Cryopreserved Cell Suspension	ADAMTS1	CAFs
1.15619e-06	0.449847	0.18	0.103	0.0308471	Cryopreserved Cell Suspension	IL6	CAFs
1.77263e-06	0.295254	0.825	0.796	0.0472939	Cryopreserved Cell Suspension	GADD45B	CAFs
2.53821e-06	0.285349	0.535	0.451	0.0677193	Cryopreserved Cell Suspension	NUDT4	CAFs
2.2027e-05	0.27205	0.65	0.616	0.58768	Cryopreserved Cell Suspension	YWHAZ	CAFs
0.000117744	0.263274	0.346	0.275	1	Cryopreserved Cell Suspension	TIPARP	CAFs
0.000164433	0.299439	0.166	0.107	1	Cryopreserved Cell Suspension	RND3	CAFs
0.000278163	0.329577	0.41	0.354	1	Cryopreserved Cell Suspension	CSRNP1	CAFs
0.000730954	0.300954	0.583	0.56	1	Cryopreserved Cell Suspension	NET1	CAFs
0.00123294	0.370643	0.624	0.596	1	Cryopreserved Cell Suspension	MT1X	CAFs
0.00185159	0.330171	0.675	0.664	1	Cryopreserved Cell Suspension	PDK4	CAFs
0.00223372	0.280276	0.465	0.418	1	Cryopreserved Cell Suspension	CCNL1	CAFs
0.00381724	0.258197	0.251	0.197	1	Cryopreserved Cell Suspension	AVPR1A	CAFs
0.00417541	0.319153	0.488	0.463	1	Cryopreserved Cell Suspension	MAT2A	CAFs
0.00592723	0.302595	0.267	0.22	1	Cryopreserved Cell Suspension	CCNH	CAFs
2.63442e-67	0.547534	0.93	0.917	7.02865e-63	Cryopreserved Tissue	MTRNR2L12	CAFs
6.45928e-54	0.72976	0.231	0.043	1.72334e-49	Cryopreserved Tissue	RP11-290D2.6	CAFs
1.5768e-46	0.826524	0.782	0.669	4.20691e-42	Cryopreserved Tissue	MYH11	CAFs
7.15651e-33	0.579843	0.672	0.515	1.90936e-28	Cryopreserved Tissue	NET1	CAFs
4.83603e-32	0.585881	0.202	0.058	1.29025e-27	Cryopreserved Tissue	RP11-124N14.3	CAFs
7.16894e-32	0.608262	0.664	0.533	1.91267e-27	Cryopreserved Tissue	PLN	CAFs
9.12338e-29	0.714173	0.556	0.425	2.43412e-24	Cryopreserved Tissue	MT-ND6	CAFs
2.503e-28	0.384777	0.865	0.868	6.678e-24	Cryopreserved Tissue	RPL4	CAFs
6.86522e-26	0.820965	0.55	0.424	1.83164e-21	Cryopreserved Tissue	C12orf75	CAFs
2.99769e-25	0.588519	0.69	0.665	7.99784e-21	Cryopreserved Tissue	HSPA1A	CAFs
2.53886e-23	0.58161	0.311	0.165	6.77367e-19	Cryopreserved Tissue	SORBS1	CAFs
3.67812e-23	0.588203	0.597	0.513	9.81323e-19	Cryopreserved Tissue	HSPA1B	CAFs
1.3074e-22	0.344167	0.897	0.873	3.48814e-18	Cryopreserved Tissue	DSTN	CAFs
1.73648e-22	0.526142	0.574	0.472	4.63292e-18	Cryopreserved Tissue	RCAN2	CAFs
5.39197e-22	0.735652	0.599	0.563	1.43858e-17	Cryopreserved Tissue	DNAJB1	CAFs
2.93443e-20	0.472827	0.734	0.661	7.82906e-16	Cryopreserved Tissue	SORBS2	CAFs
3.80108e-18	0.331365	0.802	0.841	1.01413e-13	Cryopreserved Tissue	CCNI	CAFs
1.78305e-16	0.34864	0.806	0.798	4.75719e-12	Cryopreserved Tissue	TSC22D1	CAFs
1.81678e-16	0.473633	0.729	0.732	4.84718e-12	Cryopreserved Tissue	PPP1R14A	CAFs
2.94643e-16	0.564617	0.701	0.726	7.86107e-12	Cryopreserved Tissue	IER2	CAFs
1.84371e-15	0.435757	0.553	0.49	4.91902e-11	Cryopreserved Tissue	CSDE1	CAFs
5.95555e-15	0.585411	0.35	0.243	1.58894e-10	Cryopreserved Tissue	PCSK7	CAFs
1.25105e-14	0.538155	0.312	0.206	3.33781e-10	Cryopreserved Tissue	DDIT3	CAFs
1.63698e-14	0.443949	0.662	0.652	4.36746e-10	Cryopreserved Tissue	AHNAK	CAFs
2.50548e-14	0.270979	0.125	0.047	6.68463e-10	Cryopreserved Tissue	RASSF3	CAFs
9.05289e-14	0.336464	0.805	0.848	2.41531e-09	Cryopreserved Tissue	FLNA	CAFs
1.34646e-13	0.261702	0.939	0.961	3.59237e-09	Cryopreserved Tissue	MT-ND5	CAFs
2.13993e-13	0.365269	0.691	0.674	5.70933e-09	Cryopreserved Tissue	ARPC1A	CAFs
2.35949e-13	0.4524	0.566	0.489	6.29513e-09	Cryopreserved Tissue	CNN1	CAFs
3.06309e-13	0.551831	0.219	0.121	8.17233e-09	Cryopreserved Tissue	GADD45G	CAFs
7.55327e-13	0.294826	0.799	0.838	2.01521e-08	Cryopreserved Tissue	HSPB1	CAFs
7.93469e-13	0.336078	0.172	0.083	2.11698e-08	Cryopreserved Tissue	AIF1L	CAFs
4.55217e-12	0.456051	0.377	0.279	1.21452e-07	Cryopreserved Tissue	HSPB8	CAFs
2.27688e-11	0.303732	0.14	0.066	6.07473e-07	Cryopreserved Tissue	NOV	CAFs
1.2083e-10	0.447576	0.316	0.221	3.22373e-06	Cryopreserved Tissue	SYNM	CAFs
1.37327e-10	0.354785	0.667	0.65	3.66389e-06	Cryopreserved Tissue	NDUFA4	CAFs
1.82789e-10	0.278901	0.116	0.051	4.87682e-06	Cryopreserved Tissue	HIST1H1E	CAFs
4.0427e-10	0.416912	0.355	0.263	1.07859e-05	Cryopreserved Tissue	KCNAB1	CAFs
6.2328e-10	0.475271	0.283	0.198	1.66291e-05	Cryopreserved Tissue	PLK2	CAFs
6.70349e-10	0.386512	0.144	0.073	1.78849e-05	Cryopreserved Tissue	AP000769.1	CAFs
9.61978e-10	0.337303	0.76	0.804	2.56656e-05	Cryopreserved Tissue	CSRP1	CAFs
1.06987e-09	0.386355	0.459	0.386	2.85443e-05	Cryopreserved Tissue	RBPMS2	CAFs
1.6638e-09	0.280262	0.831	0.889	4.43903e-05	Cryopreserved Tissue	TPM1	CAFs
3.31174e-09	0.289818	0.751	0.814	8.83572e-05	Cryopreserved Tissue	YBX1	CAFs
1.70176e-08	0.295265	0.666	0.687	0.000454031	Cryopreserved Tissue	ACTN4	CAFs
1.99947e-08	0.33153	0.198	0.126	0.000533458	Cryopreserved Tissue	ENTPD1	CAFs
2.64459e-08	0.4956	0.311	0.238	0.000705577	Cryopreserved Tissue	KLF4	CAFs
3.78665e-08	0.268814	0.197	0.121	0.00101028	Cryopreserved Tissue	SLC38A1	CAFs
1.04543e-07	0.282644	0.227	0.151	0.0027892	Cryopreserved Tissue	SPEG	CAFs
1.19173e-07	0.29933	0.753	0.814	0.00317954	Cryopreserved Tissue	SEPW1	CAFs
1.44185e-07	0.457258	0.282	0.213	0.00384685	Cryopreserved Tissue	SNHG12	CAFs
2.83202e-07	0.261457	0.118	0.063	0.00755584	Cryopreserved Tissue	PPP1R3C	CAFs
4.81805e-07	0.358958	0.378	0.317	0.0128546	Cryopreserved Tissue	PPP1R12B	CAFs
6.49434e-07	0.349991	0.26	0.187	0.0173269	Cryopreserved Tissue	LTBP1	CAFs
7.32347e-07	0.308655	0.579	0.592	0.019539	Cryopreserved Tissue	ROCK1	CAFs
7.42127e-07	0.262986	0.639	0.639	0.0198	Cryopreserved Tissue	LBH	CAFs
7.48939e-07	0.272273	0.158	0.097	0.0199817	Cryopreserved Tissue	UBE2S	CAFs
8.58471e-07	0.397982	0.664	0.737	0.022904	Cryopreserved Tissue	FOSB	CAFs
1.04141e-06	0.281939	0.647	0.67	0.0277849	Cryopreserved Tissue	LMOD1	CAFs
3.56381e-06	0.304291	0.419	0.367	0.0950826	Cryopreserved Tissue	FHL5	CAFs
4.39557e-06	0.370012	0.289	0.227	0.117274	Cryopreserved Tissue	ODC1	CAFs
4.8727e-06	0.319616	0.2	0.138	0.130004	Cryopreserved Tissue	HSPH1	CAFs
7.12873e-06	0.325522	0.528	0.512	0.190194	Cryopreserved Tissue	JAG1	CAFs
7.18614e-06	0.307158	0.235	0.172	0.191726	Cryopreserved Tissue	CPED1	CAFs
7.80297e-06	0.299735	0.32	0.259	0.208183	Cryopreserved Tissue	SORT1	CAFs
8.07864e-06	0.269235	0.26	0.2	0.215538	Cryopreserved Tissue	KCNMB1	CAFs
8.45895e-06	0.301009	0.329	0.267	0.225685	Cryopreserved Tissue	CD164	CAFs
9.52018e-06	0.277176	0.329	0.268	0.253998	Cryopreserved Tissue	SBSPON	CAFs
1.03996e-05	0.316255	0.443	0.416	0.277461	Cryopreserved Tissue	PLS3	CAFs
1.24356e-05	0.316371	0.466	0.433	0.331781	Cryopreserved Tissue	DST	CAFs
1.53578e-05	0.308234	0.252	0.192	0.409746	Cryopreserved Tissue	WTIP	CAFs
1.89121e-05	0.262947	0.343	0.286	0.504575	Cryopreserved Tissue	FAM129A	CAFs
2.35946e-05	0.272624	0.66	0.718	0.629503	Cryopreserved Tissue	LPP	CAFs
2.69028e-05	0.385456	0.37	0.329	0.717767	Cryopreserved Tissue	CRIM1	CAFs
6.62617e-05	0.286979	0.426	0.389	1	Cryopreserved Tissue	MRPS6	CAFs
7.04212e-05	0.279999	0.168	0.118	1	Cryopreserved Tissue	MBNL1-AS1	CAFs
9.39315e-05	0.333045	0.561	0.577	1	Cryopreserved Tissue	TNS1	CAFs
0.000180771	0.251435	0.151	0.106	1	Cryopreserved Tissue	CORO1C	CAFs
0.000200854	0.273128	0.241	0.191	1	Cryopreserved Tissue	RNF11	CAFs
0.000246379	0.317368	0.334	0.296	1	Cryopreserved Tissue	MACF1	CAFs
0.0003305	0.311665	0.682	0.748	1	Cryopreserved Tissue	DUSP1	CAFs
0.000357383	0.299883	0.524	0.538	1	Cryopreserved Tissue	SRSF5	CAFs
0.000725401	0.29426	0.328	0.287	1	Cryopreserved Tissue	CCDC3	CAFs
0.0007484	0.264546	0.16	0.119	1	Cryopreserved Tissue	TM9SF2	CAFs
0.000826009	0.281945	0.426	0.393	1	Cryopreserved Tissue	CASQ2	CAFs
0.001261	0.338096	0.543	0.578	1	Cryopreserved Tissue	BRD2	CAFs
0.00142565	0.25148	0.334	0.303	1	Cryopreserved Tissue	CLIC4	CAFs
0.0017803	0.26408	0.309	0.274	1	Cryopreserved Tissue	TTLL7	CAFs
0.00243187	0.303596	0.323	0.299	1	Cryopreserved Tissue	H2AFX	CAFs
0.00244048	0.350736	0.471	0.476	1	Cryopreserved Tissue	MCL1	CAFs
0.00372928	0.292082	0.132	0.099	1	Cryopreserved Tissue	ARC	CAFs
0.00531065	0.283194	0.246	0.215	1	Cryopreserved Tissue	DNAJB4	CAFs
0.00575783	0.257224	0.266	0.239	1	Cryopreserved Tissue	TMEM47	CAFs
0.00662418	0.2534	0.294	0.262	1	Cryopreserved Tissue	CARMN	CAFs
0.00669912	0.255002	0.516	0.53	1	Cryopreserved Tissue	SNCG	CAFs
0.00774597	0.262781	0.421	0.416	1	Cryopreserved Tissue	DYNLT1	CAFs
0.00931704	0.287059	0.443	0.471	1	Cryopreserved Tissue	SRSF2	CAFs
3.4904e-216	1.29708	0.43	0.028	9.31239e-212	Fresh Tissue	IGFBP7	T-cells
3.58723e-207	1.26059	0.51	0.063	9.57074e-203	Fresh Tissue	MGP	T-cells
4.69571e-183	1.20434	0.335	0.014	1.25281e-178	Fresh Tissue	SPARCL1	T-cells
2.35165e-131	0.975568	0.236	0.008	6.2742e-127	Fresh Tissue	COL1A1	T-cells
7.58683e-127	0.867292	0.229	0.008	2.02417e-122	Fresh Tissue	SPARC	T-cells
1.23057e-118	0.764431	0.24	0.014	3.28316e-114	Fresh Tissue	MUCL1	T-cells
1.52063e-108	0.802481	0.199	0.007	4.05704e-104	Fresh Tissue	PLVAP	T-cells
1.39835e-105	0.791937	0.199	0.008	3.73079e-101	Fresh Tissue	ACKR1	T-cells
6.50671e-101	0.667737	0.186	0.007	1.73599e-96	Fresh Tissue	APOD	T-cells
4.4242e-98	0.841567	0.184	0.007	1.18038e-93	Fresh Tissue	FABP4	T-cells
1.15875e-95	0.538808	0.969	0.812	3.09154e-91	Fresh Tissue	HLA-A	T-cells
6.58491e-92	0.696784	0.228	0.023	1.75686e-87	Fresh Tissue	TAGLN	T-cells
5.36834e-91	0.490503	0.986	0.884	1.43227e-86	Fresh Tissue	MT-ATP8	T-cells
6.02461e-91	0.735622	0.168	0.006	1.60737e-86	Fresh Tissue	DCN	T-cells
3.44104e-87	0.443854	0.999	0.958	9.18069e-83	Fresh Tissue	MT-ND3	T-cells
4.09978e-87	0.65145	0.901	0.538	1.09382e-82	Fresh Tissue	CD74	T-cells
4.47239e-87	0.735853	0.2	0.017	1.19323e-82	Fresh Tissue	CST3	T-cells
9.6767e-85	0.810375	0.434	0.132	2.58174e-80	Fresh Tissue	IFITM3	T-cells
6.38187e-84	0.703762	0.185	0.014	1.70268e-79	Fresh Tissue	IFI27	T-cells
5.43632e-83	0.660235	0.187	0.015	1.45041e-78	Fresh Tissue	SCGB2A2	T-cells
1.11068e-82	0.613872	0.177	0.012	2.96329e-78	Fresh Tissue	AZGP1	T-cells
4.188e-81	0.612515	0.134	0.001	1.11736e-76	Fresh Tissue	IGKV3-20	T-cells
6.37796e-76	0.653429	0.179	0.016	1.70164e-71	Fresh Tissue	GSN	T-cells
1.76211e-72	0.592779	0.13	0.004	4.70131e-68	Fresh Tissue	CTGF	T-cells
2.71715e-72	0.566041	0.157	0.011	7.24936e-68	Fresh Tissue	MYL9	T-cells
1.15443e-71	0.605898	0.159	0.012	3.08002e-67	Fresh Tissue	CALD1	T-cells
1.29966e-68	0.388695	0.999	0.965	3.46749e-64	Fresh Tissue	MT-ND1	T-cells
1.89101e-63	0.535074	0.112	0.003	5.04522e-59	Fresh Tissue	COL1A2	T-cells
9.03851e-62	0.571444	0.128	0.008	2.41147e-57	Fresh Tissue	CYR61	T-cells
2.11971e-61	0.697256	0.23	0.047	5.65539e-57	Fresh Tissue	IGFBP4	T-cells
2.29015e-61	0.492673	0.123	0.007	6.11012e-57	Fresh Tissue	TIMP3	T-cells
7.5298e-61	0.524711	0.135	0.01	2.00895e-56	Fresh Tissue	BCAM	T-cells
1.37592e-60	0.687561	0.205	0.037	3.67094e-56	Fresh Tissue	CLU	T-cells
1.79394e-60	0.539715	0.132	0.009	4.78623e-56	Fresh Tissue	PDK4	T-cells
8.50364e-60	0.626687	0.213	0.04	2.26877e-55	Fresh Tissue	ACTA2	T-cells
8.56001e-59	0.403452	0.946	0.821	2.28381e-54	Fresh Tissue	HLA-C	T-cells
8.66087e-57	0.345779	0.977	0.935	2.31072e-52	Fresh Tissue	HLA-B	T-cells
4.4058e-56	0.744367	0.587	0.287	1.17547e-51	Fresh Tissue	MT2A	T-cells
1.34947e-55	0.493472	0.102	0.003	3.60039e-51	Fresh Tissue	AQP1	T-cells
2.32037e-53	0.29566	0.999	0.995	6.19076e-49	Fresh Tissue	MT-CYB	T-cells
3.02907e-48	0.462666	0.132	0.016	8.08157e-44	Fresh Tissue	TM4SF1	T-cells
3.87417e-48	0.425497	0.114	0.01	1.03363e-43	Fresh Tissue	PTRF	T-cells
3.18711e-45	0.48361	0.102	0.008	8.50321e-41	Fresh Tissue	KRT14	T-cells
4.76608e-45	0.540378	0.177	0.038	1.27159e-40	Fresh Tissue	CD59	T-cells
1.81305e-43	0.5572	0.255	0.078	4.83721e-39	Fresh Tissue	HLA-DRA	T-cells
6.73529e-43	0.349328	0.867	0.694	1.79698e-38	Fresh Tissue	RPS29	T-cells
5.88987e-39	0.516759	0.512	0.264	1.57142e-34	Fresh Tissue	HIST1H4C	T-cells
2.1093e-37	0.527683	0.325	0.133	5.62762e-33	Fresh Tissue	CD63	T-cells
7.14562e-34	0.425315	0.33	0.142	1.90645e-29	Fresh Tissue	ANXA2	T-cells
1.63177e-33	0.457982	0.752	0.545	4.35355e-29	Fresh Tissue	IL32	T-cells
1.72392e-33	0.291415	0.935	0.772	4.59943e-29	Fresh Tissue	HLA-E	T-cells
3.15515e-33	0.37469	0.775	0.534	8.41793e-29	Fresh Tissue	MYL6	T-cells
1.15012e-30	0.343248	0.114	0.022	3.06852e-26	Fresh Tissue	KRT18	T-cells
1.42466e-30	0.427578	0.321	0.141	3.801e-26	Fresh Tissue	HLA-DRB1	T-cells
2.82751e-30	0.424582	0.175	0.054	7.5438e-26	Fresh Tissue	CRIP2	T-cells
9.42854e-29	0.256392	0.986	0.956	2.51553e-24	Fresh Tissue	BTG1	T-cells
1.26678e-28	0.323952	0.763	0.508	3.37976e-24	Fresh Tissue	HMGB1	T-cells
1.94616e-27	0.302205	0.85	0.666	5.19236e-23	Fresh Tissue	CFL1	T-cells
2.04041e-27	0.332484	0.797	0.58	5.44382e-23	Fresh Tissue	IFITM1	T-cells
1.70294e-26	0.325238	0.551	0.325	4.54345e-22	Fresh Tissue	S100A11	T-cells
3.40624e-26	0.333825	0.103	0.022	9.08784e-22	Fresh Tissue	CD9	T-cells
9.59638e-26	0.350011	0.459	0.258	2.56031e-21	Fresh Tissue	SQSTM1	T-cells
1.84395e-25	0.353228	0.501	0.298	4.91965e-21	Fresh Tissue	FAM177A1	T-cells
3.88807e-25	0.334069	0.628	0.41	1.03734e-20	Fresh Tissue	IFITM2	T-cells
1.56474e-24	0.277759	0.379	0.195	4.17473e-20	Fresh Tissue	FKBP8	T-cells
6.67017e-24	0.290116	0.424	0.232	1.7796e-19	Fresh Tissue	PKM	T-cells
9.01939e-24	0.333119	0.372	0.199	2.40637e-19	Fresh Tissue	ENO1	T-cells
1.21722e-23	0.453906	0.177	0.065	3.24754e-19	Fresh Tissue	MT1E	T-cells
5.00665e-23	0.35303	0.208	0.086	1.33577e-18	Fresh Tissue	LAPTM4A	T-cells
8.55277e-23	0.263803	0.101	0.024	2.28188e-18	Fresh Tissue	TPM1	T-cells
8.98768e-23	0.298692	0.669	0.449	2.39791e-18	Fresh Tissue	CYBA	T-cells
1.24331e-22	0.286837	0.219	0.093	3.31715e-18	Fresh Tissue	CYB5R3	T-cells
1.40529e-22	0.266291	0.386	0.206	3.74932e-18	Fresh Tissue	PSME2	T-cells
1.66349e-22	0.254335	0.797	0.579	4.43819e-18	Fresh Tissue	ITM2B	T-cells
4.52563e-22	0.343437	0.221	0.096	1.20744e-17	Fresh Tissue	EIF5B	T-cells
5.91086e-22	0.266354	0.377	0.201	1.57702e-17	Fresh Tissue	CDKN1A	T-cells
3.25864e-21	0.258298	0.592	0.378	8.69405e-17	Fresh Tissue	LSP1	T-cells
3.78328e-21	0.286264	0.659	0.453	1.00938e-16	Fresh Tissue	YWHAB	T-cells
4.37446e-21	0.285031	0.108	0.03	1.1671e-16	Fresh Tissue	SPRY1	T-cells
6.28958e-21	0.257408	0.302	0.15	1.67806e-16	Fresh Tissue	PSAP	T-cells
1.30977e-20	0.331333	0.358	0.195	3.49446e-16	Fresh Tissue	HLA-DPA1	T-cells
3.21363e-20	0.277246	0.223	0.101	8.57397e-16	Fresh Tissue	DSTN	T-cells
4.0754e-20	0.263501	0.623	0.426	1.08732e-15	Fresh Tissue	SRP14	T-cells
5.61382e-20	0.256489	0.425	0.241	1.49777e-15	Fresh Tissue	TERF2IP	T-cells
6.78893e-20	0.255946	0.535	0.331	1.81129e-15	Fresh Tissue	SON	T-cells
6.46481e-19	0.269877	0.118	0.038	1.72481e-14	Fresh Tissue	CD151	T-cells
1.249e-18	0.265331	0.29	0.149	3.33234e-14	Fresh Tissue	SEC62	T-cells
1.39199e-18	0.27009	0.255	0.126	3.71382e-14	Fresh Tissue	AP2M1	T-cells
2.707e-18	0.291437	0.241	0.119	7.22227e-14	Fresh Tissue	COPE	T-cells
6.53659e-18	0.27082	0.246	0.121	1.74396e-13	Fresh Tissue	LGALS3	T-cells
6.82185e-18	0.298668	0.216	0.102	1.82007e-13	Fresh Tissue	TIMP1	T-cells
6.82796e-18	0.309273	0.356	0.205	1.8217e-13	Fresh Tissue	DUSP4	T-cells
2.00876e-17	0.256091	0.356	0.203	5.35938e-13	Fresh Tissue	PRDX1	T-cells
3.19759e-17	0.265878	0.268	0.141	8.53117e-13	Fresh Tissue	RTN4	T-cells
1.06193e-16	0.270255	0.23	0.114	2.83323e-12	Fresh Tissue	NFE2L2	T-cells
1.1717e-16	0.252013	0.388	0.235	3.12609e-12	Fresh Tissue	GSTP1	T-cells
1.22565e-16	0.262283	0.47	0.301	3.27003e-12	Fresh Tissue	PSMB9	T-cells
2.0306e-16	0.253387	0.261	0.134	5.41764e-12	Fresh Tissue	TOP1	T-cells
2.80478e-16	0.278417	0.319	0.182	7.48316e-12	Fresh Tissue	RNF125	T-cells
2.90661e-16	0.252884	0.169	0.074	7.75482e-12	Fresh Tissue	RTF1	T-cells
5.41278e-16	0.313299	0.448	0.297	1.44413e-11	Fresh Tissue	CREM	T-cells
8.6759e-16	0.25035	0.349	0.206	2.31473e-11	Fresh Tissue	HLA-DPB1	T-cells
1.30724e-15	0.264339	0.345	0.202	3.48772e-11	Fresh Tissue	EID1	T-cells
2.37547e-15	0.258498	0.472	0.311	6.33776e-11	Fresh Tissue	ISG20	T-cells
2.26277e-13	0.301924	0.227	0.126	6.03707e-09	Fresh Tissue	CCR7	T-cells
1.11883e-12	0.307066	0.152	0.073	2.98503e-08	Fresh Tissue	FABP5	T-cells
2.44614e-11	0.252416	0.365	0.244	6.52629e-07	Fresh Tissue	ITM2A	T-cells
4.23421e-11	0.307043	0.174	0.093	1.12969e-06	Fresh Tissue	CRTAM	T-cells
1.65499e-10	0.486543	0.229	0.137	4.41551e-06	Fresh Tissue	MT1X	T-cells
2.66821e-06	0.291194	0.362	0.276	0.0711878	Fresh Tissue	NKG7	T-cells
7.35583e-84	0.365224	0.99	0.993	1.96253e-79	Cryopreserved Cell Suspension	B2M	T-cells
5.03327e-71	0.62426	0.917	0.778	1.34288e-66	Cryopreserved Cell Suspension	SRGN	T-cells
8.22287e-59	0.647152	0.882	0.705	2.19386e-54	Cryopreserved Cell Suspension	CXCR4	T-cells
4.07197e-40	0.31202	0.978	0.938	1.0864e-35	Cryopreserved Cell Suspension	HLA-B	T-cells
1.7813e-31	0.548905	0.522	0.3	4.75252e-27	Cryopreserved Cell Suspension	PIK3R1	T-cells
1.05572e-29	0.360726	0.822	0.614	2.81667e-25	Cryopreserved Cell Suspension	PTPRC	T-cells
3.96522e-26	0.333755	0.956	0.891	1.05792e-21	Cryopreserved Cell Suspension	TSC22D3	T-cells
2.39305e-25	0.405508	0.549	0.34	6.38465e-21	Cryopreserved Cell Suspension	CALM2	T-cells
1.18994e-21	0.420862	0.482	0.29	3.17476e-17	Cryopreserved Cell Suspension	AIM1	T-cells
1.09131e-18	0.34742	0.758	0.609	2.91161e-14	Cryopreserved Cell Suspension	UBC	T-cells
2.95309e-18	0.356619	0.677	0.494	7.87885e-14	Cryopreserved Cell Suspension	IER2	T-cells
6.424e-18	0.353988	0.422	0.255	1.71392e-13	Cryopreserved Cell Suspension	RBM8A	T-cells
8.44976e-18	0.368104	0.559	0.378	2.2544e-13	Cryopreserved Cell Suspension	SMCHD1	T-cells
1.80823e-17	0.452583	0.366	0.214	4.82436e-13	Cryopreserved Cell Suspension	SDCBP	T-cells
2.00013e-16	0.569592	0.388	0.248	5.33634e-12	Cryopreserved Cell Suspension	GZMK	T-cells
5.28632e-16	0.331831	0.493	0.32	1.41039e-11	Cryopreserved Cell Suspension	ISG20	T-cells
1.02943e-15	0.269071	0.73	0.564	2.74652e-11	Cryopreserved Cell Suspension	MYL6	T-cells
1.26662e-15	0.285263	0.664	0.488	3.37935e-11	Cryopreserved Cell Suspension	YWHAZ	T-cells
1.70947e-15	0.286322	0.69	0.526	4.56087e-11	Cryopreserved Cell Suspension	CD99	T-cells
2.39972e-15	0.374303	0.401	0.254	6.40247e-11	Cryopreserved Cell Suspension	HSPA5	T-cells
2.434e-15	0.375819	0.339	0.2	6.49391e-11	Cryopreserved Cell Suspension	GPR183	T-cells
5.46302e-15	0.277137	0.584	0.41	1.45753e-10	Cryopreserved Cell Suspension	ELF1	T-cells
6.35532e-15	0.300107	0.643	0.473	1.6956e-10	Cryopreserved Cell Suspension	CYBA	T-cells
1.21791e-14	0.300163	0.768	0.604	3.24938e-10	Cryopreserved Cell Suspension	IFITM1	T-cells
1.25773e-14	0.298481	0.351	0.205	3.35563e-10	Cryopreserved Cell Suspension	MAP1LC3B	T-cells
3.42976e-14	0.376561	0.392	0.248	9.15061e-10	Cryopreserved Cell Suspension	ITM2A	T-cells
3.60976e-14	0.300736	0.673	0.507	9.63083e-10	Cryopreserved Cell Suspension	STK4	T-cells
7.01497e-14	0.306938	0.515	0.356	1.87159e-09	Cryopreserved Cell Suspension	LEPROTL1	T-cells
1.25265e-13	0.340007	0.468	0.322	3.34208e-09	Cryopreserved Cell Suspension	FAM177A1	T-cells
2.28234e-13	0.264484	0.229	0.118	6.08929e-09	Cryopreserved Cell Suspension	PTP4A1	T-cells
2.9874e-13	0.445713	0.618	0.471	7.9704e-09	Cryopreserved Cell Suspension	ANXA1	T-cells
8.32227e-13	0.29974	0.206	0.105	2.22038e-08	Cryopreserved Cell Suspension	SC5D	T-cells
9.17481e-13	0.273438	0.385	0.239	2.44784e-08	Cryopreserved Cell Suspension	CTSW	T-cells
1.15809e-12	0.254347	0.196	0.098	3.08977e-08	Cryopreserved Cell Suspension	MTHFD2	T-cells
1.6614e-12	0.336558	0.454	0.308	4.43261e-08	Cryopreserved Cell Suspension	CREM	T-cells
3.48927e-12	0.288253	0.291	0.17	9.30938e-08	Cryopreserved Cell Suspension	STAT4	T-cells
6.02248e-12	0.321395	0.419	0.282	1.6068e-07	Cryopreserved Cell Suspension	RNF19A	T-cells
7.59689e-12	0.251633	0.491	0.338	2.02685e-07	Cryopreserved Cell Suspension	TUBA1B	T-cells
9.58627e-12	0.368956	0.23	0.128	2.55762e-07	Cryopreserved Cell Suspension	IFNGR1	T-cells
1.21869e-11	0.375228	0.322	0.206	3.25147e-07	Cryopreserved Cell Suspension	CD55	T-cells
1.41872e-11	0.299583	0.382	0.252	3.78514e-07	Cryopreserved Cell Suspension	PGK1	T-cells
2.97457e-11	0.332927	0.189	0.099	7.93616e-07	Cryopreserved Cell Suspension	RAB9A	T-cells
4.53719e-11	0.280093	0.355	0.232	1.21052e-06	Cryopreserved Cell Suspension	SAMSN1	T-cells
8.03744e-11	0.578773	0.19	0.101	2.14439e-06	Cryopreserved Cell Suspension	XCL1	T-cells
1.09865e-09	0.372087	0.363	0.252	2.93121e-05	Cryopreserved Cell Suspension	GZMA	T-cells
1.98176e-09	0.316083	0.473	0.351	5.28734e-05	Cryopreserved Cell Suspension	CST7	T-cells
2.16286e-09	0.262682	0.348	0.238	5.77052e-05	Cryopreserved Cell Suspension	GZMM	T-cells
1.1536e-08	0.289581	0.195	0.113	0.000307781	Cryopreserved Cell Suspension	LYST	T-cells
6.66294e-08	0.358031	0.22	0.137	0.00177767	Cryopreserved Cell Suspension	ISG15	T-cells
1.76392e-07	0.26931	0.441	0.327	0.00470615	Cryopreserved Cell Suspension	TUBA4A	T-cells
3.61749e-07	0.252482	0.357	0.257	0.00965146	Cryopreserved Cell Suspension	SYTL3	T-cells
5.05284e-07	0.263535	0.177	0.108	0.013481	Cryopreserved Cell Suspension	KLF3	T-cells
5.90406e-07	0.292576	0.373	0.281	0.015752	Cryopreserved Cell Suspension	NKG7	T-cells
8.06332e-06	0.360867	0.161	0.102	0.21513	Cryopreserved Cell Suspension	CRTAM	T-cells
1.8255e-05	0.381133	0.142	0.088	0.487044	Cryopreserved Cell Suspension	PRF1	T-cells
0.00019347	0.335918	0.162	0.113	1	Cryopreserved Cell Suspension	KLRD1	T-cells
0.000678566	0.478187	0.382	0.323	1	Cryopreserved Cell Suspension	CCL4	T-cells
0.00138185	0.518266	0.124	0.086	1	Cryopreserved Cell Suspension	GNLY	T-cells
0.0025334	0.599252	0.195	0.152	1	Cryopreserved Cell Suspension	MT1X	T-cells
1.48283e-61	0.56446	0.849	0.782	3.9562e-57	Cryopreserved Tissue	MTRNR2L12	T-cells
1.3953e-60	0.349386	0.975	0.966	3.72265e-56	Cryopreserved Tissue	TPT1	T-cells
1.0901e-48	0.911414	0.226	0.056	2.90838e-44	Cryopreserved Tissue	RP11-290D2.6	T-cells
4.95544e-38	0.425325	0.834	0.823	1.32211e-33	Cryopreserved Tissue	FOS	T-cells
6.52854e-35	0.600417	0.596	0.478	1.74181e-30	Cryopreserved Tissue	FOSB	T-cells
6.79421e-23	0.333422	0.788	0.792	1.8127e-18	Cryopreserved Tissue	PABPC1	T-cells
1.10942e-20	0.351166	0.775	0.789	2.95992e-16	Cryopreserved Tissue	RPL4	T-cells
4.05794e-16	0.290792	0.883	0.906	1.08266e-11	Cryopreserved Tissue	MT-ND5	T-cells
1.79762e-13	0.546988	0.112	0.047	4.79605e-09	Cryopreserved Tissue	HIST1H1E	T-cells
1.18288e-09	0.287341	0.611	0.626	3.15593e-05	Cryopreserved Tissue	DDX5	T-cells
8.39187e-09	0.492011	0.405	0.377	0.000223895	Cryopreserved Tissue	MT-ND6	T-cells
3.84177e-07	0.447247	0.425	0.407	0.0102498	Cryopreserved Tissue	AHNAK	T-cells
5.77904e-07	0.26239	0.582	0.583	0.0154185	Cryopreserved Tissue	CD69	T-cells
5.41962e-06	0.598058	0.242	0.2	0.144595	Cryopreserved Tissue	TNF	T-cells
6.21013e-05	0.35505	0.159	0.12	1	Cryopreserved Tissue	UBE2S	T-cells
0.000198891	0.340161	0.518	0.543	1	Cryopreserved Tissue	ZFP36L1	T-cells
0.000402883	0.388179	0.141	0.108	1	Cryopreserved Tissue	AP000769.1	T-cells
0.00096869	0.367005	0.198	0.17	1	Cryopreserved Tissue	ODC1	T-cells
0.00146177	0.578906	0.233	0.209	1	Cryopreserved Tissue	EGR1	T-cells
0.00303266	0.284052	0.154	0.127	1	Cryopreserved Tissue	NEU1	T-cells
0.00327749	0.319126	0.246	0.225	1	Cryopreserved Tissue	LCP2	T-cells
0.00596309	0.337556	0.229	0.209	1	Cryopreserved Tissue	NR4A3	T-cells
0.00775793	0.280042	0.365	0.367	1	Cryopreserved Tissue	PTGER4	T-cells
1.27185e-68	0.511402	0.995	0.909	3.39329e-64	Fresh Tissue	MT-ATP8	Myoepithelial
5.73579e-45	0.334305	0.999	0.965	1.53031e-40	Fresh Tissue	MT-CYB	Myoepithelial
2.23619e-42	0.345026	0.995	0.952	5.96614e-38	Fresh Tissue	MT-ND3	Myoepithelial
2.38096e-31	0.721547	0.307	0.043	6.35241e-27	Fresh Tissue	COL1A1	Myoepithelial
5.38412e-30	0.488528	0.884	0.7	1.43648e-25	Fresh Tissue	SQSTM1	Myoepithelial
1.15916e-29	0.554461	0.551	0.219	3.09263e-25	Fresh Tissue	IGFBP7	Myoepithelial
2.0032e-24	0.252832	0.999	0.965	5.34453e-20	Fresh Tissue	MT-ND1	Myoepithelial
2.12514e-22	0.611034	0.177	0.002	5.66988e-18	Fresh Tissue	DCN	Myoepithelial
2.07587e-21	0.400954	0.192	0.012	5.53843e-17	Fresh Tissue	ACKR1	Myoepithelial
2.49215e-21	0.36259	0.846	0.652	6.64904e-17	Fresh Tissue	TUBA1B	Myoepithelial
3.4327e-21	0.455213	0.72	0.509	9.15845e-17	Fresh Tissue	MYADM	Myoepithelial
1.95778e-20	0.464531	0.194	0.019	5.22337e-16	Fresh Tissue	PLVAP	Myoepithelial
2.71978e-20	0.334113	0.97	0.882	7.25639e-16	Fresh Tissue	UBC	Myoepithelial
4.70771e-20	0.307649	0.854	0.625	1.25602e-15	Fresh Tissue	HLA-A	Myoepithelial
1.58655e-19	0.460742	0.95	0.834	4.23292e-15	Fresh Tissue	ACTA2	Myoepithelial
6.55096e-19	0.45737	0.192	0.023	1.7478e-14	Fresh Tissue	IFI27	Myoepithelial
1.93288e-18	0.273627	0.866	0.687	5.15692e-14	Fresh Tissue	FUS	Myoepithelial
3.39341e-18	0.354464	0.761	0.569	9.05363e-14	Fresh Tissue	RPS29	Myoepithelial
5.42001e-18	0.416362	0.144	0.002	1.44606e-13	Fresh Tissue	IGKV3-20	Myoepithelial
1.85935e-17	0.313575	0.201	0.035	4.96075e-13	Fresh Tissue	SCGB2A2	Myoepithelial
2.24045e-17	0.287573	0.972	0.896	5.97753e-13	Fresh Tissue	ZFP36	Myoepithelial
2.34151e-17	0.33229	0.902	0.785	6.24715e-13	Fresh Tissue	NFKBIA	Myoepithelial
2.59643e-17	0.361598	0.754	0.532	6.92728e-13	Fresh Tissue	HLA-E	Myoepithelial
2.62803e-17	0.336351	0.644	0.422	7.01157e-13	Fresh Tissue	IFITM2	Myoepithelial
1.79773e-15	0.420327	0.153	0.019	4.79635e-11	Fresh Tissue	COL1A2	Myoepithelial
3.68825e-15	0.304378	0.935	0.836	9.84026e-11	Fresh Tissue	ANXA1	Myoepithelial
1.6081e-14	0.297815	0.879	0.758	4.2904e-10	Fresh Tissue	LMNA	Myoepithelial
1.87567e-14	0.312293	0.798	0.642	5.00429e-10	Fresh Tissue	CYR61	Myoepithelial
3.02271e-14	0.394061	0.156	0.023	8.0646e-10	Fresh Tissue	FABP4	Myoepithelial
4.05902e-14	0.492452	0.835	0.696	1.08295e-09	Fresh Tissue	CXCL14	Myoepithelial
7.91729e-14	0.357942	0.898	0.718	2.11233e-09	Fresh Tissue	CLU	Myoepithelial
1.40524e-13	0.286838	0.861	0.681	3.74917e-09	Fresh Tissue	CDKN1A	Myoepithelial
6.37482e-13	0.307816	0.801	0.631	1.7008e-08	Fresh Tissue	CITED2	Myoepithelial
5.67123e-12	0.282736	0.791	0.644	1.51309e-07	Fresh Tissue	BCAM	Myoepithelial
1.13904e-11	0.287919	0.102	0.006	3.03896e-07	Fresh Tissue	COL3A1	Myoepithelial
4.27809e-11	0.363648	0.506	0.364	1.1414e-06	Fresh Tissue	ATP1B1	Myoepithelial
1.31536e-10	0.25848	0.648	0.478	3.50939e-06	Fresh Tissue	TUBB2A	Myoepithelial
1.65863e-10	0.273399	0.955	0.874	4.42523e-06	Fresh Tissue	TAGLN	Myoepithelial
2.88159e-10	0.333654	0.804	0.663	7.68807e-06	Fresh Tissue	NNMT	Myoepithelial
5.62178e-10	0.294806	0.762	0.629	1.49989e-05	Fresh Tissue	TUBA1A	Myoepithelial
1.98491e-09	0.260885	0.446	0.311	5.29575e-05	Fresh Tissue	DDX24	Myoepithelial
3.35858e-09	0.264796	0.717	0.586	8.96069e-05	Fresh Tissue	TNS4	Myoepithelial
6.69198e-09	0.31828	0.917	0.843	0.000178542	Fresh Tissue	KRT14	Myoepithelial
7.27031e-09	0.302074	0.266	0.143	0.000193972	Fresh Tissue	ATP5I	Myoepithelial
1.08933e-08	0.280365	0.694	0.545	0.000290633	Fresh Tissue	MAFB	Myoepithelial
1.41258e-08	0.344245	0.756	0.625	0.000376877	Fresh Tissue	KRT7	Myoepithelial
1.54452e-08	0.354412	0.339	0.209	0.000412077	Fresh Tissue	APOD	Myoepithelial
1.72461e-08	0.291783	0.663	0.534	0.000460127	Fresh Tissue	MYC	Myoepithelial
1.88533e-08	0.261279	0.314	0.184	0.000503006	Fresh Tissue	NEXN	Myoepithelial
2.25849e-07	0.286386	0.244	0.133	0.00602566	Fresh Tissue	ADGRD2	Myoepithelial
4.82265e-07	0.286143	0.313	0.207	0.0128668	Fresh Tissue	EIF5B	Myoepithelial
7.54368e-07	0.276186	0.199	0.101	0.0201265	Fresh Tissue	SOD3	Myoepithelial
1.35807e-06	0.28458	0.203	0.106	0.0362334	Fresh Tissue	SFRP2	Myoepithelial
1.5417e-06	0.333018	0.21	0.118	0.0411324	Fresh Tissue	CCDC80	Myoepithelial
1.66046e-06	0.288293	0.392	0.275	0.0443011	Fresh Tissue	ANGPTL4	Myoepithelial
5.64711e-06	0.269237	0.419	0.313	0.150665	Fresh Tissue	SLC1A5	Myoepithelial
8.99632e-06	0.263653	0.151	0.075	0.240022	Fresh Tissue	RPPH1	Myoepithelial
1.55872e-05	0.261078	0.287	0.201	0.415867	Fresh Tissue	METAP2	Myoepithelial
1.685e-05	0.307834	0.402	0.302	0.449557	Fresh Tissue	RGS16	Myoepithelial
6.25362e-05	0.327016	0.561	0.453	1	Fresh Tissue	ACTG2	Myoepithelial
1.53891e-12	0.274823	1	0.987	4.10582e-08	Cryopreserved Cell Suspension	RPL41	Myoepithelial
1.24411e-08	0.437486	0.489	0.282	0.00033193	Cryopreserved Cell Suspension	PRKAR1A	Myoepithelial
1.47313e-08	0.251852	0.992	0.987	0.000393031	Cryopreserved Cell Suspension	MALAT1	Myoepithelial
5.59921e-08	0.408615	0.82	0.709	0.00149387	Cryopreserved Cell Suspension	APP	Myoepithelial
3.02482e-07	0.342165	0.481	0.274	0.00807021	Cryopreserved Cell Suspension	PLS3	Myoepithelial
6.57766e-07	0.45079	0.632	0.439	0.0175492	Cryopreserved Cell Suspension	DSP	Myoepithelial
8.7022e-07	0.375255	0.654	0.471	0.0232175	Cryopreserved Cell Suspension	CSDE1	Myoepithelial
1.08536e-06	0.380635	0.301	0.146	0.0289575	Cryopreserved Cell Suspension	DSC3	Myoepithelial
3.11374e-06	0.280159	0.872	0.778	0.0830746	Cryopreserved Cell Suspension	SUMO2	Myoepithelial
3.73345e-06	0.322188	0.466	0.285	0.0996086	Cryopreserved Cell Suspension	PCMTD1	Myoepithelial
4.13285e-06	0.452453	0.519	0.344	0.110264	Cryopreserved Cell Suspension	TMEM123	Myoepithelial
5.40495e-06	0.413205	0.301	0.158	0.144204	Cryopreserved Cell Suspension	TMEM256	Myoepithelial
6.14088e-06	0.267646	0.105	0.03	0.163839	Cryopreserved Cell Suspension	ZNF384	Myoepithelial
7.80812e-06	0.362913	0.218	0.099	0.208321	Cryopreserved Cell Suspension	CXADR	Myoepithelial
1.54226e-05	0.329956	0.519	0.353	0.411474	Cryopreserved Cell Suspension	UXT	Myoepithelial
1.71958e-05	0.260842	0.346	0.191	0.458783	Cryopreserved Cell Suspension	GRSF1	Myoepithelial
1.97276e-05	0.347379	0.113	0.036	0.526333	Cryopreserved Cell Suspension	EPPK1	Myoepithelial
3.1434e-05	0.251324	0.451	0.283	0.83866	Cryopreserved Cell Suspension	KDELR2	Myoepithelial
3.16926e-05	0.340201	0.534	0.387	0.845559	Cryopreserved Cell Suspension	CTNNB1	Myoepithelial
3.25422e-05	0.310533	0.414	0.262	0.868227	Cryopreserved Cell Suspension	CD164	Myoepithelial
3.46818e-05	0.268446	0.248	0.122	0.925312	Cryopreserved Cell Suspension	TTC14	Myoepithelial
4.30038e-05	0.374016	0.256	0.131	1	Cryopreserved Cell Suspension	BHLHE40	Myoepithelial
5.1485e-05	0.273283	0.271	0.141	1	Cryopreserved Cell Suspension	TMEM106B	Myoepithelial
5.72904e-05	0.274117	0.271	0.143	1	Cryopreserved Cell Suspension	CCNG1	Myoepithelial
5.87627e-05	0.306775	0.609	0.47	1	Cryopreserved Cell Suspension	FXYD3	Myoepithelial
5.91174e-05	0.273105	0.158	0.065	1	Cryopreserved Cell Suspension	PDE4B	Myoepithelial
5.99972e-05	0.509809	0.143	0.056	1	Cryopreserved Cell Suspension	LINC00162	Myoepithelial
6.42551e-05	0.329853	0.241	0.121	1	Cryopreserved Cell Suspension	GPX2	Myoepithelial
6.73237e-05	0.267041	0.624	0.489	1	Cryopreserved Cell Suspension	COX6C	Myoepithelial
9.82734e-05	0.309552	0.248	0.131	1	Cryopreserved Cell Suspension	PELI1	Myoepithelial
0.000104227	0.255412	0.278	0.153	1	Cryopreserved Cell Suspension	UVRAG	Myoepithelial
0.000115024	0.479039	0.774	0.665	1	Cryopreserved Cell Suspension	NPC2	Myoepithelial
0.000117003	0.331655	0.917	0.891	1	Cryopreserved Cell Suspension	S100A11	Myoepithelial
0.000117729	0.259101	0.94	0.885	1	Cryopreserved Cell Suspension	S100A6	Myoepithelial
0.000125103	0.304707	0.714	0.621	1	Cryopreserved Cell Suspension	COX6A1	Myoepithelial
0.000146725	0.285234	0.406	0.271	1	Cryopreserved Cell Suspension	KLHL13	Myoepithelial
0.000155234	0.353281	0.489	0.342	1	Cryopreserved Cell Suspension	WFDC2	Myoepithelial
0.000162865	0.317279	0.872	0.793	1	Cryopreserved Cell Suspension	KRT17	Myoepithelial
0.000242926	0.265856	0.444	0.296	1	Cryopreserved Cell Suspension	2002-09-01	Myoepithelial
0.000252858	0.373024	0.541	0.4	1	Cryopreserved Cell Suspension	MAT2A	Myoepithelial
0.000275992	0.266096	0.383	0.24	1	Cryopreserved Cell Suspension	GTF2H5	Myoepithelial
0.000300045	0.34183	0.444	0.312	1	Cryopreserved Cell Suspension	CTSB	Myoepithelial
0.000306581	0.267454	0.917	0.893	1	Cryopreserved Cell Suspension	PERP	Myoepithelial
0.000480226	0.256107	0.241	0.131	1	Cryopreserved Cell Suspension	ELF1	Myoepithelial
0.000510378	0.305815	0.271	0.165	1	Cryopreserved Cell Suspension	SH3YL1	Myoepithelial
0.000738753	0.260889	0.338	0.221	1	Cryopreserved Cell Suspension	RND3	Myoepithelial
0.000811872	0.323059	0.263	0.154	1	Cryopreserved Cell Suspension	YIPF4	Myoepithelial
0.000815833	0.276066	0.744	0.621	1	Cryopreserved Cell Suspension	YWHAZ	Myoepithelial
0.000900412	0.7729	0.105	0.044	1	Cryopreserved Cell Suspension	KRT6B	Myoepithelial
0.00095396	0.28734	0.406	0.281	1	Cryopreserved Cell Suspension	NASP	Myoepithelial
0.000978432	0.3261	0.226	0.125	1	Cryopreserved Cell Suspension	CUX1	Myoepithelial
0.00104877	0.962026	0.12	0.053	1	Cryopreserved Cell Suspension	MMP7	Myoepithelial
0.00133348	0.276713	0.323	0.214	1	Cryopreserved Cell Suspension	STRA13	Myoepithelial
0.00135552	0.404706	0.917	0.92	1	Cryopreserved Cell Suspension	TMSB10	Myoepithelial
0.00149821	0.465461	0.113	0.049	1	Cryopreserved Cell Suspension	GDF15	Myoepithelial
0.00168255	0.263258	0.256	0.151	1	Cryopreserved Cell Suspension	APOC1	Myoepithelial
0.00171775	0.257588	0.361	0.241	1	Cryopreserved Cell Suspension	IFNGR1	Myoepithelial
0.00172823	0.266358	0.308	0.198	1	Cryopreserved Cell Suspension	TSPYL1	Myoepithelial
0.00177957	0.256839	0.737	0.614	1	Cryopreserved Cell Suspension	SSR3	Myoepithelial
0.00192542	0.274393	0.571	0.473	1	Cryopreserved Cell Suspension	KLF10	Myoepithelial
0.00195028	0.26613	0.128	0.06	1	Cryopreserved Cell Suspension	KDM3B	Myoepithelial
0.00240075	0.27067	0.451	0.333	1	Cryopreserved Cell Suspension	TMEM258	Myoepithelial
0.00246771	0.250146	0.376	0.26	1	Cryopreserved Cell Suspension	MBNL2	Myoepithelial
0.0025841	0.259926	0.308	0.207	1	Cryopreserved Cell Suspension	CALU	Myoepithelial
0.00334547	0.261973	0.662	0.576	1	Cryopreserved Cell Suspension	DDIT4	Myoepithelial
0.00384111	0.250871	0.534	0.39	1	Cryopreserved Cell Suspension	LAMB3	Myoepithelial
0.00442759	0.316327	0.917	0.877	1	Cryopreserved Cell Suspension	DST	Myoepithelial
0.00495292	0.375027	0.128	0.065	1	Cryopreserved Cell Suspension	RP11-6O2.4	Myoepithelial
0.0055848	0.390872	0.165	0.091	1	Cryopreserved Cell Suspension	ZNF770	Myoepithelial
0.00601606	1.26756	0.211	0.135	1	Cryopreserved Cell Suspension	KRT15	Myoepithelial
0.00610222	0.280091	0.233	0.145	1	Cryopreserved Cell Suspension	G3BP2	Myoepithelial
0.0068815	0.341242	0.301	0.198	1	Cryopreserved Cell Suspension	VTI1B	Myoepithelial
0.0070771	0.286851	0.248	0.158	1	Cryopreserved Cell Suspension	IMMP2L	Myoepithelial
0.00852163	0.369654	0.323	0.23	1	Cryopreserved Cell Suspension	HSPB8	Myoepithelial
0.00893134	0.25597	0.368	0.283	1	Cryopreserved Cell Suspension	CAST	Myoepithelial
0.0094013	0.393753	0.128	0.067	1	Cryopreserved Cell Suspension	SERPINA1	Myoepithelial
0.00969652	0.273948	0.789	0.716	1	Cryopreserved Cell Suspension	ANXA2	Myoepithelial
4.81689e-53	0.735438	0.289	0.033	1.28515e-48	Cryopreserved Tissue	RP11-290D2.6	Myoepithelial
2.58631e-48	0.776423	0.891	0.866	6.90028e-44	Cryopreserved Tissue	MTRNR2L12	Myoepithelial
1.87869e-21	0.299884	0.963	0.991	5.01234e-17	Cryopreserved Tissue	TPT1	Myoepithelial
1.05519e-18	0.634627	0.837	0.876	2.81525e-14	Cryopreserved Tissue	HSPA1A	Myoepithelial
1.07638e-14	0.323249	0.106	0.019	2.87179e-10	Cryopreserved Tissue	TREM2	Myoepithelial
4.96534e-14	0.256302	0.963	0.994	1.32475e-09	Cryopreserved Tissue	RPLP0	Myoepithelial
4.65185e-13	0.282482	0.923	0.953	1.24111e-08	Cryopreserved Tissue	EEF2	Myoepithelial
2.14235e-11	0.602023	0.771	0.778	5.71578e-07	Cryopreserved Tissue	HSPA1B	Myoepithelial
5.33663e-11	0.570634	0.534	0.405	1.42381e-06	Cryopreserved Tissue	MT-ND6	Myoepithelial
1.11735e-10	0.513446	0.726	0.683	2.98108e-06	Cryopreserved Tissue	AHNAK	Myoepithelial
5.35718e-09	0.347973	0.191	0.084	0.00014293	Cryopreserved Tissue	AP000769.1	Myoepithelial
9.33924e-09	0.400501	0.726	0.715	0.000249171	Cryopreserved Tissue	APP	Myoepithelial
2.07694e-08	0.300493	0.157	0.065	0.000554127	Cryopreserved Tissue	SNHG7	Myoepithelial
5.54125e-08	0.297534	0.143	0.057	0.00147841	Cryopreserved Tissue	HIST1H1E	Myoepithelial
9.12026e-08	0.321135	0.209	0.104	0.00243329	Cryopreserved Tissue	ANKH	Myoepithelial
8.38029e-07	0.281403	0.143	0.064	0.0223586	Cryopreserved Tissue	STAT1	Myoepithelial
2.36767e-06	0.388903	0.646	0.61	0.0631695	Cryopreserved Tissue	SEPP1	Myoepithelial
3.94425e-06	0.264527	0.877	0.917	0.105233	Cryopreserved Tissue	RPL4	Myoepithelial
5.0586e-06	0.383036	0.671	0.642	0.134963	Cryopreserved Tissue	SFRP1	Myoepithelial
5.90732e-06	0.334341	0.226	0.131	0.157607	Cryopreserved Tissue	TM9SF2	Myoepithelial
7.0571e-06	0.306816	0.306	0.204	0.188283	Cryopreserved Tissue	H1FX	Myoepithelial
7.86374e-06	0.341993	0.371	0.249	0.209805	Cryopreserved Tissue	CD164	Myoepithelial
9.0925e-06	0.314722	0.123	0.056	0.242588	Cryopreserved Tissue	RP11-6O2.4	Myoepithelial
1.13448e-05	0.31046	0.414	0.3	0.302679	Cryopreserved Tissue	TP63	Myoepithelial
1.44096e-05	0.261268	0.369	0.253	0.384448	Cryopreserved Tissue	PDGFA	Myoepithelial
1.61969e-05	0.276622	0.214	0.125	0.432133	Cryopreserved Tissue	AEBP1	Myoepithelial
2.90575e-05	0.254127	0.731	0.784	0.775255	Cryopreserved Tissue	SERF2	Myoepithelial
3.03171e-05	0.316377	0.331	0.227	0.808861	Cryopreserved Tissue	SBSPON	Myoepithelial
3.25629e-05	0.33215	0.617	0.827	0.868777	Cryopreserved Tissue	CD74	Myoepithelial
4.94884e-05	0.267521	0.12	0.058	1	Cryopreserved Tissue	TP53AIP1	Myoepithelial
5.0648e-05	0.305876	0.197	0.113	1	Cryopreserved Tissue	SORBS1	Myoepithelial
6.10901e-05	0.282986	0.149	0.079	1	Cryopreserved Tissue	FAM208A	Myoepithelial
0.00010604	0.269233	0.54	0.471	1	Cryopreserved Tissue	CSDE1	Myoepithelial
0.000115921	0.386293	0.574	0.505	1	Cryopreserved Tissue	SEMA3C	Myoepithelial
0.000143114	0.266917	0.137	0.074	1	Cryopreserved Tissue	LAS1L	Myoepithelial
0.000168848	0.307128	0.766	0.808	1	Cryopreserved Tissue	DNAJB1	Myoepithelial
0.000168957	0.258182	0.68	0.71	1	Cryopreserved Tissue	RAC1	Myoepithelial
0.000223919	0.408964	0.446	0.367	1	Cryopreserved Tissue	DUSP2	Myoepithelial
0.000258268	0.308184	0.311	0.232	1	Cryopreserved Tissue	CEBPB	Myoepithelial
0.000314992	0.251017	0.22	0.142	1	Cryopreserved Tissue	EOGT	Myoepithelial
0.000556116	0.307641	0.391	0.315	1	Cryopreserved Tissue	ERRFI1	Myoepithelial
0.000937313	0.381641	0.28	0.2	1	Cryopreserved Tissue	USP22	Myoepithelial
0.0011416	0.371611	0.131	0.077	1	Cryopreserved Tissue	WARS	Myoepithelial
0.00124832	0.284576	0.314	0.236	1	Cryopreserved Tissue	CRIM1	Myoepithelial
0.00302766	0.280903	0.117	0.07	1	Cryopreserved Tissue	HLA-DRB5	Myoepithelial
0.00350648	0.292715	0.334	0.264	1	Cryopreserved Tissue	NUMA1	Myoepithelial
0.00532754	0.261683	0.786	0.895	1	Cryopreserved Tissue	FOSB	Myoepithelial
0.00571519	0.255999	0.197	0.143	1	Cryopreserved Tissue	ADAMTS9-AS2	Myoepithelial
0.0073771	0.254827	0.286	0.228	1	Cryopreserved Tissue	UBE2S	Myoepithelial
0.00855374	0.266576	0.409	0.351	1	Cryopreserved Tissue	PHLDA1	Myoepithelial
2.34145e-08	0.958808	0.633	0.113	0.000624699	Fresh Tissue	IGFBP7	Cancer/Epithelial Cycling
1.47412e-07	0.601132	1	0.952	0.00393296	Fresh Tissue	RPS29	Cancer/Epithelial Cycling
3.44863e-07	0.767913	0.612	0.161	0.00920094	Fresh Tissue	SPARC	Cancer/Epithelial Cycling
9.61312e-07	0.612049	0.98	0.984	0.0256478	Fresh Tissue	MT-ND3	Cancer/Epithelial Cycling
3.44775e-06	0.686869	0.306	0	0.0919861	Fresh Tissue	DCN	Cancer/Epithelial Cycling
5.32764e-06	0.581794	0.388	0.048	0.142141	Fresh Tissue	COL6A2	Cancer/Epithelial Cycling
1.08274e-05	0.287404	0.51	0.113	0.288875	Fresh Tissue	COL1A1	Cancer/Epithelial Cycling
1.24379e-05	0.478244	0.918	0.79	0.331843	Fresh Tissue	PGLS	Cancer/Epithelial Cycling
1.8644e-05	0.401533	0.265	0	0.497422	Fresh Tissue	SOD3	Cancer/Epithelial Cycling
3.36172e-05	0.570958	0.286	0.016	0.896908	Fresh Tissue	APOD	Cancer/Epithelial Cycling
4.34999e-05	0.288834	0.49	0.129	1	Fresh Tissue	SPARCL1	Cancer/Epithelial Cycling
4.95959e-05	1.10231	0.286	0.016	1	Fresh Tissue	FABP4	Cancer/Epithelial Cycling
6.50386e-05	0.471638	1	1	1	Fresh Tissue	RPL37	Cancer/Epithelial Cycling
7.18738e-05	0.358848	1	0.968	1	Fresh Tissue	RPL13A	Cancer/Epithelial Cycling
8.03182e-05	0.659469	0.571	0.258	1	Fresh Tissue	ADIRF	Cancer/Epithelial Cycling
9.45829e-05	0.597878	0.429	0.113	1	Fresh Tissue	SAA1	Cancer/Epithelial Cycling
9.91e-05	0.371907	1	1	1	Fresh Tissue	RPS2	Cancer/Epithelial Cycling
0.000122806	0.334683	0.735	0.435	1	Fresh Tissue	METAP2	Cancer/Epithelial Cycling
0.000137706	0.32695	0.408	0.097	1	Fresh Tissue	SERPING1	Cancer/Epithelial Cycling
0.000228763	0.419588	1	1	1	Fresh Tissue	RPL37A	Cancer/Epithelial Cycling
0.000274902	0.355139	0.98	0.903	1	Fresh Tissue	GABARAP	Cancer/Epithelial Cycling
0.000394502	0.367344	0.449	0.145	1	Fresh Tissue	PTRF	Cancer/Epithelial Cycling
0.000424425	1.47241	0.429	0.129	1	Fresh Tissue	MMP7	Cancer/Epithelial Cycling
0.000430978	0.520885	0.959	0.855	1	Fresh Tissue	CD63	Cancer/Epithelial Cycling
0.000505294	0.492652	0.286	0.048	1	Fresh Tissue	ENG	Cancer/Epithelial Cycling
0.000624042	0.324315	0.224	0.016	1	Fresh Tissue	IFI27	Cancer/Epithelial Cycling
0.000636397	0.255771	0.837	0.516	1	Fresh Tissue	CST3	Cancer/Epithelial Cycling
0.000754513	0.34606	0.571	0.226	1	Fresh Tissue	CNN3	Cancer/Epithelial Cycling
0.000764882	0.68897	0.653	0.306	1	Fresh Tissue	ANXA1	Cancer/Epithelial Cycling
0.000794403	0.360927	0.286	0.048	1	Fresh Tissue	CAV1	Cancer/Epithelial Cycling
0.000810104	0.301434	0.265	0.048	1	Fresh Tissue	MUCL1	Cancer/Epithelial Cycling
0.000872337	0.322121	0.939	0.968	1	Fresh Tissue	MT-ND2	Cancer/Epithelial Cycling
0.00089489	0.250195	0.204	0.016	1	Fresh Tissue	CD36	Cancer/Epithelial Cycling
0.000904842	0.377066	0.51	0.226	1	Fresh Tissue	SWI5	Cancer/Epithelial Cycling
0.000977032	0.555479	0.469	0.194	1	Fresh Tissue	SGK1	Cancer/Epithelial Cycling
0.00101876	0.346617	0.796	0.548	1	Fresh Tissue	ATF4	Cancer/Epithelial Cycling
0.0010606	0.429533	0.347	0.097	1	Fresh Tissue	KLK5	Cancer/Epithelial Cycling
0.00111565	0.728706	0.653	0.323	1	Fresh Tissue	LGALS3	Cancer/Epithelial Cycling
0.00118448	0.487744	0.918	0.645	1	Fresh Tissue	S100A10	Cancer/Epithelial Cycling
0.0012916	0.599719	0.714	0.419	1	Fresh Tissue	CAPG	Cancer/Epithelial Cycling
0.00130296	0.390513	0.592	0.323	1	Fresh Tissue	PEPD	Cancer/Epithelial Cycling
0.00130331	0.288191	0.347	0.097	1	Fresh Tissue	MGLL	Cancer/Epithelial Cycling
0.00136418	0.449583	0.429	0.161	1	Fresh Tissue	SLC2A3	Cancer/Epithelial Cycling
0.00140568	0.341559	0.796	0.581	1	Fresh Tissue	CCT7	Cancer/Epithelial Cycling
0.00150681	0.313467	0.735	0.468	1	Fresh Tissue	TCEAL4	Cancer/Epithelial Cycling
0.00155304	0.426362	0.429	0.161	1	Fresh Tissue	NNMT	Cancer/Epithelial Cycling
0.00175407	0.365071	0.714	0.468	1	Fresh Tissue	PDLIM1	Cancer/Epithelial Cycling
0.0018932	1.07301	0.49	0.226	1	Fresh Tissue	KRT15	Cancer/Epithelial Cycling
0.00190671	0.519925	0.388	0.129	1	Fresh Tissue	TAGLN	Cancer/Epithelial Cycling
0.00200086	0.262628	0.408	0.145	1	Fresh Tissue	OGFRL1	Cancer/Epithelial Cycling
0.00205052	0.368608	0.551	0.274	1	Fresh Tissue	GBP2	Cancer/Epithelial Cycling
0.00210692	1.0921	0.408	0.145	1	Fresh Tissue	LTF	Cancer/Epithelial Cycling
0.00220544	0.268369	0.367	0.113	1	Fresh Tissue	TPM2	Cancer/Epithelial Cycling
0.00233798	0.253552	1	0.984	1	Fresh Tissue	EIF3K	Cancer/Epithelial Cycling
0.00239171	0.424896	0.367	0.113	1	Fresh Tissue	S100A9	Cancer/Epithelial Cycling
0.00248024	0.312695	1	0.984	1	Fresh Tissue	GNB2L1	Cancer/Epithelial Cycling
0.00254288	0.729514	0.429	0.161	1	Fresh Tissue	RARRES1	Cancer/Epithelial Cycling
0.00263102	0.275626	0.776	0.532	1	Fresh Tissue	PSMF1	Cancer/Epithelial Cycling
0.0026802	0.95772	0.959	0.935	1	Fresh Tissue	S100A6	Cancer/Epithelial Cycling
0.00272194	1.00368	0.918	0.694	1	Fresh Tissue	MGP	Cancer/Epithelial Cycling
0.00280673	0.278538	0.408	0.177	1	Fresh Tissue	PPIC	Cancer/Epithelial Cycling
0.00289984	0.28592	0.755	0.468	1	Fresh Tissue	CALD1	Cancer/Epithelial Cycling
0.00291141	0.51511	0.755	0.5	1	Fresh Tissue	GSN	Cancer/Epithelial Cycling
0.00320384	0.311926	0.673	0.468	1	Fresh Tissue	ATP6V0D1	Cancer/Epithelial Cycling
0.00331186	0.574766	0.918	0.935	1	Fresh Tissue	NEAT1	Cancer/Epithelial Cycling
0.00344285	0.288349	0.204	0.032	1	Fresh Tissue	KLK10	Cancer/Epithelial Cycling
0.00356897	0.291359	0.286	0.081	1	Fresh Tissue	EFEMP1	Cancer/Epithelial Cycling
0.00378142	0.324163	0.286	0.081	1	Fresh Tissue	DHRS13	Cancer/Epithelial Cycling
0.0038722	0.306324	0.878	0.823	1	Fresh Tissue	GLTSCR2	Cancer/Epithelial Cycling
0.003916	0.261803	0.449	0.194	1	Fresh Tissue	RTCB	Cancer/Epithelial Cycling
0.00439833	0.499952	0.694	0.452	1	Fresh Tissue	SLC25A37	Cancer/Epithelial Cycling
0.00461324	0.3055	0.347	0.113	1	Fresh Tissue	NTRK2	Cancer/Epithelial Cycling
0.00485691	0.340963	0.51	0.242	1	Fresh Tissue	MYL9	Cancer/Epithelial Cycling
0.0049338	0.266528	0.306	0.097	1	Fresh Tissue	HBEGF	Cancer/Epithelial Cycling
0.004936	0.474123	0.122	0	1	Fresh Tissue	ACKR1	Cancer/Epithelial Cycling
0.004936	0.290566	0.122	0	1	Fresh Tissue	IGLV3-10	Cancer/Epithelial Cycling
0.004936	0.271996	0.122	0	1	Fresh Tissue	ARHGEF25	Cancer/Epithelial Cycling
0.00505058	0.25144	0.531	0.29	1	Fresh Tissue	PALLD	Cancer/Epithelial Cycling
0.00559867	0.854077	0.776	0.758	1	Fresh Tissue	KRT7	Cancer/Epithelial Cycling
0.0059072	0.786545	0.265	0.081	1	Fresh Tissue	KRT6B	Cancer/Epithelial Cycling
0.00625525	0.340113	0.673	0.435	1	Fresh Tissue	RNF130	Cancer/Epithelial Cycling
0.00630425	0.997128	0.449	0.226	1	Fresh Tissue	KRT5	Cancer/Epithelial Cycling
0.00635403	0.271086	0.918	0.984	1	Fresh Tissue	MT-ND4	Cancer/Epithelial Cycling
0.00643855	0.261406	0.857	0.758	1	Fresh Tissue	ATP5I	Cancer/Epithelial Cycling
0.00646388	0.277582	0.735	0.613	1	Fresh Tissue	TCF25	Cancer/Epithelial Cycling
0.00662234	0.28611	0.592	0.371	1	Fresh Tissue	AKAP13	Cancer/Epithelial Cycling
0.00662582	0.380629	0.673	0.5	1	Fresh Tissue	TYMP	Cancer/Epithelial Cycling
0.00742098	0.886616	0.714	0.484	1	Fresh Tissue	AREG	Cancer/Epithelial Cycling
0.00748418	0.339888	0.184	0.032	1	Fresh Tissue	PLVAP	Cancer/Epithelial Cycling
0.00761316	1.24751	0.245	0.065	1	Fresh Tissue	S100A2	Cancer/Epithelial Cycling
0.00788785	0.279549	0.837	0.71	1	Fresh Tissue	EIF2S2	Cancer/Epithelial Cycling
0.00796214	0.429838	0.755	0.597	1	Fresh Tissue	PNRC1	Cancer/Epithelial Cycling
0.00829721	0.276393	1	1	1	Fresh Tissue	RPL19	Cancer/Epithelial Cycling
0.0087307	0.517728	0.694	0.484	1	Fresh Tissue	GSTP1	Cancer/Epithelial Cycling
0.00876296	0.351683	0.816	0.661	1	Fresh Tissue	XRCC6	Cancer/Epithelial Cycling
0.0089137	0.652839	0.612	0.387	1	Fresh Tissue	CEBPD	Cancer/Epithelial Cycling
0.00944108	0.379313	0.776	0.548	1	Fresh Tissue	TUBA1A	Cancer/Epithelial Cycling
0.00947875	0.338824	0.776	0.565	1	Fresh Tissue	PLD3	Cancer/Epithelial Cycling
0.00961845	0.277352	0.306	0.113	1	Fresh Tissue	C3	Cancer/Epithelial Cycling
0.00997072	0.293529	0.49	0.242	1	Fresh Tissue	SDCBP	Cancer/Epithelial Cycling
7.65033e-05	0.370277	0.743	0.342	1	Cryopreserved Cell Suspension	BRCA2	Cancer/Epithelial Cycling
9.32112e-05	0.312994	0.657	0.342	1	Cryopreserved Cell Suspension	NUTM2A-AS1	Cancer/Epithelial Cycling
0.000164687	0.280874	0.429	0.118	1	Cryopreserved Cell Suspension	PLK4	Cancer/Epithelial Cycling
0.000192593	0.58876	0.8	0.553	1	Cryopreserved Cell Suspension	FXYD3	Cancer/Epithelial Cycling
0.000350996	0.475111	0.971	0.882	1	Cryopreserved Cell Suspension	SRP9	Cancer/Epithelial Cycling
0.000518314	0.527726	0.629	0.355	1	Cryopreserved Cell Suspension	AGL	Cancer/Epithelial Cycling
0.000547814	0.344791	0.486	0.197	1	Cryopreserved Cell Suspension	EXOC6	Cancer/Epithelial Cycling
0.000637292	0.259764	0.543	0.224	1	Cryopreserved Cell Suspension	DEPDC1B	Cancer/Epithelial Cycling
0.000875194	0.273998	0.629	0.303	1	Cryopreserved Cell Suspension	SUN1	Cancer/Epithelial Cycling
0.000992629	0.301872	0.943	0.776	1	Cryopreserved Cell Suspension	NDUFB6	Cancer/Epithelial Cycling
0.00112785	0.319841	0.914	0.632	1	Cryopreserved Cell Suspension	PKMYT1	Cancer/Epithelial Cycling
0.0011374	0.321749	0.829	0.566	1	Cryopreserved Cell Suspension	EEA1	Cancer/Epithelial Cycling
0.00116922	0.254833	1	0.987	1	Cryopreserved Cell Suspension	CHCHD2	Cancer/Epithelial Cycling
0.00161171	0.335432	0.857	0.671	1	Cryopreserved Cell Suspension	BZW1	Cancer/Epithelial Cycling
0.00162018	0.414234	0.886	0.605	1	Cryopreserved Cell Suspension	ATP6V0E2	Cancer/Epithelial Cycling
0.0019018	0.31594	0.457	0.197	1	Cryopreserved Cell Suspension	SGCB	Cancer/Epithelial Cycling
0.0020151	0.320552	0.971	0.921	1	Cryopreserved Cell Suspension	WDR83OS	Cancer/Epithelial Cycling
0.00264354	0.310001	0.8	0.671	1	Cryopreserved Cell Suspension	SYPL1	Cancer/Epithelial Cycling
0.00270748	0.288709	0.943	0.934	1	Cryopreserved Cell Suspension	COX6C	Cancer/Epithelial Cycling
0.00279467	0.768207	0.6	0.342	1	Cryopreserved Cell Suspension	TFF3	Cancer/Epithelial Cycling
0.00294992	0.325236	0.543	0.276	1	Cryopreserved Cell Suspension	DLGAP5	Cancer/Epithelial Cycling
0.00300887	0.451242	0.8	0.592	1	Cryopreserved Cell Suspension	OAT	Cancer/Epithelial Cycling
0.00311059	0.25497	0.829	0.618	1	Cryopreserved Cell Suspension	TRAM1	Cancer/Epithelial Cycling
0.00330831	0.295401	0.886	0.789	1	Cryopreserved Cell Suspension	CBX3	Cancer/Epithelial Cycling
0.00351616	0.375189	0.943	0.855	1	Cryopreserved Cell Suspension	CKS1B	Cancer/Epithelial Cycling
0.0035472	0.298213	0.314	0.105	1	Cryopreserved Cell Suspension	STMND1	Cancer/Epithelial Cycling
0.00376527	0.360679	0.829	0.671	1	Cryopreserved Cell Suspension	CD46	Cancer/Epithelial Cycling
0.00381674	0.596146	0.714	0.474	1	Cryopreserved Cell Suspension	ZG16B	Cancer/Epithelial Cycling
0.00393366	0.361446	0.914	0.776	1	Cryopreserved Cell Suspension	CD9	Cancer/Epithelial Cycling
0.00398458	0.486096	0.829	0.579	1	Cryopreserved Cell Suspension	AAMDC	Cancer/Epithelial Cycling
0.00399511	0.453172	0.857	0.684	1	Cryopreserved Cell Suspension	BST2	Cancer/Epithelial Cycling
0.004421	0.439851	1	1	1	Cryopreserved Cell Suspension	MALAT1	Cancer/Epithelial Cycling
0.00492701	0.317576	0.571	0.368	1	Cryopreserved Cell Suspension	ROGDI	Cancer/Epithelial Cycling
0.00499451	0.579995	0.829	0.645	1	Cryopreserved Cell Suspension	RNF19A	Cancer/Epithelial Cycling
0.00500302	0.258536	0.686	0.447	1	Cryopreserved Cell Suspension	MAGED2	Cancer/Epithelial Cycling
0.00515755	0.254497	0.971	0.868	1	Cryopreserved Cell Suspension	DAD1	Cancer/Epithelial Cycling
0.005298	0.287881	0.686	0.474	1	Cryopreserved Cell Suspension	KIAA1522	Cancer/Epithelial Cycling
0.00533524	0.33698	0.943	0.75	1	Cryopreserved Cell Suspension	RAB2A	Cancer/Epithelial Cycling
0.00556671	0.277885	0.914	0.697	1	Cryopreserved Cell Suspension	KIF22	Cancer/Epithelial Cycling
0.00619369	0.333877	0.8	0.632	1	Cryopreserved Cell Suspension	GPBP1	Cancer/Epithelial Cycling
0.00625765	0.274626	0.571	0.289	1	Cryopreserved Cell Suspension	STMN3	Cancer/Epithelial Cycling
0.00710574	0.365013	0.829	0.671	1	Cryopreserved Cell Suspension	EMP2	Cancer/Epithelial Cycling
0.00739774	0.43244	0.943	0.829	1	Cryopreserved Cell Suspension	SH3BGRL	Cancer/Epithelial Cycling
0.00750568	0.318659	0.914	0.816	1	Cryopreserved Cell Suspension	RBMX	Cancer/Epithelial Cycling
0.00760613	0.31144	0.971	0.921	1	Cryopreserved Cell Suspension	UQCRQ	Cancer/Epithelial Cycling
0.00766376	0.362285	0.971	0.882	1	Cryopreserved Cell Suspension	POLR2L	Cancer/Epithelial Cycling
0.00772705	0.261921	0.829	0.605	1	Cryopreserved Cell Suspension	DDT	Cancer/Epithelial Cycling
0.0078941	0.383914	0.571	0.329	1	Cryopreserved Cell Suspension	TBX3	Cancer/Epithelial Cycling
0.00800574	0.275019	0.886	0.882	1	Cryopreserved Cell Suspension	COX5B	Cancer/Epithelial Cycling
0.00832103	0.262089	0.657	0.461	1	Cryopreserved Cell Suspension	TMEM70	Cancer/Epithelial Cycling
0.00835791	0.310802	0.6	0.382	1	Cryopreserved Cell Suspension	GGPS1	Cancer/Epithelial Cycling
0.00867407	0.263072	0.971	0.921	1	Cryopreserved Cell Suspension	RBM3	Cancer/Epithelial Cycling
0.00928921	1.44223	0.543	0.368	1	Cryopreserved Cell Suspension	TFF1	Cancer/Epithelial Cycling
0.00961136	0.478576	0.743	0.645	1	Cryopreserved Cell Suspension	S100A16	Cancer/Epithelial Cycling
0.00980129	0.342964	0.886	0.645	1	Cryopreserved Cell Suspension	UVRAG	Cancer/Epithelial Cycling
0.00994147	0.286652	0.371	0.171	1	Cryopreserved Cell Suspension	PRPF39	Cancer/Epithelial Cycling
1.54545e-06	0.484969	0.704	0.298	0.0412327	Cryopreserved Tissue	HMGN4	Cancer/Epithelial Cycling
7.19073e-06	0.604942	0.815	0.452	0.191849	Cryopreserved Tissue	TXNL4A	Cancer/Epithelial Cycling
1.02806e-05	0.374892	0.222	0	0.274288	Cryopreserved Tissue	CAMK4	Cancer/Epithelial Cycling
1.1589e-05	0.605761	0.963	0.857	0.309195	Cryopreserved Tissue	UBE2D3	Cancer/Epithelial Cycling
2.42333e-05	0.667001	0.37	0.06	0.646544	Cryopreserved Tissue	CD69	Cancer/Epithelial Cycling
3.92803e-05	0.513907	0.963	0.893	1	Cryopreserved Tissue	HSPE1	Cancer/Epithelial Cycling
4.31382e-05	0.267558	0.481	0.131	1	Cryopreserved Tissue	CHMP7	Cancer/Epithelial Cycling
7.26955e-05	0.446382	1	0.821	1	Cryopreserved Tissue	SRSF7	Cancer/Epithelial Cycling
7.80131e-05	0.381259	0.296	0.036	1	Cryopreserved Tissue	ITK	Cancer/Epithelial Cycling
8.21421e-05	0.599601	0.963	0.857	1	Cryopreserved Tissue	RBM17	Cancer/Epithelial Cycling
0.000115739	0.625829	0.333	0.06	1	Cryopreserved Tissue	MIR155HG	Cancer/Epithelial Cycling
0.000130204	0.285047	0.259	0.024	1	Cryopreserved Tissue	IKZF3	Cancer/Epithelial Cycling
0.000140484	0.465378	0.333	0.06	1	Cryopreserved Tissue	ACTR3B	Cancer/Epithelial Cycling
0.000161584	0.403569	0.333	0.048	1	Cryopreserved Tissue	CD3E	Cancer/Epithelial Cycling
0.000186032	0.279832	0.444	0.119	1	Cryopreserved Tissue	PPIL1	Cancer/Epithelial Cycling
0.000247999	0.36694	0.333	0.06	1	Cryopreserved Tissue	ARHGAP15	Cancer/Epithelial Cycling
0.000299236	0.30381	0.593	0.238	1	Cryopreserved Tissue	THUMPD3	Cancer/Epithelial Cycling
0.000312472	0.318511	0.333	0.06	1	Cryopreserved Tissue	TRBC2	Cancer/Epithelial Cycling
0.000347882	0.491951	0.296	0.048	1	Cryopreserved Tissue	LAT	Cancer/Epithelial Cycling
0.00036247	0.316348	1	0.857	1	Cryopreserved Tissue	OST4	Cancer/Epithelial Cycling
0.000363323	1.46065	0.148	0	1	Cryopreserved Tissue	CXCL13	Cancer/Epithelial Cycling
0.000363323	0.456256	0.148	0	1	Cryopreserved Tissue	IFNG	Cancer/Epithelial Cycling
0.000365236	0.36492	0.296	0.048	1	Cryopreserved Tissue	TRAC	Cancer/Epithelial Cycling
0.000377728	0.493656	0.963	0.762	1	Cryopreserved Tissue	TOMM5	Cancer/Epithelial Cycling
0.000383398	0.336755	0.296	0.048	1	Cryopreserved Tissue	SIT1	Cancer/Epithelial Cycling
0.000422281	0.440858	0.296	0.048	1	Cryopreserved Tissue	IL7R	Cancer/Epithelial Cycling
0.000428248	0.467671	0.259	0.036	1	Cryopreserved Tissue	IL2RB	Cancer/Epithelial Cycling
0.000439493	0.314127	0.778	0.464	1	Cryopreserved Tissue	ETNK1	Cancer/Epithelial Cycling
0.000463057	0.482422	0.667	0.345	1	Cryopreserved Tissue	MAPK13	Cancer/Epithelial Cycling
0.000487561	0.340741	0.296	0.048	1	Cryopreserved Tissue	LCK	Cancer/Epithelial Cycling
0.00051287	0.354585	0.741	0.393	1	Cryopreserved Tissue	MLX	Cancer/Epithelial Cycling
0.000532104	0.426132	0.185	0.012	1	Cryopreserved Tissue	TRBC1	Cancer/Epithelial Cycling
0.00053602	0.359931	0.963	0.762	1	Cryopreserved Tissue	GTF3A	Cancer/Epithelial Cycling
0.000553317	0.259752	0.481	0.143	1	Cryopreserved Tissue	SKP2	Cancer/Epithelial Cycling
0.000567873	0.391645	0.185	0.012	1	Cryopreserved Tissue	CTLA4	Cancer/Epithelial Cycling
0.000588569	0.39986	0.667	0.417	1	Cryopreserved Tissue	HSPA4	Cancer/Epithelial Cycling
0.000594588	0.286938	0.296	0.06	1	Cryopreserved Tissue	DNA2	Cancer/Epithelial Cycling
0.000604213	0.37288	0.556	0.286	1	Cryopreserved Tissue	COPS7B	Cancer/Epithelial Cycling
0.00060587	0.256015	0.185	0.012	1	Cryopreserved Tissue	CCL20	Cancer/Epithelial Cycling
0.000685475	0.493522	0.926	0.857	1	Cryopreserved Tissue	SNRPG	Cancer/Epithelial Cycling
0.000694656	0.302559	0.407	0.131	1	Cryopreserved Tissue	PCGF6	Cancer/Epithelial Cycling
0.000703341	0.370569	0.889	0.702	1	Cryopreserved Tissue	ARPC5L	Cancer/Epithelial Cycling
0.000704663	0.373422	0.852	0.679	1	Cryopreserved Tissue	MIEN1	Cancer/Epithelial Cycling
0.00084979	0.438514	0.37	0.095	1	Cryopreserved Tissue	IL2RG	Cancer/Epithelial Cycling
0.00106313	0.335805	0.852	0.667	1	Cryopreserved Tissue	PPIH	Cancer/Epithelial Cycling
0.00106693	0.42329	0.963	0.917	1	Cryopreserved Tissue	HNRNPDL	Cancer/Epithelial Cycling
0.00122049	0.374316	0.852	0.738	1	Cryopreserved Tissue	PCNP	Cancer/Epithelial Cycling
0.00125094	0.378542	1	0.964	1	Cryopreserved Tissue	HMGN1	Cancer/Epithelial Cycling
0.00131577	0.32073	0.296	0.06	1	Cryopreserved Tissue	FYN	Cancer/Epithelial Cycling
0.00140832	0.483529	0.481	0.226	1	Cryopreserved Tissue	DDIT3	Cancer/Epithelial Cycling
0.00143829	0.398414	0.815	0.619	1	Cryopreserved Tissue	USP1	Cancer/Epithelial Cycling
0.00144023	0.725895	0.704	0.44	1	Cryopreserved Tissue	HIST1H1E	Cancer/Epithelial Cycling
0.00146072	0.33633	1	0.952	1	Cryopreserved Tissue	SUB1	Cancer/Epithelial Cycling
0.00150127	0.327169	0.704	0.464	1	Cryopreserved Tissue	ICMT	Cancer/Epithelial Cycling
0.00158524	0.410127	0.481	0.214	1	Cryopreserved Tissue	MBD2	Cancer/Epithelial Cycling
0.00162429	0.323676	1	0.94	1	Cryopreserved Tissue	TPM3	Cancer/Epithelial Cycling
0.00162777	0.933335	0.222	0.036	1	Cryopreserved Tissue	UCHL1	Cancer/Epithelial Cycling
0.00168976	0.390838	0.593	0.345	1	Cryopreserved Tissue	HSPA14	Cancer/Epithelial Cycling
0.00171604	0.293835	0.704	0.488	1	Cryopreserved Tissue	TIMMDC1	Cancer/Epithelial Cycling
0.00173491	0.312794	0.593	0.345	1	Cryopreserved Tissue	PRPF4	Cancer/Epithelial Cycling
0.00179545	0.337722	0.778	0.5	1	Cryopreserved Tissue	PIGX	Cancer/Epithelial Cycling
0.00179723	0.425892	0.222	0.036	1	Cryopreserved Tissue	PRDM1	Cancer/Epithelial Cycling
0.00185483	0.324625	0.741	0.452	1	Cryopreserved Tissue	MED30	Cancer/Epithelial Cycling
0.00188483	0.360815	0.741	0.512	1	Cryopreserved Tissue	CDCA5	Cancer/Epithelial Cycling
0.00190767	0.532855	0.296	0.071	1	Cryopreserved Tissue	RHOH	Cancer/Epithelial Cycling
0.00191156	0.292247	1	0.917	1	Cryopreserved Tissue	H2AFX	Cancer/Epithelial Cycling
0.00194267	0.291745	0.926	0.869	1	Cryopreserved Tissue	SERP1	Cancer/Epithelial Cycling
0.00194569	0.393882	0.481	0.226	1	Cryopreserved Tissue	RNF138	Cancer/Epithelial Cycling
0.00206513	0.269527	0.741	0.571	1	Cryopreserved Tissue	ORMDL1	Cancer/Epithelial Cycling
0.0020738	0.358651	0.259	0.06	1	Cryopreserved Tissue	BAG2	Cancer/Epithelial Cycling
0.00209946	0.502308	0.852	0.702	1	Cryopreserved Tissue	EPC1	Cancer/Epithelial Cycling
0.00212833	0.420953	0.481	0.214	1	Cryopreserved Tissue	TTC39C	Cancer/Epithelial Cycling
0.00213606	0.304135	0.111	0	1	Cryopreserved Tissue	MZB1	Cancer/Epithelial Cycling
0.00217098	0.527601	0.926	0.845	1	Cryopreserved Tissue	CACYBP	Cancer/Epithelial Cycling
0.00217994	0.32353	0.852	0.667	1	Cryopreserved Tissue	GOLGB1	Cancer/Epithelial Cycling
0.00229147	0.608378	0.407	0.155	1	Cryopreserved Tissue	LINC-PINT	Cancer/Epithelial Cycling
0.00232943	0.367152	0.296	0.071	1	Cryopreserved Tissue	GNG2	Cancer/Epithelial Cycling
0.00234539	0.687306	0.444	0.202	1	Cryopreserved Tissue	ZFAND2A	Cancer/Epithelial Cycling
0.0023543	0.294889	1	0.952	1	Cryopreserved Tissue	SUMO2	Cancer/Epithelial Cycling
0.00236547	0.294244	0.407	0.167	1	Cryopreserved Tissue	NCOA6	Cancer/Epithelial Cycling
0.00238008	0.328164	0.667	0.405	1	Cryopreserved Tissue	CWC25	Cancer/Epithelial Cycling
0.00239599	0.439796	0.333	0.107	1	Cryopreserved Tissue	WIPF1	Cancer/Epithelial Cycling
0.0024311	0.282807	0.593	0.31	1	Cryopreserved Tissue	CCDC91	Cancer/Epithelial Cycling
0.00249087	0.366958	0.963	0.94	1	Cryopreserved Tissue	ARF1	Cancer/Epithelial Cycling
0.00251549	0.337835	0.963	0.786	1	Cryopreserved Tissue	ARGLU1	Cancer/Epithelial Cycling
0.00252096	0.253282	0.778	0.512	1	Cryopreserved Tissue	SNAPIN	Cancer/Epithelial Cycling
0.00253917	0.29064	0.556	0.286	1	Cryopreserved Tissue	CASP6	Cancer/Epithelial Cycling
0.00266937	0.326201	0.926	0.774	1	Cryopreserved Tissue	SRSF10	Cancer/Epithelial Cycling
0.00268621	0.312483	0.593	0.298	1	Cryopreserved Tissue	SIAH2	Cancer/Epithelial Cycling
0.00269852	0.37234	0.852	0.75	1	Cryopreserved Tissue	C4orf3	Cancer/Epithelial Cycling
0.00278905	0.302187	0.963	0.94	1	Cryopreserved Tissue	SRSF2	Cancer/Epithelial Cycling
0.00284327	0.326923	0.296	0.083	1	Cryopreserved Tissue	DDHD1	Cancer/Epithelial Cycling
0.00293698	0.347135	0.407	0.167	1	Cryopreserved Tissue	NRAS	Cancer/Epithelial Cycling
0.00303178	0.395995	0.148	0.012	1	Cryopreserved Tissue	IL2RA	Cancer/Epithelial Cycling
0.00306279	0.374722	0.852	0.702	1	Cryopreserved Tissue	COX7A2L	Cancer/Epithelial Cycling
0.00306801	0.279248	0.185	0.024	1	Cryopreserved Tissue	PPP1R16B	Cancer/Epithelial Cycling
0.00313531	0.36858	0.407	0.155	1	Cryopreserved Tissue	SH3KBP1	Cancer/Epithelial Cycling
0.00326177	0.333227	0.667	0.429	1	Cryopreserved Tissue	TIMM23	Cancer/Epithelial Cycling
0.00367695	0.325177	0.741	0.583	1	Cryopreserved Tissue	RNASEH2B	Cancer/Epithelial Cycling
0.0037166	0.331963	0.667	0.429	1	Cryopreserved Tissue	TANK	Cancer/Epithelial Cycling
0.00381556	0.348781	0.778	0.56	1	Cryopreserved Tissue	SMARCC1	Cancer/Epithelial Cycling
0.00382191	0.384165	0.963	0.857	1	Cryopreserved Tissue	HNRNPU	Cancer/Epithelial Cycling
0.00411464	0.347974	0.519	0.25	1	Cryopreserved Tissue	OGT	Cancer/Epithelial Cycling
0.00413603	0.30764	0.593	0.333	1	Cryopreserved Tissue	ATAD5	Cancer/Epithelial Cycling
0.00445619	0.271015	0.222	0.048	1	Cryopreserved Tissue	JAK3	Cancer/Epithelial Cycling
0.00453331	0.508847	0.815	0.655	1	Cryopreserved Tissue	DNPH1	Cancer/Epithelial Cycling
0.00457007	0.312063	0.704	0.464	1	Cryopreserved Tissue	PRPF38A	Cancer/Epithelial Cycling
0.00472197	0.328657	0.963	0.917	1	Cryopreserved Tissue	UBE2D2	Cancer/Epithelial Cycling
0.00499372	0.262315	0.296	0.095	1	Cryopreserved Tissue	ZNF281	Cancer/Epithelial Cycling
0.00499934	0.301588	0.963	0.845	1	Cryopreserved Tissue	ZNF706	Cancer/Epithelial Cycling
0.00502593	0.461768	0.778	0.595	1	Cryopreserved Tissue	SEC11C	Cancer/Epithelial Cycling
0.00507231	0.391916	0.222	0.048	1	Cryopreserved Tissue	TNFRSF4	Cancer/Epithelial Cycling
0.00513479	0.261503	0.667	0.417	1	Cryopreserved Tissue	CHRAC1	Cancer/Epithelial Cycling
0.00520995	0.271794	0.667	0.393	1	Cryopreserved Tissue	ORC6	Cancer/Epithelial Cycling
0.00534472	0.287842	0.481	0.238	1	Cryopreserved Tissue	SIKE1	Cancer/Epithelial Cycling
0.00535472	0.303535	0.778	0.524	1	Cryopreserved Tissue	DBF4	Cancer/Epithelial Cycling
0.00551056	0.255574	0.259	0.071	1	Cryopreserved Tissue	AQP11	Cancer/Epithelial Cycling
0.00552481	0.457693	0.222	0.048	1	Cryopreserved Tissue	SH2D1A	Cancer/Epithelial Cycling
0.00554714	0.31579	0.852	0.821	1	Cryopreserved Tissue	SRRM1	Cancer/Epithelial Cycling
0.00578063	0.288457	0.481	0.238	1	Cryopreserved Tissue	RUFY1	Cancer/Epithelial Cycling
0.00578364	0.833547	0.333	0.119	1	Cryopreserved Tissue	SOCS1	Cancer/Epithelial Cycling
0.00585352	0.314954	0.37	0.131	1	Cryopreserved Tissue	ADGRE5	Cancer/Epithelial Cycling
0.00604803	0.258097	0.556	0.333	1	Cryopreserved Tissue	FAM208A	Cancer/Epithelial Cycling
0.00607846	0.293483	0.444	0.19	1	Cryopreserved Tissue	GADD45G	Cancer/Epithelial Cycling
0.00614174	1.18743	0.889	0.798	1	Cryopreserved Tissue	DNAJB1	Cancer/Epithelial Cycling
0.00616937	0.524133	0.259	0.071	1	Cryopreserved Tissue	LTB	Cancer/Epithelial Cycling
0.00633086	0.338535	0.741	0.571	1	Cryopreserved Tissue	PRELID3B	Cancer/Epithelial Cycling
0.00641115	0.261339	0.519	0.286	1	Cryopreserved Tissue	C7orf49	Cancer/Epithelial Cycling
0.00642158	0.429931	1	0.929	1	Cryopreserved Tissue	MT2A	Cancer/Epithelial Cycling
0.00664713	0.309663	0.259	0.071	1	Cryopreserved Tissue	CLEC2D	Cancer/Epithelial Cycling
0.00665088	0.311652	0.556	0.333	1	Cryopreserved Tissue	UNC119	Cancer/Epithelial Cycling
0.00668587	0.343048	0.667	0.476	1	Cryopreserved Tissue	MCUR1	Cancer/Epithelial Cycling
0.00715791	0.353528	0.259	0.071	1	Cryopreserved Tissue	ACAP1	Cancer/Epithelial Cycling
0.00740966	0.773681	0.444	0.202	1	Cryopreserved Tissue	BATF	Cancer/Epithelial Cycling
0.00742628	0.529553	0.259	0.071	1	Cryopreserved Tissue	PRKCH	Cancer/Epithelial Cycling
0.00753888	0.302868	0.556	0.357	1	Cryopreserved Tissue	THEM4	Cancer/Epithelial Cycling
0.00757767	0.276586	0.963	0.75	1	Cryopreserved Tissue	COA4	Cancer/Epithelial Cycling
0.00770364	0.490243	0.259	0.071	1	Cryopreserved Tissue	CCND2	Cancer/Epithelial Cycling
0.00770364	0.299458	0.259	0.071	1	Cryopreserved Tissue	CD6	Cancer/Epithelial Cycling
0.00772142	0.29723	0.222	0.048	1	Cryopreserved Tissue	SH2D2A	Cancer/Epithelial Cycling
0.00781869	0.342202	0.778	0.607	1	Cryopreserved Tissue	DAP3	Cancer/Epithelial Cycling
0.00799618	0.430289	0.741	0.571	1	Cryopreserved Tissue	SRPK1	Cancer/Epithelial Cycling
0.00820031	0.250659	1	0.881	1	Cryopreserved Tissue	JTB	Cancer/Epithelial Cycling
0.00826062	0.270753	0.333	0.131	1	Cryopreserved Tissue	TTC31	Cancer/Epithelial Cycling
0.00832358	0.315042	0.296	0.095	1	Cryopreserved Tissue	PTGER4	Cancer/Epithelial Cycling
0.00854832	0.30034	0.37	0.155	1	Cryopreserved Tissue	FOXN2	Cancer/Epithelial Cycling
0.00866295	0.298946	0.407	0.19	1	Cryopreserved Tissue	B4GALT4	Cancer/Epithelial Cycling
0.00867117	0.67409	0.926	0.857	1	Cryopreserved Tissue	BTG1	Cancer/Epithelial Cycling
0.0088175	1.28144	0.704	0.667	1	Cryopreserved Tissue	HSPA1B	Cancer/Epithelial Cycling
0.00895497	0.302087	0.185	0.036	1	Cryopreserved Tissue	CD96	Cancer/Epithelial Cycling
0.009094	0.274903	0.444	0.238	1	Cryopreserved Tissue	RPP38	Cancer/Epithelial Cycling
0.0091173	0.547852	0.481	0.274	1	Cryopreserved Tissue	RP11-290D2.6	Cancer/Epithelial Cycling
0.00914725	0.320831	0.481	0.262	1	Cryopreserved Tissue	TNPO3	Cancer/Epithelial Cycling
0.00953285	0.304804	0.704	0.548	1	Cryopreserved Tissue	POP7	Cancer/Epithelial Cycling
0.00959983	0.312042	0.333	0.143	1	Cryopreserved Tissue	FAM92A1	Cancer/Epithelial Cycling
5.897e-11	0.309434	0.594	0.053	1.57332e-06	Fresh Tissue	MGP	Plasmablasts
1.12126e-08	5.55316	0.362	0	0.000299153	Fresh Tissue	IGLV3-10	Plasmablasts
1.74072e-08	1.21962	0.551	0.092	0.000464425	Fresh Tissue	IFITM3	Plasmablasts
2.29541e-08	1.18372	0.449	0.053	0.000612415	Fresh Tissue	SPARCL1	Plasmablasts
1.35401e-07	0.624177	1	0.974	0.00361249	Fresh Tissue	MT-ATP8	Plasmablasts
2.06658e-07	0.72883	0.638	0.184	0.00551363	Fresh Tissue	IGKV3-20	Plasmablasts
3.3983e-07	0.984947	0.348	0.026	0.00906667	Fresh Tissue	SPARC	Plasmablasts
1.29926e-06	0.566778	0.986	0.974	0.0346643	Fresh Tissue	MT-ND3	Plasmablasts
2.68121e-06	1.54375	0.623	0.289	0.0715347	Fresh Tissue	IGLV6-57	Plasmablasts
4.48117e-06	1.35952	0.406	0.079	0.119558	Fresh Tissue	IGHV3-74	Plasmablasts
6.0039e-06	1.38199	0.391	0.079	0.160184	Fresh Tissue	IGFBP7	Plasmablasts
7.54419e-06	3.10376	0.391	0.079	0.201279	Fresh Tissue	IGKV1-17	Plasmablasts
9.1776e-06	0.725954	0.261	0.013	0.244858	Fresh Tissue	MUCL1	Plasmablasts
4.00073e-05	0.323643	0.986	1	1	Fresh Tissue	MT-ND1	Plasmablasts
4.02195e-05	0.911574	0.203	0	1	Fresh Tissue	ACKR1	Plasmablasts
5.86866e-05	0.511179	0.232	0.013	1	Fresh Tissue	COL1A2	Plasmablasts
8.06296e-05	0.842011	0.188	0	1	Fresh Tissue	APOD	Plasmablasts
8.06296e-05	0.268274	0.188	0	1	Fresh Tissue	COL1A1	Plasmablasts
0.000135382	0.412186	0.986	0.987	1	Fresh Tissue	MT-CYB	Plasmablasts
0.000160573	0.669307	0.174	0	1	Fresh Tissue	TPM2	Plasmablasts
0.000192405	0.324541	0.232	0.026	1	Fresh Tissue	TIMP3	Plasmablasts
0.000226632	0.463483	0.232	0.026	1	Fresh Tissue	FRZB	Plasmablasts
0.000286419	0.551576	0.464	0.158	1	Fresh Tissue	IGKV3-11	Plasmablasts
0.000317826	0.640293	0.159	0	1	Fresh Tissue	ACTA2	Plasmablasts
0.000317826	0.46969	0.159	0	1	Fresh Tissue	DCN	Plasmablasts
0.000332468	0.87042	0.188	0.013	1	Fresh Tissue	AQP1	Plasmablasts
0.000401197	0.512328	0.275	0.053	1	Fresh Tissue	IGFBP4	Plasmablasts
0.000436859	0.365134	0.246	0.039	1	Fresh Tissue	FABP4	Plasmablasts
0.000445841	4.77026	0.217	0.026	1	Fresh Tissue	IGLV1-44	Plasmablasts
0.000507397	1.044	0.319	0.092	1	Fresh Tissue	TAGLN	Plasmablasts
0.000510275	0.255914	0.58	0.303	1	Fresh Tissue	SF3B2	Plasmablasts
0.000523968	0.422303	0.203	0.026	1	Fresh Tissue	PTRF	Plasmablasts
0.000535587	0.520543	0.42	0.171	1	Fresh Tissue	PA2G4	Plasmablasts
0.000538281	0.369345	0.942	0.829	1	Fresh Tissue	HLA-A	Plasmablasts
0.00053948	0.355558	0.304	0.079	1	Fresh Tissue	MYL9	Plasmablasts
0.00055108	0.373508	0.971	0.908	1	Fresh Tissue	PTMA	Plasmablasts
0.000614077	0.288385	0.609	0.355	1	Fresh Tissue	EIF5B	Plasmablasts
0.000619389	0.579865	0.232	0.039	1	Fresh Tissue	CRIP2	Plasmablasts
0.000625615	3.14297	0.145	0	1	Fresh Tissue	IGKV1-16	Plasmablasts
0.000625615	0.274112	0.145	0	1	Fresh Tissue	COL6A2	Plasmablasts
0.000727529	0.359616	1	0.974	1	Fresh Tissue	CD74	Plasmablasts
0.000916291	0.256972	0.246	0.053	1	Fresh Tissue	LARP7	Plasmablasts
0.001049	4.30436	0.188	0.026	1	Fresh Tissue	IGLV3-19	Plasmablasts
0.00118383	0.526449	0.377	0.158	1	Fresh Tissue	CAV1	Plasmablasts
0.00122559	0.589745	0.13	0	1	Fresh Tissue	CXCL14	Plasmablasts
0.00122559	0.455797	0.13	0	1	Fresh Tissue	PLIN2	Plasmablasts
0.00122559	0.302291	0.13	0	1	Fresh Tissue	SERPINH1	Plasmablasts
0.00131397	0.250815	0.391	0.158	1	Fresh Tissue	PARVB	Plasmablasts
0.00132542	0.497724	0.217	0.039	1	Fresh Tissue	SERPING1	Plasmablasts
0.00163168	0.351683	0.899	0.816	1	Fresh Tissue	VIMP	Plasmablasts
0.00183015	0.403573	0.261	0.079	1	Fresh Tissue	METAP2	Plasmablasts
0.0021548	0.449864	0.696	0.447	1	Fresh Tissue	TUBA1B	Plasmablasts
0.00218095	0.425979	0.609	0.368	1	Fresh Tissue	IFITM2	Plasmablasts
0.00232963	0.269642	0.623	0.421	1	Fresh Tissue	DNAJC15	Plasmablasts
0.00236415	0.297222	0.594	0.368	1	Fresh Tissue	POMP	Plasmablasts
0.00264314	0.357611	0.536	0.329	1	Fresh Tissue	ATP5J2	Plasmablasts
0.00281611	0.473951	0.841	0.763	1	Fresh Tissue	CD63	Plasmablasts
0.00284053	0.403438	0.71	0.539	1	Fresh Tissue	DSTN	Plasmablasts
0.00301219	0.489463	0.145	0.013	1	Fresh Tissue	ZNF395	Plasmablasts
0.00308642	0.611985	0.884	0.776	1	Fresh Tissue	ITM2B	Plasmablasts
0.00309775	0.331258	0.145	0.013	1	Fresh Tissue	EMP1	Plasmablasts
0.00317172	0.284591	0.609	0.382	1	Fresh Tissue	SEPW1	Plasmablasts
0.00354909	0.713432	0.319	0.132	1	Fresh Tissue	PDLIM1	Plasmablasts
0.00368074	0.339184	0.232	0.066	1	Fresh Tissue	TLE3	Plasmablasts
0.00371119	0.45855	0.246	0.066	1	Fresh Tissue	H1F0	Plasmablasts
0.00378833	0.447596	0.58	0.355	1	Fresh Tissue	IFITM1	Plasmablasts
0.0040811	0.470583	0.261	0.079	1	Fresh Tissue	GSN	Plasmablasts
0.00412713	0.329792	0.986	1	1	Fresh Tissue	MT-ATP6	Plasmablasts
0.00433694	0.338326	0.232	0.066	1	Fresh Tissue	SPINK2	Plasmablasts
0.00465519	0.265658	0.101	0	1	Fresh Tissue	STC2	Plasmablasts
0.00467392	0.272395	1	1	1	Fresh Tissue	MT-ND4L	Plasmablasts
0.00519806	0.345402	0.377	0.171	1	Fresh Tissue	PDIA5	Plasmablasts
0.00558108	0.25584	0.768	0.618	1	Fresh Tissue	CHPF	Plasmablasts
0.00571894	0.303267	0.739	0.487	1	Fresh Tissue	GNAS	Plasmablasts
0.00586556	0.463584	0.42	0.211	1	Fresh Tissue	RAB1B	Plasmablasts
0.00589922	2.54741	0.13	0.013	1	Fresh Tissue	IGHV2-5	Plasmablasts
0.00600624	0.290048	0.435	0.224	1	Fresh Tissue	DPM3	Plasmablasts
0.00606611	0.687137	0.159	0.026	1	Fresh Tissue	KRT14	Plasmablasts
0.00625801	4.29975	0.348	0.171	1	Fresh Tissue	IGKV3D-20	Plasmablasts
0.00659327	0.65021	0.232	0.066	1	Fresh Tissue	IGHV3-48	Plasmablasts
0.00695839	0.816917	0.246	0.079	1	Fresh Tissue	SCGB2A2	Plasmablasts
0.00697486	0.281314	1	0.987	1	Fresh Tissue	MT-CO3	Plasmablasts
0.00697861	0.365026	0.87	0.75	1	Fresh Tissue	SEC62	Plasmablasts
0.00783528	0.414939	0.174	0.039	1	Fresh Tissue	IGLV1-51	Plasmablasts
0.00791932	0.344109	0.58	0.368	1	Fresh Tissue	MDH2	Plasmablasts
0.00798662	0.256416	0.261	0.092	1	Fresh Tissue	TM4SF1	Plasmablasts
0.00837377	0.37826	0.174	0.039	1	Fresh Tissue	BCAM	Plasmablasts
0.00849373	0.314587	0.217	0.066	1	Fresh Tissue	MLLT10	Plasmablasts
0.0087999	0.278282	0.449	0.237	1	Fresh Tissue	CTHRC1	Plasmablasts
0.00957154	0.274938	0.232	0.079	1	Fresh Tissue	CKS1B	Plasmablasts
2.21592e-05	0.91105	0.769	0.491	0.591207	Cryopreserved Cell Suspension	TNFAIP3	Plasmablasts
7.97476e-05	0.995306	0.744	0.509	1	Cryopreserved Cell Suspension	PELI1	Plasmablasts
8.51228e-05	0.683199	0.897	0.642	1	Cryopreserved Cell Suspension	PPP1R15A	Plasmablasts
0.00014056	0.732074	0.795	0.566	1	Cryopreserved Cell Suspension	EZR	Plasmablasts
0.000220607	0.322221	0.41	0.132	1	Cryopreserved Cell Suspension	SPAG7	Plasmablasts
0.00043865	0.554621	0.872	0.66	1	Cryopreserved Cell Suspension	MCL1	Plasmablasts
0.000569163	2.38416	0.308	0.085	1	Cryopreserved Cell Suspension	IGHV3-30	Plasmablasts
0.000655038	0.529308	0.949	0.755	1	Cryopreserved Cell Suspension	DUSP1	Plasmablasts
0.00148533	0.295764	0.513	0.264	1	Cryopreserved Cell Suspension	SNRPD1	Plasmablasts
0.00156919	0.272961	0.359	0.132	1	Cryopreserved Cell Suspension	ZC3HAV1	Plasmablasts
0.00158416	0.378771	0.462	0.198	1	Cryopreserved Cell Suspension	IL10RA	Plasmablasts
0.00168047	0.279244	0.974	0.934	1	Cryopreserved Cell Suspension	RPL41	Plasmablasts
0.00171925	0.296701	0.513	0.245	1	Cryopreserved Cell Suspension	EIF2AK3	Plasmablasts
0.00173921	0.462245	0.897	0.802	1	Cryopreserved Cell Suspension	JCHAIN	Plasmablasts
0.00187954	0.308114	0.821	0.519	1	Cryopreserved Cell Suspension	COX8A	Plasmablasts
0.00197846	0.260425	0.538	0.264	1	Cryopreserved Cell Suspension	MPC2	Plasmablasts
0.00207584	0.377533	0.615	0.377	1	Cryopreserved Cell Suspension	RP11-290F5.1	Plasmablasts
0.00228671	0.311469	0.538	0.283	1	Cryopreserved Cell Suspension	SLC7A5	Plasmablasts
0.00256119	0.263181	0.692	0.358	1	Cryopreserved Cell Suspension	AFF4	Plasmablasts
0.00293243	0.600691	0.692	0.453	1	Cryopreserved Cell Suspension	CCNH	Plasmablasts
0.00301208	0.291726	0.436	0.226	1	Cryopreserved Cell Suspension	STT3A	Plasmablasts
0.00310791	0.395127	0.821	0.613	1	Cryopreserved Cell Suspension	GADD45B	Plasmablasts
0.00331141	0.441099	0.949	0.896	1	Cryopreserved Cell Suspension	UBC	Plasmablasts
0.00334075	0.317146	0.487	0.245	1	Cryopreserved Cell Suspension	TAGAP	Plasmablasts
0.00336137	0.342471	0.692	0.406	1	Cryopreserved Cell Suspension	VPS37B	Plasmablasts
0.0034255	0.313839	0.846	0.745	1	Cryopreserved Cell Suspension	TRAM1	Plasmablasts
0.00386941	0.403464	0.846	0.689	1	Cryopreserved Cell Suspension	FOSB	Plasmablasts
0.00435274	0.271513	0.667	0.377	1	Cryopreserved Cell Suspension	LMO4	Plasmablasts
0.00442737	0.336123	0.872	0.736	1	Cryopreserved Cell Suspension	HSPA5	Plasmablasts
0.00504018	0.253585	0.769	0.538	1	Cryopreserved Cell Suspension	SEL1L	Plasmablasts
0.00588782	0.283521	0.205	0.057	1	Cryopreserved Cell Suspension	C5orf51	Plasmablasts
0.00600345	0.3022	0.436	0.226	1	Cryopreserved Cell Suspension	HNRNPH1	Plasmablasts
0.00654388	0.327772	0.974	0.868	1	Cryopreserved Cell Suspension	HSP90B1	Plasmablasts
0.00658506	0.280321	0.385	0.179	1	Cryopreserved Cell Suspension	ERAP2	Plasmablasts
0.00756341	0.279251	0.718	0.415	1	Cryopreserved Cell Suspension	LINC00152	Plasmablasts
0.0082251	0.369807	0.846	0.613	1	Cryopreserved Cell Suspension	TNFRSF17	Plasmablasts
0.00845831	0.320829	1	0.925	1	Cryopreserved Cell Suspension	EIF1	Plasmablasts
0.00893501	0.368245	0.256	0.094	1	Cryopreserved Cell Suspension	SLC5A3	Plasmablasts
0.00906325	0.303528	0.641	0.415	1	Cryopreserved Cell Suspension	CAST	Plasmablasts
4.03649e-06	0.37325	0.189	0	0.107693	Cryopreserved Tissue	CD3D	Plasmablasts
0.00011039	0.49561	0.135	0	1	Cryopreserved Tissue	CD3E	Plasmablasts
0.00017779	0.410697	0.162	0.009	1	Cryopreserved Tissue	CD69	Plasmablasts
0.000189482	0.60881	0.973	0.954	1	Cryopreserved Tissue	MTRNR2L12	Plasmablasts
0.000392366	0.513069	0.216	0.037	1	Cryopreserved Tissue	IL32	Plasmablasts
0.000571665	0.50748	0.108	0	1	Cryopreserved Tissue	CD6	Plasmablasts
0.000571665	0.327722	0.108	0	1	Cryopreserved Tissue	COIL	Plasmablasts
0.000571665	0.305359	0.108	0	1	Cryopreserved Tissue	TCEANC2	Plasmablasts
0.000863127	0.454001	0.135	0.009	1	Cryopreserved Tissue	ARHGAP9	Plasmablasts
0.000913911	0.573312	0.432	0.185	1	Cryopreserved Tissue	GLCCI1	Plasmablasts
0.00104123	0.877752	0.135	0.009	1	Cryopreserved Tissue	IL7R	Plasmablasts
0.00266491	0.401084	0.162	0.028	1	Cryopreserved Tissue	CLEC2D	Plasmablasts
0.00368907	1.36073	0.514	0.324	1	Cryopreserved Tissue	IGLV2-14	Plasmablasts
0.00387943	0.333102	0.135	0.019	1	Cryopreserved Tissue	FYB	Plasmablasts
0.00421518	0.769739	0.243	0.074	1	Cryopreserved Tissue	CCL5	Plasmablasts
0.00430271	2.00653	0.108	0.009	1	Cryopreserved Tissue	CH17-262H11.1	Plasmablasts
0.00430271	0.349969	0.108	0.009	1	Cryopreserved Tissue	ARHGEF3	Plasmablasts
0.00470231	0.930358	0.135	0.019	1	Cryopreserved Tissue	IGHV3-22	Plasmablasts
0.00668719	0.292847	0.27	0.102	1	Cryopreserved Tissue	BIRC6	Plasmablasts
0.00699418	0.29047	0.27	0.093	1	Cryopreserved Tissue	C19orf25	Plasmablasts
0.0075179	0.746496	0.541	0.38	1	Cryopreserved Tissue	OGT	Plasmablasts
0.00761083	0.366216	0.162	0.037	1	Cryopreserved Tissue	RBM28	Plasmablasts
0.00818102	0.486614	0.108	0.38	1	Cryopreserved Tissue	MGP	Plasmablasts
0.00826769	0.580323	0.351	0.167	1	Cryopreserved Tissue	CRACR2B	Plasmablasts
0.00835201	0.537828	0.919	0.861	1	Cryopreserved Tissue	TMSB4X	Plasmablasts
0.00884408	0.43652	0.243	0.093	1	Cryopreserved Tissue	HIST1H1E	Plasmablasts
0.00999669	0.309084	0.162	0.037	1	Cryopreserved Tissue	HMG20A	Plasmablasts
5.51735e-18	1.53613	0.445	0.029	1.47203e-13	Fresh Tissue	IGFBP7	B-cells
2.58411e-17	0.536108	1	0.983	6.89441e-13	Fresh Tissue	MT-ND3	B-cells
6.55224e-15	1.30572	0.355	0.017	1.74814e-10	Fresh Tissue	SPARCL1	B-cells
5.26861e-14	0.489899	0.5	0.086	1.40567e-09	Fresh Tissue	MGP	B-cells
3.71629e-13	0.50327	0.991	0.931	9.91506e-09	Fresh Tissue	MT-ATP8	B-cells
3.84879e-13	1.00107	0.291	0.006	1.02686e-08	Fresh Tissue	SPARC	B-cells
9.39433e-13	1.0097	0.264	0	2.50641e-08	Fresh Tissue	PLVAP	B-cells
7.31877e-12	1.03674	0.427	0.086	1.95265e-07	Fresh Tissue	IFITM3	B-cells
2.4072e-10	0.748063	0.227	0.006	6.4224e-06	Fresh Tissue	COL1A1	B-cells
4.48698e-10	0.925928	0.236	0.011	1.19713e-05	Fresh Tissue	IFI27	B-cells
4.93253e-10	0.721126	0.255	0.017	1.316e-05	Fresh Tissue	CST3	B-cells
7.86048e-10	0.416342	0.845	0.44	2.09718e-05	Fresh Tissue	MYL6	B-cells
1.9654e-09	0.453547	0.955	0.783	5.2437e-05	Fresh Tissue	HLA-A	B-cells
2.06765e-09	0.824165	0.236	0.017	5.51648e-05	Fresh Tissue	TM4SF1	B-cells
2.32988e-09	0.65039	0.209	0.006	6.21613e-05	Fresh Tissue	APOD	B-cells
2.34939e-09	0.744067	0.391	0.091	6.26818e-05	Fresh Tissue	MT2A	B-cells
2.5436e-09	1.06452	0.236	0.017	6.78632e-05	Fresh Tissue	ACKR1	B-cells
3.73864e-09	0.620621	0.218	0.011	9.97468e-05	Fresh Tissue	CLU	B-cells
5.45459e-09	0.749741	0.182	0	0.000145528	Fresh Tissue	AQP1	B-cells
1.46567e-08	0.282439	1	1	0.000391042	Fresh Tissue	MT-CYB	B-cells
1.50476e-08	0.693522	0.191	0.006	0.00040147	Fresh Tissue	DCN	B-cells
3.11931e-08	1.21955	0.2	0.011	0.000832232	Fresh Tissue	FABP4	B-cells
3.73098e-08	0.283352	1	0.983	0.000995425	Fresh Tissue	MT-ND1	B-cells
1.01583e-07	0.38145	0.991	0.949	0.00271024	Fresh Tissue	BTG1	B-cells
1.34132e-07	0.379194	0.2	0.017	0.00357865	Fresh Tissue	AZGP1	B-cells
1.93592e-07	0.623941	0.345	0.097	0.00516503	Fresh Tissue	CD63	B-cells
2.0202e-07	0.732003	0.455	0.171	0.00538989	Fresh Tissue	IFITM1	B-cells
2.51786e-07	0.421013	0.909	0.76	0.00671765	Fresh Tissue	CD79A	B-cells
3.08784e-07	0.4353	0.618	0.263	0.00823834	Fresh Tissue	HIST1H4C	B-cells
5.56437e-07	0.482844	0.136	0	0.0148457	Fresh Tissue	COL1A2	B-cells
6.68464e-07	0.280506	0.973	0.954	0.0178346	Fresh Tissue	PTMA	B-cells
8.55941e-07	0.506317	0.691	0.383	0.0228365	Fresh Tissue	IFITM2	B-cells
1.16797e-06	0.514965	0.145	0.006	0.0311614	Fresh Tissue	NNMT	B-cells
1.25944e-06	0.754673	0.264	0.057	0.0336018	Fresh Tissue	IGFBP4	B-cells
1.3842e-06	0.521665	0.127	0	0.0369305	Fresh Tissue	RAMP2	B-cells
1.40603e-06	0.570881	0.409	0.154	0.037513	Fresh Tissue	KTN1	B-cells
2.11949e-06	0.273591	0.964	0.897	0.0565481	Fresh Tissue	RPS2	B-cells
2.26459e-06	0.528193	0.409	0.149	0.0604193	Fresh Tissue	ARPC5	B-cells
2.53831e-06	0.485475	0.155	0.011	0.067722	Fresh Tissue	BCAM	B-cells
3.03297e-06	0.500426	0.136	0.006	0.0809196	Fresh Tissue	RCAN1	B-cells
3.42984e-06	0.445537	0.118	0	0.0915082	Fresh Tissue	CCDC80	B-cells
3.42984e-06	0.371276	0.118	0	0.0915082	Fresh Tissue	CXCL14	B-cells
3.42984e-06	0.337777	0.118	0	0.0915082	Fresh Tissue	PVRL2	B-cells
3.50153e-06	0.430859	0.136	0.006	0.0934209	Fresh Tissue	LGALS3	B-cells
4.312e-06	0.293791	0.991	0.903	0.115044	Fresh Tissue	MT-ND2	B-cells
4.58392e-06	0.416156	0.191	0.029	0.122299	Fresh Tissue	ZNF593	B-cells
6.01376e-06	0.512517	0.145	0.011	0.160447	Fresh Tissue	PTMS	B-cells
6.11013e-06	0.320634	0.5	0.2	0.163018	Fresh Tissue	LAMTOR5	B-cells
6.26763e-06	0.443706	0.145	0.011	0.16722	Fresh Tissue	SERPING1	B-cells
7.01596e-06	0.418796	0.173	0.023	0.187186	Fresh Tissue	CD59	B-cells
7.89574e-06	0.396854	0.264	0.069	0.210658	Fresh Tissue	SCP2	B-cells
8.38539e-06	0.46621	0.536	0.28	0.223722	Fresh Tissue	RBM8A	B-cells
8.46844e-06	0.398123	0.109	0	0.225938	Fresh Tissue	NPDC1	B-cells
8.46844e-06	0.340127	0.109	0	0.225938	Fresh Tissue	CCL2	B-cells
9.19195e-06	0.467367	0.127	0.006	0.245241	Fresh Tissue	KRT14	B-cells
1.018e-05	0.354891	0.309	0.091	0.271603	Fresh Tissue	TGFBR2	B-cells
1.38716e-05	0.401575	0.855	0.589	0.370095	Fresh Tissue	HMGB1	B-cells
1.90834e-05	0.354418	0.118	0.006	0.509146	Fresh Tissue	MGLL	B-cells
1.91629e-05	0.38493	0.245	0.063	0.511267	Fresh Tissue	ZYX	B-cells
2.465e-05	0.493451	0.336	0.12	0.657661	Fresh Tissue	NDUFS5	B-cells
2.78232e-05	0.408352	0.3	0.097	0.742324	Fresh Tissue	MRFAP1	B-cells
2.90743e-05	0.38805	0.7	0.423	0.775703	Fresh Tissue	TAGLN2	B-cells
3.15336e-05	0.328369	0.236	0.063	0.841316	Fresh Tissue	EMC7	B-cells
3.38374e-05	0.408679	0.155	0.023	0.902783	Fresh Tissue	C16orf72	B-cells
3.7747e-05	0.412011	0.127	0.011	1	Fresh Tissue	RNASE1	B-cells
4.39237e-05	0.381431	0.109	0.006	1	Fresh Tissue	ETS2	B-cells
4.60228e-05	0.292569	0.191	0.04	1	Fresh Tissue	PSMB5	B-cells
4.966e-05	0.554557	0.109	0.006	1	Fresh Tissue	CTGF	B-cells
5.19658e-05	0.289693	0.582	0.297	1	Fresh Tissue	SNX9	B-cells
6.00504e-05	0.38458	0.582	0.32	1	Fresh Tissue	MYL12B	B-cells
7.97721e-05	0.337312	0.118	0.011	1	Fresh Tissue	EPHX1	B-cells
8.22583e-05	0.432417	0.255	0.08	1	Fresh Tissue	EIF3A	B-cells
8.31808e-05	0.345191	0.282	0.097	1	Fresh Tissue	KDM5A	B-cells
[truncated: 357 more rows]

## Sheet: BC-P2
p_val	avg_logFC	pct.1	pct.2	p_val_adj	cluster	gene	celltype
0	0.584152	0.986	0.881	0	Fresh Tissue	MT-ND3	T-cells
0	0.496752	0.935	0.75	0	Fresh Tissue	RPS2	T-cells
0	0.460602	0.976	0.922	0	Fresh Tissue	RPL41	T-cells
0	0.348101	0.979	0.929	0	Fresh Tissue	RPS26	T-cells
1.66759e-303	0.32991	0.983	0.959	4.4418e-299	Fresh Tissue	RPS15A	T-cells
1.53721e-293	0.283283	0.995	0.98	4.09451e-289	Fresh Tissue	HLA-B	T-cells
4.74586e-293	0.619599	0.365	0.095	1.26411e-288	Fresh Tissue	MGP	T-cells
5.4228e-292	0.318069	0.987	0.968	1.44442e-287	Fresh Tissue	RPS27	T-cells
2.90065e-239	0.46175	0.855	0.606	7.72616e-235	Fresh Tissue	RPS29	T-cells
3.57542e-233	0.43883	0.858	0.592	9.5235e-229	Fresh Tissue	ATP5E	T-cells
1.89156e-230	0.564205	0.436	0.166	5.03836e-226	Fresh Tissue	HIST1H4C	T-cells
4.98065e-223	0.505757	0.925	0.718	1.32665e-218	Fresh Tissue	CD74	T-cells
1.00176e-222	0.467715	0.259	0.06	2.66829e-218	Fresh Tissue	RNF187	T-cells
2.6684e-222	0.473063	0.138	0.008	7.10756e-218	Fresh Tissue	APOD	T-cells
1.0227e-221	0.312256	0.985	0.938	2.72406e-217	Fresh Tissue	HLA-A	T-cells
4.12433e-214	0.431425	0.811	0.542	1.09856e-209	Fresh Tissue	RPL26	T-cells
4.77827e-184	0.380544	0.878	0.676	1.27274e-179	Fresh Tissue	CORO1A	T-cells
4.7959e-181	0.2806	0.973	0.91	1.27744e-176	Fresh Tissue	HLA-C	T-cells
2.08615e-180	0.423748	0.481	0.213	5.55667e-176	Fresh Tissue	FKBP8	T-cells
3.47723e-160	0.319473	0.959	0.879	9.26194e-156	Fresh Tissue	ACTG1	T-cells
1.13456e-156	0.260905	0.979	0.943	3.02202e-152	Fresh Tissue	RPL34	T-cells
1.50113e-153	0.418487	0.65	0.371	3.99841e-149	Fresh Tissue	PKM	T-cells
6.08447e-153	0.29398	0.942	0.835	1.62066e-148	Fresh Tissue	RPL37	T-cells
1.18268e-151	0.290233	0.935	0.804	3.15019e-147	Fresh Tissue	ARHGDIB	T-cells
2.3645e-151	0.252987	0.995	0.985	6.29809e-147	Fresh Tissue	ACTB	T-cells
3.30703e-151	0.380765	0.378	0.159	8.80861e-147	Fresh Tissue	RPL36A	T-cells
5.04341e-145	0.319817	0.845	0.634	1.34336e-140	Fresh Tissue	RPL37A	T-cells
1.50417e-143	0.332927	0.107	0.011	4.0065e-139	Fresh Tissue	APOE	T-cells
4.08805e-133	0.389063	0.435	0.214	1.08889e-128	Fresh Tissue	CXCR3	T-cells
2.17538e-132	0.27441	0.926	0.808	5.79434e-128	Fresh Tissue	RPS21	T-cells
4.67493e-125	0.339368	0.464	0.231	1.24521e-120	Fresh Tissue	WAS	T-cells
2.9518e-122	0.418104	0.576	0.349	7.86242e-118	Fresh Tissue	HLA-DRB1	T-cells
8.15126e-121	0.349412	0.369	0.171	2.17117e-116	Fresh Tissue	IL16	T-cells
5.75282e-115	0.295634	0.958	0.876	1.53232e-110	Fresh Tissue	GAPDH	T-cells
6.82934e-115	0.304488	0.761	0.514	1.81906e-110	Fresh Tissue	COX7C	T-cells
1.59169e-113	0.321052	0.796	0.576	4.23962e-109	Fresh Tissue	LSP1	T-cells
1.89185e-113	0.373872	0.402	0.205	5.03913e-109	Fresh Tissue	HLA-DRA	T-cells
3.00302e-113	0.318043	0.715	0.474	7.99885e-109	Fresh Tissue	RPL38	T-cells
2.90179e-112	0.365495	0.484	0.269	7.7292e-108	Fresh Tissue	GIMAP4	T-cells
3.48207e-111	0.2752	0.828	0.616	9.27483e-107	Fresh Tissue	PCBP2	T-cells
6.10563e-111	0.290458	0.237	0.089	1.6263e-106	Fresh Tissue	ATP5I	T-cells
1.37016e-109	0.349049	0.498	0.28	3.64956e-105	Fresh Tissue	MT2A	T-cells
1.14717e-108	0.312084	0.417	0.211	3.0556e-104	Fresh Tissue	GNB2	T-cells
1.85076e-108	0.312867	0.422	0.216	4.92968e-104	Fresh Tissue	SELPLG	T-cells
2.73696e-108	0.2843	0.808	0.58	7.29017e-104	Fresh Tissue	YWHAB	T-cells
5.3254e-106	0.315603	0.563	0.326	1.41847e-101	Fresh Tissue	ENO1	T-cells
6.59886e-106	0.368391	0.531	0.317	1.75767e-101	Fresh Tissue	HLA-DRB5	T-cells
7.23172e-106	0.28377	0.821	0.626	1.92624e-101	Fresh Tissue	CD52	T-cells
8.47028e-106	0.277024	0.861	0.687	2.25614e-101	Fresh Tissue	RAC2	T-cells
5.74425e-104	0.372278	0.32	0.152	1.53004e-99	Fresh Tissue	APOBEC3C	T-cells
4.318e-102	0.355893	0.584	0.369	1.15014e-97	Fresh Tissue	HLA-DPA1	T-cells
5.65673e-102	0.299898	0.48	0.263	1.50673e-97	Fresh Tissue	SHISA5	T-cells
2.61867e-98	0.28138	0.182	0.063	6.97508e-94	Fresh Tissue	YWHAH	T-cells
4.25466e-97	0.469837	0.308	0.153	1.13327e-92	Fresh Tissue	CCR7	T-cells
1.02651e-95	0.266647	0.537	0.31	2.7342e-91	Fresh Tissue	COX6B1	T-cells
3.06815e-95	0.292554	0.916	0.805	8.17232e-91	Fresh Tissue	VIM	T-cells
1.23254e-94	0.287942	0.762	0.542	3.283e-90	Fresh Tissue	CYBA	T-cells
3.77397e-94	0.286448	0.723	0.5	1.00523e-89	Fresh Tissue	LIMD2	T-cells
6.59133e-94	0.279187	0.374	0.19	1.75567e-89	Fresh Tissue	ATP5J2	T-cells
3.47015e-93	0.353368	0.246	0.108	9.2431e-89	Fresh Tissue	PTMS	T-cells
4.60395e-93	0.267994	0.222	0.089	1.22631e-88	Fresh Tissue	OGFR	T-cells
9.95739e-93	0.324243	0.309	0.149	2.65225e-88	Fresh Tissue	PTPN6	T-cells
3.0154e-92	0.307535	0.527	0.312	8.03181e-88	Fresh Tissue	UCP2	T-cells
2.10921e-91	0.260717	0.363	0.182	5.6181e-87	Fresh Tissue	NDUFA1	T-cells
2.12914e-91	0.262145	0.256	0.111	5.67118e-87	Fresh Tissue	NDUFA3	T-cells
5.24209e-91	0.300661	0.373	0.193	1.39628e-86	Fresh Tissue	DOK2	T-cells
1.47515e-90	0.3018	0.521	0.31	3.92921e-86	Fresh Tissue	CD82	T-cells
9.60215e-90	0.291015	0.54	0.321	2.55763e-85	Fresh Tissue	CAP1	T-cells
4.86763e-89	0.256502	0.759	0.535	1.29654e-84	Fresh Tissue	TMA7	T-cells
1.88092e-88	0.268228	0.468	0.26	5.01001e-84	Fresh Tissue	ARHGDIA	T-cells
2.00378e-88	0.448889	0.303	0.153	5.33728e-84	Fresh Tissue	LAG3	T-cells
2.30879e-88	0.272318	0.304	0.144	6.14968e-84	Fresh Tissue	SEC62	T-cells
2.56313e-88	0.255633	0.411	0.218	6.82716e-84	Fresh Tissue	UQCR11	T-cells
1.60584e-87	0.294765	0.595	0.383	4.2773e-83	Fresh Tissue	CD27	T-cells
2.41398e-87	0.279576	0.471	0.269	6.42987e-83	Fresh Tissue	WDR1	T-cells
5.17625e-87	0.263089	0.523	0.307	1.37875e-82	Fresh Tissue	SLC9A3R1	T-cells
6.17976e-87	0.273357	0.817	0.612	1.64604e-82	Fresh Tissue	IL2RG	T-cells
6.89967e-87	0.254116	0.511	0.298	1.8378e-82	Fresh Tissue	TBC1D10C	T-cells
1.05941e-86	0.373852	0.365	0.198	2.82184e-82	Fresh Tissue	PRF1	T-cells
5.39981e-86	0.258973	0.705	0.48	1.43829e-81	Fresh Tissue	LCK	T-cells
4.83932e-83	0.253672	0.317	0.157	1.289e-78	Fresh Tissue	NUCKS1	T-cells
1.28468e-82	0.264725	0.362	0.192	3.42188e-78	Fresh Tissue	ARPC1B	T-cells
2.01101e-82	0.280264	0.517	0.315	5.35652e-78	Fresh Tissue	GIMAP7	T-cells
2.21313e-80	0.255481	0.428	0.239	5.89488e-76	Fresh Tissue	ATP5A1	T-cells
6.86505e-80	0.268422	0.344	0.182	1.82858e-75	Fresh Tissue	SIRPG	T-cells
1.9657e-79	0.279812	0.371	0.203	5.23583e-75	Fresh Tissue	ANXA2	T-cells
6.43649e-78	0.277892	0.499	0.303	1.71442e-73	Fresh Tissue	ZYX	T-cells
4.09333e-77	0.254468	0.6	0.386	1.0903e-72	Fresh Tissue	ITGB2	T-cells
1.18973e-76	0.2526	0.576	0.37	3.16897e-72	Fresh Tissue	HLA-DPB1	T-cells
1.24252e-76	0.252127	0.729	0.522	3.30957e-72	Fresh Tissue	HCST	T-cells
1.3566e-75	0.251945	0.496	0.299	3.61344e-71	Fresh Tissue	ANXA6	T-cells
4.93989e-75	0.300606	0.407	0.238	1.31579e-70	Fresh Tissue	APOBEC3G	T-cells
1.13625e-74	0.279077	0.568	0.366	3.02652e-70	Fresh Tissue	CTSD	T-cells
1.64974e-65	0.255224	0.321	0.179	4.39425e-61	Fresh Tissue	HLA-DQA1	T-cells
1.06831e-58	0.256934	0.226	0.115	2.84556e-54	Fresh Tissue	OASL	T-cells
1.38019e-50	0.418506	0.243	0.139	3.67628e-46	Fresh Tissue	GZMB	T-cells
2.29325e-49	0.250166	0.151	0.07	6.1083e-45	Fresh Tissue	CISH	T-cells
6.21699e-45	0.292707	0.393	0.265	1.65596e-40	Fresh Tissue	CTSW	T-cells
7.69193e-42	0.352145	0.158	0.081	2.04882e-37	Fresh Tissue	KRT86	T-cells
2.41736e-31	0.253524	0.264	0.175	6.43887e-27	Fresh Tissue	GZMH	T-cells
5.31512e-31	0.351372	0.136	0.075	1.41573e-26	Fresh Tissue	FOXP3	T-cells
7.93411e-23	0.392957	0.129	0.078	2.11333e-18	Fresh Tissue	TRAV19	T-cells
2.14284e-20	0.374593	0.144	0.093	5.70768e-16	Fresh Tissue	TRBV7-9	T-cells
3.34424e-20	0.273878	0.649	0.606	8.90772e-16	Fresh Tissue	CCL5	T-cells
3.04321e-83	0.341697	0.773	0.709	8.10589e-79	Cryopreserved Cell Suspension	RPL13A	T-cells
1.30088e-50	0.292867	0.745	0.68	3.46503e-46	Cryopreserved Cell Suspension	CD52	T-cells
1.10901e-49	0.2652	0.887	0.869	2.95395e-45	Cryopreserved Cell Suspension	IL32	T-cells
4.16872e-37	0.379311	0.267	0.181	1.11038e-32	Cryopreserved Cell Suspension	IL2RB	T-cells
2.52276e-30	0.274421	0.504	0.444	6.71963e-26	Cryopreserved Cell Suspension	LCP1	T-cells
3.79052e-24	0.317261	0.501	0.439	1.00964e-19	Cryopreserved Cell Suspension	GZMA	T-cells
5.82448e-21	0.297911	0.152	0.099	1.55141e-16	Cryopreserved Cell Suspension	HAVCR2	T-cells
9.52179e-21	0.296744	0.225	0.159	2.53622e-16	Cryopreserved Cell Suspension	GZMB	T-cells
2.08464e-19	0.28956	0.472	0.411	5.55266e-15	Cryopreserved Cell Suspension	NKG7	T-cells
2.56158e-19	0.309884	0.254	0.198	6.82301e-15	Cryopreserved Cell Suspension	ITGAE	T-cells
7.64081e-19	0.250109	0.153	0.103	2.03521e-14	Cryopreserved Cell Suspension	LASP1	T-cells
4.38839e-17	0.262771	0.375	0.322	1.16889e-12	Cryopreserved Cell Suspension	TIGIT	T-cells
5.41358e-17	0.25908	0.386	0.34	1.44196e-12	Cryopreserved Cell Suspension	CLEC2D	T-cells
5.13936e-16	0.257248	0.199	0.148	1.36892e-11	Cryopreserved Cell Suspension	XIST	T-cells
8.72522e-16	0.262392	0.369	0.327	2.32405e-11	Cryopreserved Cell Suspension	RNF213	T-cells
2.08179e-15	0.259863	0.333	0.276	5.54507e-11	Cryopreserved Cell Suspension	CXCR6	T-cells
1.41491e-10	0.30184	0.136	0.1	3.76876e-06	Cryopreserved Cell Suspension	KRT86	T-cells
0	1.70421	0.813	0.529	0	Cryopreserved Tissue	FOS	T-cells
0	1.53361	0.484	0.166	0	Cryopreserved Tissue	HSPA1B	T-cells
0	1.37327	0.639	0.223	0	Cryopreserved Tissue	NR4A2	T-cells
0	1.35925	0.729	0.394	0	Cryopreserved Tissue	DNAJB1	T-cells
0	1.31795	0.829	0.555	0	Cryopreserved Tissue	CD69	T-cells
0	1.27688	0.89	0.644	0	Cryopreserved Tissue	DUSP1	T-cells
0	1.25185	0.867	0.624	0	Cryopreserved Tissue	KLF6	T-cells
0	1.23968	0.372	0.079	0	Cryopreserved Tissue	NR4A1	T-cells
0	1.08571	0.514	0.212	0	Cryopreserved Tissue	TAGAP	T-cells
0	1.08083	0.563	0.244	0	Cryopreserved Tissue	FOSB	T-cells
0	1.07801	0.786	0.555	0	Cryopreserved Tissue	TNFAIP3	T-cells
0	1.03098	0.539	0.253	0	Cryopreserved Tissue	BTG2	T-cells
0	1.02796	0.657	0.36	0	Cryopreserved Tissue	DNAJA1	T-cells
0	0.963388	0.375	0.117	0	Cryopreserved Tissue	SERTAD1	T-cells
0	0.940595	0.234	0.028	0	Cryopreserved Tissue	CTD-3252C9.4	T-cells
0	0.895228	0.553	0.283	0	Cryopreserved Tissue	PPP1R15A	T-cells
0	0.887434	0.927	0.827	0	Cryopreserved Tissue	TSC22D3	T-cells
0	0.772949	0.874	0.812	0	Cryopreserved Tissue	HSP90AA1	T-cells
0	0.718724	0.847	0.725	0	Cryopreserved Tissue	ZFP36	T-cells
0	0.687396	0.88	0.773	0	Cryopreserved Tissue	CXCR4	T-cells
0	0.538136	0.957	0.929	0	Cryopreserved Tissue	H3F3B	T-cells
0	0.388688	0.991	0.999	0	Cryopreserved Tissue	MALAT1	T-cells
2.71851e-269	0.847018	0.347	0.111	7.24102e-265	Cryopreserved Tissue	CSRNP1	T-cells
3.6261e-253	1.24824	0.26	0.062	9.65849e-249	Cryopreserved Tissue	TNF	T-cells
8.70059e-249	0.7394	0.562	0.33	2.31749e-244	Cryopreserved Tissue	RSRP1	T-cells
7.05074e-239	0.705936	0.738	0.531	1.87803e-234	Cryopreserved Tissue	IL7R	T-cells
1.19883e-234	0.739365	0.754	0.62	3.1932e-230	Cryopreserved Tissue	NFKBIA	T-cells
7.09791e-232	1.21591	0.351	0.131	1.8906e-227	Cryopreserved Tissue	AREG	T-cells
5.21801e-228	0.787805	0.836	0.789	1.38987e-223	Cryopreserved Tissue	JUNB	T-cells
5.27451e-211	0.351414	0.937	0.927	1.40492e-206	Cryopreserved Tissue	EIF1	T-cells
3.08028e-193	0.770756	0.226	0.058	8.20462e-189	Cryopreserved Tissue	NR4A3	T-cells
6.33902e-190	0.998749	0.418	0.22	1.68846e-185	Cryopreserved Tissue	GADD45B	T-cells
3.59345e-189	0.466411	0.859	0.822	9.57151e-185	Cryopreserved Tissue	HSPA8	T-cells
1.83188e-180	0.399001	0.945	0.95	4.8794e-176	Cryopreserved Tissue	FTH1	T-cells
1.39725e-163	0.535263	0.754	0.682	3.72172e-159	Cryopreserved Tissue	HSP90AB1	T-cells
9.78919e-160	0.72647	0.56	0.386	2.60745e-155	Cryopreserved Tissue	RGCC	T-cells
5.16363e-151	0.794751	0.489	0.324	1.37538e-146	Cryopreserved Tissue	CITED2	T-cells
6.46311e-147	0.336332	0.889	0.866	1.72151e-142	Cryopreserved Tissue	SRGN	T-cells
4.32525e-141	0.659694	0.356	0.183	1.15207e-136	Cryopreserved Tissue	TUBB4B	T-cells
4.3582e-141	0.663667	0.373	0.199	1.16085e-136	Cryopreserved Tissue	PTGER4	T-cells
6.12847e-141	0.354645	0.947	0.948	1.63238e-136	Cryopreserved Tissue	ZFP36L2	T-cells
2.43341e-137	0.628322	0.464	0.293	6.48163e-133	Cryopreserved Tissue	LINC-PINT	T-cells
6.31393e-135	0.787719	0.33	0.167	1.68178e-130	Cryopreserved Tissue	TOB1	T-cells
3.35287e-134	1.14162	0.395	0.24	8.93071e-130	Cryopreserved Tissue	HSPA1A	T-cells
1.40559e-131	0.524698	0.133	0.027	3.74394e-127	Cryopreserved Tissue	RASGEF1B	T-cells
5.45768e-129	0.531348	0.152	0.038	1.45371e-124	Cryopreserved Tissue	NFKBID	T-cells
2.53126e-122	0.70683	0.16	0.045	6.74228e-118	Cryopreserved Tissue	ATF3	T-cells
4.5633e-120	0.64722	0.662	0.54	1.21548e-115	Cryopreserved Tissue	DUSP2	T-cells
9.74388e-118	0.656936	0.467	0.317	2.59538e-113	Cryopreserved Tissue	SLC2A3	T-cells
8.7817e-113	0.527499	0.454	0.297	2.33909e-108	Cryopreserved Tissue	YPEL5	T-cells
3.08153e-112	0.643013	0.345	0.188	8.20796e-108	Cryopreserved Tissue	ZNF331	T-cells
1.4376e-110	0.654464	0.153	0.046	3.82919e-106	Cryopreserved Tissue	RBKS	T-cells
2.19107e-108	0.267761	0.901	0.902	5.83614e-104	Cryopreserved Tissue	SARAF	T-cells
1.14594e-107	1.11027	0.224	0.096	3.05232e-103	Cryopreserved Tissue	IFNG	T-cells
2.90348e-106	0.475051	0.651	0.56	7.7337e-102	Cryopreserved Tissue	SRSF7	T-cells
4.08245e-106	0.619252	0.346	0.201	1.0874e-101	Cryopreserved Tissue	HSPH1	T-cells
5.0797e-105	0.616633	0.57	0.453	1.35303e-100	Cryopreserved Tissue	ANXA1	T-cells
6.41856e-101	0.419344	0.715	0.654	1.70965e-96	Cryopreserved Tissue	UBB	T-cells
2.57231e-98	0.296909	0.937	0.935	6.85161e-94	Cryopreserved Tissue	MT-ATP8	T-cells
8.24818e-98	0.498585	0.536	0.413	2.19698e-93	Cryopreserved Tissue	MCL1	T-cells
6.88165e-91	0.530751	0.269	0.141	1.833e-86	Cryopreserved Tissue	AMD1	T-cells
9.88431e-91	0.541457	0.201	0.087	2.63279e-86	Cryopreserved Tissue	NEU1	T-cells
1.30542e-90	0.582044	0.141	0.046	3.47712e-86	Cryopreserved Tissue	SGK1	T-cells
9.32611e-88	0.492509	0.466	0.342	2.4841e-83	Cryopreserved Tissue	BRD2	T-cells
4.20325e-87	0.535187	0.237	0.116	1.11958e-82	Cryopreserved Tissue	IFRD1	T-cells
4.21175e-86	0.55719	0.219	0.103	1.12184e-81	Cryopreserved Tissue	CHMP1B	T-cells
1.06833e-84	0.647409	0.202	0.092	2.8456e-80	Cryopreserved Tissue	EGR1	T-cells
2.49101e-81	0.421311	0.126	0.04	6.63504e-77	Cryopreserved Tissue	FAM53C	T-cells
6.22994e-80	0.479511	0.191	0.086	1.65941e-75	Cryopreserved Tissue	CKS2	T-cells
5.65765e-79	0.436736	0.303	0.173	1.50697e-74	Cryopreserved Tissue	MYADM	T-cells
1.66437e-75	0.445754	0.134	0.048	4.43322e-71	Cryopreserved Tissue	TUBB2A	T-cells
9.21369e-72	0.427253	0.127	0.045	2.45416e-67	Cryopreserved Tissue	TSC22D2	T-cells
3.16076e-71	0.522325	0.324	0.212	8.41901e-67	Cryopreserved Tissue	SNHG8	T-cells
4.90285e-71	0.463882	0.217	0.111	1.30592e-66	Cryopreserved Tissue	SLC38A2	T-cells
1.49154e-67	0.444538	0.48	0.391	3.97287e-63	Cryopreserved Tissue	SRSF2	T-cells
2.00893e-67	0.557976	0.194	0.096	5.35097e-63	Cryopreserved Tissue	ANKRD28	T-cells
8.90378e-66	0.485824	0.266	0.16	2.37161e-61	Cryopreserved Tissue	SNHG12	T-cells
8.20968e-64	0.397379	0.123	0.046	2.18673e-59	Cryopreserved Tissue	DNAJB4	T-cells
1.82922e-63	0.454817	0.32	0.211	4.87232e-59	Cryopreserved Tissue	ZC3HAV1	T-cells
1.1154e-62	0.461734	0.33	0.222	2.97097e-58	Cryopreserved Tissue	SDCBP	T-cells
2.66216e-62	0.396656	0.105	0.036	7.09094e-58	Cryopreserved Tissue	DUSP6	T-cells
2.73661e-62	0.479393	0.221	0.121	7.28924e-58	Cryopreserved Tissue	CDKN1A	T-cells
5.00961e-61	0.397312	0.123	0.048	1.33436e-56	Cryopreserved Tissue	ABHD5	T-cells
1.85977e-60	0.60279	0.312	0.203	4.95368e-56	Cryopreserved Tissue	KLRB1	T-cells
2.47759e-58	0.500022	0.183	0.093	6.5993e-54	Cryopreserved Tissue	GLUL	T-cells
2.95724e-56	0.398498	0.158	0.075	7.87689e-52	Cryopreserved Tissue	ARL4A	T-cells
3.20388e-55	0.372532	0.195	0.104	8.53386e-51	Cryopreserved Tissue	TIPARP	T-cells
8.30705e-55	0.470938	0.25	0.155	2.21267e-50	Cryopreserved Tissue	MARCKSL1	T-cells
1.16103e-53	0.416747	0.288	0.191	3.09253e-49	Cryopreserved Tissue	ZFAND5	T-cells
4.68765e-53	0.276677	0.877	0.879	1.2486e-48	Cryopreserved Tissue	MT-ND2	T-cells
9.85811e-53	0.436453	0.2	0.112	2.62581e-48	Cryopreserved Tissue	ANKRD37	T-cells
1.49646e-52	0.436391	0.144	0.068	3.98597e-48	Cryopreserved Tissue	SOCS3	T-cells
2.95943e-52	0.467049	0.231	0.137	7.88273e-48	Cryopreserved Tissue	RGS2	T-cells
3.39536e-51	0.349158	0.223	0.128	9.04388e-47	Cryopreserved Tissue	CD55	T-cells
4.87627e-49	0.987186	0.299	0.22	1.29884e-44	Cryopreserved Tissue	CCL4L2	T-cells
1.1404e-48	0.411062	0.63	0.594	3.03756e-44	Cryopreserved Tissue	ZFP36L1	T-cells
2.65435e-47	0.32847	0.58	0.531	7.07012e-43	Cryopreserved Tissue	FUS	T-cells
3.17936e-47	0.591509	0.199	0.117	8.46854e-43	Cryopreserved Tissue	CD40LG	T-cells
4.25513e-47	0.429095	0.288	0.198	1.1334e-42	Cryopreserved Tissue	RORA	T-cells
1.13863e-46	0.391709	0.164	0.087	3.03285e-42	Cryopreserved Tissue	INSIG1	T-cells
4.17276e-46	0.473798	0.138	0.068	1.11146e-41	Cryopreserved Tissue	SESN1	T-cells
9.21986e-46	0.472081	0.369	0.284	2.4558e-41	Cryopreserved Tissue	BIRC3	T-cells
9.73503e-46	0.419259	0.28	0.194	2.59302e-41	Cryopreserved Tissue	GTF2B	T-cells
2.93594e-45	0.351186	0.145	0.074	7.82016e-41	Cryopreserved Tissue	OAT	T-cells
1.18743e-44	0.28452	0.673	0.644	3.16284e-40	Cryopreserved Tissue	CYTIP	T-cells
1.84925e-44	0.367702	0.304	0.216	4.92566e-40	Cryopreserved Tissue	DDX3X	T-cells
7.0288e-43	0.359844	0.292	0.203	1.87219e-38	Cryopreserved Tissue	PARP8	T-cells
2.82333e-42	0.282832	0.646	0.612	7.52021e-38	Cryopreserved Tissue	PNRC1	T-cells
9.22013e-42	0.364812	0.208	0.127	2.45587e-37	Cryopreserved Tissue	FAM46C	T-cells
1.36708e-41	0.387434	0.278	0.197	3.64136e-37	Cryopreserved Tissue	CLK1	T-cells
2.91324e-41	0.412633	0.242	0.162	7.75972e-37	Cryopreserved Tissue	H2AFX	T-cells
4.2335e-41	0.37287	0.407	0.337	1.12764e-36	Cryopreserved Tissue	CCNL1	T-cells
8.93503e-41	0.383624	0.441	0.374	2.37993e-36	Cryopreserved Tissue	HERPUD1	T-cells
4.90509e-40	0.353223	0.23	0.149	1.30652e-35	Cryopreserved Tissue	PLK3	T-cells
1.07222e-38	0.366344	0.224	0.146	2.85597e-34	Cryopreserved Tissue	ATP1A1	T-cells
2.69955e-38	0.42612	0.238	0.16	7.19052e-34	Cryopreserved Tissue	NFKBIZ	T-cells
4.91762e-38	0.387009	0.227	0.151	1.30986e-33	Cryopreserved Tissue	MAT2A	T-cells
6.05496e-38	0.37255	0.177	0.106	1.6128e-33	Cryopreserved Tissue	PFKFB3	T-cells
7.96757e-38	0.346486	0.233	0.152	2.12224e-33	Cryopreserved Tissue	RALGAPA1	T-cells
2.12759e-37	0.360498	0.346	0.273	5.66704e-33	Cryopreserved Tissue	GPBP1	T-cells
2.51848e-37	0.367661	0.174	0.105	6.70821e-33	Cryopreserved Tissue	DNAJB9	T-cells
5.05593e-37	0.353734	0.219	0.144	1.3467e-32	Cryopreserved Tissue	IVNS1ABP	T-cells
1.35609e-36	0.368042	0.234	0.16	3.61209e-32	Cryopreserved Tissue	BCAS2	T-cells
1.76548e-34	0.325496	0.258	0.176	4.70254e-30	Cryopreserved Tissue	LMNA	T-cells
3.54412e-34	0.379148	0.156	0.091	9.44012e-30	Cryopreserved Tissue	MAP3K8	T-cells
7.11208e-34	0.363087	0.321	0.251	1.89437e-29	Cryopreserved Tissue	RNF19A	T-cells
2.06981e-32	0.353583	0.297	0.224	5.51315e-28	Cryopreserved Tissue	AIM1	T-cells
2.55836e-32	0.286163	0.519	0.482	6.81445e-28	Cryopreserved Tissue	SERP1	T-cells
1.8632e-31	0.260089	0.116	0.061	4.96283e-27	Cryopreserved Tissue	PER1	T-cells
2.73797e-31	0.277107	0.109	0.056	7.29285e-27	Cryopreserved Tissue	DDIT3	T-cells
2.92775e-31	0.293708	0.234	0.158	7.79836e-27	Cryopreserved Tissue	HOPX	T-cells
5.38874e-31	0.262676	0.502	0.457	1.43535e-26	Cryopreserved Tissue	ELF1	T-cells
6.46422e-31	0.347214	0.355	0.29	1.72181e-26	Cryopreserved Tissue	TUBA1A	T-cells
1.03595e-30	0.347866	0.122	0.067	2.75936e-26	Cryopreserved Tissue	ID3	T-cells
1.4862e-30	0.30155	0.136	0.078	3.95863e-26	Cryopreserved Tissue	PERP	T-cells
3.52316e-29	0.301901	0.526	0.479	9.3843e-25	Cryopreserved Tissue	IER2	T-cells
5.57188e-29	0.307337	0.133	0.078	1.48413e-24	Cryopreserved Tissue	KLF9	T-cells
9.16455e-29	0.32887	0.249	0.185	2.44107e-24	Cryopreserved Tissue	SBDS	T-cells
1.26104e-27	0.304369	0.171	0.112	3.3589e-23	Cryopreserved Tissue	PTP4A1	T-cells
3.51371e-25	0.315841	0.279	0.219	9.35911e-21	Cryopreserved Tissue	CHD2	T-cells
1.1626e-24	0.344036	0.325	0.267	3.0967e-20	Cryopreserved Tissue	PPP2R5C	T-cells
2.47674e-24	0.272222	0.145	0.092	6.59704e-20	Cryopreserved Tissue	SNHG15	T-cells
1.64955e-23	0.347511	0.202	0.147	4.39375e-19	Cryopreserved Tissue	EIF4A3	T-cells
1.94846e-23	0.288589	0.257	0.196	5.18992e-19	Cryopreserved Tissue	FKBP5	T-cells
1.3457e-22	0.281612	0.415	0.378	3.5844e-18	Cryopreserved Tissue	EIF5	T-cells
3.50397e-22	0.258822	0.122	0.076	9.33316e-18	Cryopreserved Tissue	ZNF10	T-cells
3.70485e-22	0.284318	0.144	0.094	9.86824e-18	Cryopreserved Tissue	MYLIP	T-cells
5.73501e-22	0.287689	0.14	0.091	1.52758e-17	Cryopreserved Tissue	CDKN2AIP	T-cells
7.84808e-22	0.262999	0.465	0.437	2.09041e-17	Cryopreserved Tissue	SRSF5	T-cells
1.19424e-21	0.283606	0.419	0.379	3.18098e-17	Cryopreserved Tissue	KIAA1551	T-cells
2.64004e-21	0.337028	0.229	0.174	7.032e-17	Cryopreserved Tissue	GPR183	T-cells
3.06972e-21	0.260093	0.111	0.067	8.17651e-17	Cryopreserved Tissue	CRY1	T-cells
4.48243e-21	0.360402	0.16	0.111	1.19394e-16	Cryopreserved Tissue	PELI1	T-cells
2.656e-19	0.279793	0.403	0.369	7.07452e-15	Cryopreserved Tissue	TUBA1B	T-cells
4.27822e-19	0.303772	0.296	0.247	1.13955e-14	Cryopreserved Tissue	PRDM1	T-cells
9.7197e-19	0.271312	0.497	0.477	2.58894e-14	Cryopreserved Tissue	PPP1R2	T-cells
1.17687e-18	1.13759	0.427	0.453	3.13471e-14	Cryopreserved Tissue	CCL4	T-cells
1.76141e-17	0.257928	0.108	0.069	4.6917e-13	Cryopreserved Tissue	ZC3H12A	T-cells
2.44667e-17	0.258138	0.383	0.345	6.51696e-13	Cryopreserved Tissue	CCNH	T-cells
9.52123e-17	0.26618	0.159	0.115	2.53607e-12	Cryopreserved Tissue	JUND	T-cells
1.104e-16	0.276138	0.293	0.254	2.94062e-12	Cryopreserved Tissue	ARF4	T-cells
2.33109e-16	0.293486	0.175	0.131	6.2091e-12	Cryopreserved Tissue	FOXN2	T-cells
2.49476e-16	0.255937	0.169	0.125	6.64506e-12	Cryopreserved Tissue	HBP1	T-cells
3.32073e-16	0.276043	0.199	0.155	8.8451e-12	Cryopreserved Tissue	ODC1	T-cells
5.46255e-16	0.275307	0.253	0.209	1.45501e-11	Cryopreserved Tissue	TMEM123	T-cells
8.97291e-16	0.257914	0.156	0.115	2.39003e-11	Cryopreserved Tissue	ATF4	T-cells
1.20352e-15	0.269948	0.149	0.108	3.20569e-11	Cryopreserved Tissue	ALG13	T-cells
1.72939e-15	0.325718	0.247	0.205	4.6064e-11	Cryopreserved Tissue	ICOS	T-cells
1.80257e-15	0.258278	0.372	0.344	4.80134e-11	Cryopreserved Tissue	SELK	T-cells
4.55622e-15	0.255359	0.452	0.423	1.2136e-10	Cryopreserved Tissue	SAT1	T-cells
7.97968e-15	0.251874	0.192	0.149	2.12547e-10	Cryopreserved Tissue	MGAT4A	T-cells
1.54091e-14	0.382744	0.117	0.079	4.10438e-10	Cryopreserved Tissue	XCL1	T-cells
2.45419e-14	0.266686	0.302	0.263	6.53698e-10	Cryopreserved Tissue	PIK3R1	T-cells
4.41029e-14	0.255929	0.153	0.114	1.17472e-09	Cryopreserved Tissue	SOD2	T-cells
7.13075e-14	0.262172	0.212	0.172	1.89935e-09	Cryopreserved Tissue	SCML4	T-cells
1.1689e-13	0.307609	0.156	0.118	3.11347e-09	Cryopreserved Tissue	RHOB	T-cells
4.87979e-13	0.268132	0.33	0.304	1.29978e-08	Cryopreserved Tissue	DYNLT1	T-cells
1.47968e-11	0.270904	0.175	0.143	3.94128e-07	Cryopreserved Tissue	MRPL18	T-cells
1.4808e-11	0.250975	0.243	0.209	3.94427e-07	Cryopreserved Tissue	HERPUD2	T-cells
1.6603e-11	0.252764	0.297	0.27	4.42237e-07	Cryopreserved Tissue	GLIPR1	T-cells
2.56717e-11	0.272641	0.482	0.495	6.83791e-07	Cryopreserved Tissue	H2AFZ	T-cells
3.72085e-11	0.336964	0.232	0.2	9.91086e-07	Cryopreserved Tissue	GLUD1	T-cells
7.66593e-11	0.254845	0.112	0.081	2.0419e-06	Cryopreserved Tissue	LINC00936	T-cells
8.21936e-10	0.253325	0.368	0.353	2.18931e-05	Cryopreserved Tissue	HSPE1	T-cells
2.83308e-08	0.277792	0.267	0.241	0.000754618	Cryopreserved Tissue	PHLDA1	T-cells
3.46314e-240	0.545717	0.985	0.919	9.22442e-236	Fresh Tissue	RPS27	Cancer/Epithelial
2.65036e-173	0.386323	0.497	0.192	7.05949e-169	Fresh Tissue	RNF187	Cancer/Epithelial
5.92843e-156	0.891738	0.706	0.374	1.5791e-151	Fresh Tissue	VIM	Cancer/Epithelial
1.63677e-155	0.426815	0.857	0.674	4.35969e-151	Fresh Tissue	RPS29	Cancer/Epithelial
2.04061e-151	0.299908	0.972	0.919	5.43537e-147	Fresh Tissue	RPS26	Cancer/Epithelial
1.74945e-146	0.749623	0.821	0.591	4.65983e-142	Fresh Tissue	TUBB	Cancer/Epithelial
5.60443e-142	0.680553	0.829	0.617	1.4928e-137	Fresh Tissue	TUBA1B	Cancer/Epithelial
1.09348e-139	0.930627	0.567	0.265	2.9126e-135	Fresh Tissue	APOE	Cancer/Epithelial
6.00183e-133	0.399398	0.881	0.698	1.59865e-128	Fresh Tissue	ATP5E	Cancer/Epithelial
6.8875e-128	0.445148	0.812	0.592	1.83455e-123	Fresh Tissue	ENO1	Cancer/Epithelial
1.04693e-127	0.701638	0.521	0.255	2.78859e-123	Fresh Tissue	HIST1H4C	Cancer/Epithelial
5.05784e-125	0.639716	0.875	0.684	1.34721e-120	Fresh Tissue	LDHB	Cancer/Epithelial
2.71511e-120	0.727252	0.693	0.439	7.23196e-116	Fresh Tissue	STMN1	Cancer/Epithelial
1.2249e-118	0.508813	0.863	0.671	3.26264e-114	Fresh Tissue	TAGLN2	Cancer/Epithelial
1.72672e-117	0.705752	0.44	0.189	4.59929e-113	Fresh Tissue	UCHL1	Cancer/Epithelial
1.43973e-115	0.434904	0.809	0.604	3.83485e-111	Fresh Tissue	CCT3	Cancer/Epithelial
3.72789e-115	0.298213	0.933	0.82	9.92962e-111	Fresh Tissue	PCBP2	Cancer/Epithelial
1.80874e-114	0.388575	0.603	0.351	4.81776e-110	Fresh Tissue	ATP5I	Cancer/Epithelial
1.63624e-111	0.599993	0.663	0.421	4.3583e-107	Fresh Tissue	HDAC2	Cancer/Epithelial
9.86503e-110	0.666927	0.721	0.494	2.62765e-105	Fresh Tissue	TUBA1A	Cancer/Epithelial
2.01614e-109	0.543921	0.774	0.568	5.37019e-105	Fresh Tissue	FKBP4	Cancer/Epithelial
6.24425e-109	0.304797	0.99	0.964	1.66322e-104	Fresh Tissue	RPS28	Cancer/Epithelial
2.21081e-108	0.459261	0.911	0.751	5.88873e-104	Fresh Tissue	YBX1	Cancer/Epithelial
1.05555e-107	0.324978	0.96	0.866	2.81155e-103	Fresh Tissue	RPS21	Cancer/Epithelial
9.73279e-107	0.401637	0.809	0.624	2.59243e-102	Fresh Tissue	ATP5B	Cancer/Epithelial
4.82785e-104	0.370824	0.964	0.894	1.28594e-99	Fresh Tissue	RPS2	Cancer/Epithelial
5.2644e-104	0.411212	0.782	0.581	1.40222e-99	Fresh Tissue	YWHAB	Cancer/Epithelial
3.83911e-103	0.440666	0.759	0.566	1.02258e-98	Fresh Tissue	ILF2	Cancer/Epithelial
5.58608e-102	0.507359	0.796	0.597	1.48791e-97	Fresh Tissue	YWHAQ	Cancer/Epithelial
1.3057e-101	0.603355	0.974	0.878	3.47788e-97	Fresh Tissue	TMSB10	Cancer/Epithelial
1.86176e-101	0.4403	0.647	0.407	4.95897e-97	Fresh Tissue	CCT5	Cancer/Epithelial
4.00164e-101	0.36361	0.782	0.585	1.06588e-96	Fresh Tissue	ATP5A1	Cancer/Epithelial
2.16029e-99	0.462944	0.88	0.727	5.75414e-95	Fresh Tissue	TPI1	Cancer/Epithelial
4.40259e-99	0.458578	0.566	0.324	1.17267e-94	Fresh Tissue	CDC123	Cancer/Epithelial
1.77497e-96	0.527277	0.723	0.509	4.72782e-92	Fresh Tissue	STRAP	Cancer/Epithelial
1.12663e-95	0.425278	0.647	0.411	3.0009e-91	Fresh Tissue	HMGA1	Cancer/Epithelial
2.41406e-95	0.350004	0.99	0.951	6.43008e-91	Fresh Tissue	ACTB	Cancer/Epithelial
9.84231e-95	0.832687	0.402	0.182	2.6216e-90	Fresh Tissue	CENPW	Cancer/Epithelial
1.00129e-94	0.282157	0.738	0.501	2.66702e-90	Fresh Tissue	RPL36A	Cancer/Epithelial
2.12113e-94	0.518647	0.721	0.524	5.64983e-90	Fresh Tissue	NUCKS1	Cancer/Epithelial
2.64529e-93	0.391512	0.627	0.392	7.046e-89	Fresh Tissue	NDUFS2	Cancer/Epithelial
2.65894e-90	0.375314	0.648	0.421	7.08235e-86	Fresh Tissue	PRMT1	Cancer/Epithelial
3.27794e-90	0.381577	0.64	0.419	8.73112e-86	Fresh Tissue	PUF60	Cancer/Epithelial
5.6108e-90	0.297503	0.983	0.95	1.49449e-85	Fresh Tissue	RPL41	Cancer/Epithelial
1.69193e-89	0.359301	0.725	0.53	4.50661e-85	Fresh Tissue	GNB2	Cancer/Epithelial
3.17924e-89	0.486487	0.898	0.775	8.46822e-85	Fresh Tissue	MT-ND3	Cancer/Epithelial
3.24478e-89	0.379861	0.731	0.532	8.64279e-85	Fresh Tissue	ARPC2	Cancer/Epithelial
6.82567e-88	0.38065	0.497	0.267	1.81808e-83	Fresh Tissue	RSU1	Cancer/Epithelial
7.24175e-88	0.369608	0.765	0.578	1.92891e-83	Fresh Tissue	MDH2	Cancer/Epithelial
2.00225e-87	0.372822	0.654	0.442	5.33318e-83	Fresh Tissue	PGK1	Cancer/Epithelial
1.19818e-86	0.332172	0.672	0.46	3.19148e-82	Fresh Tissue	NDUFA1	Cancer/Epithelial
2.70343e-86	0.28911	0.575	0.344	7.20085e-82	Fresh Tissue	DDX18	Cancer/Epithelial
1.35251e-85	0.354165	0.812	0.632	3.60254e-81	Fresh Tissue	COX7A2	Cancer/Epithelial
5.06469e-85	0.395154	0.727	0.533	1.34903e-80	Fresh Tissue	ATP5J2	Cancer/Epithelial
6.70795e-85	0.2732	0.673	0.464	1.78673e-80	Fresh Tissue	FKBP8	Cancer/Epithelial
7.98573e-85	0.423573	0.55	0.321	2.12708e-80	Fresh Tissue	GTPBP4	Cancer/Epithelial
1.05792e-84	0.369746	0.78	0.595	2.81788e-80	Fresh Tissue	PSMA7	Cancer/Epithelial
5.64086e-84	0.476599	0.772	0.578	1.5025e-79	Fresh Tissue	GDI2	Cancer/Epithelial
6.66453e-84	0.345494	0.732	0.542	1.77516e-79	Fresh Tissue	USMG5	Cancer/Epithelial
7.11278e-84	0.446483	0.528	0.305	1.89456e-79	Fresh Tissue	CALD1	Cancer/Epithelial
7.33582e-84	0.431961	0.981	0.958	1.95397e-79	Fresh Tissue	GAPDH	Cancer/Epithelial
1.55814e-83	0.313285	0.741	0.552	4.15027e-79	Fresh Tissue	TMEM258	Cancer/Epithelial
4.41414e-83	0.303024	0.692	0.488	1.17575e-78	Fresh Tissue	TKT	Cancer/Epithelial
1.27828e-81	0.42327	0.798	0.631	3.40484e-77	Fresh Tissue	MLF2	Cancer/Epithelial
1.1342e-80	0.292188	0.528	0.3	3.02104e-76	Fresh Tissue	YWHAH	Cancer/Epithelial
1.15756e-80	0.332218	0.648	0.438	3.08327e-76	Fresh Tissue	PA2G4	Cancer/Epithelial
1.33509e-79	0.290509	0.509	0.288	3.55614e-75	Fresh Tissue	VAT1	Cancer/Epithelial
3.98332e-78	0.254298	0.601	0.385	1.061e-73	Fresh Tissue	PTOV1	Cancer/Epithelial
4.64858e-78	0.338878	0.637	0.419	1.2382e-73	Fresh Tissue	PSMD4	Cancer/Epithelial
3.46272e-77	0.353816	0.577	0.368	9.2233e-73	Fresh Tissue	FDPS	Cancer/Epithelial
5.75792e-77	0.49379	0.772	0.59	1.53368e-72	Fresh Tissue	PTMS	Cancer/Epithelial
1.42295e-76	0.355104	0.864	0.718	3.79017e-72	Fresh Tissue	UQCRH	Cancer/Epithelial
6.86449e-76	0.416143	0.646	0.437	1.82843e-71	Fresh Tissue	CACYBP	Cancer/Epithelial
1.18972e-75	0.325929	0.804	0.646	3.16894e-71	Fresh Tissue	NDUFS5	Cancer/Epithelial
2.62509e-75	0.268182	0.937	0.841	6.99218e-71	Fresh Tissue	RPL37A	Cancer/Epithelial
3.39071e-75	0.579742	0.173	0.043	9.03149e-71	Fresh Tissue	CCL5	Cancer/Epithelial
7.00703e-75	0.334247	0.908	0.777	1.86639e-70	Fresh Tissue	CFL1	Cancer/Epithelial
1.00717e-74	0.372236	0.596	0.394	2.6827e-70	Fresh Tissue	TUBA1C	Cancer/Epithelial
1.56192e-73	0.36407	0.752	0.578	4.16032e-69	Fresh Tissue	NDUFB2	Cancer/Epithelial
2.24573e-73	0.434928	0.35	0.155	5.98173e-69	Fresh Tissue	FRZB	Cancer/Epithelial
1.09414e-72	0.408771	0.721	0.536	2.91435e-68	Fresh Tissue	MRPL51	Cancer/Epithelial
1.73781e-72	0.338223	0.448	0.239	4.62882e-68	Fresh Tissue	CYP27A1	Cancer/Epithelial
2.62449e-72	0.308458	0.563	0.352	6.9906e-68	Fresh Tissue	PGD	Cancer/Epithelial
2.65966e-72	0.356446	0.683	0.5	7.08428e-68	Fresh Tissue	SSB	Cancer/Epithelial
1.35975e-71	0.321309	0.586	0.384	3.62182e-67	Fresh Tissue	MRPS35	Cancer/Epithelial
1.36671e-71	0.296279	0.427	0.225	3.64038e-67	Fresh Tissue	UPF2	Cancer/Epithelial
4.34223e-71	0.339568	0.704	0.513	1.1566e-66	Fresh Tissue	TXNL1	Cancer/Epithelial
1.47042e-70	0.368318	0.665	0.476	3.9166e-66	Fresh Tissue	SNRPE	Cancer/Epithelial
1.85046e-70	0.555604	0.697	0.505	4.92889e-66	Fresh Tissue	CCND1	Cancer/Epithelial
2.3477e-70	0.28222	0.577	0.38	6.25333e-66	Fresh Tissue	SF3B4	Cancer/Epithelial
9.01198e-70	0.366423	0.514	0.305	2.40043e-65	Fresh Tissue	C4orf48	Cancer/Epithelial
1.22985e-69	0.327885	0.373	0.181	3.27582e-65	Fresh Tissue	GYPC	Cancer/Epithelial
1.83472e-68	0.255525	0.97	0.908	4.88695e-64	Fresh Tissue	RPLP2	Cancer/Epithelial
3.8308e-68	0.4619	0.383	0.195	1.02037e-63	Fresh Tissue	FABP5	Cancer/Epithelial
6.14508e-68	0.341267	0.782	0.604	1.6368e-63	Fresh Tissue	ATP5C1	Cancer/Epithelial
9.96772e-68	0.335178	0.385	0.195	2.655e-63	Fresh Tissue	CSRP2	Cancer/Epithelial
1.02382e-67	0.320277	0.713	0.521	2.72704e-63	Fresh Tissue	MTCH1	Cancer/Epithelial
1.65595e-67	0.282047	0.594	0.388	4.41079e-63	Fresh Tissue	TFG	Cancer/Epithelial
2.03226e-67	0.336774	0.703	0.441	5.41313e-63	Fresh Tissue	CD74	Cancer/Epithelial
3.07773e-67	0.391517	0.656	0.464	8.19784e-63	Fresh Tissue	PFDN2	Cancer/Epithelial
8.25787e-67	0.283516	0.706	0.523	2.19957e-62	Fresh Tissue	CCT2	Cancer/Epithelial
8.76714e-67	0.269878	0.643	0.445	2.33522e-62	Fresh Tissue	PPP2R1A	Cancer/Epithelial
2.53587e-66	0.302733	0.295	0.128	6.75455e-62	Fresh Tissue	NREP	Cancer/Epithelial
3.41524e-66	0.268815	0.575	0.369	9.09683e-62	Fresh Tissue	EIF2S2	Cancer/Epithelial
1.81218e-65	0.292704	0.421	0.225	4.82691e-61	Fresh Tissue	PLEKHB1	Cancer/Epithelial
5.25907e-65	0.264318	0.538	0.34	1.4008e-60	Fresh Tissue	PSMD7	Cancer/Epithelial
9.10428e-65	0.4774	0.649	0.471	2.42502e-60	Fresh Tissue	SOX4	Cancer/Epithelial
1.16728e-64	0.269544	0.544	0.336	3.10917e-60	Fresh Tissue	STIP1	Cancer/Epithelial
1.75319e-64	0.318157	0.615	0.422	4.6698e-60	Fresh Tissue	PSMB2	Cancer/Epithelial
2.8823e-64	0.315639	0.721	0.548	7.6773e-60	Fresh Tissue	SHFM1	Cancer/Epithelial
3.34577e-64	0.303496	0.601	0.402	8.91179e-60	Fresh Tissue	PDAP1	Cancer/Epithelial
1.06072e-63	0.336122	0.588	0.398	2.82534e-59	Fresh Tissue	VDAC3	Cancer/Epithelial
1.64688e-63	0.308229	0.604	0.419	4.38664e-59	Fresh Tissue	SEC13	Cancer/Epithelial
1.69843e-63	0.280464	0.518	0.324	4.52394e-59	Fresh Tissue	PSMD13	Cancer/Epithelial
2.18936e-63	0.387619	0.908	0.785	5.83159e-59	Fresh Tissue	S100A11	Cancer/Epithelial
2.3818e-63	0.289743	0.476	0.28	6.34417e-59	Fresh Tissue	ODC1	Cancer/Epithelial
4.41445e-63	0.2587	0.861	0.727	1.17583e-58	Fresh Tissue	ATP5L	Cancer/Epithelial
4.5284e-63	0.275114	0.605	0.399	1.20618e-58	Fresh Tissue	DAP3	Cancer/Epithelial
1.51762e-62	0.273046	0.79	0.619	4.04232e-58	Fresh Tissue	PHB2	Cancer/Epithelial
1.60374e-62	0.313604	0.458	0.271	4.27173e-58	Fresh Tissue	ISYNA1	Cancer/Epithelial
1.86924e-62	0.362788	0.867	0.73	4.9789e-58	Fresh Tissue	GSTP1	Cancer/Epithelial
2.03722e-62	0.285122	0.721	0.531	5.42635e-58	Fresh Tissue	GRINA	Cancer/Epithelial
2.36998e-62	0.256952	0.986	0.938	6.31267e-58	Fresh Tissue	PTMA	Cancer/Epithelial
3.66588e-62	0.257897	0.762	0.591	9.76443e-58	Fresh Tissue	TUFM	Cancer/Epithelial
3.71318e-62	0.357205	0.521	0.326	9.89043e-58	Fresh Tissue	SEC22B	Cancer/Epithelial
1.83542e-61	0.314545	0.71	0.528	4.88883e-57	Fresh Tissue	TPM3	Cancer/Epithelial
4.12442e-61	0.415824	0.69	0.486	1.09858e-56	Fresh Tissue	CRABP1	Cancer/Epithelial
1.0625e-60	0.266985	0.477	0.282	2.83006e-56	Fresh Tissue	PSIP1	Cancer/Epithelial
1.2582e-60	0.316754	0.55	0.367	3.35133e-56	Fresh Tissue	EIF5B	Cancer/Epithelial
1.34249e-60	0.287499	0.714	0.538	3.57586e-56	Fresh Tissue	MRPS21	Cancer/Epithelial
2.53485e-60	0.290727	0.814	0.648	6.75183e-56	Fresh Tissue	OST4	Cancer/Epithelial
8.33107e-60	0.350254	0.959	0.877	2.21906e-55	Fresh Tissue	H3F3A	Cancer/Epithelial
9.31036e-60	0.264542	0.503	0.313	2.47991e-55	Fresh Tissue	VPS72	Cancer/Epithelial
1.29933e-59	0.283327	0.545	0.339	3.46089e-55	Fresh Tissue	OPTN	Cancer/Epithelial
1.5065e-59	0.286201	0.659	0.475	4.0127e-55	Fresh Tissue	TOP1	Cancer/Epithelial
1.60105e-59	0.277685	0.548	0.349	4.26457e-55	Fresh Tissue	TSC22D4	Cancer/Epithelial
2.18444e-59	0.301629	0.662	0.478	5.81846e-55	Fresh Tissue	CAPZB	Cancer/Epithelial
2.45337e-59	0.286537	0.592	0.404	6.53481e-55	Fresh Tissue	CDK4	Cancer/Epithelial
5.26749e-59	0.256994	0.83	0.671	1.40305e-54	Fresh Tissue	RAN	Cancer/Epithelial
1.30333e-58	0.268414	0.561	0.369	3.47154e-54	Fresh Tissue	TIMM8B	Cancer/Epithelial
5.61904e-58	0.303541	0.569	0.379	1.49669e-53	Fresh Tissue	PAPSS1	Cancer/Epithelial
6.38104e-58	0.326193	0.677	0.505	1.69965e-53	Fresh Tissue	SDHC	Cancer/Epithelial
4.02431e-57	0.253143	0.678	0.485	1.07192e-52	Fresh Tissue	CYC1	Cancer/Epithelial
4.14429e-57	0.341004	0.188	0.066	1.10387e-52	Fresh Tissue	CORO1A	Cancer/Epithelial
8.34029e-57	0.285192	0.257	0.109	2.22152e-52	Fresh Tissue	UBE2T	Cancer/Epithelial
9.66242e-57	0.305143	0.767	0.611	2.57368e-52	Fresh Tissue	PRDX6	Cancer/Epithelial
2.27937e-56	0.27456	0.776	0.602	6.07132e-52	Fresh Tissue	LDHA	Cancer/Epithelial
4.39643e-56	0.260548	0.597	0.413	1.17103e-51	Fresh Tissue	ADI1	Cancer/Epithelial
7.40658e-56	0.282775	0.278	0.126	1.97282e-51	Fresh Tissue	APOC1	Cancer/Epithelial
8.70517e-56	0.340948	0.885	0.765	2.31871e-51	Fresh Tissue	MARCKSL1	Cancer/Epithelial
1.10638e-55	0.297216	0.36	0.189	2.94695e-51	Fresh Tissue	MCM7	Cancer/Epithelial
1.13133e-55	0.262182	0.397	0.22	3.0134e-51	Fresh Tissue	HSPA14	Cancer/Epithelial
1.22479e-55	0.254286	0.572	0.379	3.26236e-51	Fresh Tissue	COPS5	Cancer/Epithelial
1.53007e-55	0.31605	0.655	0.475	4.0755e-51	Fresh Tissue	ABRACL	Cancer/Epithelial
2.04003e-55	0.294975	0.417	0.242	5.43382e-51	Fresh Tissue	MAGOHB	Cancer/Epithelial
2.28503e-55	0.324046	0.652	0.473	6.08639e-51	Fresh Tissue	RBM17	Cancer/Epithelial
2.31472e-55	0.275812	0.585	0.401	6.16549e-51	Fresh Tissue	PAFAH1B3	Cancer/Epithelial
7.76955e-55	0.252414	0.599	0.416	2.0695e-50	Fresh Tissue	WBSCR22	Cancer/Epithelial
7.96186e-55	0.284267	0.727	0.579	2.12072e-50	Fresh Tissue	UBL5	Cancer/Epithelial
9.88073e-55	0.434935	0.34	0.173	2.63183e-50	Fresh Tissue	ACTA2	Cancer/Epithelial
1.3122e-54	0.273984	0.472	0.293	3.49517e-50	Fresh Tissue	CMAS	Cancer/Epithelial
1.45897e-54	0.304655	0.226	0.09	3.88611e-50	Fresh Tissue	HLA-DPA1	Cancer/Epithelial
1.47763e-54	0.26765	0.771	0.615	3.93581e-50	Fresh Tissue	UFC1	Cancer/Epithelial
3.04871e-54	0.275307	0.455	0.279	8.12053e-50	Fresh Tissue	POLB	Cancer/Epithelial
3.7239e-54	0.293556	0.169	0.053	9.91897e-50	Fresh Tissue	APOD	Cancer/Epithelial
4.36896e-54	0.250682	0.407	0.233	1.16372e-49	Fresh Tissue	LAPTM4B	Cancer/Epithelial
5.10726e-54	0.26819	0.544	0.355	1.36037e-49	Fresh Tissue	SSRP1	Cancer/Epithelial
6.27137e-54	0.260387	0.561	0.375	1.67044e-49	Fresh Tissue	AP1S1	Cancer/Epithelial
6.74397e-54	0.283033	0.619	0.447	1.79632e-49	Fresh Tissue	RPN2	Cancer/Epithelial
8.16814e-54	0.265337	0.414	0.232	2.17567e-49	Fresh Tissue	TUBB2A	Cancer/Epithelial
1.60158e-53	0.271018	0.609	0.422	4.26596e-49	Fresh Tissue	ARPC5	Cancer/Epithelial
2.50252e-53	0.430054	0.731	0.572	6.66571e-49	Fresh Tissue	MDK	Cancer/Epithelial
2.82228e-53	0.306677	0.727	0.563	7.51742e-49	Fresh Tissue	HNRNPA3	Cancer/Epithelial
4.16541e-53	0.293889	0.689	0.525	1.1095e-48	Fresh Tissue	PDIA6	Cancer/Epithelial
4.17994e-53	0.28231	0.508	0.322	1.11337e-48	Fresh Tissue	NUDT5	Cancer/Epithelial
4.49817e-53	0.331552	0.712	0.541	1.19813e-48	Fresh Tissue	KIF5B	Cancer/Epithelial
9.68317e-53	0.262058	0.724	0.554	2.57921e-48	Fresh Tissue	ANP32B	Cancer/Epithelial
1.53751e-52	0.251558	0.656	0.485	4.0953e-48	Fresh Tissue	SF3B2	Cancer/Epithelial
1.95266e-52	0.30654	0.188	0.069	5.2011e-48	Fresh Tissue	LSP1	Cancer/Epithelial
3.94622e-52	0.400771	0.434	0.261	1.05111e-47	Fresh Tissue	RBP1	Cancer/Epithelial
5.11898e-52	0.297128	0.778	0.639	1.36349e-47	Fresh Tissue	CALR	Cancer/Epithelial
1.14785e-51	0.405835	0.795	0.623	3.05742e-47	Fresh Tissue	HLA-A	Cancer/Epithelial
4.07243e-51	0.278768	0.664	0.497	1.08473e-46	Fresh Tissue	ANXA5	Cancer/Epithelial
1.27598e-50	0.271296	0.717	0.556	3.39869e-46	Fresh Tissue	SSBP1	Cancer/Epithelial
8.39157e-50	0.264385	0.347	0.189	2.23518e-45	Fresh Tissue	LAD1	Cancer/Epithelial
2.73658e-49	0.284371	0.849	0.719	7.28916e-45	Fresh Tissue	NDUFA4	Cancer/Epithelial
2.96608e-49	0.288237	0.129	0.037	7.90046e-45	Fresh Tissue	IL2RG	Cancer/Epithelial
3.19664e-49	0.306603	0.36	0.197	8.51458e-45	Fresh Tissue	CHI3L2	Cancer/Epithelial
4.72366e-49	0.35429	0.374	0.211	1.25819e-44	Fresh Tissue	LGALS1	Cancer/Epithelial
5.69605e-49	0.3267	0.487	0.313	1.5172e-44	Fresh Tissue	ATP6V0E2	Cancer/Epithelial
1.23334e-48	0.265224	0.596	0.417	3.28512e-44	Fresh Tissue	PRPF40A	Cancer/Epithelial
1.92657e-48	0.259157	0.739	0.582	5.13161e-44	Fresh Tissue	MGST3	Cancer/Epithelial
1.05321e-47	0.275472	0.805	0.67	2.80532e-43	Fresh Tissue	ARF1	Cancer/Epithelial
2.52614e-47	0.315465	0.336	0.176	6.72864e-43	Fresh Tissue	CYP1B1	Cancer/Epithelial
4.32971e-47	0.342538	0.803	0.674	1.15326e-42	Fresh Tissue	MGST1	Cancer/Epithelial
4.38976e-47	0.28424	0.705	0.532	1.16926e-42	Fresh Tissue	PKM	Cancer/Epithelial
5.42497e-46	0.281912	0.588	0.421	1.445e-41	Fresh Tissue	PARP1	Cancer/Epithelial
5.70647e-46	0.286471	0.576	0.413	1.51998e-41	Fresh Tissue	PFN2	Cancer/Epithelial
2.03184e-45	0.288914	0.634	0.46	5.412e-41	Fresh Tissue	TPR	Cancer/Epithelial
1.07697e-43	0.321149	0.775	0.627	2.86862e-39	Fresh Tissue	GNAS	Cancer/Epithelial
3.40969e-43	0.314504	0.651	0.482	9.08204e-39	Fresh Tissue	DSC2	Cancer/Epithelial
4.10644e-43	0.263926	0.5	0.332	1.09379e-38	Fresh Tissue	LMO4	Cancer/Epithelial
4.90117e-43	0.270636	0.368	0.216	1.30547e-38	Fresh Tissue	ANP32E	Cancer/Epithelial
7.33523e-43	0.304529	0.749	0.591	1.95381e-38	Fresh Tissue	SH3BGRL3	Cancer/Epithelial
1.8645e-41	0.305837	0.177	0.072	4.96627e-37	Fresh Tissue	CENPF	Cancer/Epithelial
2.96122e-41	0.25177	0.696	0.542	7.8875e-37	Fresh Tissue	PRRC2C	Cancer/Epithelial
7.60929e-40	0.253279	0.679	0.537	2.02681e-35	Fresh Tissue	KRTCAP2	Cancer/Epithelial
9.51542e-40	0.304011	0.451	0.29	2.53453e-35	Fresh Tissue	TTYH1	Cancer/Epithelial
9.60498e-40	0.408265	0.805	0.653	2.55838e-35	Fresh Tissue	HLA-B	Cancer/Epithelial
3.99767e-39	0.264089	0.684	0.539	1.06482e-34	Fresh Tissue	RAB2A	Cancer/Epithelial
7.52289e-39	0.251337	0.133	0.046	2.0038e-34	Fresh Tissue	LAPTM5	Cancer/Epithelial
6.80153e-38	0.261628	0.576	0.414	1.81165e-33	Fresh Tissue	ITGB1	Cancer/Epithelial
5.38991e-36	0.29729	0.113	0.037	1.43566e-31	Fresh Tissue	CD52	Cancer/Epithelial
1.74479e-35	0.297238	0.134	0.05	4.64743e-31	Fresh Tissue	CD3E	Cancer/Epithelial
1.26709e-34	0.253019	0.85	0.724	3.37502e-30	Fresh Tissue	HMGB1	Cancer/Epithelial
5.94286e-34	0.295209	0.347	0.211	1.58294e-29	Fresh Tissue	IL32	Cancer/Epithelial
9.89525e-33	0.368201	0.152	0.064	2.6357e-28	Fresh Tissue	PTN	Cancer/Epithelial
8.29204e-31	0.268053	0.839	0.686	2.20867e-26	Fresh Tissue	PNRC1	Cancer/Epithelial
2.39351e-29	0.37025	0.25	0.14	6.37535e-25	Fresh Tissue	TAGLN	Cancer/Epithelial
3.7494e-28	0.251335	0.29	0.169	9.9869e-24	Fresh Tissue	HLA-DRA	Cancer/Epithelial
9.76207e-26	0.364605	0.16	0.077	2.60022e-21	Fresh Tissue	S100A8	Cancer/Epithelial
3.23531e-25	0.431881	0.748	0.708	8.61757e-21	Fresh Tissue	MTRNR2L12	Cancer/Epithelial
1.67888e-22	0.295108	0.116	0.052	4.47187e-18	Fresh Tissue	UBE2C	Cancer/Epithelial
1.22231e-21	0.330167	0.199	0.111	3.25574e-17	Fresh Tissue	FDCSP	Cancer/Epithelial
4.62269e-10	0.313451	0.66	0.589	1.2313e-05	Fresh Tissue	CLU	Cancer/Epithelial
0.00112227	0.341948	0.137	0.112	1	Fresh Tissue	RP11-290D2.6	Cancer/Epithelial
7.06393e-234	0.636695	0.919	0.891	1.88155e-229	Cryopreserved Cell Suspension	MT-CO3	Cancer/Epithelial
4.87033e-161	0.605403	0.52	0.237	1.29726e-156	Cryopreserved Cell Suspension	KDM6B	Cancer/Epithelial
1.27458e-145	0.756131	0.73	0.45	3.39497e-141	Cryopreserved Cell Suspension	NEAT1	Cancer/Epithelial
5.20979e-144	0.451459	0.895	0.812	1.38768e-139	Cryopreserved Cell Suspension	MT-ND1	Cancer/Epithelial
8.41143e-127	0.595763	0.878	0.654	2.24047e-122	Cryopreserved Cell Suspension	LMNA	Cancer/Epithelial
1.94093e-117	0.557865	0.413	0.182	5.16987e-113	Cryopreserved Cell Suspension	ITPKC	Cancer/Epithelial
4.08305e-114	0.358109	0.659	0.398	1.08756e-109	Cryopreserved Cell Suspension	GOLGB1	Cancer/Epithelial
5.59233e-114	0.615829	0.465	0.226	1.48957e-109	Cryopreserved Cell Suspension	LDLR	Cancer/Epithelial
5.6676e-114	0.394966	0.363	0.14	1.50962e-109	Cryopreserved Cell Suspension	AP000769.1	Cancer/Epithelial
1.48549e-112	0.400419	0.436	0.205	3.95674e-108	Cryopreserved Cell Suspension	VCL	Cancer/Epithelial
1.55961e-110	0.411344	0.494	0.254	4.15417e-106	Cryopreserved Cell Suspension	XIST	Cancer/Epithelial
2.85383e-110	0.500725	0.622	0.371	7.60145e-106	Cryopreserved Cell Suspension	TNFRSF12A	Cancer/Epithelial
4.24797e-105	0.330221	0.709	0.463	1.13149e-100	Cryopreserved Cell Suspension	MT-ND6	Cancer/Epithelial
4.59286e-105	0.425541	0.746	0.507	1.22335e-100	Cryopreserved Cell Suspension	CSNK1A1	Cancer/Epithelial
1.91138e-104	0.649871	0.618	0.371	5.09116e-100	Cryopreserved Cell Suspension	JUND	Cancer/Epithelial
2.22305e-104	0.330658	0.702	0.456	5.92132e-100	Cryopreserved Cell Suspension	SRRM2	Cancer/Epithelial
4.09587e-102	0.378781	0.915	0.893	1.09098e-97	Cryopreserved Cell Suspension	MT-CYB	Cancer/Epithelial
4.86258e-101	0.336231	0.638	0.399	1.2952e-96	Cryopreserved Cell Suspension	PDLIM5	Cancer/Epithelial
7.12671e-101	0.40798	0.878	0.71	1.89827e-96	Cryopreserved Cell Suspension	MT-ND5	Cancer/Epithelial
2.8038e-100	0.354961	0.711	0.461	7.46821e-96	Cryopreserved Cell Suspension	KTN1	Cancer/Epithelial
8.71583e-99	0.423449	0.663	0.412	2.32155e-94	Cryopreserved Cell Suspension	VMP1	Cancer/Epithelial
2.31595e-98	0.373142	0.45	0.223	6.16876e-94	Cryopreserved Cell Suspension	WEE1	Cancer/Epithelial
1.61171e-97	0.40127	0.767	0.516	4.29296e-93	Cryopreserved Cell Suspension	CCNL1	Cancer/Epithelial
2.1573e-96	0.49877	0.833	0.625	5.74617e-92	Cryopreserved Cell Suspension	NFKBIA	Cancer/Epithelial
2.78377e-96	0.552671	0.87	0.655	7.41486e-92	Cryopreserved Cell Suspension	TM4SF1	Cancer/Epithelial
4.00942e-96	0.377821	0.63	0.394	1.06795e-91	Cryopreserved Cell Suspension	ACTN1	Cancer/Epithelial
1.8561e-95	0.382257	0.742	0.5	4.94392e-91	Cryopreserved Cell Suspension	EZR	Cancer/Epithelial
8.8235e-95	0.364338	0.926	0.92	2.35023e-90	Cryopreserved Cell Suspension	MT-CO1	Cancer/Epithelial
3.40683e-93	0.381614	0.802	0.573	9.07443e-89	Cryopreserved Cell Suspension	ZFAND5	Cancer/Epithelial
1.01112e-92	0.433785	0.483	0.257	2.69321e-88	Cryopreserved Cell Suspension	ETS2	Cancer/Epithelial
2.81131e-92	0.341875	0.557	0.327	7.48821e-88	Cryopreserved Cell Suspension	REL	Cancer/Epithelial
1.1002e-90	0.302673	0.725	0.485	2.9305e-86	Cryopreserved Cell Suspension	YBX3	Cancer/Epithelial
1.10449e-90	0.343343	0.683	0.444	2.94193e-86	Cryopreserved Cell Suspension	JMJD1C	Cancer/Epithelial
2.13789e-90	0.311147	0.693	0.454	5.69449e-86	Cryopreserved Cell Suspension	SON	Cancer/Epithelial
8.01719e-90	0.350248	0.859	0.639	2.13546e-85	Cryopreserved Cell Suspension	DDX5	Cancer/Epithelial
3.03811e-89	0.310202	0.663	0.442	8.09231e-85	Cryopreserved Cell Suspension	SFPQ	Cancer/Epithelial
3.97063e-89	0.271721	0.704	0.46	1.05762e-84	Cryopreserved Cell Suspension	ATP1A1	Cancer/Epithelial
5.94216e-89	0.344131	0.478	0.263	1.58275e-84	Cryopreserved Cell Suspension	KCNQ1OT1	Cancer/Epithelial
8.77805e-88	0.550733	0.318	0.13	2.33812e-83	Cryopreserved Cell Suspension	ICAM1	Cancer/Epithelial
1.03548e-86	0.400938	0.486	0.273	2.75811e-82	Cryopreserved Cell Suspension	MIDN	Cancer/Epithelial
2.12347e-84	0.380671	0.51	0.288	5.65608e-80	Cryopreserved Cell Suspension	ZC3H12A	Cancer/Epithelial
7.6958e-84	0.367227	0.549	0.327	2.04985e-79	Cryopreserved Cell Suspension	AHNAK	Cancer/Epithelial
1.78761e-82	0.329346	0.632	0.403	4.76147e-78	Cryopreserved Cell Suspension	APLP2	Cancer/Epithelial
2.52935e-81	0.274093	0.401	0.202	6.73718e-77	Cryopreserved Cell Suspension	ATP2A2	Cancer/Epithelial
6.99386e-81	0.316229	0.514	0.297	1.86288e-76	Cryopreserved Cell Suspension	B4GALT1	Cancer/Epithelial
1.75553e-80	0.599365	0.259	0.093	4.67604e-76	Cryopreserved Cell Suspension	CXCL1	Cancer/Epithelial
6.46613e-80	0.505113	0.866	0.663	1.72232e-75	Cryopreserved Cell Suspension	KLF6	Cancer/Epithelial
9.68264e-80	0.255017	0.277	0.11	2.57907e-75	Cryopreserved Cell Suspension	SRF	Cancer/Epithelial
1.07188e-79	0.287213	0.881	0.77	2.85506e-75	Cryopreserved Cell Suspension	MT-ND2	Cancer/Epithelial
9.26085e-79	0.28534	0.591	0.371	2.46672e-74	Cryopreserved Cell Suspension	PTPRK	Cancer/Epithelial
5.17699e-78	0.631339	0.649	0.442	1.37894e-73	Cryopreserved Cell Suspension	CXCL2	Cancer/Epithelial
9.96375e-78	0.253986	0.566	0.352	2.65395e-73	Cryopreserved Cell Suspension	BAZ1A	Cancer/Epithelial
1.21817e-77	0.252122	0.635	0.413	3.24471e-73	Cryopreserved Cell Suspension	TRPS1	Cancer/Epithelial
1.89589e-77	0.338203	0.601	0.384	5.04989e-73	Cryopreserved Cell Suspension	KIAA1324	Cancer/Epithelial
2.85986e-77	0.371378	0.492	0.277	7.61751e-73	Cryopreserved Cell Suspension	TRIB1	Cancer/Epithelial
3.47961e-77	0.259006	0.45	0.249	9.26828e-73	Cryopreserved Cell Suspension	CLIP1	Cancer/Epithelial
4.08975e-76	0.341388	0.586	0.377	1.08935e-71	Cryopreserved Cell Suspension	MYADM	Cancer/Epithelial
1.91262e-75	0.530696	0.18	0.049	5.09446e-71	Cryopreserved Cell Suspension	CXCL8	Cancer/Epithelial
2.40459e-75	0.259309	0.511	0.31	6.40486e-71	Cryopreserved Cell Suspension	PABPN1	Cancer/Epithelial
2.70438e-74	0.465591	0.647	0.43	7.20338e-70	Cryopreserved Cell Suspension	CEBPD	Cancer/Epithelial
7.94798e-74	0.354456	0.436	0.246	2.11702e-69	Cryopreserved Cell Suspension	MAP3K8	Cancer/Epithelial
1.28965e-73	0.324084	0.379	0.192	3.43511e-69	Cryopreserved Cell Suspension	TSC22D2	Cancer/Epithelial
2.37645e-73	0.294372	0.525	0.32	6.32992e-69	Cryopreserved Cell Suspension	LPP	Cancer/Epithelial
4.32603e-73	0.260784	0.554	0.345	1.15228e-68	Cryopreserved Cell Suspension	RRBP1	Cancer/Epithelial
6.38418e-73	0.25725	0.885	0.775	1.70049e-68	Cryopreserved Cell Suspension	MT-ND3	Cancer/Epithelial
1.12246e-72	0.411345	0.886	0.777	2.98977e-68	Cryopreserved Cell Suspension	MALAT1	Cancer/Epithelial
1.7289e-72	0.445556	0.432	0.238	4.60509e-68	Cryopreserved Cell Suspension	RAB11FIP1	Cancer/Epithelial
2.33235e-72	0.252935	0.682	0.461	6.21245e-68	Cryopreserved Cell Suspension	AKAP9	Cancer/Epithelial
8.03056e-72	0.270851	0.573	0.366	2.13902e-67	Cryopreserved Cell Suspension	MYH9	Cancer/Epithelial
1.99549e-71	0.257189	0.504	0.309	5.3152e-67	Cryopreserved Cell Suspension	FOXO3	Cancer/Epithelial
2.13125e-71	0.283292	0.683	0.469	5.67679e-67	Cryopreserved Cell Suspension	DSP	Cancer/Epithelial
2.33629e-71	0.278	0.456	0.258	6.22293e-67	Cryopreserved Cell Suspension	CDH1	Cancer/Epithelial
8.10653e-71	0.27616	0.6	0.386	2.15926e-66	Cryopreserved Cell Suspension	THUMPD3-AS1	Cancer/Epithelial
1.18113e-70	0.379716	0.539	0.33	3.14606e-66	Cryopreserved Cell Suspension	STOM	Cancer/Epithelial
4.13305e-70	0.600834	0.383	0.197	1.10088e-65	Cryopreserved Cell Suspension	CXCL3	Cancer/Epithelial
6.48241e-70	0.25978	0.457	0.264	1.72665e-65	Cryopreserved Cell Suspension	CRY1	Cancer/Epithelial
1.09802e-69	0.311329	0.319	0.148	2.92469e-65	Cryopreserved Cell Suspension	ITGB6	Cancer/Epithelial
1.32593e-69	0.332665	0.406	0.22	3.53176e-65	Cryopreserved Cell Suspension	IER5	Cancer/Epithelial
3.57736e-69	0.26558	0.494	0.292	9.52866e-65	Cryopreserved Cell Suspension	RBM47	Cancer/Epithelial
4.10201e-69	0.335227	0.674	0.469	1.09261e-64	Cryopreserved Cell Suspension	NAMPT	Cancer/Epithelial
4.12345e-69	0.444631	0.456	0.258	1.09832e-64	Cryopreserved Cell Suspension	RCAN1	Cancer/Epithelial
5.38681e-69	0.433347	0.468	0.279	1.43483e-64	Cryopreserved Cell Suspension	FASN	Cancer/Epithelial
5.77588e-69	0.292418	0.416	0.226	1.53846e-64	Cryopreserved Cell Suspension	NEDD4L	Cancer/Epithelial
6.60591e-69	0.275119	0.74	0.517	1.75955e-64	Cryopreserved Cell Suspension	STAT3	Cancer/Epithelial
8.40955e-69	0.419917	0.488	0.284	2.23997e-64	Cryopreserved Cell Suspension	IL6ST	Cancer/Epithelial
1.23879e-68	0.291006	0.925	0.933	3.29965e-64	Cryopreserved Cell Suspension	MT-CO2	Cancer/Epithelial
6.15451e-68	0.251556	0.478	0.29	1.63932e-63	Cryopreserved Cell Suspension	KIAA1217	Cancer/Epithelial
1.01959e-67	0.258111	0.788	0.585	2.71577e-63	Cryopreserved Cell Suspension	APP	Cancer/Epithelial
1.2024e-67	0.25585	0.569	0.364	3.20271e-63	Cryopreserved Cell Suspension	RBBP6	Cancer/Epithelial
1.14718e-66	0.288546	0.557	0.362	3.05563e-62	Cryopreserved Cell Suspension	AFF4	Cancer/Epithelial
1.52256e-65	0.261053	0.516	0.32	4.0555e-61	Cryopreserved Cell Suspension	FAM133B	Cancer/Epithelial
5.10406e-65	0.280884	0.521	0.33	1.35952e-60	Cryopreserved Cell Suspension	CHD1	Cancer/Epithelial
1.55283e-64	0.304607	0.403	0.221	4.13612e-60	Cryopreserved Cell Suspension	PLK3	Cancer/Epithelial
9.46302e-64	0.436843	0.581	0.38	2.52057e-59	Cryopreserved Cell Suspension	IRF1	Cancer/Epithelial
1.18516e-63	0.333135	0.381	0.21	3.15679e-59	Cryopreserved Cell Suspension	MYO1E	Cancer/Epithelial
1.61643e-63	0.262183	0.579	0.379	4.30554e-59	Cryopreserved Cell Suspension	DDX3X	Cancer/Epithelial
3.04795e-63	0.309319	0.276	0.122	8.11853e-59	Cryopreserved Cell Suspension	PLAUR	Cancer/Epithelial
7.68661e-62	0.275587	0.47	0.283	2.04741e-57	Cryopreserved Cell Suspension	PTP4A2	Cancer/Epithelial
4.50016e-61	0.251357	0.523	0.341	1.19866e-56	Cryopreserved Cell Suspension	CEBPB	Cancer/Epithelial
1.45813e-60	0.276114	0.298	0.142	3.88387e-56	Cryopreserved Cell Suspension	ITGAV	Cancer/Epithelial
5.68311e-60	0.351929	0.295	0.142	1.51375e-55	Cryopreserved Cell Suspension	ANKRD28	Cancer/Epithelial
1.43066e-59	0.345293	0.382	0.214	3.81071e-55	Cryopreserved Cell Suspension	RASEF	Cancer/Epithelial
5.50291e-59	0.429327	0.42	0.244	1.46575e-54	Cryopreserved Cell Suspension	UGDH	Cancer/Epithelial
5.52825e-59	0.373318	0.587	0.388	1.4725e-54	Cryopreserved Cell Suspension	SLC39A6	Cancer/Epithelial
1.45852e-58	0.26134	0.463	0.29	3.8849e-54	Cryopreserved Cell Suspension	MAP2K3	Cancer/Epithelial
2.86764e-58	0.263946	0.592	0.406	7.63824e-54	Cryopreserved Cell Suspension	LRRFIP2	Cancer/Epithelial
1.00354e-57	0.269337	0.563	0.38	2.67304e-53	Cryopreserved Cell Suspension	MYO6	Cancer/Epithelial
1.2481e-57	0.268786	0.49	0.303	3.32444e-53	Cryopreserved Cell Suspension	KLF10	Cancer/Epithelial
1.276e-57	0.256436	0.492	0.307	3.39876e-53	Cryopreserved Cell Suspension	FLNB	Cancer/Epithelial
1.49118e-57	0.250894	0.268	0.122	3.97192e-53	Cryopreserved Cell Suspension	FOSL1	Cancer/Epithelial
7.18469e-57	0.304106	0.414	0.246	1.91371e-52	Cryopreserved Cell Suspension	TBC1D8	Cancer/Epithelial
9.86146e-57	0.451261	0.674	0.48	2.6267e-52	Cryopreserved Cell Suspension	EFNA1	Cancer/Epithelial
5.21322e-56	0.286815	0.566	0.38	1.38859e-51	Cryopreserved Cell Suspension	LRRFIP1	Cancer/Epithelial
5.68489e-56	0.377962	0.367	0.202	1.51423e-51	Cryopreserved Cell Suspension	EMP1	Cancer/Epithelial
7.5361e-56	0.301927	0.247	0.11	2.00731e-51	Cryopreserved Cell Suspension	DLG5	Cancer/Epithelial
1.18053e-55	0.811087	0.597	0.425	3.14447e-51	Cryopreserved Cell Suspension	AREG	Cancer/Epithelial
8.83674e-55	0.269264	0.793	0.575	2.35375e-50	Cryopreserved Cell Suspension	TACSTD2	Cancer/Epithelial
1.56137e-54	0.373574	0.737	0.548	4.15887e-50	Cryopreserved Cell Suspension	FOSB	Cancer/Epithelial
5.77059e-54	0.479851	0.278	0.128	1.53705e-49	Cryopreserved Cell Suspension	C8orf4	Cancer/Epithelial
1.0013e-53	0.256343	0.303	0.157	2.66706e-49	Cryopreserved Cell Suspension	ELL2	Cancer/Epithelial
6.47209e-53	0.266683	0.791	0.598	1.72391e-48	Cryopreserved Cell Suspension	ANXA2	Cancer/Epithelial
6.70258e-53	0.366905	0.649	0.452	1.7853e-48	Cryopreserved Cell Suspension	MAFF	Cancer/Epithelial
9.9615e-53	0.333476	0.335	0.182	2.65335e-48	Cryopreserved Cell Suspension	TMEM2	Cancer/Epithelial
5.4561e-51	0.267338	0.676	0.486	1.45329e-46	Cryopreserved Cell Suspension	WSB1	Cancer/Epithelial
9.17788e-51	0.264822	0.252	0.117	2.44462e-46	Cryopreserved Cell Suspension	KIAA0040	Cancer/Epithelial
4.32646e-50	0.467113	0.693	0.502	1.1524e-45	Cryopreserved Cell Suspension	SAT1	Cancer/Epithelial
1.20762e-49	0.253233	0.54	0.35	3.2166e-45	Cryopreserved Cell Suspension	CLDN7	Cancer/Epithelial
1.88534e-49	0.274217	0.511	0.333	5.02179e-45	Cryopreserved Cell Suspension	RUNX1	Cancer/Epithelial
2.26697e-49	0.46931	0.306	0.155	6.0383e-45	Cryopreserved Cell Suspension	ANKRD30A	Cancer/Epithelial
6.88171e-49	0.256761	0.552	0.376	1.83301e-44	Cryopreserved Cell Suspension	PVRL2	Cancer/Epithelial
8.35595e-48	0.264527	0.245	0.116	2.22569e-43	Cryopreserved Cell Suspension	THBS1	Cancer/Epithelial
1.51227e-47	0.506718	0.624	0.46	4.02807e-43	Cryopreserved Cell Suspension	IER3	Cancer/Epithelial
3.30926e-47	0.278658	0.324	0.18	8.81455e-43	Cryopreserved Cell Suspension	BCL3	Cancer/Epithelial
3.18221e-46	0.298082	0.424	0.256	8.47612e-42	Cryopreserved Cell Suspension	WFDC2	Cancer/Epithelial
1.45369e-45	0.354959	0.556	0.389	3.87206e-41	Cryopreserved Cell Suspension	S100A10	Cancer/Epithelial
8.06936e-45	0.254463	0.513	0.346	2.14935e-40	Cryopreserved Cell Suspension	SLC38A2	Cancer/Epithelial
1.04613e-44	0.258056	0.234	0.109	2.78648e-40	Cryopreserved Cell Suspension	ERBB4	Cancer/Epithelial
3.60337e-43	0.267034	0.518	0.359	9.59794e-39	Cryopreserved Cell Suspension	TPT1-AS1	Cancer/Epithelial
4.10355e-43	0.376447	0.301	0.169	1.09302e-38	Cryopreserved Cell Suspension	FHL2	Cancer/Epithelial
2.14795e-42	0.314007	0.892	0.729	5.72129e-38	Cryopreserved Cell Suspension	KRT8	Cancer/Epithelial
4.44986e-42	0.253867	0.232	0.114	1.18526e-37	Cryopreserved Cell Suspension	MAST4	Cancer/Epithelial
6.77306e-42	0.273781	0.184	0.079	1.80407e-37	Cryopreserved Cell Suspension	TMC5	Cancer/Epithelial
1.869e-41	0.26552	0.555	0.395	4.97827e-37	Cryopreserved Cell Suspension	NFKBIZ	Cancer/Epithelial
5.95339e-41	0.25096	0.187	0.082	1.58575e-36	Cryopreserved Cell Suspension	DUSP5	Cancer/Epithelial
1.18473e-40	0.254886	0.346	0.208	3.15566e-36	Cryopreserved Cell Suspension	ECE1	Cancer/Epithelial
1.34221e-40	0.278344	0.923	0.788	3.57512e-36	Cryopreserved Cell Suspension	KRT18	Cancer/Epithelial
6.92184e-40	0.295936	0.335	0.199	1.8437e-35	Cryopreserved Cell Suspension	ADIRF	Cancer/Epithelial
2.87591e-39	0.344201	0.649	0.497	7.66026e-35	Cryopreserved Cell Suspension	SOD2	Cancer/Epithelial
3.32945e-39	0.272735	0.21	0.1	8.86833e-35	Cryopreserved Cell Suspension	CAPN8	Cancer/Epithelial
4.19073e-39	0.254662	0.241	0.121	1.11624e-34	Cryopreserved Cell Suspension	AFF3	Cancer/Epithelial
4.62855e-38	0.250684	0.228	0.115	1.23286e-33	Cryopreserved Cell Suspension	TBC1D9	Cancer/Epithelial
9.08507e-38	0.350032	0.26	0.137	2.4199e-33	Cryopreserved Cell Suspension	AGR3	Cancer/Epithelial
9.99538e-38	0.549836	0.308	0.172	2.66237e-33	Cryopreserved Cell Suspension	TFF3	Cancer/Epithelial
9.40606e-34	0.285796	0.214	0.11	2.5054e-29	Cryopreserved Cell Suspension	MYBPC1	Cancer/Epithelial
1.3465e-33	0.303064	0.211	0.107	3.58653e-29	Cryopreserved Cell Suspension	C15orf48	Cancer/Epithelial
8.11207e-33	0.505556	0.257	0.145	2.16073e-28	Cryopreserved Cell Suspension	NNMT	Cancer/Epithelial
1.42692e-32	0.319514	0.251	0.137	3.80075e-28	Cryopreserved Cell Suspension	RND1	Cancer/Epithelial
6.80664e-31	0.573632	0.26	0.148	1.81302e-26	Cryopreserved Cell Suspension	TFF1	Cancer/Epithelial
7.17764e-31	0.322618	0.288	0.172	1.91184e-26	Cryopreserved Cell Suspension	PDK4	Cancer/Epithelial
2.74465e-28	0.299377	0.216	0.117	7.31065e-24	Cryopreserved Cell Suspension	PLAT	Cancer/Epithelial
7.95515e-27	0.254278	0.291	0.188	2.11893e-22	Cryopreserved Cell Suspension	LURAP1L	Cancer/Epithelial
3.86084e-20	0.266676	0.23	0.142	1.02837e-15	Cryopreserved Cell Suspension	SERPINA1	Cancer/Epithelial
1.06796e-16	0.262241	0.24	0.163	2.84463e-12	Cryopreserved Cell Suspension	RASD1	Cancer/Epithelial
1.53346e-14	0.283691	0.14	0.083	4.08453e-10	Cryopreserved Cell Suspension	PTHLH	Cancer/Epithelial
5.50813e-161	0.493216	0.983	0.987	1.46715e-156	Cryopreserved Tissue	RPS4X	Cancer/Epithelial
9.51368e-149	0.857694	0.79	0.685	2.53406e-144	Cryopreserved Tissue	FOS	Cancer/Epithelial
6.97195e-133	0.395684	0.995	0.995	1.85705e-128	Cryopreserved Tissue	RPL10	Cancer/Epithelial
1.91066e-120	0.391368	0.983	0.985	5.08923e-116	Cryopreserved Tissue	RPL7A	Cancer/Epithelial
1.08791e-119	0.390233	0.985	0.99	2.89775e-115	Cryopreserved Tissue	RPS3A	Cancer/Epithelial
5.2014e-119	0.422395	0.977	0.984	1.38545e-114	Cryopreserved Tissue	RPL29	Cancer/Epithelial
4.54177e-113	0.406539	0.99	0.992	1.20975e-108	Cryopreserved Tissue	RPL12	Cancer/Epithelial
5.91164e-113	0.370863	0.982	0.988	1.57462e-108	Cryopreserved Tissue	RPL8	Cancer/Epithelial
4.11872e-109	0.358724	0.983	0.99	1.09706e-104	Cryopreserved Tissue	RPL11	Cancer/Epithelial
7.34814e-101	0.333483	0.985	0.992	1.95725e-96	Cryopreserved Tissue	RPS3	Cancer/Epithelial
1.22257e-100	0.393426	0.966	0.979	3.25643e-96	Cryopreserved Tissue	NACA	Cancer/Epithelial
2.91514e-99	0.369338	0.995	0.995	7.76477e-95	Cryopreserved Tissue	RPL13	Cancer/Epithelial
4.70263e-90	0.435728	0.959	0.971	1.25259e-85	Cryopreserved Tissue	GNB2L1	Cancer/Epithelial
2.37108e-89	0.360745	0.976	0.983	6.3156e-85	Cryopreserved Tissue	RPL3	Cancer/Epithelial
4.16374e-78	0.332789	0.973	0.979	1.10905e-73	Cryopreserved Tissue	RPS9	Cancer/Epithelial
5.80666e-76	1.01699	0.628	0.628	1.54666e-71	Cryopreserved Tissue	HSPA1B	Cancer/Epithelial
9.01313e-76	0.287203	0.982	0.987	2.40074e-71	Cryopreserved Tissue	RPL14	Cancer/Epithelial
1.84733e-75	0.353746	0.961	0.977	4.92055e-71	Cryopreserved Tissue	RPL5	Cancer/Epithelial
1.14404e-72	0.285054	0.98	0.989	3.04726e-68	Cryopreserved Tissue	RPL19	Cancer/Epithelial
2.39113e-72	0.311608	0.975	0.984	6.36902e-68	Cryopreserved Tissue	RPL18	Cancer/Epithelial
6.46141e-71	0.363059	0.89	0.942	1.72106e-66	Cryopreserved Tissue	BTF3	Cancer/Epithelial
2.05475e-67	0.333519	0.955	0.971	5.47304e-63	Cryopreserved Tissue	RPL9	Cancer/Epithelial
1.78993e-66	0.272585	0.984	0.993	4.76766e-62	Cryopreserved Tissue	TPT1	Cancer/Epithelial
1.35089e-61	0.292192	0.976	0.986	3.59824e-57	Cryopreserved Tissue	RPS24	Cancer/Epithelial
2.65683e-61	0.713929	0.735	0.745	7.07672e-57	Cryopreserved Tissue	JUN	Cancer/Epithelial
2.5461e-59	0.84745	0.667	0.712	6.7818e-55	Cryopreserved Tissue	HSPA1A	Cancer/Epithelial
3.39038e-59	0.312728	0.963	0.979	9.03061e-55	Cryopreserved Tissue	RPL6	Cancer/Epithelial
8.78193e-57	0.312589	0.967	0.975	2.33915e-52	Cryopreserved Tissue	RPS5	Cancer/Epithelial
3.79881e-53	0.273929	0.989	0.992	1.01185e-48	Cryopreserved Tissue	RPS18	Cancer/Epithelial
1.97892e-46	0.699435	0.641	0.634	5.27105e-42	Cryopreserved Tissue	EGR1	Cancer/Epithelial
3.76035e-44	0.281948	0.95	0.97	1.00161e-39	Cryopreserved Tissue	RPL10A	Cancer/Epithelial
2.56807e-41	0.304071	0.892	0.937	6.84032e-37	Cryopreserved Tissue	RPL7	Cancer/Epithelial
8.70423e-40	0.656366	0.561	0.5	2.31846e-35	Cryopreserved Tissue	TXNIP	Cancer/Epithelial
4.40463e-35	0.294203	0.802	0.782	1.17322e-30	Cryopreserved Tissue	KRT19	Cancer/Epithelial
8.28294e-34	0.312159	0.867	0.916	2.20624e-29	Cryopreserved Tissue	EEF1B2	Cancer/Epithelial
1.29839e-29	0.449119	0.712	0.796	3.45839e-25	Cryopreserved Tissue	CIRBP	Cancer/Epithelial
3.55981e-27	0.263425	0.989	0.995	9.4819e-23	Cryopreserved Tissue	FTH1	Cancer/Epithelial
8.55272e-27	0.51241	0.761	0.791	2.2781e-22	Cryopreserved Tissue	ZFP36	Cancer/Epithelial
1.70346e-24	0.273567	0.822	0.916	4.53733e-20	Cryopreserved Tissue	PFDN5	Cancer/Epithelial
1.97152e-24	0.549381	0.711	0.803	5.25135e-20	Cryopreserved Tissue	JUNB	Cancer/Epithelial
8.37863e-21	0.620224	0.585	0.596	2.23173e-16	Cryopreserved Tissue	DUSP1	Cancer/Epithelial
5.72183e-19	0.277749	0.723	0.845	1.52407e-14	Cryopreserved Tissue	GABARAP	Cancer/Epithelial
1.72215e-18	0.842604	0.509	0.505	4.58711e-14	Cryopreserved Tissue	DDIT4	Cancer/Epithelial
2.66237e-18	0.595584	0.634	0.751	7.09148e-14	Cryopreserved Tissue	DNAJB1	Cancer/Epithelial
1.66631e-13	0.55708	0.614	0.684	4.43839e-09	Cryopreserved Tissue	RHOB	Cancer/Epithelial
1.53819e-10	0.47627	0.42	0.384	4.09713e-06	Cryopreserved Tissue	RGCC	Cancer/Epithelial
5.35568e-10	0.338652	0.588	0.596	1.42654e-05	Cryopreserved Tissue	LGALS3	Cancer/Epithelial
1.25643e-09	0.30332	0.311	0.274	3.34662e-05	Cryopreserved Tissue	DNAJB4	Cancer/Epithelial
3.48132e-09	0.354151	0.751	0.823	9.27284e-05	Cryopreserved Tissue	EIF3E	Cancer/Epithelial
3.07706e-08	0.350312	0.235	0.194	0.000819607	Cryopreserved Tissue	ARRDC3	Cancer/Epithelial
3.41931e-08	0.264229	0.489	0.628	0.000910766	Cryopreserved Tissue	XBP1	Cancer/Epithelial
3.49335e-08	0.351317	0.356	0.322	0.000930487	Cryopreserved Tissue	KLF4	Cancer/Epithelial
8.14061e-08	0.589421	0.488	0.5	0.00216833	Cryopreserved Tissue	GADD45B	Cancer/Epithelial
7.67482e-07	0.374938	0.613	0.717	0.0204427	Cryopreserved Tissue	SNHG8	Cancer/Epithelial
2.69304e-06	0.262119	0.115	0.086	0.0717318	Cryopreserved Tissue	LY6D	Cancer/Epithelial
1.03892e-05	0.277538	0.578	0.612	0.276727	Cryopreserved Tissue	KRT15	Cancer/Epithelial
1.2386e-05	0.53093	0.514	0.523	0.329913	Cryopreserved Tissue	BTG2	Cancer/Epithelial
4.10383e-05	0.339864	0.66	0.798	1	Cryopreserved Tissue	IER2	Cancer/Epithelial
4.68126e-05	0.264588	0.473	0.611	1	Cryopreserved Tissue	NBEAL1	Cancer/Epithelial
5.22416e-05	0.452664	0.289	0.269	1	Cryopreserved Tissue	SOCS3	Cancer/Epithelial
0.000265535	0.293897	0.486	0.613	1	Cryopreserved Tissue	EIF2S3	Cancer/Epithelial
0.000447998	0.281649	0.254	0.242	1	Cryopreserved Tissue	DDIT3	Cancer/Epithelial
0.00132201	0.365326	0.438	0.472	1	Cryopreserved Tissue	HIST1H2AC	Cancer/Epithelial
0.00205729	0.25137	0.43	0.519	1	Cryopreserved Tissue	NPDC1	Cancer/Epithelial
0.00220923	0.284446	0.336	0.41	1	Cryopreserved Tissue	SLPI	Cancer/Epithelial
0.0037856	0.792316	0.33	0.319	1	Cryopreserved Tissue	SCGB3A1	Cancer/Epithelial
0.00630358	0.309186	0.486	0.518	1	Cryopreserved Tissue	GPX1	Cancer/Epithelial
2.86638e-05	2.04534	0.97	0.375	0.763489	Fresh Tissue	CD74	Doublets
0.000247057	2.5068	0.776	0.125	1	Fresh Tissue	FOS	Doublets
0.000646278	1.01532	0.987	0.625	1	Fresh Tissue	ACTB	Doublets
0.00159063	1.57665	0.788	0.25	1	Fresh Tissue	ZFP36	Doublets
0.00226158	1.852	0.668	0.125	1	Fresh Tissue	DDX5	Doublets
0.00227159	1.14045	0.914	0.5	1	Fresh Tissue	MTRNR2L12	Doublets
0.00268273	1.67454	0.706	0.25	1	Fresh Tissue	JUN	Doublets
0.00300549	1.3905	0.797	0.375	1	Fresh Tissue	JUNB	Doublets
0.00337635	0.950773	0.933	0.5	1	Fresh Tissue	ACTG1	Doublets
0.00401681	1.12126	0.849	0.375	1	Fresh Tissue	GNB2L1	Doublets
0.00439902	2.49394	0.557	0	1	Fresh Tissue	CCL5	Doublets
0.00483214	1.46697	0.779	0.25	1	Fresh Tissue	BTG1	Doublets
0.00601042	1.96058	0.613	0.125	1	Fresh Tissue	HLA-DRA	Doublets
0.0063774	1.22103	0.763	0.25	1	Fresh Tissue	HLA-C	Doublets
0.00903281	1.09008	0.793	0.375	1	Fresh Tissue	HSP90AB1	Doublets
0.00924308	0.448856	0.997	0.875	1	Fresh Tissue	EEF1A1	Doublets
0.00996016	1.56892	0.617	0.25	1	Fresh Tissue	BTF3	Doublets
1.15598e-86	0.817691	0.333	0	3.07906e-82	Cryopreserved Cell Suspension	PKN3	Doublets
1.15598e-86	0.73633	0.333	0	3.07906e-82	Cryopreserved Cell Suspension	MSX2	Doublets
1.15598e-86	0.73633	0.333	0	3.07906e-82	Cryopreserved Cell Suspension	ZFHX2	Doublets
1.15598e-86	0.73633	0.333	0	3.07906e-82	Cryopreserved Cell Suspension	IGFL2	Doublets
1.15598e-86	0.490193	0.333	0	3.07906e-82	Cryopreserved Cell Suspension	FHAD1	Doublets
1.15598e-86	0.490193	0.333	0	3.07906e-82	Cryopreserved Cell Suspension	PGBD1	Doublets
1.15598e-86	0.490193	0.333	0	3.07906e-82	Cryopreserved Cell Suspension	ZNF32-AS2	Doublets
1.15598e-86	0.490193	0.333	0	3.07906e-82	Cryopreserved Cell Suspension	RP11-314N13.10	Doublets
1.15598e-86	0.490193	0.333	0	3.07906e-82	Cryopreserved Cell Suspension	AIFM3	Doublets
3.91612e-44	0.489878	0.333	0.001	1.0431e-39	Cryopreserved Cell Suspension	POPDC2	Doublets
5.46999e-44	0.809545	0.333	0.001	1.45699e-39	Cryopreserved Cell Suspension	RGS17	Doublets
5.46999e-44	0.729494	0.333	0.001	1.45699e-39	Cryopreserved Cell Suspension	SNX25	Doublets
5.46999e-44	0.728906	0.333	0.001	1.45699e-39	Cryopreserved Cell Suspension	IL12RB2	Doublets
5.46999e-44	0.728639	0.333	0.001	1.45699e-39	Cryopreserved Cell Suspension	MAST3	Doublets
5.46999e-44	0.728208	0.333	0.001	1.45699e-39	Cryopreserved Cell Suspension	RP5-1085F17.3	Doublets
5.46999e-44	0.728192	0.333	0.001	1.45699e-39	Cryopreserved Cell Suspension	HOXB3	Doublets
5.46999e-44	0.727903	0.333	0.001	1.45699e-39	Cryopreserved Cell Suspension	CD274	Doublets
5.46999e-44	0.727221	0.333	0.001	1.45699e-39	Cryopreserved Cell Suspension	GNG4	Doublets
5.46999e-44	0.726632	0.333	0.001	1.45699e-39	Cryopreserved Cell Suspension	MADCAM1	Doublets
5.46999e-44	0.725782	0.333	0.001	1.45699e-39	Cryopreserved Cell Suspension	LINC01348	Doublets
5.46999e-44	0.724892	0.333	0.001	1.45699e-39	Cryopreserved Cell Suspension	EFCAB12	Doublets
5.46999e-44	0.724513	0.333	0.001	1.45699e-39	Cryopreserved Cell Suspension	KRTAP3-1	Doublets
5.46999e-44	0.483166	0.333	0.001	1.45699e-39	Cryopreserved Cell Suspension	B3GALT6	Doublets
5.46999e-44	0.482902	0.333	0.001	1.45699e-39	Cryopreserved Cell Suspension	KDM4D	Doublets
5.46999e-44	0.481483	0.333	0.001	1.45699e-39	Cryopreserved Cell Suspension	NOMO3	Doublets
5.46999e-44	0.475179	0.333	0.001	1.45699e-39	Cryopreserved Cell Suspension	RP11-793H13.11	Doublets
8.2619e-39	0.951236	0.667	0.006	2.20064e-34	Cryopreserved Cell Suspension	IGF1R	Doublets
3.23617e-34	2.10936	1	0.017	8.61987e-30	Cryopreserved Cell Suspension	RUFY3	Doublets
6.41189e-30	1.98424	0.333	0.002	1.70787e-25	Cryopreserved Cell Suspension	ENKD1	Doublets
1.0015e-29	0.801548	0.333	0.002	2.66759e-25	Cryopreserved Cell Suspension	SND1-IT1	Doublets
1.0015e-29	0.72623	0.333	0.002	2.66759e-25	Cryopreserved Cell Suspension	NBAT1	Doublets
1.0015e-29	0.72235	0.333	0.002	2.66759e-25	Cryopreserved Cell Suspension	TM4SF1-AS1	Doublets
1.0015e-29	0.719254	0.333	0.002	2.66759e-25	Cryopreserved Cell Suspension	XXYLT1-AS2	Doublets
1.0015e-29	0.714948	0.333	0.002	2.66759e-25	Cryopreserved Cell Suspension	LYPD6	Doublets
1.0015e-29	0.48212	0.333	0.002	2.66759e-25	Cryopreserved Cell Suspension	PXDNL	Doublets
1.0015e-29	0.480903	0.333	0.002	2.66759e-25	Cryopreserved Cell Suspension	TLR6	Doublets
1.0015e-29	0.477965	0.333	0.002	2.66759e-25	Cryopreserved Cell Suspension	PALD1	Doublets
1.0015e-29	0.477487	0.333	0.002	2.66759e-25	Cryopreserved Cell Suspension	FLVCR1	Doublets
1.0015e-29	0.477125	0.333	0.002	2.66759e-25	Cryopreserved Cell Suspension	SPIRE2	Doublets
1.0015e-29	0.476389	0.333	0.002	2.66759e-25	Cryopreserved Cell Suspension	LRRC37A3	Doublets
1.0015e-29	0.475408	0.333	0.002	2.66759e-25	Cryopreserved Cell Suspension	MCEMP1	Doublets
1.0015e-29	0.475159	0.333	0.002	2.66759e-25	Cryopreserved Cell Suspension	E2F2	Doublets
1.0015e-29	0.474068	0.333	0.002	2.66759e-25	Cryopreserved Cell Suspension	RP1-92O14.3	Doublets
1.0015e-29	0.473235	0.333	0.002	2.66759e-25	Cryopreserved Cell Suspension	VMO1	Doublets
1.0015e-29	0.465671	0.333	0.002	2.66759e-25	Cryopreserved Cell Suspension	ZNF530	Doublets
1.78425e-27	2.03256	0.667	0.009	4.75254e-23	Cryopreserved Cell Suspension	MTPAP	Doublets
6.10648e-27	0.935514	0.667	0.009	1.62652e-22	Cryopreserved Cell Suspension	CD302	Doublets
4.74104e-25	0.916505	0.667	0.01	1.26282e-20	Cryopreserved Cell Suspension	TRIM24	Doublets
8.55497e-23	2.00059	0.333	0.003	2.2787e-18	Cryopreserved Cell Suspension	ATP6V0A4	Doublets
8.55497e-23	1.98887	0.333	0.003	2.2787e-18	Cryopreserved Cell Suspension	NEO1	Doublets
1.01163e-22	0.723408	0.333	0.003	2.69459e-18	Cryopreserved Cell Suspension	ZNF513	Doublets
1.19593e-22	0.721505	0.333	0.003	3.18547e-18	Cryopreserved Cell Suspension	FBXL16	Doublets
1.19593e-22	0.457498	0.333	0.003	3.18547e-18	Cryopreserved Cell Suspension	OPRL1	Doublets
1.41337e-22	0.472726	0.333	0.003	3.76465e-18	Cryopreserved Cell Suspension	TSNAX	Doublets
1.41339e-22	0.71791	0.333	0.003	3.76472e-18	Cryopreserved Cell Suspension	GIPR	Doublets
1.41339e-22	0.71748	0.333	0.003	3.76472e-18	Cryopreserved Cell Suspension	BBS1	Doublets
1.41339e-22	0.715733	0.333	0.003	3.76472e-18	Cryopreserved Cell Suspension	KIF27	Doublets
1.41339e-22	0.714322	0.333	0.003	3.76472e-18	Cryopreserved Cell Suspension	ANKRD33B	Doublets
1.41339e-22	0.709663	0.333	0.003	3.76472e-18	Cryopreserved Cell Suspension	RP11-156K13.1	Doublets
1.41339e-22	0.7086	0.333	0.003	3.76472e-18	Cryopreserved Cell Suspension	CLIC6	Doublets
1.41339e-22	0.696166	0.333	0.003	3.76472e-18	Cryopreserved Cell Suspension	HMGA1P4	Doublets
1.41339e-22	0.475037	0.333	0.003	3.76472e-18	Cryopreserved Cell Suspension	ARID3A	Doublets
1.41339e-22	0.469219	0.333	0.003	3.76472e-18	Cryopreserved Cell Suspension	ARHGAP22	Doublets
1.41339e-22	0.468485	0.333	0.003	3.76472e-18	Cryopreserved Cell Suspension	FKRP	Doublets
1.41339e-22	0.467369	0.333	0.003	3.76472e-18	Cryopreserved Cell Suspension	NPEPL1	Doublets
1.41339e-22	0.466855	0.333	0.003	3.76472e-18	Cryopreserved Cell Suspension	TMEM170B	Doublets
1.41339e-22	0.463168	0.333	0.003	3.76472e-18	Cryopreserved Cell Suspension	LUCAT1	Doublets
1.41339e-22	0.459196	0.333	0.003	3.76472e-18	Cryopreserved Cell Suspension	C4orf47	Doublets
1.41339e-22	0.442571	0.333	0.003	3.76472e-18	Cryopreserved Cell Suspension	CAPS	Doublets
7.6174e-21	0.915011	0.667	0.013	2.02897e-16	Cryopreserved Cell Suspension	GATAD1	Doublets
2.6372e-19	2.15876	0.667	0.015	7.02444e-15	Cryopreserved Cell Suspension	ZCCHC2	Doublets
4.64332e-19	2.00552	0.667	0.015	1.2368e-14	Cryopreserved Cell Suspension	ZSCAN16	Doublets
1.23809e-18	0.897659	0.667	0.015	3.29779e-14	Cryopreserved Cell Suspension	BTRC	Doublets
1.65239e-18	1.98991	0.333	0.003	4.40131e-14	Cryopreserved Cell Suspension	USP30	Doublets
1.65239e-18	1.98655	0.333	0.003	4.40131e-14	Cryopreserved Cell Suspension	EARS2	Doublets
2.47077e-18	0.7143	0.333	0.003	6.58114e-14	Cryopreserved Cell Suspension	RP11-147L13.2	Doublets
2.47077e-18	0.709479	0.333	0.003	6.58114e-14	Cryopreserved Cell Suspension	ZNF554	Doublets
2.47077e-18	0.706446	0.333	0.003	6.58114e-14	Cryopreserved Cell Suspension	SEC22A	Doublets
2.47077e-18	0.475163	0.333	0.003	6.58114e-14	Cryopreserved Cell Suspension	RP11-448A19.1	Doublets
2.82407e-18	0.715603	0.333	0.003	7.5222e-14	Cryopreserved Cell Suspension	ZNF69	Doublets
2.82407e-18	0.713492	0.333	0.003	7.5222e-14	Cryopreserved Cell Suspension	MSANTD2	Doublets
2.82407e-18	0.708461	0.333	0.003	7.5222e-14	Cryopreserved Cell Suspension	RNF223	Doublets
2.82407e-18	0.708343	0.333	0.003	7.5222e-14	Cryopreserved Cell Suspension	AC009403.2	Doublets
2.82407e-18	0.704881	0.333	0.003	7.5222e-14	Cryopreserved Cell Suspension	RP1-122P22.2	Doublets
2.82407e-18	0.465704	0.333	0.003	7.5222e-14	Cryopreserved Cell Suspension	ZNF747	Doublets
2.82407e-18	0.464945	0.333	0.003	7.5222e-14	Cryopreserved Cell Suspension	RP11-15H20.7	Doublets
2.82407e-18	0.463279	0.333	0.003	7.5222e-14	Cryopreserved Cell Suspension	CTD-3065J16.9	Doublets
2.82407e-18	0.461348	0.333	0.003	7.5222e-14	Cryopreserved Cell Suspension	PITPNM1	Doublets
2.82407e-18	0.459613	0.333	0.003	7.5222e-14	Cryopreserved Cell Suspension	NRGN	Doublets
2.82407e-18	0.457548	0.333	0.003	7.5222e-14	Cryopreserved Cell Suspension	NEFH	Doublets
2.82407e-18	0.447115	0.333	0.003	7.5222e-14	Cryopreserved Cell Suspension	ZNF529-AS1	Doublets
2.45301e-17	2.00519	0.667	0.016	6.53385e-13	Cryopreserved Cell Suspension	KLHL9	Doublets
5.80949e-16	2.02444	0.667	0.018	1.54741e-11	Cryopreserved Cell Suspension	MXD4	Doublets
1.20917e-15	1.97905	0.333	0.004	3.22074e-11	Cryopreserved Cell Suspension	AC073283.4	Doublets
1.89133e-15	1.11636	0.333	0.004	5.03773e-11	Cryopreserved Cell Suspension	MUC1	Doublets
1.89133e-15	0.698207	0.333	0.004	5.03773e-11	Cryopreserved Cell Suspension	AL358852.1	Doublets
1.89133e-15	0.462838	0.333	0.004	5.03773e-11	Cryopreserved Cell Suspension	ZNF726	Doublets
1.89133e-15	0.460468	0.333	0.004	5.03773e-11	Cryopreserved Cell Suspension	RAP2A	Doublets
1.95716e-15	0.845329	0.667	0.018	5.21308e-11	Cryopreserved Cell Suspension	IMPA1	Doublets
2.11413e-15	0.774171	0.333	0.004	5.6312e-11	Cryopreserved Cell Suspension	PROCR	Doublets
2.11413e-15	0.703544	0.333	0.004	5.6312e-11	Cryopreserved Cell Suspension	PHEX	Doublets
2.11413e-15	0.703133	0.333	0.004	5.6312e-11	Cryopreserved Cell Suspension	ZNF646	Doublets
2.11413e-15	0.694191	0.333	0.004	5.6312e-11	Cryopreserved Cell Suspension	ATHL1	Doublets
2.11413e-15	0.684876	0.333	0.004	5.6312e-11	Cryopreserved Cell Suspension	MAFG	Doublets
2.11413e-15	0.468077	0.333	0.004	5.6312e-11	Cryopreserved Cell Suspension	MSANTD4	Doublets
2.11413e-15	0.464884	0.333	0.004	5.6312e-11	Cryopreserved Cell Suspension	ABCC4	Doublets
2.11413e-15	0.458193	0.333	0.004	5.6312e-11	Cryopreserved Cell Suspension	TTYH2	Doublets
2.11413e-15	0.457605	0.333	0.004	5.6312e-11	Cryopreserved Cell Suspension	PAIP2B	Doublets
2.11413e-15	0.455617	0.333	0.004	5.6312e-11	Cryopreserved Cell Suspension	DMWD	Doublets
2.11413e-15	0.446579	0.333	0.004	5.6312e-11	Cryopreserved Cell Suspension	ZNF761	Doublets
2.11413e-15	0.432776	0.333	0.004	5.6312e-11	Cryopreserved Cell Suspension	RP11-1055B8.9	Doublets
7.44839e-15	0.853229	0.667	0.019	1.98395e-10	Cryopreserved Cell Suspension	TKFC	Doublets
3.14804e-14	0.842913	0.667	0.02	8.38513e-10	Cryopreserved Cell Suspension	CMTR1	Doublets
1.35992e-13	1.97981	0.333	0.005	3.62227e-09	Cryopreserved Cell Suspension	AC079922.3	Doublets
1.35992e-13	1.97897	0.333	0.005	3.62227e-09	Cryopreserved Cell Suspension	SEMA4C	Doublets
2.19697e-13	0.456035	0.333	0.005	5.85186e-09	Cryopreserved Cell Suspension	YPEL1	Doublets
2.19697e-13	0.4385	0.333	0.005	5.85186e-09	Cryopreserved Cell Suspension	GPR161	Doublets
2.41701e-13	0.695383	0.333	0.005	6.43794e-09	Cryopreserved Cell Suspension	TIPARP-AS1	Doublets
2.41701e-13	0.694045	0.333	0.005	6.43794e-09	Cryopreserved Cell Suspension	SERPINB8	Doublets
2.41701e-13	0.69214	0.333	0.005	6.43794e-09	Cryopreserved Cell Suspension	RNF207	Doublets
2.41701e-13	0.689287	0.333	0.005	6.43794e-09	Cryopreserved Cell Suspension	NRSN2-AS1	Doublets
2.41701e-13	0.460761	0.333	0.005	6.43794e-09	Cryopreserved Cell Suspension	C4orf32	Doublets
2.41701e-13	0.451642	0.333	0.005	6.43794e-09	Cryopreserved Cell Suspension	CDC7	Doublets
2.41701e-13	0.450644	0.333	0.005	6.43794e-09	Cryopreserved Cell Suspension	ABHD15	Doublets
2.41701e-13	0.449601	0.333	0.005	6.43794e-09	Cryopreserved Cell Suspension	CORO7	Doublets
2.41701e-13	0.448646	0.333	0.005	6.43794e-09	Cryopreserved Cell Suspension	ADRBK2	Doublets
2.41701e-13	0.446893	0.333	0.005	6.43794e-09	Cryopreserved Cell Suspension	CBX2	Doublets
2.41701e-13	0.427001	0.333	0.005	6.43794e-09	Cryopreserved Cell Suspension	MICALL1	Doublets
2.90728e-13	0.852029	0.667	0.021	7.74384e-09	Cryopreserved Cell Suspension	IMMP1L	Doublets
1.98098e-12	1.14178	0.667	0.023	5.27654e-08	Cryopreserved Cell Suspension	UBL4A	Doublets
2.37572e-12	0.853058	0.667	0.023	6.32796e-08	Cryopreserved Cell Suspension	C16orf91	Doublets
2.48588e-12	0.847724	0.667	0.023	6.62139e-08	Cryopreserved Cell Suspension	AP3M1	Doublets
4.66778e-12	1.91912	0.667	0.025	1.24331e-07	Cryopreserved Cell Suspension	FANCL	Doublets
5.02276e-12	1.0359	0.667	0.024	1.33786e-07	Cryopreserved Cell Suspension	TRIP11	Doublets
7.84212e-12	0.692472	0.333	0.006	2.08883e-07	Cryopreserved Cell Suspension	IL1R1	Doublets
8.52514e-12	1.0897	0.333	0.006	2.27076e-07	Cryopreserved Cell Suspension	NTN4	Doublets
8.52514e-12	0.694934	0.333	0.006	2.27076e-07	Cryopreserved Cell Suspension	CD80	Doublets
8.52514e-12	0.6882	0.333	0.006	2.27076e-07	Cryopreserved Cell Suspension	DAB2IP	Doublets
8.52514e-12	0.685611	0.333	0.006	2.27076e-07	Cryopreserved Cell Suspension	CAPN8	Doublets
8.52514e-12	0.684455	0.333	0.006	2.27076e-07	Cryopreserved Cell Suspension	C7orf31	Doublets
8.52514e-12	0.683505	0.333	0.006	2.27076e-07	Cryopreserved Cell Suspension	SPPL2B	Doublets
8.52514e-12	0.680872	0.333	0.006	2.27076e-07	Cryopreserved Cell Suspension	CA12	Doublets
8.52514e-12	0.673407	0.333	0.006	2.27076e-07	Cryopreserved Cell Suspension	WIZ	Doublets
8.52514e-12	0.654586	0.333	0.006	2.27076e-07	Cryopreserved Cell Suspension	POLE	Doublets
8.52514e-12	0.458664	0.333	0.006	2.27076e-07	Cryopreserved Cell Suspension	RP3-477O4.14	Doublets
8.52514e-12	0.448679	0.333	0.006	2.27076e-07	Cryopreserved Cell Suspension	YTHDF1	Doublets
8.52514e-12	0.443844	0.333	0.006	2.27076e-07	Cryopreserved Cell Suspension	PPP1R12C	Doublets
8.52514e-12	0.442725	0.333	0.006	2.27076e-07	Cryopreserved Cell Suspension	UBE2M	Doublets
8.52514e-12	0.441941	0.333	0.006	2.27076e-07	Cryopreserved Cell Suspension	PAPD7	Doublets
8.52514e-12	0.43848	0.333	0.006	2.27076e-07	Cryopreserved Cell Suspension	SIGLEC9	Doublets
8.52514e-12	0.43669	0.333	0.006	2.27076e-07	Cryopreserved Cell Suspension	EFNA5	Doublets
8.52514e-12	0.435857	0.333	0.006	2.27076e-07	Cryopreserved Cell Suspension	ARHGEF18	Doublets
8.52514e-12	0.430233	0.333	0.006	2.27076e-07	Cryopreserved Cell Suspension	CHST3	Doublets
8.52514e-12	0.430176	0.333	0.006	2.27076e-07	Cryopreserved Cell Suspension	EVA1B	Doublets
3.47477e-11	0.796166	0.667	0.026	9.25541e-07	Cryopreserved Cell Suspension	PDPR	Doublets
6.33988e-11	0.812043	0.667	0.026	1.68869e-06	Cryopreserved Cell Suspension	C18orf21	Doublets
1.27343e-10	0.684574	0.333	0.007	3.39191e-06	Cryopreserved Cell Suspension	MAGIX	Doublets
1.27343e-10	0.448896	0.333	0.007	3.39191e-06	Cryopreserved Cell Suspension	NOTCH3	Doublets
1.30352e-10	0.80798	0.667	0.027	3.47205e-06	Cryopreserved Cell Suspension	ATXN1	Doublets
1.37154e-10	0.680386	0.333	0.007	3.65325e-06	Cryopreserved Cell Suspension	ZKSCAN5	Doublets
1.37154e-10	0.66822	0.333	0.007	3.65325e-06	Cryopreserved Cell Suspension	ADGRV1	Doublets
1.37154e-10	0.66724	0.333	0.007	3.65325e-06	Cryopreserved Cell Suspension	ESR1	Doublets
1.37154e-10	0.447013	0.333	0.007	3.65325e-06	Cryopreserved Cell Suspension	RAD54B	Doublets
1.37154e-10	0.444748	0.333	0.007	3.65325e-06	Cryopreserved Cell Suspension	ZXDC	Doublets
1.37154e-10	0.442481	0.333	0.007	3.65325e-06	Cryopreserved Cell Suspension	DMXL2	Doublets
1.37154e-10	0.44232	0.333	0.007	3.65325e-06	Cryopreserved Cell Suspension	JDP2	Doublets
1.37154e-10	0.438458	0.333	0.007	3.65325e-06	Cryopreserved Cell Suspension	ZFP91	Doublets
1.37154e-10	0.437374	0.333	0.007	3.65325e-06	Cryopreserved Cell Suspension	ZNF501	Doublets
1.37154e-10	0.432464	0.333	0.007	3.65325e-06	Cryopreserved Cell Suspension	WNK2	Doublets
1.37154e-10	0.421897	0.333	0.007	3.65325e-06	Cryopreserved Cell Suspension	FASTKD5	Doublets
1.37154e-10	0.419305	0.333	0.007	3.65325e-06	Cryopreserved Cell Suspension	FZD6	Doublets
1.37154e-10	0.407837	0.333	0.007	3.65325e-06	Cryopreserved Cell Suspension	TRAV38-1	Doublets
1.52081e-10	0.813602	0.667	0.027	4.05082e-06	Cryopreserved Cell Suspension	AVL9	Doublets
2.21422e-10	1.08802	0.667	0.028	5.89779e-06	Cryopreserved Cell Suspension	TNFRSF10B	Doublets
2.77315e-10	0.773205	0.667	0.028	7.38656e-06	Cryopreserved Cell Suspension	POLH	Doublets
4.38563e-10	1.02328	0.667	0.029	1.16816e-05	Cryopreserved Cell Suspension	NUS1	Doublets
4.89258e-10	0.804301	0.667	0.029	1.30319e-05	Cryopreserved Cell Suspension	USP42	Doublets
5.07395e-10	0.778624	0.667	0.029	1.3515e-05	Cryopreserved Cell Suspension	MYOF	Doublets
5.6583e-10	0.801739	0.667	0.029	1.50714e-05	Cryopreserved Cell Suspension	CRTC2	Doublets
1.04137e-09	1.10266	0.333	0.008	2.7738e-05	Cryopreserved Cell Suspension	RP11-327P2.5	Doublets
1.1906e-09	0.436343	0.333	0.008	3.17129e-05	Cryopreserved Cell Suspension	STK11IP	Doublets
1.27284e-09	0.753278	0.333	0.008	3.39035e-05	Cryopreserved Cell Suspension	TTK	Doublets
1.27284e-09	0.693585	0.333	0.008	3.39035e-05	Cryopreserved Cell Suspension	AKT1	Doublets
1.27284e-09	0.68317	0.333	0.008	3.39035e-05	Cryopreserved Cell Suspension	CASP9	Doublets
1.27284e-09	0.679105	0.333	0.008	3.39035e-05	Cryopreserved Cell Suspension	IKZF4	Doublets
1.27284e-09	0.678223	0.333	0.008	3.39035e-05	Cryopreserved Cell Suspension	KLHL21	Doublets
1.27284e-09	0.450449	0.333	0.008	3.39035e-05	Cryopreserved Cell Suspension	CTD-3184A7.4	Doublets
1.27284e-09	0.441747	0.333	0.008	3.39035e-05	Cryopreserved Cell Suspension	PI16	Doublets
1.27284e-09	0.441297	0.333	0.008	3.39035e-05	Cryopreserved Cell Suspension	ZNF202	Doublets
1.27284e-09	0.438895	0.333	0.008	3.39035e-05	Cryopreserved Cell Suspension	RHOQ	Doublets
1.27284e-09	0.437671	0.333	0.008	3.39035e-05	Cryopreserved Cell Suspension	PHC2	Doublets
1.27284e-09	0.434281	0.333	0.008	3.39035e-05	Cryopreserved Cell Suspension	ZNF782	Doublets
1.27284e-09	0.43389	0.333	0.008	3.39035e-05	Cryopreserved Cell Suspension	PLXNC1	Doublets
1.27284e-09	0.430721	0.333	0.008	3.39035e-05	Cryopreserved Cell Suspension	2004-09-01	Doublets
1.27284e-09	0.42596	0.333	0.008	3.39035e-05	Cryopreserved Cell Suspension	RP11-554J4.1	Doublets
1.27284e-09	0.423938	0.333	0.008	3.39035e-05	Cryopreserved Cell Suspension	ANKRD35	Doublets
1.27284e-09	0.419661	0.333	0.008	3.39035e-05	Cryopreserved Cell Suspension	KSR1	Doublets
1.27284e-09	0.413633	0.333	0.008	3.39035e-05	Cryopreserved Cell Suspension	AP3S2	Doublets
1.27284e-09	0.412828	0.333	0.008	3.39035e-05	Cryopreserved Cell Suspension	TREM1	Doublets
1.27284e-09	0.405775	0.333	0.008	3.39035e-05	Cryopreserved Cell Suspension	RP11-597D13.9	Doublets
1.27284e-09	0.404211	0.333	0.008	3.39035e-05	Cryopreserved Cell Suspension	RFXAP	Doublets
1.27284e-09	0.402207	0.333	0.008	3.39035e-05	Cryopreserved Cell Suspension	VMAC	Doublets
1.50677e-09	1.92399	0.667	0.032	4.01344e-05	Cryopreserved Cell Suspension	CEP135	Doublets
1.71403e-09	0.7966	0.667	0.031	4.56548e-05	Cryopreserved Cell Suspension	CBL	Doublets
1.83595e-09	0.773984	0.667	0.031	4.89023e-05	Cryopreserved Cell Suspension	SRFBP1	Doublets
2.86023e-09	0.766926	0.667	0.032	7.61852e-05	Cryopreserved Cell Suspension	CWC27	Doublets
3.03566e-09	1.10815	0.667	0.032	8.08578e-05	Cryopreserved Cell Suspension	PLEKHF1	Doublets
3.16232e-09	0.779969	0.667	0.032	8.42316e-05	Cryopreserved Cell Suspension	HERC4	Doublets
3.87555e-09	1.73021	1	0.074	0.000103229	Cryopreserved Cell Suspension	DYNC1LI2	Doublets
4.2922e-09	1.96412	0.333	0.009	0.000114327	Cryopreserved Cell Suspension	VEGFB	Doublets
4.56504e-09	1.94128	0.333	0.009	0.000121594	Cryopreserved Cell Suspension	DOCK1	Doublets
4.65384e-09	0.742125	0.667	0.032	0.00012396	Cryopreserved Cell Suspension	NBPF19	Doublets
4.96788e-09	0.747708	0.667	0.032	0.000132325	Cryopreserved Cell Suspension	LYRM1	Doublets
6.59339e-09	0.68034	0.333	0.009	0.000175622	Cryopreserved Cell Suspension	NCAPH2	Doublets
7.44689e-09	0.641112	0.333	0.009	0.000198355	Cryopreserved Cell Suspension	SLC2A13	Doublets
7.44691e-09	0.756725	0.333	0.009	0.000198356	Cryopreserved Cell Suspension	CDKN2D	Doublets
7.44691e-09	0.662401	0.333	0.009	0.000198356	Cryopreserved Cell Suspension	ZNF484	Doublets
7.91304e-09	0.677748	0.333	0.009	0.000210772	Cryopreserved Cell Suspension	TDRD7	Doublets
7.91304e-09	0.654387	0.333	0.009	0.000210772	Cryopreserved Cell Suspension	HERC6	Doublets
7.91304e-09	0.437493	0.333	0.009	0.000210772	Cryopreserved Cell Suspension	KIAA1147	Doublets
7.91304e-09	0.435709	0.333	0.009	0.000210772	Cryopreserved Cell Suspension	ZNF98	Doublets
7.91304e-09	0.435603	0.333	0.009	0.000210772	Cryopreserved Cell Suspension	POLG	Doublets
7.91304e-09	0.425214	0.333	0.009	0.000210772	Cryopreserved Cell Suspension	CCNF	Doublets
7.91304e-09	0.424866	0.333	0.009	0.000210772	Cryopreserved Cell Suspension	BUB1B	Doublets
7.91304e-09	0.424031	0.333	0.009	0.000210772	Cryopreserved Cell Suspension	SMYD5	Doublets
7.91304e-09	0.420132	0.333	0.009	0.000210772	Cryopreserved Cell Suspension	DBR1	Doublets
7.91304e-09	0.371076	0.333	0.009	0.000210772	Cryopreserved Cell Suspension	CEP152	Doublets
8.95945e-09	1.09153	0.667	0.034	0.000238644	Cryopreserved Cell Suspension	CS	Doublets
1.30263e-08	0.751424	0.667	0.034	0.000346969	Cryopreserved Cell Suspension	TBC1D10A	Doublets
1.58472e-08	1.72903	1	0.079	0.000422106	Cryopreserved Cell Suspension	PAICS	Doublets
1.96422e-08	1.95939	0.333	0.009	0.000523189	Cryopreserved Cell Suspension	ZNF230	Doublets
1.96422e-08	1.9375	0.333	0.009	0.000523189	Cryopreserved Cell Suspension	MEX3C	Doublets
2.07855e-08	1.9369	0.333	0.009	0.000553643	Cryopreserved Cell Suspension	THBS3	Doublets
3.08055e-08	1.07908	0.333	0.009	0.000820536	Cryopreserved Cell Suspension	TMEM19	Doublets
3.21084e-08	1.82534	0.667	0.038	0.000855239	Cryopreserved Cell Suspension	STAT5A	Doublets
3.25744e-08	0.659293	0.333	0.009	0.000867651	Cryopreserved Cell Suspension	FAM20B	Doublets
3.44416e-08	0.680108	0.333	0.009	0.000917386	Cryopreserved Cell Suspension	ZNF773	Doublets
3.44416e-08	0.670905	0.333	0.009	0.000917386	Cryopreserved Cell Suspension	CIC	Doublets
3.44416e-08	0.653469	0.333	0.009	0.000917386	Cryopreserved Cell Suspension	GDPD1	Doublets
3.64125e-08	0.729058	0.333	0.009	0.000969882	Cryopreserved Cell Suspension	DOCK4	Doublets
3.64125e-08	0.657839	0.333	0.009	0.000969882	Cryopreserved Cell Suspension	LRP2	Doublets
3.64125e-08	0.656423	0.333	0.009	0.000969882	Cryopreserved Cell Suspension	PAXBP1	Doublets
3.64125e-08	0.656046	0.333	0.009	0.000969882	Cryopreserved Cell Suspension	ITPKC	Doublets
3.64125e-08	0.65455	0.333	0.009	0.000969882	Cryopreserved Cell Suspension	ABAT	Doublets
3.64125e-08	0.428691	0.333	0.009	0.000969882	Cryopreserved Cell Suspension	STEAP3	Doublets
3.64125e-08	0.425327	0.333	0.009	0.000969882	Cryopreserved Cell Suspension	C4orf46	Doublets
3.64125e-08	0.418277	0.333	0.009	0.000969882	Cryopreserved Cell Suspension	ADCK5	Doublets
3.64125e-08	0.413522	0.333	0.009	0.000969882	Cryopreserved Cell Suspension	DAPK1	Doublets
3.64125e-08	0.412093	0.333	0.009	0.000969882	Cryopreserved Cell Suspension	ATAD3A	Doublets
3.64125e-08	0.41189	0.333	0.009	0.000969882	Cryopreserved Cell Suspension	CD1D	Doublets
3.64125e-08	0.408335	0.333	0.009	0.000969882	Cryopreserved Cell Suspension	DONSON	Doublets
3.64125e-08	0.406392	0.333	0.009	0.000969882	Cryopreserved Cell Suspension	ZNF14	Doublets
3.64125e-08	0.395567	0.333	0.009	0.000969882	Cryopreserved Cell Suspension	TBC1D10B	Doublets
5.63422e-08	1.90382	0.667	0.04	0.00150073	Cryopreserved Cell Suspension	ATF6	Doublets
7.13516e-08	1.94539	0.333	0.01	0.00190052	Cryopreserved Cell Suspension	LRRC16A	Doublets
7.13516e-08	1.93846	0.333	0.01	0.00190052	Cryopreserved Cell Suspension	CCDC106	Doublets
7.13516e-08	1.92353	0.333	0.01	0.00190052	Cryopreserved Cell Suspension	FAM199X	Doublets
7.39139e-08	0.71079	0.667	0.038	0.00196877	Cryopreserved Cell Suspension	TBC1D14	Doublets
9.36224e-08	0.7366	0.667	0.038	0.00249373	Cryopreserved Cell Suspension	PARP14	Doublets
1.0457e-07	0.687918	0.667	0.038	0.00278533	Cryopreserved Cell Suspension	GPAT4	Doublets
1.19915e-07	0.661377	0.333	0.01	0.00319406	Cryopreserved Cell Suspension	MFSD8	Doublets
1.26245e-07	0.398217	0.333	0.01	0.00336267	Cryopreserved Cell Suspension	TUG1	Doublets
1.26246e-07	0.671619	0.333	0.01	0.00336268	Cryopreserved Cell Suspension	MLKL	Doublets
1.26246e-07	0.659357	0.333	0.01	0.00336268	Cryopreserved Cell Suspension	PAXIP1-AS2	Doublets
1.26246e-07	0.651152	0.333	0.01	0.00336268	Cryopreserved Cell Suspension	PSKH1	Doublets
1.26246e-07	0.4269	0.333	0.01	0.00336268	Cryopreserved Cell Suspension	JMJD8	Doublets
1.26246e-07	0.415526	0.333	0.01	0.00336268	Cryopreserved Cell Suspension	ZNF862	Doublets
1.26246e-07	0.407174	0.333	0.01	0.00336268	Cryopreserved Cell Suspension	TNS3	Doublets
1.32899e-07	0.976987	0.333	0.01	0.00353989	Cryopreserved Cell Suspension	LINC01272	Doublets
1.32899e-07	0.663036	0.333	0.01	0.00353989	Cryopreserved Cell Suspension	RP11-166B2.8	Doublets
1.32899e-07	0.651552	0.333	0.01	0.00353989	Cryopreserved Cell Suspension	PLEKHA4	Doublets
1.32899e-07	0.647949	0.333	0.01	0.00353989	Cryopreserved Cell Suspension	RALGPS2	Doublets
1.32899e-07	0.642646	0.333	0.01	0.00353989	Cryopreserved Cell Suspension	SEMA3C	Doublets
1.32899e-07	0.425451	0.333	0.01	0.00353989	Cryopreserved Cell Suspension	HMBS	Doublets
1.32899e-07	0.41627	0.333	0.01	0.00353989	Cryopreserved Cell Suspension	INTS7	Doublets
1.32899e-07	0.413845	0.333	0.01	0.00353989	Cryopreserved Cell Suspension	FAM53B	Doublets
1.32899e-07	0.413558	0.333	0.01	0.00353989	Cryopreserved Cell Suspension	RFC3	Doublets
1.32899e-07	0.407491	0.333	0.01	0.00353989	Cryopreserved Cell Suspension	ATP10D	Doublets
1.32899e-07	0.407421	0.333	0.01	0.00353989	Cryopreserved Cell Suspension	HCFC2	Doublets
1.32899e-07	0.407099	0.333	0.01	0.00353989	Cryopreserved Cell Suspension	FAM72B	Doublets
1.32899e-07	0.402915	0.333	0.01	0.00353989	Cryopreserved Cell Suspension	GEMIN5	Doublets
1.417e-07	1.735	1	0.093	0.00377431	Cryopreserved Cell Suspension	BCCIP	Doublets
1.5882e-07	2.34262	0.667	0.043	0.00423034	Cryopreserved Cell Suspension	YES1	Doublets
1.71656e-07	1.784	0.667	0.043	0.00457223	Cryopreserved Cell Suspension	ANKLE2	Doublets
2.76069e-07	1.80718	0.667	0.044	0.00735337	Cryopreserved Cell Suspension	CEBPZOS	Doublets
2.87336e-07	0.725171	0.667	0.041	0.00765349	Cryopreserved Cell Suspension	SUMF1	Doublets
2.87336e-07	0.708909	0.667	0.041	0.00765349	Cryopreserved Cell Suspension	VCL	Doublets
3.30897e-07	0.914523	0.667	0.042	0.00881377	Cryopreserved Cell Suspension	ZNF131	Doublets
3.85401e-07	0.65428	0.333	0.011	0.0102655	Cryopreserved Cell Suspension	TLK2	Doublets
3.85402e-07	0.646059	0.333	0.011	0.0102656	Cryopreserved Cell Suspension	ZNF438	Doublets
3.85402e-07	0.404659	0.333	0.011	0.0102656	Cryopreserved Cell Suspension	DNAJC5	Doublets
3.85402e-07	0.400575	0.333	0.011	0.0102656	Cryopreserved Cell Suspension	ATP11A	Doublets
3.85537e-07	0.719622	0.667	0.042	0.0102692	Cryopreserved Cell Suspension	ABHD11	Doublets
4.00457e-07	1.75605	0.667	0.045	0.0106666	Cryopreserved Cell Suspension	CEP350	Doublets
4.04223e-07	0.742208	0.333	0.011	0.0107669	Cryopreserved Cell Suspension	SLC8A1	Doublets
4.04223e-07	0.660618	0.333	0.011	0.0107669	Cryopreserved Cell Suspension	TRAV22	Doublets
4.04223e-07	0.652678	0.333	0.011	0.0107669	Cryopreserved Cell Suspension	STRADA	Doublets
4.04223e-07	0.631743	0.333	0.011	0.0107669	Cryopreserved Cell Suspension	ATP9A	Doublets
4.04223e-07	0.414051	0.333	0.011	0.0107669	Cryopreserved Cell Suspension	ERO1A	Doublets
4.04223e-07	0.41197	0.333	0.011	0.0107669	Cryopreserved Cell Suspension	PLAGL2	Doublets
4.04223e-07	0.405019	0.333	0.011	0.0107669	Cryopreserved Cell Suspension	DLEU2	Doublets
4.04223e-07	0.404393	0.333	0.011	0.0107669	Cryopreserved Cell Suspension	CST6	Doublets
4.04223e-07	0.401293	0.333	0.011	0.0107669	Cryopreserved Cell Suspension	RBMXL1	Doublets
4.04223e-07	0.400323	0.333	0.011	0.0107669	Cryopreserved Cell Suspension	CCDC141	Doublets
4.04223e-07	0.400215	0.333	0.011	0.0107669	Cryopreserved Cell Suspension	CH17-373J23.1	Doublets
4.04223e-07	0.399301	0.333	0.011	0.0107669	Cryopreserved Cell Suspension	TTI1	Doublets
4.04223e-07	0.397957	0.333	0.011	0.0107669	Cryopreserved Cell Suspension	SDHAF4	Doublets
4.04223e-07	0.391269	0.333	0.011	0.0107669	Cryopreserved Cell Suspension	LRRK1	Doublets
4.04223e-07	0.381768	0.333	0.011	0.0107669	Cryopreserved Cell Suspension	RASAL2	Doublets
4.98988e-07	0.88991	0.667	0.043	0.013291	Cryopreserved Cell Suspension	HERC1	Doublets
5.5124e-07	0.66481	0.667	0.043	0.0146828	Cryopreserved Cell Suspension	GNG10	Doublets
7.09949e-07	1.09095	0.333	0.012	0.0189102	Cryopreserved Cell Suspension	SGK223	Doublets
7.58921e-07	0.691066	0.667	0.044	0.0202146	Cryopreserved Cell Suspension	FARP1	Doublets
7.88086e-07	1.0538	0.667	0.045	0.0209915	Cryopreserved Cell Suspension	DIDO1	Doublets
9.16314e-07	0.705322	0.667	0.044	0.0244069	Cryopreserved Cell Suspension	HK1	Doublets
9.38525e-07	0.699427	0.667	0.044	0.0249986	Cryopreserved Cell Suspension	CD84	Doublets
9.71911e-07	0.645489	0.333	0.012	0.0258878	Cryopreserved Cell Suspension	GPR25	Doublets
9.84511e-07	0.707211	0.667	0.044	0.0262234	Cryopreserved Cell Suspension	AP2B1	Doublets
1.01621e-06	0.644444	0.333	0.012	0.0270677	Cryopreserved Cell Suspension	POLRMT	Doublets
1.01621e-06	0.413619	0.333	0.012	0.0270677	Cryopreserved Cell Suspension	PIP4K2A	Doublets
1.01621e-06	0.404718	0.333	0.012	0.0270677	Cryopreserved Cell Suspension	DAGLB	Doublets
1.06245e-06	0.387938	0.333	0.012	0.0282993	Cryopreserved Cell Suspension	ZNF714	Doublets
1.06245e-06	0.656072	0.333	0.012	0.0282993	Cryopreserved Cell Suspension	TRABD2A	Doublets
1.06245e-06	0.655998	0.333	0.012	0.0282993	Cryopreserved Cell Suspension	RP11-127B20.3	Doublets
1.06245e-06	0.412305	0.333	0.012	0.0282993	Cryopreserved Cell Suspension	HAUS5	Doublets
1.06245e-06	0.404427	0.333	0.012	0.0282993	Cryopreserved Cell Suspension	SEPN1	Doublets
1.06245e-06	0.404228	0.333	0.012	0.0282993	Cryopreserved Cell Suspension	TIMM23B	Doublets
1.06245e-06	0.403655	0.333	0.012	0.0282993	Cryopreserved Cell Suspension	LRRC25	Doublets
1.06245e-06	0.398591	0.333	0.012	0.0282993	Cryopreserved Cell Suspension	RAD51D	Doublets
1.06245e-06	0.397224	0.333	0.012	0.0282993	Cryopreserved Cell Suspension	TAF5	Doublets
1.06245e-06	0.393982	0.333	0.012	0.0282993	Cryopreserved Cell Suspension	TERF2	Doublets
1.06245e-06	0.39235	0.333	0.012	0.0282993	Cryopreserved Cell Suspension	SUSD5	Doublets
1.06245e-06	0.391874	0.333	0.012	0.0282993	Cryopreserved Cell Suspension	CEP57L1	Doublets
1.06245e-06	0.389976	0.333	0.012	0.0282993	Cryopreserved Cell Suspension	AMPD2	Doublets
1.06245e-06	0.386457	0.333	0.012	0.0282993	Cryopreserved Cell Suspension	ELF4	Doublets
1.06245e-06	0.384699	0.333	0.012	0.0282993	Cryopreserved Cell Suspension	MCM9	Doublets
1.06245e-06	0.382061	0.333	0.012	0.0282993	Cryopreserved Cell Suspension	ACTR5	Doublets
1.06245e-06	0.381249	0.333	0.012	0.0282993	Cryopreserved Cell Suspension	NME1	Doublets
1.17923e-06	0.654968	0.667	0.045	0.03141	Cryopreserved Cell Suspension	AHR	Doublets
1.236e-06	0.688966	0.667	0.045	0.032922	Cryopreserved Cell Suspension	GMCL1	Doublets
1.29538e-06	0.898358	0.667	0.045	0.0345039	Cryopreserved Cell Suspension	BOD1L1	Doublets
1.64965e-06	0.653447	0.667	0.046	0.0439401	Cryopreserved Cell Suspension	SERPINB6	Doublets
1.68806e-06	0.662637	0.667	0.046	0.0449633	Cryopreserved Cell Suspension	CYP20A1	Doublets
2.03677e-06	0.658682	0.667	0.047	0.0542514	Cryopreserved Cell Suspension	ARID1A	Doublets
2.28111e-06	0.651307	0.333	0.013	0.0607597	Cryopreserved Cell Suspension	PXMP4	Doublets
2.28111e-06	0.64614	0.333	0.013	0.0607597	Cryopreserved Cell Suspension	VKORC1L1	Doublets
2.37843e-06	0.645117	0.333	0.013	0.0633518	Cryopreserved Cell Suspension	MDFIC	Doublets
2.37843e-06	0.655761	0.333	0.013	0.0633518	Cryopreserved Cell Suspension	THAP3	Doublets
2.37843e-06	0.643644	0.333	0.013	0.0633518	Cryopreserved Cell Suspension	CPEB4	Doublets
2.37843e-06	0.633946	0.333	0.013	0.0633518	Cryopreserved Cell Suspension	ATP13A3	Doublets
2.37843e-06	0.400053	0.333	0.013	0.0633518	Cryopreserved Cell Suspension	ZBTB2	Doublets
2.37843e-06	0.398336	0.333	0.013	0.0633518	Cryopreserved Cell Suspension	TMEM131	Doublets
2.37843e-06	0.397003	0.333	0.013	0.0633518	Cryopreserved Cell Suspension	RALGPS1	Doublets
2.37843e-06	0.384845	0.333	0.013	0.0633518	Cryopreserved Cell Suspension	INTU	Doublets
2.37843e-06	0.384614	0.333	0.013	0.0633518	Cryopreserved Cell Suspension	NOL3	Doublets
2.47972e-06	0.640965	0.333	0.013	0.0660499	Cryopreserved Cell Suspension	LDLRAD3	Doublets
2.47972e-06	0.409233	0.333	0.013	0.0660499	Cryopreserved Cell Suspension	GGA3	Doublets
2.47972e-06	0.394783	0.333	0.013	0.0660499	Cryopreserved Cell Suspension	RHBDD3	Doublets
2.47972e-06	0.390371	0.333	0.013	0.0660499	Cryopreserved Cell Suspension	VPRBP	Doublets
2.47972e-06	0.380656	0.333	0.013	0.0660499	Cryopreserved Cell Suspension	EYA3	Doublets
2.47972e-06	0.380229	0.333	0.013	0.0660499	Cryopreserved Cell Suspension	TNFAIP8L1	Doublets
2.47972e-06	0.379061	0.333	0.013	0.0660499	Cryopreserved Cell Suspension	MYL5	Doublets
2.47972e-06	0.357863	0.333	0.013	0.0660499	Cryopreserved Cell Suspension	RBP7	Doublets
2.55309e-06	0.858562	0.667	0.048	0.068004	Cryopreserved Cell Suspension	PSMD5-AS1	Doublets
2.77868e-06	1.91123	0.333	0.014	0.0740129	Cryopreserved Cell Suspension	KDM3A	Doublets
2.85297e-06	0.685041	0.667	0.048	0.0759917	Cryopreserved Cell Suspension	FLI1	Doublets
3.39163e-06	0.894754	0.667	0.049	0.0903394	Cryopreserved Cell Suspension	CTNNBL1	Doublets
3.63603e-06	1.74032	0.667	0.054	0.0968493	Cryopreserved Cell Suspension	ANAPC15	Doublets
3.7005e-06	0.651311	0.667	0.049	0.0985664	Cryopreserved Cell Suspension	ACYP2	Doublets
4.46311e-06	0.664886	0.667	0.05	0.118879	Cryopreserved Cell Suspension	NBAS	Doublets
4.81417e-06	0.852543	0.667	0.05	0.12823	Cryopreserved Cell Suspension	ZNF148	Doublets
4.85113e-06	0.630455	0.333	0.014	0.129215	Cryopreserved Cell Suspension	APOBEC3H	Doublets
4.85114e-06	0.712542	0.333	0.014	0.129215	Cryopreserved Cell Suspension	MESDC1	Doublets
4.85114e-06	0.643857	0.333	0.014	0.129215	Cryopreserved Cell Suspension	IRF5	Doublets
4.85114e-06	0.630073	0.333	0.014	0.129215	Cryopreserved Cell Suspension	TECPR2	Doublets
4.85114e-06	0.598987	0.333	0.014	0.129215	Cryopreserved Cell Suspension	SEZ6L2	Doublets
5.04565e-06	0.713644	0.333	0.014	0.134396	Cryopreserved Cell Suspension	MTMR4	Doublets
5.04565e-06	0.64896	0.333	0.014	0.134396	Cryopreserved Cell Suspension	NUP43	Doublets
5.04565e-06	0.643266	0.333	0.014	0.134396	Cryopreserved Cell Suspension	CXorf40A	Doublets
5.04565e-06	0.638433	0.333	0.014	0.134396	Cryopreserved Cell Suspension	UVSSA	Doublets
5.04565e-06	0.638311	0.333	0.014	0.134396	Cryopreserved Cell Suspension	THAP11	Doublets
5.04565e-06	0.637571	0.333	0.014	0.134396	Cryopreserved Cell Suspension	LIMK2	Doublets
5.04565e-06	0.403998	0.333	0.014	0.134396	Cryopreserved Cell Suspension	ABCD3	Doublets
5.04565e-06	0.403229	0.333	0.014	0.134396	Cryopreserved Cell Suspension	SLX4IP	Doublets
5.04565e-06	0.393071	0.333	0.014	0.134396	Cryopreserved Cell Suspension	ATL1	Doublets
5.2476e-06	0.598461	0.333	0.014	0.139775	Cryopreserved Cell Suspension	AP1M2	Doublets
5.24761e-06	0.62558	0.333	0.014	0.139775	Cryopreserved Cell Suspension	OSBP	Doublets
5.24761e-06	0.612996	0.333	0.014	0.139775	Cryopreserved Cell Suspension	ALS2	Doublets
5.24761e-06	0.610684	0.333	0.014	0.139775	Cryopreserved Cell Suspension	FAM69A	Doublets
5.24761e-06	0.386906	0.333	0.014	0.139775	Cryopreserved Cell Suspension	NFS1	Doublets
5.24761e-06	0.386716	0.333	0.014	0.139775	Cryopreserved Cell Suspension	LIN7C	Doublets
5.24761e-06	0.377866	0.333	0.014	0.139775	Cryopreserved Cell Suspension	TIPIN	Doublets
5.24761e-06	0.372009	0.333	0.014	0.139775	Cryopreserved Cell Suspension	CDK14	Doublets
5.24761e-06	0.365941	0.333	0.014	0.139775	Cryopreserved Cell Suspension	MCOLN2	Doublets
5.40474e-06	2.52118	0.333	0.015	0.143961	Cryopreserved Cell Suspension	USP45	Doublets
5.43787e-06	0.990495	0.667	0.052	0.144843	Cryopreserved Cell Suspension	PHF14	Doublets
8.03868e-06	0.8366	0.667	0.052	0.214118	Cryopreserved Cell Suspension	HSBP1L1	Doublets
8.03868e-06	0.664918	0.667	0.052	0.214118	Cryopreserved Cell Suspension	LPIN2	Doublets
8.03868e-06	0.653118	0.667	0.052	0.214118	Cryopreserved Cell Suspension	NAA15	Doublets
8.20426e-06	0.621226	0.667	0.052	0.218529	Cryopreserved Cell Suspension	VTA1	Doublets
8.91682e-06	0.847728	0.667	0.053	0.237509	Cryopreserved Cell Suspension	TMC8	Doublets
9.1551e-06	0.946352	0.333	0.015	0.243855	Cryopreserved Cell Suspension	CD163	Doublets
9.28325e-06	0.647549	0.667	0.053	0.247269	Cryopreserved Cell Suspension	THUMPD1	Doublets
9.50192e-06	0.612749	0.333	0.015	0.253093	Cryopreserved Cell Suspension	SLC19A2	Doublets
9.50192e-06	0.388485	0.333	0.015	0.253093	Cryopreserved Cell Suspension	NT5DC2	Doublets
9.81495e-06	1.89104	0.333	0.015	0.261431	Cryopreserved Cell Suspension	EXOC8	Doublets
9.85958e-06	1.50908	1	0.121	0.26262	Cryopreserved Cell Suspension	AP1S1	Doublets
9.86127e-06	0.712581	0.333	0.015	0.262665	Cryopreserved Cell Suspension	GALNT6	Doublets
9.86127e-06	0.637163	0.333	0.015	0.262665	Cryopreserved Cell Suspension	TRIM8	Doublets
9.86127e-06	0.631264	0.333	0.015	0.262665	Cryopreserved Cell Suspension	LINC00467	Doublets
9.86127e-06	0.399567	0.333	0.015	0.262665	Cryopreserved Cell Suspension	TRIP4	Doublets
9.86127e-06	0.397378	0.333	0.015	0.262665	Cryopreserved Cell Suspension	DBNDD1	Doublets
9.86127e-06	0.396373	0.333	0.015	0.262665	Cryopreserved Cell Suspension	ATRN	Doublets
9.86127e-06	0.390086	0.333	0.015	0.262665	Cryopreserved Cell Suspension	DNAJC27	Doublets
9.86127e-06	0.385549	0.333	0.015	0.262665	Cryopreserved Cell Suspension	DYRK1B	Doublets
9.86127e-06	0.37732	0.333	0.015	0.262665	Cryopreserved Cell Suspension	SLC11A2	Doublets
1.02336e-05	0.365904	0.333	0.015	0.272581	Cryopreserved Cell Suspension	FBXO6	Doublets
1.02336e-05	0.401868	0.333	0.015	0.272581	Cryopreserved Cell Suspension	PQLC2	Doublets
1.02336e-05	0.392795	0.333	0.015	0.272581	Cryopreserved Cell Suspension	SMAD4	Doublets
1.02336e-05	0.385385	0.333	0.015	0.272581	Cryopreserved Cell Suspension	NXPE3	Doublets
1.02336e-05	0.382116	0.333	0.015	0.272581	Cryopreserved Cell Suspension	CLEC7A	Doublets
1.02336e-05	0.373436	0.333	0.015	0.272581	Cryopreserved Cell Suspension	GPSM2	Doublets
1.02336e-05	0.372466	0.333	0.015	0.272581	Cryopreserved Cell Suspension	USP24	Doublets
1.02336e-05	0.360331	0.333	0.015	0.272581	Cryopreserved Cell Suspension	DENND6B	Doublets
1.02336e-05	0.35092	0.333	0.015	0.272581	Cryopreserved Cell Suspension	KIFC1	Doublets
1.02633e-05	0.611036	0.667	0.053	0.273374	Cryopreserved Cell Suspension	DPM2	Doublets
1.04709e-05	0.658977	0.667	0.053	0.278902	Cryopreserved Cell Suspension	GOT2	Doublets
1.0898e-05	0.642399	0.667	0.053	0.29028	Cryopreserved Cell Suspension	SPNS1	Doublets
1.12558e-05	0.975789	0.667	0.056	0.29981	Cryopreserved Cell Suspension	B3GAT3	Doublets
1.14776e-05	0.945849	0.667	0.056	0.305717	Cryopreserved Cell Suspension	EIF2AK4	Doublets
1.20196e-05	0.620626	0.667	0.054	0.320155	Cryopreserved Cell Suspension	TMEM126A	Doublets
1.4552e-05	1.04335	0.333	0.015	0.387608	Cryopreserved Cell Suspension	SIRT3	Doublets
1.45521e-05	1.0387	0.333	0.015	0.387609	Cryopreserved Cell Suspension	CDR2	Doublets
1.48518e-05	0.612591	0.667	0.055	0.395593	Cryopreserved Cell Suspension	ARHGAP18	Doublets
1.56204e-05	1.05289	0.333	0.015	0.416065	Cryopreserved Cell Suspension	PHF13	Doublets
1.6138e-05	0.884309	0.667	0.056	0.429852	Cryopreserved Cell Suspension	DDT	Doublets
1.68682e-05	1.68324	0.667	0.062	0.449302	Cryopreserved Cell Suspension	UVRAG	Doublets
1.74959e-05	1.70182	0.667	0.062	0.466022	Cryopreserved Cell Suspension	RPP38	Doublets
1.75533e-05	0.611108	0.667	0.056	0.467551	Cryopreserved Cell Suspension	ESF1	Doublets
1.79855e-05	0.626619	0.333	0.015	0.479062	Cryopreserved Cell Suspension	SYNE4	Doublets
1.79855e-05	0.625897	0.333	0.015	0.479062	Cryopreserved Cell Suspension	TRIM41	Doublets
1.79855e-05	0.622099	0.333	0.015	0.479062	Cryopreserved Cell Suspension	DNAJC21	Doublets
1.79855e-05	0.620191	0.333	0.015	0.479062	Cryopreserved Cell Suspension	UGGT1	Doublets
1.79855e-05	0.619354	0.333	0.015	0.479062	Cryopreserved Cell Suspension	PARD6B	Doublets
1.79855e-05	0.370211	0.333	0.015	0.479062	Cryopreserved Cell Suspension	ZBTB4	Doublets
1.79855e-05	0.360136	0.333	0.015	0.479062	Cryopreserved Cell Suspension	SLC4A2	Doublets
1.8628e-05	0.348533	0.333	0.015	0.496177	Cryopreserved Cell Suspension	MTMR9	Doublets
1.86281e-05	0.629853	0.333	0.015	0.496177	Cryopreserved Cell Suspension	NAV2	Doublets
1.86281e-05	0.608556	0.333	0.015	0.496177	Cryopreserved Cell Suspension	MYBPC1	Doublets
1.86281e-05	0.602978	0.333	0.015	0.496177	Cryopreserved Cell Suspension	CPPED1	Doublets
1.86281e-05	0.595104	0.333	0.015	0.496177	Cryopreserved Cell Suspension	RAPH1	Doublets
1.86281e-05	0.383271	0.333	0.015	0.496177	Cryopreserved Cell Suspension	PHRF1	Doublets
1.86281e-05	0.37838	0.333	0.015	0.496177	Cryopreserved Cell Suspension	FOXP4	Doublets
1.86281e-05	0.370992	0.333	0.015	0.496177	Cryopreserved Cell Suspension	MPZL2	Doublets
1.86281e-05	0.347819	0.333	0.015	0.496177	Cryopreserved Cell Suspension	PPP2R5B	Doublets
2.10395e-05	0.639499	0.667	0.056	0.560408	Cryopreserved Cell Suspension	THEM4	Doublets
2.10395e-05	0.614957	0.667	0.056	0.560408	Cryopreserved Cell Suspension	RORA	Doublets
2.55577e-05	0.586552	0.667	0.057	0.680755	Cryopreserved Cell Suspension	GNAI2	Doublets
2.83005e-05	1.8956	0.333	0.017	0.753812	Cryopreserved Cell Suspension	SPHK2	Doublets
2.83005e-05	1.87482	0.333	0.017	0.753812	Cryopreserved Cell Suspension	SNX11	Doublets
2.89288e-05	0.632398	0.333	0.016	0.770547	Cryopreserved Cell Suspension	PRKAG2-AS1	Doublets
2.99128e-05	0.614576	0.333	0.016	0.796758	Cryopreserved Cell Suspension	SMYD4	Doublets
2.99128e-05	0.604105	0.333	0.016	0.796758	Cryopreserved Cell Suspension	TMEM55A	Doublets
3.03179e-05	0.627893	0.667	0.058	0.807549	Cryopreserved Cell Suspension	MED8	Doublets
3.09286e-05	0.60811	0.333	0.016	0.823815	Cryopreserved Cell Suspension	DDX60L	Doublets
3.09286e-05	0.394681	0.333	0.016	0.823815	Cryopreserved Cell Suspension	OMA1	Doublets
3.09286e-05	0.344436	0.333	0.016	0.823815	Cryopreserved Cell Suspension	PNPLA6	Doublets
3.09286e-05	0.333573	0.333	0.016	0.823815	Cryopreserved Cell Suspension	HHLA3	Doublets
3.19771e-05	0.382445	0.333	0.016	0.851743	Cryopreserved Cell Suspension	ECE2	Doublets
3.19771e-05	0.629137	0.333	0.016	0.851743	Cryopreserved Cell Suspension	PIGV	Doublets
3.19771e-05	0.61061	0.333	0.016	0.851743	Cryopreserved Cell Suspension	EAF1	Doublets
3.19771e-05	0.609683	0.333	0.016	0.851743	Cryopreserved Cell Suspension	HDAC10	Doublets
3.19771e-05	0.597407	0.333	0.016	0.851743	Cryopreserved Cell Suspension	FLJ37453	Doublets
3.19771e-05	0.380817	0.333	0.016	0.851743	Cryopreserved Cell Suspension	C9orf72	Doublets
3.19771e-05	0.379808	0.333	0.016	0.851743	Cryopreserved Cell Suspension	SAC3D1	Doublets
3.19771e-05	0.367223	0.333	0.016	0.851743	Cryopreserved Cell Suspension	TRAPPC5	Doublets
3.19771e-05	0.364109	0.333	0.016	0.851743	Cryopreserved Cell Suspension	AC007246.3	Doublets
3.19771e-05	0.36388	0.333	0.016	0.851743	Cryopreserved Cell Suspension	PDSS1	Doublets
3.19771e-05	0.356403	0.333	0.016	0.851743	Cryopreserved Cell Suspension	PRPF40B	Doublets
3.19771e-05	0.328987	0.333	0.016	0.851743	Cryopreserved Cell Suspension	SLC16A1	Doublets
3.57956e-05	0.61101	0.667	0.059	0.953452	Cryopreserved Cell Suspension	FASTK	Doublets
3.71044e-05	0.635402	0.667	0.059	0.988314	Cryopreserved Cell Suspension	QSOX1	Doublets
4.13336e-05	0.612906	0.667	0.06	1	Cryopreserved Cell Suspension	ILF3-AS1	Doublets
4.17511e-05	0.942092	0.333	0.017	1	Cryopreserved Cell Suspension	FGD2	Doublets
4.54837e-05	1.97959	0.333	0.018	1	Cryopreserved Cell Suspension	TRBV4-1	Doublets
4.74489e-05	0.631645	0.333	0.017	1	Cryopreserved Cell Suspension	DLG1	Doublets
4.89845e-05	0.591638	0.333	0.017	1	Cryopreserved Cell Suspension	THAP6	Doublets
5.00418e-05	1.68014	0.667	0.068	1	Cryopreserved Cell Suspension	RPA2	Doublets
5.05671e-05	0.365544	0.333	0.017	1	Cryopreserved Cell Suspension	H6PD	Doublets
5.05671e-05	0.679806	0.333	0.017	1	Cryopreserved Cell Suspension	PILRA	Doublets
5.05671e-05	0.610429	0.333	0.017	1	Cryopreserved Cell Suspension	FAM160A2	Doublets
5.05671e-05	0.594973	0.333	0.017	1	Cryopreserved Cell Suspension	UBAC1	Doublets
5.05671e-05	0.581975	0.333	0.017	1	Cryopreserved Cell Suspension	CD3EAP	Doublets
5.05671e-05	0.374346	0.333	0.017	1	Cryopreserved Cell Suspension	C11orf71	Doublets
5.05671e-05	0.367253	0.333	0.017	1	Cryopreserved Cell Suspension	AKIP1	Doublets
5.05671e-05	0.360827	0.333	0.017	1	Cryopreserved Cell Suspension	ZNF281	Doublets
5.05671e-05	0.360205	0.333	0.017	1	Cryopreserved Cell Suspension	TMEM168	Doublets
5.05671e-05	0.354543	0.333	0.017	1	Cryopreserved Cell Suspension	TPST1	Doublets
5.21981e-05	0.34866	0.333	0.017	1	Cryopreserved Cell Suspension	PIP5K1C	Doublets
5.21981e-05	0.34628	0.333	0.017	1	Cryopreserved Cell Suspension	C19orf52	Doublets
5.21981e-05	0.339713	0.333	0.017	1	Cryopreserved Cell Suspension	GMNN	Doublets
5.21981e-05	0.599136	0.333	0.017	1	Cryopreserved Cell Suspension	CDKAL1	Doublets
5.21981e-05	0.592227	0.333	0.017	1	Cryopreserved Cell Suspension	INF2	Doublets
5.21981e-05	0.372704	0.333	0.017	1	Cryopreserved Cell Suspension	ABHD10	Doublets
5.21981e-05	0.368518	0.333	0.017	1	Cryopreserved Cell Suspension	ALCAM	Doublets
5.21981e-05	0.367174	0.333	0.017	1	Cryopreserved Cell Suspension	PIGK	Doublets
5.21981e-05	0.363038	0.333	0.017	1	Cryopreserved Cell Suspension	LRRC8C	Doublets
5.21981e-05	0.361987	0.333	0.017	1	Cryopreserved Cell Suspension	CTB-50L17.10	Doublets
5.21981e-05	0.361468	0.333	0.017	1	Cryopreserved Cell Suspension	ADA	Doublets
5.55811e-05	0.923875	0.667	0.064	1	Cryopreserved Cell Suspension	CLINT1	Doublets
5.64007e-05	0.594373	0.667	0.062	1	Cryopreserved Cell Suspension	HERC2	Doublets
6.13042e-05	1.60338	0.667	0.069	1	Cryopreserved Cell Suspension	SMC5	Doublets
6.16141e-05	1.71384	0.667	0.07	1	Cryopreserved Cell Suspension	PRLR	Doublets
6.32956e-05	0.595836	0.667	0.062	1	Cryopreserved Cell Suspension	FOXN2	Doublets
6.6604e-05	0.598453	0.667	0.062	1	Cryopreserved Cell Suspension	PPP2R4	Doublets
6.77427e-05	0.586802	0.667	0.062	1	Cryopreserved Cell Suspension	NUTM2A-AS1	Doublets
7.22457e-05	0.594847	0.333	0.018	1	Cryopreserved Cell Suspension	GCH1	Doublets
7.61616e-05	2.05356	0.667	0.071	1	Cryopreserved Cell Suspension	JUND	Doublets
7.70149e-05	0.596172	0.667	0.063	1	Cryopreserved Cell Suspension	NDUFAF4	Doublets
7.91432e-05	0.618626	0.333	0.018	1	Cryopreserved Cell Suspension	PCMTD2	Doublets
7.91433e-05	0.608863	0.333	0.018	1	Cryopreserved Cell Suspension	NAA10	Doublets
7.91433e-05	0.607195	0.333	0.018	1	Cryopreserved Cell Suspension	NBPF14	Doublets
7.91433e-05	0.599821	0.333	0.018	1	Cryopreserved Cell Suspension	RCBTB2	Doublets
7.91433e-05	0.576554	0.333	0.018	1	Cryopreserved Cell Suspension	ZNF720	Doublets
7.91433e-05	0.370686	0.333	0.018	1	Cryopreserved Cell Suspension	BABAM1	Doublets
7.91433e-05	0.346512	0.333	0.018	1	Cryopreserved Cell Suspension	VPS39	Doublets
8.15776e-05	0.59725	0.333	0.018	1	Cryopreserved Cell Suspension	ELK4	Doublets
8.15776e-05	0.594043	0.333	0.018	1	Cryopreserved Cell Suspension	AP4M1	Doublets
8.15776e-05	0.591267	0.333	0.018	1	Cryopreserved Cell Suspension	IFT80	Doublets
8.15776e-05	0.360008	0.333	0.018	1	Cryopreserved Cell Suspension	GBP3	Doublets
8.15776e-05	0.359836	0.333	0.018	1	Cryopreserved Cell Suspension	TMEM259	Doublets
8.15776e-05	0.353107	0.333	0.018	1	Cryopreserved Cell Suspension	C3AR1	Doublets
8.15776e-05	0.347914	0.333	0.018	1	Cryopreserved Cell Suspension	APOO	Doublets
8.15776e-05	0.335616	0.333	0.018	1	Cryopreserved Cell Suspension	VAV1	Doublets
8.15776e-05	0.330608	0.333	0.018	1	Cryopreserved Cell Suspension	L3HYPDH	Doublets
8.15776e-05	0.326218	0.333	0.018	1	Cryopreserved Cell Suspension	MND1	Doublets
9.16978e-05	0.564104	0.667	0.064	1	Cryopreserved Cell Suspension	CNDP2	Doublets
9.72283e-05	1.02582	0.333	0.019	1	Cryopreserved Cell Suspension	SKIV2L	Doublets
0.000103093	1.02786	0.333	0.019	1	Cryopreserved Cell Suspension	CD226	Doublets
0.00010929	0.587023	0.333	0.019	1	Cryopreserved Cell Suspension	EIF1AD	Doublets
0.000111041	0.57122	0.667	0.066	1	Cryopreserved Cell Suspension	PHF1	Doublets
0.000112275	0.872264	0.667	0.068	1	Cryopreserved Cell Suspension	SAP30BP	Doublets
0.000115837	0.915781	0.333	0.019	1	Cryopreserved Cell Suspension	CSF3R	Doublets
0.000115837	0.6721	0.333	0.019	1	Cryopreserved Cell Suspension	HEATR1	Doublets
0.000119248	0.376763	0.333	0.019	1	Cryopreserved Cell Suspension	PPFIA1	Doublets
0.000119248	0.365996	0.333	0.019	1	Cryopreserved Cell Suspension	PELO	Doublets
0.000119248	0.34926	0.333	0.019	1	Cryopreserved Cell Suspension	LINC00662	Doublets
0.000119248	0.340107	0.333	0.019	1	Cryopreserved Cell Suspension	CLCN7	Doublets
0.000122753	0.662366	0.333	0.019	1	Cryopreserved Cell Suspension	INCENP	Doublets
0.000122753	0.593016	0.333	0.019	1	Cryopreserved Cell Suspension	SH2D3A	Doublets
0.000122753	0.59056	0.333	0.019	1	Cryopreserved Cell Suspension	FAM118A	Doublets
0.000122753	0.657454	0.333	0.019	1	Cryopreserved Cell Suspension	SBF1	Doublets
0.000122753	0.368351	0.333	0.019	1	Cryopreserved Cell Suspension	TTC7A	Doublets
0.000122753	0.355573	0.333	0.019	1	Cryopreserved Cell Suspension	LCLAT1	Doublets
0.000122753	0.35343	0.333	0.019	1	Cryopreserved Cell Suspension	LRRC8D	Doublets
0.000122753	0.350319	0.333	0.019	1	Cryopreserved Cell Suspension	TRMU	Doublets
0.000122753	0.344626	0.333	0.019	1	Cryopreserved Cell Suspension	DPCD	Doublets
0.000122753	0.335644	0.333	0.019	1	Cryopreserved Cell Suspension	OLR1	Doublets
0.000122753	0.311662	0.333	0.019	1	Cryopreserved Cell Suspension	RNPEPL1	Doublets
0.000128728	0.528513	0.667	0.067	1	Cryopreserved Cell Suspension	ACTR10	Doublets
0.000131663	1.86876	0.333	0.021	1	Cryopreserved Cell Suspension	REPIN1	Doublets
0.000135093	1.02404	0.333	0.02	1	Cryopreserved Cell Suspension	FAM214A	Doublets
0.000151165	0.677197	0.333	0.02	1	Cryopreserved Cell Suspension	B3GALT4	Doublets
0.000168536	0.525139	0.667	0.068	1	Cryopreserved Cell Suspension	SLC39A1	Doublets
0.000169024	0.989374	0.333	0.02	1	Cryopreserved Cell Suspension	GPRC5A	Doublets
0.000173789	0.596419	0.333	0.02	1	Cryopreserved Cell Suspension	SNIP1	Doublets
0.000173789	0.564088	0.333	0.02	1	Cryopreserved Cell Suspension	MFN2	Doublets
0.000173789	0.346676	0.333	0.02	1	Cryopreserved Cell Suspension	FAR1	Doublets
0.000173789	0.342044	0.333	0.02	1	Cryopreserved Cell Suspension	POLR3D	Doublets
0.000178681	0.339998	0.333	0.02	1	Cryopreserved Cell Suspension	ATP5S	Doublets
0.000178681	0.58503	0.333	0.02	1	Cryopreserved Cell Suspension	PILRB	Doublets
0.000178681	0.352292	0.333	0.02	1	Cryopreserved Cell Suspension	METTL1	Doublets
0.000178681	0.351872	0.333	0.02	1	Cryopreserved Cell Suspension	ZNF567	Doublets
0.000178681	0.335522	0.333	0.02	1	Cryopreserved Cell Suspension	MSR1	Doublets
0.000178681	0.332834	0.333	0.02	1	Cryopreserved Cell Suspension	KAT2A	Doublets
0.000178681	0.330789	0.333	0.02	1	Cryopreserved Cell Suspension	EPM2AIP1	Doublets
0.000178681	0.324924	0.333	0.02	1	Cryopreserved Cell Suspension	USP32	Doublets
0.000178681	0.313581	0.333	0.02	1	Cryopreserved Cell Suspension	SYK	Doublets
0.000196355	0.533491	0.667	0.069	1	Cryopreserved Cell Suspension	SLFN5	Doublets
0.000204298	1.65045	0.667	0.08	1	Cryopreserved Cell Suspension	MRPL36	Doublets
0.000216429	1.09941	0.667	0.077	1	Cryopreserved Cell Suspension	PBXIP1	Doublets
0.000221187	0.494952	0.667	0.07	1	Cryopreserved Cell Suspension	ACTL6A	Doublets
0.000239477	0.682192	0.333	0.021	1	Cryopreserved Cell Suspension	GALT	Doublets
0.000241211	0.537364	0.667	0.071	1	Cryopreserved Cell Suspension	SDR39U1	Doublets
0.000243243	1.60052	0.667	0.081	1	Cryopreserved Cell Suspension	LAGE3	Doublets
0.000245953	0.595002	0.333	0.021	1	Cryopreserved Cell Suspension	SUN1	Doublets
0.000245953	0.321134	0.333	0.021	1	Cryopreserved Cell Suspension	RCOR1	Doublets
0.000245953	0.567348	0.333	0.021	1	Cryopreserved Cell Suspension	ZNF335	Doublets
0.000245953	0.564872	0.333	0.021	1	Cryopreserved Cell Suspension	ATP5SL	Doublets
0.000245953	0.357722	0.333	0.021	1	Cryopreserved Cell Suspension	FAM110B	Doublets
0.000245953	0.346193	0.333	0.021	1	Cryopreserved Cell Suspension	NUDT16	Doublets
0.000245953	0.34219	0.333	0.021	1	Cryopreserved Cell Suspension	URI1	Doublets
0.00024848	0.524815	0.667	0.071	1	Cryopreserved Cell Suspension	MRPL42	Doublets
0.000252594	0.354831	0.333	0.021	1	Cryopreserved Cell Suspension	RNF170	Doublets
0.000252594	0.338132	0.333	0.021	1	Cryopreserved Cell Suspension	HMG20A	Doublets
0.000252594	0.584386	0.333	0.021	1	Cryopreserved Cell Suspension	TSPYL4	Doublets
0.000252594	0.353118	0.333	0.021	1	Cryopreserved Cell Suspension	RASA3	Doublets
0.000252594	0.349337	0.333	0.021	1	Cryopreserved Cell Suspension	FYCO1	Doublets
0.000252594	0.344695	0.333	0.021	1	Cryopreserved Cell Suspension	PRKCB	Doublets
0.000252594	0.334562	0.333	0.021	1	Cryopreserved Cell Suspension	PIK3R5	Doublets
0.000252594	0.320553	0.333	0.021	1	Cryopreserved Cell Suspension	NCLN	Doublets
0.000252594	0.305837	0.333	0.021	1	Cryopreserved Cell Suspension	NLRP3	Doublets
0.000254763	0.846294	0.667	0.074	1	Cryopreserved Cell Suspension	SMARCC2	Doublets
0.000274354	0.526529	0.667	0.072	1	Cryopreserved Cell Suspension	RRBP1	Doublets
0.000277805	1.04223	0.667	0.078	1	Cryopreserved Cell Suspension	FKBP5	Doublets
0.000294229	1.63007	0.667	0.084	1	Cryopreserved Cell Suspension	TMEM208	Doublets
0.000298262	2.19207	0.667	0.084	1	Cryopreserved Cell Suspension	CPSF3L	Doublets
0.000311136	0.519275	0.667	0.073	1	Cryopreserved Cell Suspension	NFYC	Doublets
0.000330564	0.58872	0.333	0.021	1	Cryopreserved Cell Suspension	ALDH18A1	Doublets
0.000330564	0.354501	0.333	0.021	1	Cryopreserved Cell Suspension	SOX10	Doublets
0.000332285	0.544386	0.667	0.074	1	Cryopreserved Cell Suspension	PUM1	Doublets
0.000339153	0.597382	0.333	0.021	1	Cryopreserved Cell Suspension	IFI44	Doublets
0.000339153	0.581579	0.333	0.021	1	Cryopreserved Cell Suspension	ZNF260	Doublets
0.000339153	0.351496	0.333	0.021	1	Cryopreserved Cell Suspension	ZNF606	Doublets
0.000339153	0.331369	0.333	0.021	1	Cryopreserved Cell Suspension	PDRG1	Doublets
0.000339153	0.318926	0.333	0.021	1	Cryopreserved Cell Suspension	BMPR2	Doublets
0.000341937	0.48606	0.667	0.074	1	Cryopreserved Cell Suspension	IRF7	Doublets
0.000347951	0.321089	0.333	0.021	1	Cryopreserved Cell Suspension	KDM2B	Doublets
0.000347951	0.556554	0.333	0.021	1	Cryopreserved Cell Suspension	GORASP1	Doublets
0.000347951	0.345516	0.333	0.021	1	Cryopreserved Cell Suspension	GUCD1	Doublets
0.000347951	0.339147	0.333	0.021	1	Cryopreserved Cell Suspension	TMCO3	Doublets
0.000347951	0.319088	0.333	0.021	1	Cryopreserved Cell Suspension	PPP1R15B	Doublets
0.000347951	0.318591	0.333	0.021	1	Cryopreserved Cell Suspension	NCF2	Doublets
0.000351047	1.83981	1	0.168	1	Cryopreserved Cell Suspension	DNPH1	Doublets
0.000385767	0.481217	0.667	0.074	1	Cryopreserved Cell Suspension	NFATC2	Doublets
0.000445831	0.587171	0.333	0.022	1	Cryopreserved Cell Suspension	SLC38A10	Doublets
0.000445831	0.557099	0.333	0.022	1	Cryopreserved Cell Suspension	TSHZ2	Doublets
0.000445831	0.538268	0.333	0.022	1	Cryopreserved Cell Suspension	HACD2	Doublets
0.000456977	0.343115	0.333	0.022	1	Cryopreserved Cell Suspension	MKNK1	Doublets
0.000456978	0.625305	0.333	0.022	1	Cryopreserved Cell Suspension	CDCA8	Doublets
0.000456978	0.598416	0.333	0.022	1	Cryopreserved Cell Suspension	ABHD17A	Doublets
0.000456978	0.571926	0.333	0.022	1	Cryopreserved Cell Suspension	STAT5B	Doublets
0.000456978	0.571572	0.333	0.022	1	Cryopreserved Cell Suspension	SIDT1	Doublets
0.000456978	0.568924	0.333	0.022	1	Cryopreserved Cell Suspension	GTPBP8	Doublets
0.000456978	0.568381	0.333	0.022	1	Cryopreserved Cell Suspension	CDK9	Doublets
0.000456978	0.5645	0.333	0.022	1	Cryopreserved Cell Suspension	WDFY1	Doublets
0.000456978	0.346883	0.333	0.022	1	Cryopreserved Cell Suspension	GIGYF1	Doublets
0.000456978	0.341772	0.333	0.022	1	Cryopreserved Cell Suspension	AHCYL1	Doublets
0.000456978	0.331495	0.333	0.022	1	Cryopreserved Cell Suspension	ARHGAP21	Doublets
0.000456978	0.328469	0.333	0.022	1	Cryopreserved Cell Suspension	TOR1B	Doublets
0.000468384	0.575926	0.333	0.022	1	Cryopreserved Cell Suspension	STX11	Doublets
0.000468384	0.538144	0.333	0.022	1	Cryopreserved Cell Suspension	ATP2A2	Doublets
0.000468384	0.326116	0.333	0.022	1	Cryopreserved Cell Suspension	TAF4B	Doublets
0.000468384	0.335736	0.333	0.022	1	Cryopreserved Cell Suspension	GEMIN7	Doublets
0.000468384	0.335149	0.333	0.022	1	Cryopreserved Cell Suspension	RGS3	Doublets
0.000468384	0.318726	0.333	0.022	1	Cryopreserved Cell Suspension	TYK2	Doublets
0.000481843	1.65893	0.667	0.092	1	Cryopreserved Cell Suspension	TMEM160	Doublets
0.000561838	0.497399	0.667	0.078	1	Cryopreserved Cell Suspension	TMOD3	Doublets
0.000575068	0.577661	0.333	0.023	1	Cryopreserved Cell Suspension	AQR	Doublets
0.000575068	0.566947	0.333	0.023	1	Cryopreserved Cell Suspension	PRKAA1	Doublets
0.000588946	0.564243	0.333	0.023	1	Cryopreserved Cell Suspension	RNF139	Doublets
0.000588946	0.569409	0.333	0.023	1	Cryopreserved Cell Suspension	DDX60	Doublets
0.000588946	0.552309	0.333	0.023	1	Cryopreserved Cell Suspension	UMAD1	Doublets
0.000603134	0.587191	0.333	0.023	1	Cryopreserved Cell Suspension	P2RY8	Doublets
0.000603134	0.577941	0.333	0.023	1	Cryopreserved Cell Suspension	CHM	Doublets
0.000603134	0.575812	0.333	0.023	1	Cryopreserved Cell Suspension	TTC13	Doublets
0.000603134	0.564455	0.333	0.023	1	Cryopreserved Cell Suspension	MTERF3	Doublets
0.000603134	0.341985	0.333	0.023	1	Cryopreserved Cell Suspension	ZNF821	Doublets
0.000603134	0.33889	0.333	0.023	1	Cryopreserved Cell Suspension	FEN1	Doublets
0.000603134	0.329574	0.333	0.023	1	Cryopreserved Cell Suspension	GABPA	Doublets
0.000603134	0.329036	0.333	0.023	1	Cryopreserved Cell Suspension	IER3IP1	Doublets
0.000603134	0.328806	0.333	0.023	1	Cryopreserved Cell Suspension	ATP6V1A	Doublets
0.000603134	0.323097	0.333	0.023	1	Cryopreserved Cell Suspension	TTC9C	Doublets
0.000603134	0.314891	0.333	0.023	1	Cryopreserved Cell Suspension	MBD2	Doublets
0.000603134	0.29865	0.333	0.023	1	Cryopreserved Cell Suspension	PTRH1	Doublets
0.000617641	0.570334	0.333	0.023	1	Cryopreserved Cell Suspension	PDHX	Doublets
0.000617641	0.554098	0.333	0.023	1	Cryopreserved Cell Suspension	BRD7	Doublets
0.000617641	0.324671	0.333	0.023	1	Cryopreserved Cell Suspension	ANKRD13D	Doublets
0.000617641	0.315664	0.333	0.023	1	Cryopreserved Cell Suspension	FARP2	Doublets
0.000617641	0.311491	0.333	0.023	1	Cryopreserved Cell Suspension	GFOD2	Doublets
0.000617641	0.308095	0.333	0.023	1	Cryopreserved Cell Suspension	OGG1	Doublets
0.000617641	0.301049	0.333	0.023	1	Cryopreserved Cell Suspension	UBXN2B	Doublets
0.000617641	0.300239	0.333	0.023	1	Cryopreserved Cell Suspension	TBC1D8	Doublets
0.000661489	0.650057	0.667	0.079	1	Cryopreserved Cell Suspension	PNP	Doublets
0.000661489	0.450542	0.667	0.079	1	Cryopreserved Cell Suspension	EIF2AK2	Doublets
0.000696325	0.975544	0.333	0.024	1	Cryopreserved Cell Suspension	EFHC1	Doublets
0.000696325	0.6562	0.333	0.024	1	Cryopreserved Cell Suspension	GLS	Doublets
0.000696325	0.599864	0.333	0.024	1	Cryopreserved Cell Suspension	TP53I11	Doublets
0.000746273	0.581245	0.333	0.024	1	Cryopreserved Cell Suspension	TANGO2	Doublets
0.000764241	0.477459	0.667	0.08	1	Cryopreserved Cell Suspension	AMZ2	Doublets
0.000781399	0.312837	0.333	0.024	1	Cryopreserved Cell Suspension	BCAT2	Doublets
0.0007814	0.557801	0.333	0.024	1	Cryopreserved Cell Suspension	PRMT3	Doublets
0.0007814	0.541673	0.333	0.024	1	Cryopreserved Cell Suspension	CEP78	Doublets
0.0007814	0.311273	0.333	0.024	1	Cryopreserved Cell Suspension	RCL1	Doublets
0.0007814	0.310493	0.333	0.024	1	Cryopreserved Cell Suspension	PLBD2	Doublets
0.0007814	0.307957	0.333	0.024	1	Cryopreserved Cell Suspension	VIPAS39	Doublets
0.0007814	0.305497	0.333	0.024	1	Cryopreserved Cell Suspension	ASB6	Doublets
0.0007814	0.290191	0.333	0.024	1	Cryopreserved Cell Suspension	FAM217B	Doublets
0.000783288	1.53253	0.667	0.094	1	Cryopreserved Cell Suspension	RAB1A	Doublets
0.000799532	0.320803	0.333	0.024	1	Cryopreserved Cell Suspension	ABCD4	Doublets
0.000799532	0.314565	0.333	0.024	1	Cryopreserved Cell Suspension	HEXA	Doublets
0.000799532	0.304895	0.333	0.024	1	Cryopreserved Cell Suspension	CHAMP1	Doublets
0.000799532	0.294765	0.333	0.024	1	Cryopreserved Cell Suspension	ANPEP	Doublets
0.000799533	0.317102	0.333	0.024	1	Cryopreserved Cell Suspension	KLHL22	Doublets
0.000799533	0.312256	0.333	0.024	1	Cryopreserved Cell Suspension	BLZF1	Doublets
0.000799533	0.302433	0.333	0.024	1	Cryopreserved Cell Suspension	PHACTR2	Doublets
0.000799533	0.29656	0.333	0.024	1	Cryopreserved Cell Suspension	PUS7L	Doublets
0.000799533	0.287824	0.333	0.024	1	Cryopreserved Cell Suspension	NUF2	Doublets
0.000799533	0.270143	0.333	0.024	1	Cryopreserved Cell Suspension	CCNA2	Doublets
0.000816253	1.819	0.333	0.026	1	Cryopreserved Cell Suspension	AUTS2	Doublets
0.000816253	1.83474	0.333	0.026	1	Cryopreserved Cell Suspension	ZNF708	Doublets
0.000866935	1.55404	0.667	0.097	1	Cryopreserved Cell Suspension	MGMT	Doublets
0.000878747	0.517669	0.667	0.082	1	Cryopreserved Cell Suspension	GNAI3	Doublets
0.000912989	0.468647	0.667	0.082	1	Cryopreserved Cell Suspension	TSG101	Doublets
0.000952282	0.56875	0.333	0.025	1	Cryopreserved Cell Suspension	MIB2	Doublets
0.000952282	0.567874	0.333	0.025	1	Cryopreserved Cell Suspension	HACL1	Doublets
0.000952282	0.55039	0.333	0.025	1	Cryopreserved Cell Suspension	HELZ2	Doublets
0.000970515	0.480825	0.667	0.083	1	Cryopreserved Cell Suspension	DDRGK1	Doublets
0.0009737	0.58927	0.333	0.025	1	Cryopreserved Cell Suspension	STXBP2	Doublets
0.0009737	0.571245	0.333	0.025	1	Cryopreserved Cell Suspension	PSD4	Doublets
0.0009737	0.542387	0.333	0.025	1	Cryopreserved Cell Suspension	ZBTB11	Doublets
0.0009737	0.538949	0.333	0.025	1	Cryopreserved Cell Suspension	MLXIP	Doublets
0.000982824	0.483274	0.667	0.083	1	Cryopreserved Cell Suspension	PRPF31	Doublets
0.000995564	0.531968	0.333	0.025	1	Cryopreserved Cell Suspension	ZBTB48	Doublets
0.000995564	0.304542	0.333	0.025	1	Cryopreserved Cell Suspension	ITGB3BP	Doublets
0.000995564	0.301821	0.333	0.025	1	Cryopreserved Cell Suspension	ACOT9	Doublets
0.000995564	0.576978	0.333	0.025	1	Cryopreserved Cell Suspension	WDR26	Doublets
0.000995564	0.541755	0.333	0.025	1	Cryopreserved Cell Suspension	2010-09-01	Doublets
0.000995564	0.529394	0.333	0.025	1	Cryopreserved Cell Suspension	RREB1	Doublets
0.000995564	0.527852	0.333	0.025	1	Cryopreserved Cell Suspension	RBFOX2	Doublets
0.000995564	0.334511	0.333	0.025	1	Cryopreserved Cell Suspension	AKAP11	Doublets
0.000995564	0.326115	0.333	0.025	1	Cryopreserved Cell Suspension	PEX7	Doublets
0.000995564	0.320965	0.333	0.025	1	Cryopreserved Cell Suspension	AGK	Doublets
0.000996267	1.83576	0.333	0.027	1	Cryopreserved Cell Suspension	DCAKD	Doublets
0.000996267	1.81005	0.333	0.027	1	Cryopreserved Cell Suspension	NFE2L1	Doublets
0.00101788	0.543084	0.333	0.025	1	Cryopreserved Cell Suspension	SLC40A1	Doublets
0.00101788	0.49172	0.333	0.025	1	Cryopreserved Cell Suspension	KIF12	Doublets
0.00101788	0.326821	0.333	0.025	1	Cryopreserved Cell Suspension	RHBDF2	Doublets
0.00101788	0.295617	0.333	0.025	1	Cryopreserved Cell Suspension	MAN2C1	Doublets
0.00101788	0.552587	0.333	0.025	1	Cryopreserved Cell Suspension	TOP2B	Doublets
0.00101788	0.319648	0.333	0.025	1	Cryopreserved Cell Suspension	CDK2	Doublets
0.00101788	0.318615	0.333	0.025	1	Cryopreserved Cell Suspension	ZNF883	Doublets
0.00101788	0.283847	0.333	0.025	1	Cryopreserved Cell Suspension	C6orf226	Doublets
0.00101788	0.279207	0.333	0.025	1	Cryopreserved Cell Suspension	ERBB2	Doublets
0.00103931	1.77911	0.333	0.027	1	Cryopreserved Cell Suspension	ZDHHC20	Doublets
0.00105042	1.61458	0.667	0.103	1	Cryopreserved Cell Suspension	PHF3	Doublets
0.00105244	1.34523	1	0.218	1	Cryopreserved Cell Suspension	ANAPC11	Doublets
0.00106975	0.450108	0.667	0.084	1	Cryopreserved Cell Suspension	TIMM23	Doublets
0.00117128	0.559809	0.333	0.026	1	Cryopreserved Cell Suspension	SLFN12L	Doublets
0.0011968	0.544057	0.333	0.026	1	Cryopreserved Cell Suspension	MTFR1L	Doublets
0.0011968	0.516953	0.333	0.026	1	Cryopreserved Cell Suspension	SERTAD3	Doublets
0.00122283	0.560058	0.333	0.026	1	Cryopreserved Cell Suspension	SETDB1	Doublets
0.00122283	0.531577	0.333	0.026	1	Cryopreserved Cell Suspension	FBXW11	Doublets
0.00123081	0.47786	0.667	0.085	1	Cryopreserved Cell Suspension	TMC6	Doublets
0.00124939	0.510915	0.333	0.026	1	Cryopreserved Cell Suspension	SP1	Doublets
0.00124939	0.550071	0.333	0.026	1	Cryopreserved Cell Suspension	COLGALT1	Doublets
0.00124939	0.308656	0.333	0.026	1	Cryopreserved Cell Suspension	TRAPPC8	Doublets
0.00124939	0.564448	0.333	0.026	1	Cryopreserved Cell Suspension	NLRC3	Doublets
0.00124939	0.545697	0.333	0.026	1	Cryopreserved Cell Suspension	ITPR1	Doublets
0.00124939	0.336246	0.333	0.026	1	Cryopreserved Cell Suspension	PKP3	Doublets
0.00124939	0.301929	0.333	0.026	1	Cryopreserved Cell Suspension	NDUFA11	Doublets
0.00124939	0.29765	0.333	0.026	1	Cryopreserved Cell Suspension	SEC24D	Doublets
0.00124939	0.295472	0.333	0.026	1	Cryopreserved Cell Suspension	TOM1L1	Doublets
0.00124939	0.282103	0.333	0.026	1	Cryopreserved Cell Suspension	FAM188A	Doublets
0.00127647	0.511644	0.333	0.026	1	Cryopreserved Cell Suspension	MLPH	Doublets
0.00127647	0.305921	0.333	0.026	1	Cryopreserved Cell Suspension	ANKRD36	Doublets
0.00127647	0.289512	0.333	0.026	1	Cryopreserved Cell Suspension	CYB561	Doublets
0.00127647	0.314524	0.333	0.026	1	Cryopreserved Cell Suspension	DPH6	Doublets
0.00127647	0.300481	0.333	0.026	1	Cryopreserved Cell Suspension	ELK1	Doublets
0.00127647	0.27806	0.333	0.026	1	Cryopreserved Cell Suspension	SNX14	Doublets
0.00127647	0.258905	0.333	0.026	1	Cryopreserved Cell Suspension	IQCB1	Doublets
0.00131763	0.47327	0.667	0.086	1	Cryopreserved Cell Suspension	PHF20L1	Doublets
0.00134987	0.471836	0.667	0.086	1	Cryopreserved Cell Suspension	GTF2F1	Doublets
0.00141879	1.43613	0.667	0.102	1	Cryopreserved Cell Suspension	CAPRIN1	Doublets
0.00143596	1.79765	0.333	0.029	1	Cryopreserved Cell Suspension	DHX38	Doublets
0.00145283	0.556324	0.333	0.026	1	Cryopreserved Cell Suspension	PPOX	Doublets
0.00145283	0.556191	0.333	0.026	1	Cryopreserved Cell Suspension	YPEL3	Doublets
0.00145283	0.549366	0.333	0.026	1	Cryopreserved Cell Suspension	FAM189B	Doublets
0.00148347	0.523143	0.333	0.026	1	Cryopreserved Cell Suspension	NSF	Doublets
0.00148347	0.559444	0.333	0.026	1	Cryopreserved Cell Suspension	SPRTN	Doublets
0.00148347	0.551373	0.333	0.026	1	Cryopreserved Cell Suspension	APPBP2	Doublets
0.00151471	0.545501	0.333	0.026	1	Cryopreserved Cell Suspension	SNF8	Doublets
0.00151471	0.543958	0.333	0.026	1	Cryopreserved Cell Suspension	GMFB	Doublets
0.00151471	0.599526	0.333	0.026	1	Cryopreserved Cell Suspension	C1orf122	Doublets
0.00151471	0.57067	0.333	0.026	1	Cryopreserved Cell Suspension	FBRS	Doublets
0.00154166	0.787769	0.667	0.092	1	Cryopreserved Cell Suspension	GOLPH3	Doublets
0.00154656	0.290301	0.333	0.026	1	Cryopreserved Cell Suspension	ZNF43	Doublets
0.00154656	0.648658	0.333	0.026	1	Cryopreserved Cell Suspension	MARCO	Doublets
0.00154656	0.554464	0.333	0.026	1	Cryopreserved Cell Suspension	FAM98C	Doublets
0.00154656	0.543202	0.333	0.026	1	Cryopreserved Cell Suspension	SLC9A9	Doublets
0.00154656	0.538586	0.333	0.026	1	Cryopreserved Cell Suspension	PEX5	Doublets
0.00154656	0.51251	0.333	0.026	1	Cryopreserved Cell Suspension	GADD45A	Doublets
0.00154656	0.319906	0.333	0.026	1	Cryopreserved Cell Suspension	ENDOV	Doublets
0.00154656	0.312725	0.333	0.026	1	Cryopreserved Cell Suspension	CARD8	Doublets
0.00154656	0.306651	0.333	0.026	1	Cryopreserved Cell Suspension	SLC27A3	Doublets
0.00154656	0.27692	0.333	0.026	1	Cryopreserved Cell Suspension	TOP1MT	Doublets
0.00157745	0.417757	0.667	0.088	1	Cryopreserved Cell Suspension	TRAF4	Doublets
0.00157902	0.311018	0.333	0.026	1	Cryopreserved Cell Suspension	NARS2	Doublets
0.00157902	0.290281	0.333	0.026	1	Cryopreserved Cell Suspension	PIK3CD	Doublets
0.00157902	0.29909	0.333	0.026	1	Cryopreserved Cell Suspension	DENND4A	Doublets
0.00157902	0.282059	0.333	0.026	1	Cryopreserved Cell Suspension	IGF2R	Doublets
0.00157902	0.270006	0.333	0.026	1	Cryopreserved Cell Suspension	DPP9	Doublets
0.00164279	0.4634	0.667	0.089	1	Cryopreserved Cell Suspension	JAGN1	Doublets
0.00166218	0.38768	0.667	0.089	1	Cryopreserved Cell Suspension	IL6ST	Doublets
0.00177808	1.16985	1	0.201	1	Cryopreserved Cell Suspension	LEPROTL1	Doublets
0.00177947	0.627235	0.333	0.027	1	Cryopreserved Cell Suspension	NF2	Doublets
0.00181584	0.558009	0.333	0.027	1	Cryopreserved Cell Suspension	NMD3	Doublets
0.0018529	0.53867	0.333	0.027	1	Cryopreserved Cell Suspension	PGM2L1	Doublets
0.0018529	0.51606	0.333	0.027	1	Cryopreserved Cell Suspension	ATF7	Doublets
0.00189065	0.316445	0.333	0.027	1	Cryopreserved Cell Suspension	RBM26	Doublets
0.00189065	0.531011	0.333	0.027	1	Cryopreserved Cell Suspension	DXO	Doublets
0.00189065	0.304972	0.333	0.027	1	Cryopreserved Cell Suspension	ZMYM6NB	Doublets
0.00189065	0.294879	0.333	0.027	1	Cryopreserved Cell Suspension	TMEM97	Doublets
0.00189065	0.287043	0.333	0.027	1	Cryopreserved Cell Suspension	BTBD10	Doublets
0.00189065	0.250754	0.333	0.027	1	Cryopreserved Cell Suspension	LRP1	Doublets
0.00190509	0.459893	0.667	0.091	1	Cryopreserved Cell Suspension	TMEM9B	Doublets
0.0019291	0.541128	0.333	0.027	1	Cryopreserved Cell Suspension	TIAM1	Doublets
0.0019291	0.52978	0.333	0.027	1	Cryopreserved Cell Suspension	DTX3L	Doublets
0.0019291	0.511389	0.333	0.027	1	Cryopreserved Cell Suspension	COG3	Doublets
0.0019291	0.298052	0.333	0.027	1	Cryopreserved Cell Suspension	PM20D2	Doublets
0.0019291	0.505462	0.333	0.027	1	Cryopreserved Cell Suspension	ZNF385A	Doublets
0.0019291	0.288479	0.333	0.027	1	Cryopreserved Cell Suspension	P3H1	Doublets
0.0019291	0.282675	0.333	0.027	1	Cryopreserved Cell Suspension	ST14	Doublets
0.0019291	0.281813	0.333	0.027	1	Cryopreserved Cell Suspension	SH2D3C	Doublets
0.0019291	0.267243	0.333	0.027	1	Cryopreserved Cell Suspension	MEF2D	Doublets
0.00195112	0.759308	0.667	0.094	1	Cryopreserved Cell Suspension	CHD2	Doublets
0.00195186	1.42724	0.667	0.107	1	Cryopreserved Cell Suspension	PSMA4	Doublets
0.00197187	0.416426	0.667	0.091	1	Cryopreserved Cell Suspension	TOX4	Doublets
0.00203043	1.79197	0.333	0.031	1	Cryopreserved Cell Suspension	SHTN1	Doublets
0.00203043	1.79438	0.333	0.031	1	Cryopreserved Cell Suspension	MBOAT2	Doublets
0.0020536	0.608876	0.667	0.092	1	Cryopreserved Cell Suspension	MAPRE1	Doublets
0.00210875	1.79998	0.333	0.031	1	Cryopreserved Cell Suspension	SPP1	Doublets
0.00219732	0.538078	0.333	0.028	1	Cryopreserved Cell Suspension	PPRC1	Doublets
0.00224081	0.534367	0.333	0.028	1	Cryopreserved Cell Suspension	YEATS2	Doublets
0.00224081	0.530142	0.333	0.028	1	Cryopreserved Cell Suspension	ETV7	Doublets
0.00224081	0.500847	0.333	0.028	1	Cryopreserved Cell Suspension	DAAM1	Doublets
0.00224779	0.426724	0.667	0.092	1	Cryopreserved Cell Suspension	ADD3	Doublets
0.00228509	0.529507	0.333	0.028	1	Cryopreserved Cell Suspension	SCAPER	Doublets
0.00228509	0.526836	0.333	0.028	1	Cryopreserved Cell Suspension	PAK4	Doublets
0.00228509	0.581104	0.333	0.028	1	Cryopreserved Cell Suspension	FPR1	Doublets
0.00228509	0.531876	0.333	0.028	1	Cryopreserved Cell Suspension	NOC3L	Doublets
0.00228509	0.511945	0.333	0.028	1	Cryopreserved Cell Suspension	UBE2Q2	Doublets
0.00228509	0.286462	0.333	0.028	1	Cryopreserved Cell Suspension	FAM105A	Doublets
0.00228509	0.25395	0.333	0.028	1	Cryopreserved Cell Suspension	SFXN4	Doublets
0.00233018	0.305883	0.333	0.028	1	Cryopreserved Cell Suspension	SNRK	Doublets
0.00233018	0.30364	0.333	0.028	1	Cryopreserved Cell Suspension	LIG3	Doublets
0.00233018	0.280444	0.333	0.028	1	Cryopreserved Cell Suspension	SMIM7	Doublets
0.00233018	0.279122	0.333	0.028	1	Cryopreserved Cell Suspension	TMX3	Doublets
0.00233018	0.273751	0.333	0.028	1	Cryopreserved Cell Suspension	PARP12	Doublets
0.00233018	0.262954	0.333	0.028	1	Cryopreserved Cell Suspension	MTHFS	Doublets
0.00236091	1.81158	0.333	0.032	1	Cryopreserved Cell Suspension	HACD1	Doublets
0.00252892	0.628771	0.667	0.096	1	Cryopreserved Cell Suspension	RTF1	Doublets
0.00255944	1.96258	0.667	0.112	1	Cryopreserved Cell Suspension	RBP1	Doublets
0.00258145	0.540012	0.333	0.029	1	Cryopreserved Cell Suspension	CAPNS1	Doublets
0.00258145	0.605921	0.333	0.029	1	Cryopreserved Cell Suspension	TCOF1	Doublets
0.00263114	0.531358	0.333	0.029	1	Cryopreserved Cell Suspension	ZNF224	Doublets
0.00263114	0.523994	0.333	0.029	1	Cryopreserved Cell Suspension	POFUT1	Doublets
0.0026366	0.412386	0.667	0.094	1	Cryopreserved Cell Suspension	UQCRHL	Doublets
0.0026366	0.401477	0.667	0.094	1	Cryopreserved Cell Suspension	ZNF292	Doublets
0.00267615	1.77539	0.333	0.032	1	Cryopreserved Cell Suspension	REEP3	Doublets
0.00268171	0.51454	0.333	0.029	1	Cryopreserved Cell Suspension	LRRC23	Doublets
0.00268171	0.500498	0.333	0.029	1	Cryopreserved Cell Suspension	TESPA1	Doublets
0.00268171	0.284781	0.333	0.029	1	Cryopreserved Cell Suspension	ATXN2	Doublets
0.00273316	0.257977	0.333	0.029	1	Cryopreserved Cell Suspension	NR2C2AP	Doublets
0.00273316	0.516093	0.333	0.029	1	Cryopreserved Cell Suspension	OCEL1	Doublets
0.00273316	0.308801	0.333	0.029	1	Cryopreserved Cell Suspension	PPP1R8	Doublets
0.00273316	0.283701	0.333	0.029	1	Cryopreserved Cell Suspension	CENPU	Doublets
0.00273316	0.27817	0.333	0.029	1	Cryopreserved Cell Suspension	TRAF2	Doublets
0.00273316	0.275711	0.333	0.029	1	Cryopreserved Cell Suspension	FAM118B	Doublets
0.00273316	0.265058	0.333	0.029	1	Cryopreserved Cell Suspension	ARMC6	Doublets
0.00275778	0.382861	0.667	0.095	1	Cryopreserved Cell Suspension	UAP1	Doublets
0.00278551	0.279688	0.333	0.029	1	Cryopreserved Cell Suspension	TRIM21	Doublets
0.00278551	0.279201	0.333	0.029	1	Cryopreserved Cell Suspension	PHF19	Doublets
0.00278551	0.277575	0.333	0.029	1	Cryopreserved Cell Suspension	YIPF1	Doublets
0.00278551	0.274333	0.333	0.029	1	Cryopreserved Cell Suspension	CEP250	Doublets
0.00278551	0.273029	0.333	0.029	1	Cryopreserved Cell Suspension	A1BG	Doublets
0.00278551	0.266211	0.333	0.029	1	Cryopreserved Cell Suspension	KIAA1468	Doublets
0.00278551	0.263391	0.333	0.029	1	Cryopreserved Cell Suspension	CBFA2T2	Doublets
0.00278551	0.253812	0.333	0.029	1	Cryopreserved Cell Suspension	HNMT	Doublets
0.00294545	0.403909	0.667	0.096	1	Cryopreserved Cell Suspension	PSMD6	Doublets
0.00294545	0.403134	0.667	0.096	1	Cryopreserved Cell Suspension	MRPS7	Doublets
0.0030631	0.604393	0.333	0.03	1	Cryopreserved Cell Suspension	KIF13B	Doublets
0.0030631	0.540554	0.333	0.03	1	Cryopreserved Cell Suspension	FBXO3	Doublets
0.00315056	1.405	0.667	0.115	1	Cryopreserved Cell Suspension	GGNBP2	Doublets
0.00317866	0.535996	0.333	0.03	1	Cryopreserved Cell Suspension	MAGEH1	Doublets
0.00317866	0.527647	0.333	0.03	1	Cryopreserved Cell Suspension	SEC23A	Doublets
0.00317866	0.512239	0.333	0.03	1	Cryopreserved Cell Suspension	TSPAN17	Doublets
0.00317866	0.292696	0.333	0.03	1	Cryopreserved Cell Suspension	BICD1	Doublets
0.00317866	0.284438	0.333	0.03	1	Cryopreserved Cell Suspension	CLN5	Doublets
0.00320944	0.406827	0.667	0.097	1	Cryopreserved Cell Suspension	PET100	Doublets
0.00323118	0.897701	0.333	0.031	1	Cryopreserved Cell Suspension	CLDND1	Doublets
0.00323792	0.510882	0.333	0.03	1	Cryopreserved Cell Suspension	CREBRF	Doublets
0.00323792	0.539651	0.333	0.03	1	Cryopreserved Cell Suspension	ZNF430	Doublets
0.00323792	0.505176	0.333	0.03	1	Cryopreserved Cell Suspension	TIGAR	Doublets
0.00323792	0.498472	0.333	0.03	1	Cryopreserved Cell Suspension	PREX1	Doublets
0.00323792	0.273888	0.333	0.03	1	Cryopreserved Cell Suspension	SMG9	Doublets
0.00323792	0.267967	0.333	0.03	1	Cryopreserved Cell Suspension	CDC37L1	Doublets
0.00323792	0.267204	0.333	0.03	1	Cryopreserved Cell Suspension	KIAA0100	Doublets
0.00323792	0.266545	0.333	0.03	1	Cryopreserved Cell Suspension	NUP93	Doublets
0.00323792	0.26515	0.333	0.03	1	Cryopreserved Cell Suspension	AGL	Doublets
0.003279	0.860922	0.667	0.104	1	Cryopreserved Cell Suspension	NKTR	Doublets
0.00329818	0.289245	0.333	0.03	1	Cryopreserved Cell Suspension	CBLL1	Doublets
0.00329818	0.271615	0.333	0.03	1	Cryopreserved Cell Suspension	GMPPB	Doublets
0.00329818	0.300445	0.333	0.03	1	Cryopreserved Cell Suspension	LINC00426	Doublets
0.00329818	0.272442	0.333	0.03	1	Cryopreserved Cell Suspension	MTHFD2L	Doublets
0.00329818	0.268033	0.333	0.03	1	Cryopreserved Cell Suspension	RASA1	Doublets
0.00345808	0.937147	0.333	0.032	1	Cryopreserved Cell Suspension	IFT27	Doublets
0.00349665	1.77409	0.333	0.034	1	Cryopreserved Cell Suspension	WDSUB1	Doublets
0.0035573	1.76679	0.333	0.034	1	Cryopreserved Cell Suspension	ZNF677	Doublets
0.0035652	0.391857	0.667	0.098	1	Cryopreserved Cell Suspension	ATOX1	Doublets
0.00360243	0.533045	0.333	0.031	1	Cryopreserved Cell Suspension	LINC00649	Doublets
0.00360286	0.391967	0.667	0.098	1	Cryopreserved Cell Suspension	NEMF	Doublets
0.00363657	0.408392	0.667	0.099	1	Cryopreserved Cell Suspension	SLC38A1	Doublets
0.00366795	0.540554	0.333	0.031	1	Cryopreserved Cell Suspension	C1RL	Doublets
0.00366795	0.504379	0.333	0.031	1	Cryopreserved Cell Suspension	CDIP1	Doublets
0.00367928	0.404381	0.667	0.098	1	Cryopreserved Cell Suspension	IFNGR2	Doublets
0.00373454	0.542958	0.333	0.031	1	Cryopreserved Cell Suspension	TMEM140	Doublets
0.00373455	0.273155	0.333	0.031	1	Cryopreserved Cell Suspension	RABGGTA	Doublets
0.00374912	1.19598	1	0.225	1	Cryopreserved Cell Suspension	SPCS2	Doublets
0.00376145	1.37106	0.667	0.119	1	Cryopreserved Cell Suspension	CD47	Doublets
0.00380224	0.28888	0.333	0.031	1	Cryopreserved Cell Suspension	NUDT2	Doublets
0.00380224	0.263231	0.333	0.031	1	Cryopreserved Cell Suspension	TMEM237	Doublets
0.00380224	0.577715	0.333	0.031	1	Cryopreserved Cell Suspension	ZZEF1	Doublets
0.00380224	0.495037	0.333	0.031	1	Cryopreserved Cell Suspension	TTN	Doublets
0.00380224	0.263096	0.333	0.031	1	Cryopreserved Cell Suspension	C16orf87	Doublets
0.00380224	0.261743	0.333	0.031	1	Cryopreserved Cell Suspension	UCKL1	Doublets
0.00380224	0.261072	0.333	0.031	1	Cryopreserved Cell Suspension	DPP3	Doublets
0.00380224	0.260464	0.333	0.031	1	Cryopreserved Cell Suspension	SEC24C	Doublets
0.00387105	0.495436	0.333	0.031	1	Cryopreserved Cell Suspension	POLR1A	Doublets
0.00387105	0.266183	0.333	0.031	1	Cryopreserved Cell Suspension	SACM1L	Doublets
0.00387105	0.265121	0.333	0.031	1	Cryopreserved Cell Suspension	PELP1	Doublets
0.00390255	0.661512	0.667	0.104	1	Cryopreserved Cell Suspension	POLD4	Doublets
0.00396045	1.78171	0.333	0.035	1	Cryopreserved Cell Suspension	PAK1IP1	Doublets
0.00427646	0.486707	0.333	0.032	1	Cryopreserved Cell Suspension	ARIH1	Doublets
0.00431028	1.36963	0.667	0.121	1	Cryopreserved Cell Suspension	RAB11A	Doublets
0.00435202	0.490779	0.333	0.032	1	Cryopreserved Cell Suspension	ITGB6	Doublets
0.00435202	0.535117	0.333	0.032	1	Cryopreserved Cell Suspension	SLAMF6	Doublets
0.00435202	0.489563	0.333	0.032	1	Cryopreserved Cell Suspension	TMEM107	Doublets
0.00442878	0.281927	0.333	0.032	1	Cryopreserved Cell Suspension	RMND1	Doublets
0.00442878	0.280492	0.333	0.032	1	Cryopreserved Cell Suspension	GFER	Doublets
0.00442879	0.487122	0.333	0.032	1	Cryopreserved Cell Suspension	TNFRSF10A	Doublets
0.00442879	0.289953	0.333	0.032	1	Cryopreserved Cell Suspension	COMMD10	Doublets
0.00442879	0.281921	0.333	0.032	1	Cryopreserved Cell Suspension	RPUSD4	Doublets
0.00442879	0.261464	0.333	0.032	1	Cryopreserved Cell Suspension	ZNF451	Doublets
0.00442879	0.253819	0.333	0.032	1	Cryopreserved Cell Suspension	TMEM204	Doublets
0.00442879	0.252491	0.333	0.032	1	Cryopreserved Cell Suspension	GNB1	Doublets
0.00447823	0.66399	0.667	0.108	1	Cryopreserved Cell Suspension	KDELR2	Doublets
0.00449228	0.92195	0.333	0.033	1	Cryopreserved Cell Suspension	PPP6R2	Doublets
0.00450678	0.256701	0.333	0.032	1	Cryopreserved Cell Suspension	KIAA1033	Doublets
0.00450678	0.45968	0.333	0.032	1	Cryopreserved Cell Suspension	MYO1E	Doublets
0.00450678	0.261085	0.333	0.032	1	Cryopreserved Cell Suspension	CAAP1	Doublets
0.00450678	0.257132	0.333	0.032	1	Cryopreserved Cell Suspension	EMSY	Doublets
0.00453489	1.74689	0.333	0.036	1	Cryopreserved Cell Suspension	PPIP5K2	Doublets
0.00464361	1.14867	0.667	0.126	1	Cryopreserved Cell Suspension	KRT10	Doublets
0.00466028	0.37221	0.667	0.103	1	Cryopreserved Cell Suspension	TRIM22	Doublets
0.00466208	1.34812	0.667	0.122	1	Cryopreserved Cell Suspension	ECHS1	Doublets
0.00470071	0.605036	0.333	0.032	1	Cryopreserved Cell Suspension	MCMBP	Doublets
0.00484047	1.07134	1	0.228	1	Cryopreserved Cell Suspension	USMG5	Doublets
0.00485138	0.373049	0.667	0.103	1	Cryopreserved Cell Suspension	NIPBL	Doublets
0.00486453	0.564584	0.333	0.032	1	Cryopreserved Cell Suspension	TEAD2	Doublets
0.00494837	0.511078	0.333	0.032	1	Cryopreserved Cell Suspension	TRAF1	Doublets
0.00494837	0.522431	0.333	0.032	1	Cryopreserved Cell Suspension	NDRG3	Doublets
0.00503351	0.498815	0.333	0.032	1	Cryopreserved Cell Suspension	MAST4	Doublets
0.00503351	0.497279	0.333	0.032	1	Cryopreserved Cell Suspension	AFAP1	Doublets
0.00503351	0.443173	0.333	0.032	1	Cryopreserved Cell Suspension	SEL1L	Doublets
0.00507983	1.75705	0.333	0.037	1	Cryopreserved Cell Suspension	MFSD5	Doublets
0.0050974	1.25496	0.667	0.124	1	Cryopreserved Cell Suspension	ISG15	Doublets
0.00511998	0.472039	0.333	0.032	1	Cryopreserved Cell Suspension	TIMM10	Doublets
0.00511998	0.274619	0.333	0.032	1	Cryopreserved Cell Suspension	KLHDC4	Doublets
0.00511998	0.484606	0.333	0.032	1	Cryopreserved Cell Suspension	ACLY	Doublets
0.00520778	0.486164	0.333	0.032	1	Cryopreserved Cell Suspension	NSMAF	Doublets
0.00534216	0.368736	0.667	0.103	1	Cryopreserved Cell Suspension	CDK5RAP3	Doublets
0.0054653	0.907867	0.667	0.115	1	Cryopreserved Cell Suspension	TIMM17A	Doublets
0.0055114	0.906563	0.333	0.034	1	Cryopreserved Cell Suspension	ERAP2	Doublets
0.00556993	0.331905	0.667	0.105	1	Cryopreserved Cell Suspension	CRTAP	Doublets
0.00559201	0.497173	0.333	0.033	1	Cryopreserved Cell Suspension	ATG13	Doublets
0.00566289	1.74763	0.333	0.038	1	Cryopreserved Cell Suspension	MED17	Doublets
0.00568592	0.501669	0.333	0.033	1	Cryopreserved Cell Suspension	RALGDS	Doublets
0.00568592	0.517506	0.333	0.033	1	Cryopreserved Cell Suspension	ZNF146	Doublets
0.00568592	0.516922	0.333	0.033	1	Cryopreserved Cell Suspension	PTCD3	Doublets
0.00568592	0.509921	0.333	0.033	1	Cryopreserved Cell Suspension	EPHX2	Doublets
0.00584358	1.72657	0.333	0.038	1	Cryopreserved Cell Suspension	MAP4K4	Doublets
0.00587802	0.253958	0.333	0.033	1	Cryopreserved Cell Suspension	DMTF1	Doublets
0.00587802	0.252288	0.333	0.033	1	Cryopreserved Cell Suspension	DEF8	Doublets
0.00587802	0.25109	0.333	0.033	1	Cryopreserved Cell Suspension	SEPHS1	Doublets
0.00587802	0.256969	0.333	0.033	1	Cryopreserved Cell Suspension	WDR70	Doublets
0.00590586	0.341499	0.667	0.105	1	Cryopreserved Cell Suspension	GBP2	Doublets
0.00597625	0.26562	0.333	0.033	1	Cryopreserved Cell Suspension	GRHL1	Doublets
0.0060709	1.45371	0.667	0.129	1	Cryopreserved Cell Suspension	IFI6	Doublets
0.0061819	0.582477	0.333	0.034	1	Cryopreserved Cell Suspension	DAZAP1	Doublets
0.00618833	1.74091	0.333	0.038	1	Cryopreserved Cell Suspension	COPS7B	Doublets
0.00638652	0.506209	0.333	0.034	1	Cryopreserved Cell Suspension	SESN1	Doublets
0.00638652	0.503624	0.333	0.034	1	Cryopreserved Cell Suspension	RBMX2	Doublets
0.00649109	0.503802	0.333	0.034	1	Cryopreserved Cell Suspension	DTWD1	Doublets
0.00659721	0.492829	0.333	0.034	1	Cryopreserved Cell Suspension	CLK4	Doublets
0.00670488	0.485208	0.333	0.034	1	Cryopreserved Cell Suspension	MCCC1	Doublets
0.00670488	0.2615	0.333	0.034	1	Cryopreserved Cell Suspension	CNOT3	Doublets
0.00670488	0.252677	0.333	0.034	1	Cryopreserved Cell Suspension	TCTN3	Doublets
0.00672978	0.333265	0.667	0.108	1	Cryopreserved Cell Suspension	TANK	Doublets
0.00681413	0.483483	0.333	0.034	1	Cryopreserved Cell Suspension	C11orf57	Doublets
0.00694486	1.7488	0.333	0.039	1	Cryopreserved Cell Suspension	COX16	Doublets
0.00695428	0.358157	0.667	0.109	1	Cryopreserved Cell Suspension	DEF6	Doublets
0.00705039	1.73996	0.333	0.039	1	Cryopreserved Cell Suspension	ZNF37A	Doublets
0.0070771	0.549723	0.667	0.11	1	Cryopreserved Cell Suspension	TXNDC17	Doublets
0.00710387	0.570602	0.667	0.111	1	Cryopreserved Cell Suspension	MRPL41	Doublets
0.00711574	0.355879	0.667	0.109	1	Cryopreserved Cell Suspension	SIGIRR	Doublets
0.00724986	0.507387	0.333	0.035	1	Cryopreserved Cell Suspension	MCFD2	Doublets
0.00726355	1.37964	0.667	0.134	1	Cryopreserved Cell Suspension	ATRX	Doublets
0.00728788	0.708101	0.667	0.115	1	Cryopreserved Cell Suspension	USP15	Doublets
0.00733826	0.861181	0.333	0.036	1	Cryopreserved Cell Suspension	IFI44L	Doublets
0.00736568	0.51072	0.333	0.035	1	Cryopreserved Cell Suspension	PTPRE	Doublets
0.00736568	0.477301	0.333	0.035	1	Cryopreserved Cell Suspension	VMA21	Doublets
0.00748316	0.484007	0.333	0.035	1	Cryopreserved Cell Suspension	SNAPC5	Doublets
0.00748316	0.478063	0.333	0.035	1	Cryopreserved Cell Suspension	APOL6	Doublets
0.00748316	0.466559	0.333	0.035	1	Cryopreserved Cell Suspension	IKBKG	Doublets
0.00748316	0.50434	0.333	0.035	1	Cryopreserved Cell Suspension	P4HTM	Doublets
0.00748321	0.884195	0.667	0.127	1	Cryopreserved Cell Suspension	DNAJC8	Doublets
0.00759997	1.36236	0.333	0.039	1	Cryopreserved Cell Suspension	FHL2	Doublets
0.00760231	0.253824	0.333	0.035	1	Cryopreserved Cell Suspension	OGDH	Doublets
0.00760231	0.253413	0.333	0.035	1	Cryopreserved Cell Suspension	COG4	Doublets
0.00760231	0.250997	0.333	0.035	1	Cryopreserved Cell Suspension	TUBB6	Doublets
0.00798426	0.599669	1	0.997	1	Cryopreserved Cell Suspension	MT-CO3	Doublets
0.00801131	0.879078	0.333	0.037	1	Cryopreserved Cell Suspension	ZNF622	Doublets
0.00805773	0.497515	0.333	0.036	1	Cryopreserved Cell Suspension	BTN3A3	Doublets
0.0081836	0.483381	0.333	0.036	1	Cryopreserved Cell Suspension	P2RY10	Doublets
0.0081836	0.547828	0.333	0.036	1	Cryopreserved Cell Suspension	PLEKHA5	Doublets
0.00841537	0.506599	0.667	0.112	1	Cryopreserved Cell Suspension	NASP	Doublets
0.00844063	0.551323	0.333	0.036	1	Cryopreserved Cell Suspension	DPYD	Doublets
0.00844063	0.473287	0.333	0.036	1	Cryopreserved Cell Suspension	SIPA1	Doublets
0.00844063	0.47114	0.333	0.036	1	Cryopreserved Cell Suspension	CYTH2	Doublets
0.00857183	0.475937	0.333	0.036	1	Cryopreserved Cell Suspension	GNS	Doublets
0.00857183	0.447935	0.333	0.036	1	Cryopreserved Cell Suspension	NDUFS1	Doublets
0.00857183	0.259183	0.333	0.036	1	Cryopreserved Cell Suspension	CHKA	Doublets
0.00857183	0.254724	0.333	0.036	1	Cryopreserved Cell Suspension	PTPMT1	Doublets
0.00884549	0.894406	0.333	0.038	1	Cryopreserved Cell Suspension	TWISTNB	Doublets
0.00903555	0.50959	0.667	0.115	1	Cryopreserved Cell Suspension	COPS5	Doublets
0.00905101	0.57692	0.333	0.037	1	Cryopreserved Cell Suspension	NCSTN	Doublets
0.00916042	1.72443	0.333	0.042	1	Cryopreserved Cell Suspension	ZNF581	Doublets
0.00918911	0.485334	0.333	0.037	1	Cryopreserved Cell Suspension	RCE1	Doublets
0.00918911	0.491763	0.333	0.037	1	Cryopreserved Cell Suspension	TRIM56	Doublets
0.00932908	0.500609	0.333	0.037	1	Cryopreserved Cell Suspension	FBP1	Doublets
0.00932908	0.466752	0.333	0.037	1	Cryopreserved Cell Suspension	CD28	Doublets
0.00937863	1.91066	0.667	0.171	1	Cryopreserved Cell Suspension	C4orf48	Doublets
0.00944399	0.884297	0.333	0.038	1	Cryopreserved Cell Suspension	EHD1	Doublets
0.00947095	0.456898	0.333	0.037	1	Cryopreserved Cell Suspension	UBALD1	Doublets
0.00961474	0.463951	0.333	0.037	1	Cryopreserved Cell Suspension	EIF2B5	Doublets
0.00961474	0.45358	0.333	0.037	1	Cryopreserved Cell Suspension	CXorf38	Doublets
0.00961474	0.444382	0.333	0.037	1	Cryopreserved Cell Suspension	NFX1	Doublets
0.00961474	0.49655	0.333	0.037	1	Cryopreserved Cell Suspension	AGO2	Doublets
0.00961474	0.444064	0.333	0.037	1	Cryopreserved Cell Suspension	CEP104	Doublets
0.00961474	0.441678	0.333	0.037	1	Cryopreserved Cell Suspension	FAAH2	Doublets
0.00965092	1.01269	1	0.251	1	Cryopreserved Cell Suspension	TRMT112	Doublets
0.00967596	0.560365	0.333	0.038	1	Cryopreserved Cell Suspension	C21orf91	Doublets
0.00991542	0.488522	0.667	0.116	1	Cryopreserved Cell Suspension	PDIA4	Doublets
1.19525e-52	2.00564	0.2	0	3.18367e-48	Cryopreserved Tissue	SHANK3	Doublets
1.19525e-52	1.95193	0.2	0	3.18367e-48	Cryopreserved Tissue	LARGE	Doublets
1.19525e-52	1.78968	0.2	0	3.18367e-48	Cryopreserved Tissue	TIGD4	Doublets
1.19525e-52	1.78968	0.2	0	3.18367e-48	Cryopreserved Tissue	PCDHB4	Doublets
1.19525e-52	1.78968	0.2	0	3.18367e-48	Cryopreserved Tissue	MORN5	Doublets
1.19525e-52	1.78968	0.2	0	3.18367e-48	Cryopreserved Tissue	GABRG3	Doublets
1.19525e-52	1.78968	0.2	0	3.18367e-48	Cryopreserved Tissue	RP11-95O2.5	Doublets
1.19525e-52	0.881462	0.2	0	3.18367e-48	Cryopreserved Tissue	RP11-816J6.3	Doublets
1.19525e-52	0.881462	0.2	0	3.18367e-48	Cryopreserved Tissue	RP3-406P24.4	Doublets
1.19525e-52	0.881462	0.2	0	3.18367e-48	Cryopreserved Tissue	RP11-390F4.10	Doublets
1.19525e-52	0.881462	0.2	0	3.18367e-48	Cryopreserved Tissue	MS4A2	Doublets
1.19525e-52	0.71697	0.2	0	3.18367e-48	Cryopreserved Tissue	SLC38A11	Doublets
1.19525e-52	0.71697	0.2	0	3.18367e-48	Cryopreserved Tissue	LA16c-395F10.2	Doublets
4.99639e-27	1.94723	0.2	0.001	1.33084e-22	Cryopreserved Tissue	ADAMTS5	Doublets
4.99639e-27	1.78471	0.2	0.001	1.33084e-22	Cryopreserved Tissue	PPARGC1B	Doublets
4.99639e-27	1.78109	0.2	0.001	1.33084e-22	Cryopreserved Tissue	GLI2	Doublets
4.99639e-27	1.78039	0.2	0.001	1.33084e-22	Cryopreserved Tissue	ADCY9	Doublets
4.99639e-27	1.78038	0.2	0.001	1.33084e-22	Cryopreserved Tissue	CPT1C	Doublets
4.99639e-27	1.12511	0.2	0.001	1.33084e-22	Cryopreserved Tissue	ADGRA2	Doublets
4.99639e-27	0.876862	0.2	0.001	1.33084e-22	Cryopreserved Tissue	ZNF252P-AS1	Doublets
4.99639e-27	0.876125	0.2	0.001	1.33084e-22	Cryopreserved Tissue	SLC7A11	Doublets
6.1077e-27	1.32796	0.2	0.001	1.62685e-22	Cryopreserved Tissue	DSG3	Doublets
6.1077e-27	0.873785	0.2	0.001	1.62685e-22	Cryopreserved Tissue	ASIC1	Doublets
6.1077e-27	0.708191	0.2	0.001	1.62685e-22	Cryopreserved Tissue	CTSV	Doublets
1.88967e-18	1.9971	0.2	0.002	5.03332e-14	Cryopreserved Tissue	GAS6-AS2	Doublets
1.88967e-18	1.99284	0.2	0.002	5.03332e-14	Cryopreserved Tissue	FAM212B	Doublets
1.88967e-18	1.98666	0.2	0.002	5.03332e-14	Cryopreserved Tissue	ANGPTL2	Doublets
1.88967e-18	1.93764	0.2	0.002	5.03332e-14	Cryopreserved Tissue	RPL10L	Doublets
1.88967e-18	1.93709	0.2	0.002	5.03332e-14	Cryopreserved Tissue	VIPR2	Doublets
1.88967e-18	1.88531	0.2	0.002	5.03332e-14	Cryopreserved Tissue	CELF4	Doublets
1.88967e-18	1.78103	0.2	0.002	5.03332e-14	Cryopreserved Tissue	SLC6A11	Doublets
1.88967e-18	1.77943	0.2	0.002	5.03332e-14	Cryopreserved Tissue	NDUFB8	Doublets
1.88967e-18	1.77724	0.2	0.002	5.03332e-14	Cryopreserved Tissue	ZNRF3	Doublets
1.88967e-18	1.77538	0.2	0.002	5.03332e-14	Cryopreserved Tissue	SERTAD4-AS1	Doublets
1.88967e-18	0.876562	0.2	0.002	5.03332e-14	Cryopreserved Tissue	C17orf51	Doublets
2.16085e-18	0.868937	0.2	0.002	5.75565e-14	Cryopreserved Tissue	CCNT2-AS1	Doublets
2.16085e-18	0.86063	0.2	0.002	5.75565e-14	Cryopreserved Tissue	RP11-422P24.11	Doublets
2.16085e-18	0.70596	0.2	0.002	5.75565e-14	Cryopreserved Tissue	PIK3CD-AS2	Doublets
2.4704e-18	0.866339	0.2	0.002	6.58015e-14	Cryopreserved Tissue	MORN1	Doublets
2.4704e-18	0.859311	0.2	0.002	6.58015e-14	Cryopreserved Tissue	RP5-882C2.2	Doublets
2.4704e-18	0.859044	0.2	0.002	6.58015e-14	Cryopreserved Tissue	AC159540.1	Doublets
3.83091e-14	1.99208	0.2	0.003	1.0204e-09	Cryopreserved Tissue	COL5A1	Doublets
3.83091e-14	1.98991	0.2	0.003	1.0204e-09	Cryopreserved Tissue	SEMA6B	Doublets
3.83091e-14	1.98388	0.2	0.003	1.0204e-09	Cryopreserved Tissue	FLT4	Doublets
3.83091e-14	1.94292	0.2	0.003	1.0204e-09	Cryopreserved Tissue	OPRL1	Doublets
3.83091e-14	1.77358	0.2	0.003	1.0204e-09	Cryopreserved Tissue	TCTN2	Doublets
3.83091e-14	1.76904	0.2	0.003	1.0204e-09	Cryopreserved Tissue	SOX12	Doublets
3.83091e-14	1.75455	0.2	0.003	1.0204e-09	Cryopreserved Tissue	RP11-166B2.1	Doublets
4.23691e-14	0.861092	0.2	0.003	1.12854e-09	Cryopreserved Tissue	RABL2A	Doublets
4.23691e-14	0.702815	0.2	0.003	1.12854e-09	Cryopreserved Tissue	CCDC3	Doublets
4.68515e-14	0.860514	0.2	0.003	1.24794e-09	Cryopreserved Tissue	ZBED6	Doublets
4.68515e-14	0.858651	0.2	0.003	1.24794e-09	Cryopreserved Tissue	RP11-266L9.5	Doublets
4.68515e-14	0.858199	0.2	0.003	1.24794e-09	Cryopreserved Tissue	RP11-44N11.2	Doublets
4.68515e-14	0.857287	0.2	0.003	1.24794e-09	Cryopreserved Tissue	RP11-734K2.4	Doublets
4.68515e-14	0.701879	0.2	0.003	1.24794e-09	Cryopreserved Tissue	AC010890.1	Doublets
4.68515e-14	0.694426	0.2	0.003	1.24794e-09	Cryopreserved Tissue	TMEM38B	Doublets
5.17993e-14	0.856762	0.2	0.003	1.37973e-09	Cryopreserved Tissue	CELSR1	Doublets
5.17993e-14	0.853503	0.2	0.003	1.37973e-09	Cryopreserved Tissue	STAM-AS1	Doublets
5.17993e-14	0.691604	0.2	0.003	1.37973e-09	Cryopreserved Tissue	LINC01197	Doublets
1.37443e-12	2.21296	0.4	0.014	3.66093e-08	Cryopreserved Tissue	ARHGAP31	Doublets
1.50702e-11	1.92892	0.2	0.003	4.01411e-07	Cryopreserved Tissue	RNF103	Doublets
1.50702e-11	1.92604	0.2	0.003	4.01411e-07	Cryopreserved Tissue	TMEM17	Doublets
1.50702e-11	1.76782	0.2	0.003	4.01411e-07	Cryopreserved Tissue	IRX2	Doublets
1.63369e-11	0.860973	0.2	0.003	4.3515e-07	Cryopreserved Tissue	CDON	Doublets
1.77077e-11	0.860034	0.2	0.003	4.71662e-07	Cryopreserved Tissue	TMEM213	Doublets
1.91909e-11	0.85397	0.2	0.003	5.11169e-07	Cryopreserved Tissue	METTL20	Doublets
1.91909e-11	0.852529	0.2	0.003	5.11169e-07	Cryopreserved Tissue	RP11-141B14.1	Doublets
1.91909e-11	0.85178	0.2	0.003	5.11169e-07	Cryopreserved Tissue	DDX51	Doublets
1.91909e-11	0.690494	0.2	0.003	5.11169e-07	Cryopreserved Tissue	CHST9	Doublets
2.07955e-11	0.685253	0.2	0.003	5.5391e-07	Cryopreserved Tissue	NDUFA4L2	Doublets
3.90343e-10	2.38075	0.4	0.018	1.03972e-05	Cryopreserved Tissue	NID1	Doublets
8.22317e-10	1.97792	0.2	0.004	2.19032e-05	Cryopreserved Tissue	GALNT10	Doublets
8.22317e-10	1.90465	0.2	0.004	2.19032e-05	Cryopreserved Tissue	SDC3	Doublets
8.22317e-10	1.76641	0.2	0.004	2.19032e-05	Cryopreserved Tissue	SNED1	Doublets
8.22317e-10	1.75901	0.2	0.004	2.19032e-05	Cryopreserved Tissue	ZNF12	Doublets
8.22317e-10	1.75307	0.2	0.004	2.19032e-05	Cryopreserved Tissue	PRKD1	Doublets
8.22317e-10	1.75282	0.2	0.004	2.19032e-05	Cryopreserved Tissue	OAF	Doublets
8.22317e-10	1.74871	0.2	0.004	2.19032e-05	Cryopreserved Tissue	IGHV1-18	Doublets
8.22317e-10	1.30933	0.2	0.004	2.19032e-05	Cryopreserved Tissue	ATHL1	Doublets
8.7961e-10	0.854861	0.2	0.004	2.34293e-05	Cryopreserved Tissue	ZGRF1	Doublets
1.00611e-09	0.85257	0.2	0.004	2.67988e-05	Cryopreserved Tissue	RP11-2B6.2	Doublets
1.44772e-08	2.5179	0.2	0.005	0.000385615	Cryopreserved Tissue	HTRA3	Doublets
1.44772e-08	1.97514	0.2	0.005	0.000385615	Cryopreserved Tissue	SEMA7A	Doublets
1.44772e-08	1.96722	0.2	0.005	0.000385615	Cryopreserved Tissue	RARA-AS1	Doublets
1.44772e-08	1.96696	0.2	0.005	0.000385615	Cryopreserved Tissue	MICALL1	Doublets
1.44772e-08	1.91708	0.2	0.005	0.000385615	Cryopreserved Tissue	SPON1	Doublets
1.62502e-08	0.839128	0.2	0.005	0.000432841	Cryopreserved Tissue	RP11-15A1.3	Doublets
1.72141e-08	0.836769	0.2	0.005	0.000458515	Cryopreserved Tissue	ZNF239	Doublets
1.82334e-08	0.837099	0.2	0.005	0.000485665	Cryopreserved Tissue	RBM14	Doublets
1.82334e-08	0.835561	0.2	0.005	0.000485665	Cryopreserved Tissue	SEMA4C	Doublets
1.82334e-08	0.832672	0.2	0.005	0.000485665	Cryopreserved Tissue	SLC12A8	Doublets
1.25498e-07	1.91491	0.2	0.006	0.00334275	Cryopreserved Tissue	EVA1B	Doublets
1.25498e-07	1.75705	0.2	0.006	0.00334275	Cryopreserved Tissue	OSBPL7	Doublets
1.25498e-07	1.7452	0.2	0.006	0.00334275	Cryopreserved Tissue	FMO4	Doublets
1.32019e-07	1.92695	0.2	0.006	0.00351645	Cryopreserved Tissue	ZCCHC14	Doublets
1.32019e-07	1.70549	0.2	0.006	0.00351645	Cryopreserved Tissue	KANK1	Doublets
1.32019e-07	0.845157	0.2	0.006	0.00351645	Cryopreserved Tissue	PTCH2	Doublets
1.43122e-07	1.05455	0.4	0.024	0.00381221	Cryopreserved Tissue	ING1	Doublets
1.46058e-07	0.841443	0.2	0.006	0.00389041	Cryopreserved Tissue	ONECUT2	Doublets
1.46058e-07	0.841261	0.2	0.006	0.00389041	Cryopreserved Tissue	NCCRP1	Doublets
1.6986e-07	0.823712	0.2	0.006	0.0045244	Cryopreserved Tissue	CDC42BPB	Doublets
2.41535e-07	1.93586	0.4	0.026	0.00643354	Cryopreserved Tissue	ST5	Doublets
6.77681e-07	1.96038	0.2	0.007	0.0180507	Cryopreserved Tissue	CD99L2	Doublets
6.77681e-07	1.95562	0.2	0.007	0.0180507	Cryopreserved Tissue	UBALD2	Doublets
6.77681e-07	1.90753	0.2	0.007	0.0180507	Cryopreserved Tissue	OLFML2A	Doublets
6.77681e-07	1.74529	0.2	0.007	0.0180507	Cryopreserved Tissue	OTUD3	Doublets
6.77681e-07	1.74273	0.2	0.007	0.0180507	Cryopreserved Tissue	KIAA0753	Doublets
6.77681e-07	1.73377	0.2	0.007	0.0180507	Cryopreserved Tissue	XRCC2	Doublets
8.11261e-07	0.830578	0.2	0.007	0.0216087	Cryopreserved Tissue	OSR1	Doublets
8.11261e-07	0.82399	0.2	0.007	0.0216087	Cryopreserved Tissue	STK11	Doublets
8.48426e-07	0.826293	0.2	0.007	0.0225987	Cryopreserved Tissue	CCDC142	Doublets
8.48426e-07	0.824849	0.2	0.007	0.0225987	Cryopreserved Tissue	TIGD1	Doublets
8.87228e-07	0.825962	0.2	0.007	0.0236322	Cryopreserved Tissue	FAM219A	Doublets
9.27736e-07	0.645597	0.2	0.007	0.0247112	Cryopreserved Tissue	MSRB3	Doublets
1.56333e-06	2.25991	0.4	0.031	0.0416409	Cryopreserved Tissue	GGT5	Doublets
2.39704e-06	1.76456	0.4	0.031	0.0638475	Cryopreserved Tissue	LAMB1	Doublets
2.62556e-06	1.95923	0.2	0.008	0.0699345	Cryopreserved Tissue	APOL1	Doublets
2.62556e-06	1.89847	0.2	0.008	0.0699345	Cryopreserved Tissue	NCKAP5L	Doublets
2.62556e-06	1.73025	0.2	0.008	0.0699345	Cryopreserved Tissue	PER3	Doublets
2.62556e-06	1.71824	0.2	0.008	0.0699345	Cryopreserved Tissue	IGSF3	Doublets
2.73445e-06	1.71236	0.2	0.008	0.0728348	Cryopreserved Tissue	ZSCAN21	Doublets
2.96536e-06	0.831549	0.2	0.008	0.0789854	Cryopreserved Tissue	ZSWIM8	Doublets
3.21492e-06	0.826971	0.2	0.008	0.0856325	Cryopreserved Tissue	EPHA1	Doublets
3.34713e-06	0.826074	0.2	0.008	0.0891542	Cryopreserved Tissue	2004-09-01	Doublets
3.34713e-06	0.825075	0.2	0.008	0.0891542	Cryopreserved Tissue	DZANK1	Doublets
3.48455e-06	0.820634	0.2	0.008	0.0928144	Cryopreserved Tissue	WDR86	Doublets
3.48455e-06	0.813666	0.2	0.008	0.0928144	Cryopreserved Tissue	CCDC30	Doublets
6.20174e-06	2.39467	0.6	0.083	0.16519	Cryopreserved Tissue	VAMP5	Doublets
7.98612e-06	1.94471	0.2	0.009	0.212718	Cryopreserved Tissue	CSNK2B	Doublets
7.98612e-06	1.72667	0.2	0.009	0.212718	Cryopreserved Tissue	MCM8	Doublets
7.98612e-06	1.71519	0.2	0.009	0.212718	Cryopreserved Tissue	CAPN6	Doublets
9.96149e-06	0.819107	0.2	0.009	0.265334	Cryopreserved Tissue	OBSL1	Doublets
9.96149e-06	0.806522	0.2	0.009	0.265334	Cryopreserved Tissue	FADS3	Doublets
1.03331e-05	0.807585	0.2	0.009	0.275232	Cryopreserved Tissue	BUB1	Doublets
1.03331e-05	0.795626	0.2	0.009	0.275232	Cryopreserved Tissue	ZNF26	Doublets
1.07179e-05	0.817553	0.2	0.009	0.285483	Cryopreserved Tissue	RP11-283G6.5	Doublets
1.24636e-05	2.87615	0.4	0.037	0.331979	Cryopreserved Tissue	IGF2	Doublets
2.02522e-05	1.9366	0.2	0.009	0.539438	Cryopreserved Tissue	ERCC2	Doublets
2.02522e-05	1.92414	0.2	0.009	0.539438	Cryopreserved Tissue	HSD17B2	Doublets
2.02522e-05	1.87654	0.2	0.009	0.539438	Cryopreserved Tissue	PPP2CB	Doublets
2.02522e-05	1.87027	0.2	0.009	0.539438	Cryopreserved Tissue	ZSCAN30	Doublets
2.02522e-05	1.74382	0.2	0.009	0.539438	Cryopreserved Tissue	ARHGEF19	Doublets
2.02522e-05	1.72645	0.2	0.009	0.539438	Cryopreserved Tissue	TRIM39	Doublets
2.02522e-05	1.71803	0.2	0.009	0.539438	Cryopreserved Tissue	MAST2	Doublets
2.02522e-05	1.71249	0.2	0.009	0.539438	Cryopreserved Tissue	RUNX1T1	Doublets
2.09515e-05	1.26674	0.2	0.009	0.558065	Cryopreserved Tissue	ANO9	Doublets
2.31901e-05	0.821357	0.2	0.009	0.617692	Cryopreserved Tissue	ADAT2	Doublets
2.31901e-05	0.819353	0.2	0.009	0.617692	Cryopreserved Tissue	PELI2	Doublets
2.39856e-05	0.820219	0.2	0.009	0.63888	Cryopreserved Tissue	UBOX5	Doublets
2.39856e-05	0.811001	0.2	0.009	0.63888	Cryopreserved Tissue	ADCY3	Doublets
2.4807e-05	0.80308	0.2	0.009	0.660759	Cryopreserved Tissue	VWA5A	Doublets
2.56551e-05	0.811385	0.2	0.009	0.683349	Cryopreserved Tissue	RP11-539L10.3	Doublets
2.65308e-05	0.793353	0.2	0.009	0.706673	Cryopreserved Tissue	METAP1D	Doublets
2.84426e-05	1.71818	0.4	0.039	0.757596	Cryopreserved Tissue	SART3	Doublets
3.04578e-05	1.73188	0.4	0.039	0.811273	Cryopreserved Tissue	CYHR1	Doublets
4.11082e-05	0.993893	0.4	0.038	1	Cryopreserved Tissue	SPTLC1	Doublets
4.23278e-05	1.73667	0.6	0.085	1	Cryopreserved Tissue	COL4A2	Doublets
4.4641e-05	1.88526	0.2	0.01	1	Cryopreserved Tissue	RP11-398C13.6	Doublets
4.4641e-05	1.87808	0.2	0.01	1	Cryopreserved Tissue	PDGFD	Doublets
5.05948e-05	0.82223	0.2	0.01	1	Cryopreserved Tissue	JMJD8	Doublets
5.5546e-05	0.783471	0.2	0.01	1	Cryopreserved Tissue	SLF2	Doublets
5.55461e-05	0.785836	0.2	0.01	1	Cryopreserved Tissue	RIN2	Doublets
5.55461e-05	0.648705	0.2	0.01	1	Cryopreserved Tissue	RECK	Doublets
6.09539e-05	0.796529	0.2	0.01	1	Cryopreserved Tissue	TP53INP2	Doublets
6.0954e-05	0.792114	0.2	0.01	1	Cryopreserved Tissue	COBLL1	Doublets
9.07267e-05	1.25461	0.2	0.011	1	Cryopreserved Tissue	DNAJC3-AS1	Doublets
9.07267e-05	1.24774	0.2	0.011	1	Cryopreserved Tissue	OBP2B	Doublets
0.000111132	0.80566	0.2	0.011	1	Cryopreserved Tissue	MID1	Doublets
0.000114378	0.800284	0.2	0.011	1	Cryopreserved Tissue	ZNF25	Doublets
0.000114378	0.795872	0.2	0.011	1	Cryopreserved Tissue	GPR180	Doublets
0.000120928	1.67706	0.6	0.094	1	Cryopreserved Tissue	GTF2H5	Doublets
0.000121141	0.761435	0.2	0.011	1	Cryopreserved Tissue	ZFAT	Doublets
0.000128947	1.83077	0.4	0.045	1	Cryopreserved Tissue	PEX11B	Doublets
0.000159214	1.86464	0.2	0.012	1	Cryopreserved Tissue	DIXDC1	Doublets
0.000159214	1.70412	0.2	0.012	1	Cryopreserved Tissue	ZFYVE26	Doublets
[truncated: 4,069 more rows]

## Sheet: BC-P3
p_val	avg_logFC	pct.1	pct.2	p_val_adj	cluster	gene	celltype
6.59341e-16	0.257888	0.958	0.925	1.66101e-11	Fresh Tissue	ARPC1B	Monocytes/Macrophages Cycling
1.4327e-14	0.279545	0.981	0.988	3.60926e-10	Fresh Tissue	MT-ND1	Monocytes/Macrophages Cycling
6.63265e-13	0.446705	0.844	0.699	1.6709e-08	Fresh Tissue	ZNF331	Monocytes/Macrophages Cycling
1.54388e-10	0.318663	0.909	0.846	3.88934e-06	Fresh Tissue	MCL1	Monocytes/Macrophages Cycling
1.3851e-09	0.523656	0.578	0.387	3.48935e-05	Fresh Tissue	MMP19	Monocytes/Macrophages Cycling
7.35814e-08	0.25007	0.646	0.472	0.00185366	Fresh Tissue	METRNL	Monocytes/Macrophages Cycling
1.42777e-07	0.254779	0.916	0.84	0.00359683	Fresh Tissue	ATP1B3	Monocytes/Macrophages Cycling
6.60707e-07	0.298646	0.951	0.906	0.0166445	Fresh Tissue	NFKBIA	Monocytes/Macrophages Cycling
9.93248e-07	0.289902	0.81	0.657	0.0250219	Fresh Tissue	ICAM1	Monocytes/Macrophages Cycling
1.90997e-06	0.298014	0.829	0.73	0.048116	Fresh Tissue	HBEGF	Monocytes/Macrophages Cycling
2.5418e-06	0.312262	0.711	0.612	0.064033	Fresh Tissue	DUSP2	Monocytes/Macrophages Cycling
5.18273e-06	0.260122	0.437	0.288	0.130563	Fresh Tissue	VEGFA	Monocytes/Macrophages Cycling
1.35165e-05	0.271427	0.593	0.466	0.340509	Fresh Tissue	RANBP2	Monocytes/Macrophages Cycling
3.09584e-05	0.267079	0.73	0.594	0.779904	Fresh Tissue	LMNA	Monocytes/Macrophages Cycling
0.000247709	0.344272	0.517	0.391	1	Fresh Tissue	IL10	Monocytes/Macrophages Cycling
0.000484309	0.321042	0.711	0.639	1	Fresh Tissue	TNFAIP3	Monocytes/Macrophages Cycling
0.000573193	0.265379	0.81	0.688	1	Fresh Tissue	ISG15	Monocytes/Macrophages Cycling
0.000807683	0.440505	0.422	0.312	1	Fresh Tissue	AREG	Monocytes/Macrophages Cycling
0.00156279	0.282104	0.548	0.46	1	Fresh Tissue	OSM	Monocytes/Macrophages Cycling
0.00463336	0.394555	0.224	0.151	1	Fresh Tissue	EREG	Monocytes/Macrophages Cycling
1.29246e-14	0.389643	0.866	0.74	3.25596e-10	Cryopreserved Cell Suspension	CREM	Monocytes/Macrophages Cycling
6.30071e-14	0.336697	0.966	0.941	1.58727e-09	Cryopreserved Cell Suspension	CALM2	Monocytes/Macrophages Cycling
2.0813e-13	0.337488	0.811	0.69	5.24322e-09	Cryopreserved Cell Suspension	CLEC2B	Monocytes/Macrophages Cycling
7.98777e-12	0.279128	0.989	0.991	2.01228e-07	Cryopreserved Cell Suspension	SAT1	Monocytes/Macrophages Cycling
1.19472e-11	0.307869	0.866	0.74	3.00974e-07	Cryopreserved Cell Suspension	CKS1B	Monocytes/Macrophages Cycling
2.08901e-11	0.311549	0.917	0.812	5.26264e-07	Cryopreserved Cell Suspension	NAMPT	Monocytes/Macrophages Cycling
9.61453e-11	0.279285	0.963	0.929	2.42209e-06	Cryopreserved Cell Suspension	ZFP36	Monocytes/Macrophages Cycling
1.44475e-10	0.374467	0.831	0.721	3.63962e-06	Cryopreserved Cell Suspension	CKS2	Monocytes/Macrophages Cycling
4.3335e-10	0.331053	0.934	0.878	1.09169e-05	Cryopreserved Cell Suspension	RHOB	Monocytes/Macrophages Cycling
4.77987e-10	0.261953	0.849	0.724	1.20414e-05	Cryopreserved Cell Suspension	ATPIF1	Monocytes/Macrophages Cycling
6.78815e-10	0.291144	0.849	0.809	1.71007e-05	Cryopreserved Cell Suspension	SELK	Monocytes/Macrophages Cycling
1.47132e-09	0.330611	0.774	0.631	3.70654e-05	Cryopreserved Cell Suspension	CHMP1B	Monocytes/Macrophages Cycling
2.23522e-09	0.464589	0.863	0.776	5.63096e-05	Cryopreserved Cell Suspension	HIST1H4C	Monocytes/Macrophages Cycling
3.73945e-09	0.282691	0.929	0.891	9.42042e-05	Cryopreserved Cell Suspension	STMN1	Monocytes/Macrophages Cycling
6.8452e-09	0.273776	0.823	0.69	0.000172444	Cryopreserved Cell Suspension	ZNF331	Monocytes/Macrophages Cycling
7.79621e-09	0.295797	0.529	0.366	0.000196402	Cryopreserved Cell Suspension	IL10	Monocytes/Macrophages Cycling
2.7386e-08	0.306539	0.454	0.276	0.000689909	Cryopreserved Cell Suspension	AREG	Monocytes/Macrophages Cycling
2.74955e-08	0.45857	0.677	0.505	0.000692668	Cryopreserved Cell Suspension	IL1B	Monocytes/Macrophages Cycling
9.21962e-08	0.256805	0.663	0.512	0.00232261	Cryopreserved Cell Suspension	NR4A3	Monocytes/Macrophages Cycling
1.20761e-07	0.308358	0.897	0.831	0.00304221	Cryopreserved Cell Suspension	RGS2	Monocytes/Macrophages Cycling
1.29514e-07	0.301775	0.5	0.341	0.00326272	Cryopreserved Cell Suspension	THBS1	Monocytes/Macrophages Cycling
4.86676e-07	0.258177	0.823	0.771	0.0122604	Cryopreserved Cell Suspension	CYCS	Monocytes/Macrophages Cycling
1.2594e-06	0.273041	0.54	0.421	0.0317267	Cryopreserved Cell Suspension	BCAS2	Monocytes/Macrophages Cycling
5.19844e-05	0.284976	0.517	0.41	1	Cryopreserved Cell Suspension	HIST1H1E	Monocytes/Macrophages Cycling
0.000113599	0.254303	0.551	0.445	1	Cryopreserved Cell Suspension	OSM	Monocytes/Macrophages Cycling
0.000217355	0.310435	0.871	0.848	1	Cryopreserved Cell Suspension	HSPD1	Monocytes/Macrophages Cycling
0.000235911	0.342971	0.631	0.591	1	Cryopreserved Cell Suspension	BCL2A1	Monocytes/Macrophages Cycling
0.000369425	0.254049	0.9	0.859	1	Cryopreserved Cell Suspension	KLF6	Monocytes/Macrophages Cycling
0.00405087	0.437089	0.331	0.26	1	Cryopreserved Cell Suspension	G0S2	Monocytes/Macrophages Cycling
3.85458e-36	0.38606	1	1	9.71045e-32	Cryopreserved Tissue	ACTB	Monocytes/Macrophages Cycling
4.21337e-27	0.442693	1	0.993	1.06143e-22	Cryopreserved Tissue	HLA-DRA	Monocytes/Macrophages Cycling
1.75394e-26	0.424163	0.984	0.982	4.41852e-22	Cryopreserved Tissue	C1QC	Monocytes/Macrophages Cycling
8.21695e-26	0.469673	0.994	0.976	2.07001e-21	Cryopreserved Tissue	HLA-DRB1	Monocytes/Macrophages Cycling
1.30725e-24	0.569517	0.978	0.938	3.29323e-20	Cryopreserved Tissue	CD14	Monocytes/Macrophages Cycling
6.94329e-24	0.340309	0.984	0.951	1.74915e-19	Cryopreserved Tissue	CYBA	Monocytes/Macrophages Cycling
3.99814e-23	0.55676	0.953	0.834	1.00721e-18	Cryopreserved Tissue	HSPA1A	Monocytes/Macrophages Cycling
2.5902e-22	0.644304	0.498	0.212	6.52524e-18	Cryopreserved Tissue	KCNQ1OT1	Monocytes/Macrophages Cycling
1.0512e-21	0.434867	0.978	0.953	2.64818e-17	Cryopreserved Tissue	CALR	Monocytes/Macrophages Cycling
1.10443e-21	0.41874	0.978	0.927	2.78228e-17	Cryopreserved Tissue	HSPA8	Monocytes/Macrophages Cycling
1.64508e-21	0.444456	0.726	0.491	4.14428e-17	Cryopreserved Tissue	TNFSF13	Monocytes/Macrophages Cycling
2.24369e-21	0.333872	0.991	0.985	5.6523e-17	Cryopreserved Tissue	C1QA	Monocytes/Macrophages Cycling
8.33742e-21	0.378927	0.968	0.917	2.10036e-16	Cryopreserved Tissue	HSP90AB1	Monocytes/Macrophages Cycling
2.12335e-20	0.373398	0.968	0.909	5.34914e-16	Cryopreserved Tissue	SLC25A5	Monocytes/Macrophages Cycling
7.52157e-20	0.330393	0.994	0.982	1.89483e-15	Cryopreserved Tissue	HLA-DPA1	Monocytes/Macrophages Cycling
1.29246e-19	0.31752	0.981	0.951	3.25597e-15	Cryopreserved Tissue	GRN	Monocytes/Macrophages Cycling
1.93823e-19	0.315175	0.997	0.992	4.88279e-15	Cryopreserved Tissue	ACTG1	Monocytes/Macrophages Cycling
1.94944e-19	0.375684	0.707	0.442	4.91102e-15	Cryopreserved Tissue	NEU1	Monocytes/Macrophages Cycling
2.24341e-19	0.341556	0.984	0.972	5.65161e-15	Cryopreserved Tissue	HLA-DRB5	Monocytes/Macrophages Cycling
8.56932e-19	0.412782	0.956	0.92	2.15878e-14	Cryopreserved Tissue	ANXA2	Monocytes/Macrophages Cycling
1.95537e-16	0.298958	0.978	0.98	4.92597e-12	Cryopreserved Tissue	C1QB	Monocytes/Macrophages Cycling
7.07651e-16	0.427908	0.852	0.7	1.78272e-11	Cryopreserved Tissue	TUBB4B	Monocytes/Macrophages Cycling
1.16505e-15	0.446371	0.483	0.254	2.935e-11	Cryopreserved Tissue	ADM	Monocytes/Macrophages Cycling
1.16807e-15	0.262137	0.994	0.995	2.9426e-11	Cryopreserved Tissue	HLA-B	Monocytes/Macrophages Cycling
2.18148e-15	0.310276	0.953	0.899	5.49557e-11	Cryopreserved Tissue	NPM1	Monocytes/Macrophages Cycling
2.75547e-15	0.261454	0.975	0.945	6.94158e-11	Cryopreserved Tissue	TPI1	Monocytes/Macrophages Cycling
3.43826e-15	0.270057	0.997	0.972	8.66166e-11	Cryopreserved Tissue	HLA-DPB1	Monocytes/Macrophages Cycling
3.70602e-14	0.309016	0.883	0.796	9.3362e-10	Cryopreserved Tissue	GSN	Monocytes/Macrophages Cycling
6.12322e-14	0.30805	0.886	0.788	1.54256e-09	Cryopreserved Tissue	HNRNPDL	Monocytes/Macrophages Cycling
7.15438e-14	0.279647	0.981	0.972	1.80233e-09	Cryopreserved Tissue	ITM2B	Monocytes/Macrophages Cycling
8.31136e-14	0.300633	0.953	0.938	2.0938e-09	Cryopreserved Tissue	PPIB	Monocytes/Macrophages Cycling
1.6337e-13	0.333662	0.767	0.576	4.11563e-09	Cryopreserved Tissue	CPVL	Monocytes/Macrophages Cycling
2.64973e-13	0.305376	0.946	0.891	6.67521e-09	Cryopreserved Tissue	HLA-DMA	Monocytes/Macrophages Cycling
1.14423e-12	0.325166	0.962	0.953	2.88254e-08	Cryopreserved Tissue	CTSD	Monocytes/Macrophages Cycling
1.43855e-12	0.31109	0.744	0.563	3.624e-08	Cryopreserved Tissue	EIF4A2	Monocytes/Macrophages Cycling
2.73044e-12	0.270289	0.934	0.873	6.87853e-08	Cryopreserved Tissue	ENO1	Monocytes/Macrophages Cycling
4.55883e-12	0.533635	0.423	0.232	1.14846e-07	Cryopreserved Tissue	TNF	Monocytes/Macrophages Cycling
8.4792e-12	0.423925	0.609	0.449	2.13608e-07	Cryopreserved Tissue	SNHG12	Monocytes/Macrophages Cycling
8.50491e-12	0.3427	0.792	0.679	2.14256e-07	Cryopreserved Tissue	FCGR1A	Monocytes/Macrophages Cycling
1.29692e-11	0.4723	0.886	0.865	3.26721e-07	Cryopreserved Tissue	PLTP	Monocytes/Macrophages Cycling
2.03464e-11	0.356432	0.675	0.463	5.12567e-07	Cryopreserved Tissue	EGR1	Monocytes/Macrophages Cycling
6.32129e-11	0.294045	0.315	0.142	1.59246e-06	Cryopreserved Tissue	RP11-758H9.2	Monocytes/Macrophages Cycling
6.49501e-11	0.329055	0.88	0.808	1.63622e-06	Cryopreserved Tissue	CORO1A	Monocytes/Macrophages Cycling
8.42654e-11	0.290382	0.609	0.408	2.12281e-06	Cryopreserved Tissue	LGALS3BP	Monocytes/Macrophages Cycling
9.34547e-11	0.351692	0.902	0.855	2.35431e-06	Cryopreserved Tissue	VSIG4	Monocytes/Macrophages Cycling
1.3383e-10	0.281298	0.823	0.693	3.37146e-06	Cryopreserved Tissue	TMED9	Monocytes/Macrophages Cycling
2.00075e-10	0.506136	0.47	0.294	5.04029e-06	Cryopreserved Tissue	ILF3-AS1	Monocytes/Macrophages Cycling
2.72594e-10	0.266938	0.795	0.68	6.86719e-06	Cryopreserved Tissue	LDHB	Monocytes/Macrophages Cycling
3.03044e-10	0.333454	0.912	0.791	7.63428e-06	Cryopreserved Tissue	HSPA1B	Monocytes/Macrophages Cycling
3.0467e-10	0.257018	0.735	0.551	7.67525e-06	Cryopreserved Tissue	PGD	Monocytes/Macrophages Cycling
2.47629e-09	0.318298	0.909	0.871	6.23827e-05	Cryopreserved Tissue	SERPINA1	Monocytes/Macrophages Cycling
3.99489e-09	0.382061	0.937	0.896	0.000100639	Cryopreserved Tissue	JUN	Monocytes/Macrophages Cycling
6.53145e-09	0.394827	0.861	0.775	0.00016454	Cryopreserved Tissue	FOLR2	Monocytes/Macrophages Cycling
8.11127e-09	0.281132	0.757	0.644	0.000204339	Cryopreserved Tissue	TSPAN4	Monocytes/Macrophages Cycling
1.59517e-08	0.253427	0.773	0.703	0.000401856	Cryopreserved Tissue	RPN2	Monocytes/Macrophages Cycling
1.64006e-08	0.280974	0.896	0.827	0.000413164	Cryopreserved Tissue	PLD3	Monocytes/Macrophages Cycling
2.96474e-08	0.256713	0.849	0.705	0.000746878	Cryopreserved Tissue	CAPG	Monocytes/Macrophages Cycling
4.5607e-08	0.440476	0.423	0.263	0.00114893	Cryopreserved Tissue	CXCL8	Monocytes/Macrophages Cycling
4.87954e-08	0.384284	0.666	0.54	0.00122925	Cryopreserved Tissue	TREM2	Monocytes/Macrophages Cycling
1.86208e-07	0.258651	0.943	0.923	0.00469096	Cryopreserved Tissue	GADD45B	Monocytes/Macrophages Cycling
4.60605e-07	0.255616	0.943	0.915	0.0116036	Cryopreserved Tissue	TYMP	Monocytes/Macrophages Cycling
2.4639e-06	0.267531	0.88	0.825	0.0620707	Cryopreserved Tissue	MS4A4A	Monocytes/Macrophages Cycling
7.48068e-06	0.304347	0.789	0.742	0.188453	Cryopreserved Tissue	SQSTM1	Monocytes/Macrophages Cycling
0.00043843	0.30501	0.618	0.507	1	Cryopreserved Tissue	CCL4	Monocytes/Macrophages Cycling
0.00651501	0.484681	0.372	0.292	1	Cryopreserved Tissue	SPP1	Monocytes/Macrophages Cycling
2.50596e-41	0.273789	0.936	0.857	6.31301e-37	Fresh Tissue	RPS2	T-cells
4.56728e-27	0.337376	0.926	0.864	1.15059e-22	Fresh Tissue	ZFP36L2	T-cells
2.2039e-16	0.258375	0.596	0.46	5.55207e-12	Fresh Tissue	REL	T-cells
1.44499e-41	0.492122	0.69	0.558	3.64021e-37	Cryopreserved Cell Suspension	CXCR4	T-cells
1.1673e-23	0.321082	0.854	0.807	2.94067e-19	Cryopreserved Cell Suspension	CD69	T-cells
7.92964e-19	0.260532	0.803	0.735	1.99764e-14	Cryopreserved Cell Suspension	TSC22D3	T-cells
3.04611e-18	0.277009	0.72	0.637	7.67377e-14	Cryopreserved Cell Suspension	RGS1	T-cells
1.24655e-15	0.386256	0.588	0.51	3.1403e-11	Cryopreserved Cell Suspension	ANXA1	T-cells
8.12139e-110	0.795534	0.886	0.772	2.04594e-105	Cryopreserved Tissue	FOS	T-cells
1.00523e-61	0.261503	0.998	0.998	2.53238e-57	Cryopreserved Tissue	ACTB	T-cells
3.34075e-51	0.573207	0.625	0.438	8.41602e-47	Cryopreserved Tissue	GADD45B	T-cells
1.28544e-43	0.709337	0.397	0.235	3.23827e-39	Cryopreserved Tissue	TNF	T-cells
2.22108e-24	0.311289	0.626	0.481	5.59533e-20	Cryopreserved Tissue	HSPA1B	T-cells
3.68727e-19	0.339723	0.241	0.144	9.28897e-15	Cryopreserved Tissue	NEU1	T-cells
6.83551e-18	0.382195	0.427	0.339	1.722e-13	Cryopreserved Tissue	TUBB4B	T-cells
1.52699e-16	0.465507	0.253	0.161	3.8468e-12	Cryopreserved Tissue	EGR1	T-cells
1.82635e-15	0.386362	0.216	0.134	4.60095e-11	Cryopreserved Tissue	CISH	T-cells
1.7523e-12	0.251271	0.664	0.634	4.41439e-08	Cryopreserved Tissue	DNAJA1	T-cells
4.88509e-12	0.254649	0.696	0.672	1.23065e-07	Cryopreserved Tissue	FUS	T-cells
2.01488e-11	0.253895	0.221	0.149	5.07588e-07	Cryopreserved Tissue	FASLG	T-cells
9.65111e-10	0.262804	0.62	0.571	2.43131e-05	Cryopreserved Tissue	FOSB	T-cells
1.4027e-08	0.369146	0.412	0.367	0.000353367	Cryopreserved Tissue	CITED2	T-cells
3.91514e-08	0.271337	0.506	0.453	0.000986301	Cryopreserved Tissue	TXNIP	T-cells
9.42722e-07	0.306999	0.78	0.816	0.023749	Cryopreserved Tissue	JUN	T-cells
1.42679e-06	0.343518	0.499	0.464	0.0359436	Cryopreserved Tissue	IFNG	T-cells
3.14348e-06	0.264188	0.59	0.56	0.0791905	Cryopreserved Tissue	CCL4	T-cells
3.12742e-33	0.3422	0.808	0.858	7.8786e-29	Fresh Tissue	RPL13A	Cancer/Epithelial
2.32372e-29	0.382147	0.985	0.982	5.85392e-25	Fresh Tissue	FTL	Cancer/Epithelial
1.56165e-11	0.259919	0.806	0.869	3.9341e-07	Fresh Tissue	ARPC2	Cancer/Epithelial
6.05917e-08	0.254238	0.456	0.573	0.00152643	Fresh Tissue	CD74	Cancer/Epithelial
1.71065e-07	0.250727	0.428	0.55	0.00430948	Fresh Tissue	SMIM3	Cancer/Epithelial
0.0012026	0.290128	0.579	0.708	1	Fresh Tissue	BGN	Cancer/Epithelial
0.0066611	0.36216	0.573	0.648	1	Fresh Tissue	NFKBIA	Cancer/Epithelial
4.09928e-68	0.489105	0.63	0.353	1.03269e-63	Cryopreserved Cell Suspension	ATF3	Cancer/Epithelial
3.67246e-66	0.451133	0.678	0.416	9.25167e-62	Cryopreserved Cell Suspension	NFKBIZ	Cancer/Epithelial
1.17719e-54	0.299081	0.685	0.442	2.96558e-50	Cryopreserved Cell Suspension	CCNL1	Cancer/Epithelial
2.31997e-54	0.399893	0.674	0.433	5.84447e-50	Cryopreserved Cell Suspension	GEM	Cancer/Epithelial
7.83938e-53	0.494394	0.605	0.361	1.9749e-48	Cryopreserved Cell Suspension	CXCL2	Cancer/Epithelial
7.88466e-53	0.411537	0.777	0.571	1.9863e-48	Cryopreserved Cell Suspension	RHOB	Cancer/Epithelial
1.12895e-52	0.288262	0.624	0.368	2.84404e-48	Cryopreserved Cell Suspension	FOSB	Cancer/Epithelial
3.18404e-49	0.431279	0.761	0.537	8.02123e-45	Cryopreserved Cell Suspension	FOS	Cancer/Epithelial
3.46606e-49	0.425028	0.743	0.531	8.7317e-45	Cryopreserved Cell Suspension	KLF6	Cancer/Epithelial
2.09502e-48	0.414565	0.747	0.528	5.27777e-44	Cryopreserved Cell Suspension	DUSP1	Cancer/Epithelial
3.55335e-48	0.474349	0.579	0.359	8.95161e-44	Cryopreserved Cell Suspension	CXCL3	Cancer/Epithelial
3.72795e-48	0.37392	0.537	0.31	9.39145e-44	Cryopreserved Cell Suspension	TNFAIP3	Cancer/Epithelial
8.14617e-48	0.297788	0.69	0.437	2.05218e-43	Cryopreserved Cell Suspension	EGR1	Cancer/Epithelial
4.16049e-47	0.379746	0.692	0.474	1.04811e-42	Cryopreserved Cell Suspension	ZFP36	Cancer/Epithelial
1.0616e-46	0.342293	0.665	0.436	2.67437e-42	Cryopreserved Cell Suspension	RND3	Cancer/Epithelial
1.43402e-46	0.26681	0.561	0.335	3.61259e-42	Cryopreserved Cell Suspension	BHLHE40	Cancer/Epithelial
6.24583e-45	0.346542	0.652	0.425	1.57345e-40	Cryopreserved Cell Suspension	IER3	Cancer/Epithelial
1.1977e-44	0.333051	0.692	0.474	3.01724e-40	Cryopreserved Cell Suspension	IER2	Cancer/Epithelial
1.99392e-42	0.271099	0.723	0.504	5.02309e-38	Cryopreserved Cell Suspension	PPP1R15A	Cancer/Epithelial
4.03763e-39	0.3719	0.79	0.587	1.01716e-34	Cryopreserved Cell Suspension	MALAT1	Cancer/Epithelial
3.79864e-37	0.344412	0.792	0.608	9.56953e-33	Cryopreserved Cell Suspension	JUN	Cancer/Epithelial
2.46173e-36	0.332356	0.725	0.502	6.20159e-32	Cryopreserved Cell Suspension	NEAT1	Cancer/Epithelial
4.0597e-36	0.29013	0.764	0.549	1.02272e-31	Cryopreserved Cell Suspension	COL6A3	Cancer/Epithelial
1.34947e-35	0.257772	0.757	0.557	3.39957e-31	Cryopreserved Cell Suspension	NFKBIA	Cancer/Epithelial
2.16559e-35	0.394671	0.823	0.694	5.45556e-31	Cryopreserved Tissue	MT-ND4	Cancer/Epithelial
9.13439e-31	0.573587	0.63	0.443	2.30114e-26	Cryopreserved Tissue	TAGLN	Cancer/Epithelial
9.54032e-30	0.43165	0.777	0.658	2.4034e-25	Cryopreserved Tissue	MT-ND2	Cancer/Epithelial
1.76451e-24	0.281616	0.938	0.902	4.44516e-20	Cryopreserved Tissue	ANXA2	Cancer/Epithelial
2.35637e-23	0.448155	0.749	0.633	5.93616e-19	Cryopreserved Tissue	MTRNR2L12	Cancer/Epithelial
6.89288e-23	0.339202	0.791	0.673	1.73645e-18	Cryopreserved Tissue	MT-ND5	Cancer/Epithelial
5.65683e-18	0.251904	0.857	0.731	1.42507e-13	Cryopreserved Tissue	MT-CYB	Cancer/Epithelial
3.4695e-17	0.29556	0.297	0.182	8.74036e-13	Cryopreserved Tissue	IL13RA2	Cancer/Epithelial
1.56576e-16	0.289815	0.789	0.659	3.94447e-12	Cryopreserved Tissue	MT-ND3	Cancer/Epithelial
2.00218e-16	0.285102	0.715	0.609	5.04389e-12	Cryopreserved Tissue	PGK1	Cancer/Epithelial
3.37336e-15	0.531904	0.404	0.286	8.49817e-11	Cryopreserved Tissue	ACTG2	Cancer/Epithelial
8.0218e-15	0.250594	0.958	0.927	2.02085e-10	Cryopreserved Tissue	S100A11	Cancer/Epithelial
1.44815e-14	0.26217	0.854	0.748	3.64819e-10	Cryopreserved Tissue	MT-CO3	Cancer/Epithelial
1.01801e-11	0.306032	0.831	0.738	2.56458e-07	Cryopreserved Tissue	MYL9	Cancer/Epithelial
6.82255e-11	0.259821	0.705	0.611	1.71874e-06	Cryopreserved Tissue	FLNA	Cancer/Epithelial
4.50362e-10	0.307007	0.797	0.698	1.13455e-05	Cryopreserved Tissue	CALD1	Cancer/Epithelial
3.26425e-08	0.510847	0.571	0.505	0.00082233	Cryopreserved Tissue	POSTN	Cancer/Epithelial
1.88443e-07	0.450163	0.659	0.593	0.00474726	Cryopreserved Tissue	ACTA2	Cancer/Epithelial
3.76088e-05	0.371353	0.801	0.746	0.947441	Cryopreserved Tissue	SPARC	Cancer/Epithelial
6.35695e-05	0.25081	0.768	0.721	1	Cryopreserved Tissue	IGFBP7	Cancer/Epithelial
8.24761e-89	0.390839	0.768	0.621	2.07774e-84	Fresh Tissue	ZNF331	Monocytes/Macrophages
4.31141e-72	0.396326	0.895	0.833	1.08613e-67	Fresh Tissue	NFKBIA	Monocytes/Macrophages
1.62491e-68	0.290082	0.834	0.748	4.09347e-64	Fresh Tissue	MCL1	Monocytes/Macrophages
1.23568e-57	0.30148	0.569	0.412	3.11293e-53	Fresh Tissue	FOSL2	Monocytes/Macrophages
1.42387e-55	0.263742	0.853	0.792	3.587e-51	Fresh Tissue	PNRC1	Monocytes/Macrophages
9.61378e-51	0.268679	0.832	0.748	2.4219e-46	Fresh Tissue	PLAUR	Monocytes/Macrophages
1.06391e-45	0.445336	0.462	0.336	2.68021e-41	Fresh Tissue	MMP19	Monocytes/Macrophages
1.99809e-45	0.328462	0.681	0.563	5.03358e-41	Fresh Tissue	ICAM1	Monocytes/Macrophages
3.62234e-44	0.273424	0.52	0.385	9.12539e-40	Fresh Tissue	KDM6B	Monocytes/Macrophages
1.68609e-43	0.307898	0.71	0.602	4.2476e-39	Fresh Tissue	HBEGF	Monocytes/Macrophages
2.54634e-38	0.398807	0.354	0.241	6.41475e-34	Fresh Tissue	OSM	Monocytes/Macrophages
9.97466e-31	0.381552	0.35	0.245	2.51282e-26	Fresh Tissue	AREG	Monocytes/Macrophages
3.00875e-29	0.27574	0.836	0.784	7.57965e-25	Fresh Tissue	IER3	Monocytes/Macrophages
3.17199e-28	0.30345	0.373	0.273	7.99087e-24	Fresh Tissue	IL10	Monocytes/Macrophages
9.71987e-28	0.268149	0.488	0.384	2.44863e-23	Fresh Tissue	LMNA	Monocytes/Macrophages
3.10531e-25	0.299	0.56	0.458	7.8229e-21	Fresh Tissue	CXCL2	Monocytes/Macrophages
1.40263e-10	0.727571	0.187	0.139	3.5335e-06	Fresh Tissue	G0S2	Monocytes/Macrophages
0.00207503	0.401674	0.288	0.318	1	Fresh Tissue	CXCL8	Monocytes/Macrophages
2.83075e-95	0.355035	0.75	0.612	7.13123e-91	Cryopreserved Cell Suspension	ZNF331	Monocytes/Macrophages
5.60521e-92	0.28274	0.939	0.915	1.41207e-87	Cryopreserved Cell Suspension	JUNB	Monocytes/Macrophages
1.47454e-91	0.450315	0.704	0.581	3.71466e-87	Cryopreserved Cell Suspension	CHMP1B	Monocytes/Macrophages
1.15606e-90	0.27456	0.926	0.896	2.91234e-86	Cryopreserved Cell Suspension	ZFP36	Monocytes/Macrophages
1.60467e-86	0.413928	0.715	0.622	4.04248e-82	Cryopreserved Cell Suspension	SELK	Monocytes/Macrophages
2.95669e-80	0.278049	0.822	0.751	7.44848e-76	Cryopreserved Cell Suspension	NAMPT	Monocytes/Macrophages
2.08957e-69	0.338189	0.744	0.66	5.26405e-65	Cryopreserved Cell Suspension	CREM	Monocytes/Macrophages
1.85776e-66	0.369092	0.837	0.799	4.68006e-62	Cryopreserved Cell Suspension	RHOB	Monocytes/Macrophages
7.22991e-62	0.297003	0.807	0.75	1.82136e-57	Cryopreserved Cell Suspension	PLAUR	Monocytes/Macrophages
9.32962e-55	0.287272	0.709	0.63	2.35032e-50	Cryopreserved Cell Suspension	ATP1B3	Monocytes/Macrophages
1.59453e-49	0.452457	0.56	0.45	4.01694e-45	Cryopreserved Cell Suspension	IL1B	Monocytes/Macrophages
3.28095e-46	0.317706	0.559	0.442	8.26537e-42	Cryopreserved Cell Suspension	NR4A3	Monocytes/Macrophages
1.01756e-45	0.313414	0.616	0.543	2.56344e-41	Cryopreserved Cell Suspension	CYCS	Monocytes/Macrophages
1.05041e-44	0.347866	0.35	0.23	2.6462e-40	Cryopreserved Cell Suspension	AREG	Monocytes/Macrophages
2.44209e-44	0.301727	0.446	0.328	6.1521e-40	Cryopreserved Cell Suspension	MMP19	Monocytes/Macrophages
1.18632e-42	0.321937	0.561	0.467	2.98857e-38	Cryopreserved Cell Suspension	GPR183	Monocytes/Macrophages
4.49629e-41	0.258509	0.318	0.214	1.1327e-36	Cryopreserved Cell Suspension	VEGFA	Monocytes/Macrophages
4.79311e-40	0.265733	0.444	0.341	1.20748e-35	Cryopreserved Cell Suspension	RANBP2	Monocytes/Macrophages
1.52823e-39	0.279263	0.678	0.606	3.84991e-35	Cryopreserved Cell Suspension	HBEGF	Monocytes/Macrophages
3.09066e-37	0.29213	0.596	0.491	7.786e-33	Cryopreserved Cell Suspension	DUSP2	Monocytes/Macrophages
3.51621e-34	0.293085	0.552	0.448	8.85803e-30	Cryopreserved Cell Suspension	CXCL2	Monocytes/Macrophages
1.80495e-30	0.29288	0.466	0.376	4.54702e-26	Cryopreserved Cell Suspension	THBD	Monocytes/Macrophages
4.32622e-27	0.260481	0.595	0.532	1.08986e-22	Cryopreserved Cell Suspension	SLC2A3	Monocytes/Macrophages
3.90161e-24	0.267158	0.36	0.278	9.82895e-20	Cryopreserved Cell Suspension	THBS1	Monocytes/Macrophages
8.52624e-24	0.394451	0.333	0.255	2.14793e-19	Cryopreserved Cell Suspension	CXCL3	Monocytes/Macrophages
1.39084e-20	0.328841	0.197	0.134	3.5038e-16	Cryopreserved Cell Suspension	EREG	Monocytes/Macrophages
5.52239e-18	0.258153	0.381	0.324	1.3912e-13	Cryopreserved Cell Suspension	TFRC	Monocytes/Macrophages
3.43057e-12	0.252345	0.7	0.677	8.64229e-08	Cryopreserved Cell Suspension	MT2A	Monocytes/Macrophages
0	0.800103	0.912	0.713	0	Cryopreserved Tissue	HSPA1A	Monocytes/Macrophages
2.90977e-235	0.580844	0.863	0.63	7.33029e-231	Cryopreserved Tissue	HSPA1B	Monocytes/Macrophages
1.01709e-217	0.458408	0.961	0.919	2.56225e-213	Cryopreserved Tissue	HLA-DRB1	Monocytes/Macrophages
3.20184e-195	0.392703	0.972	0.957	8.06608e-191	Cryopreserved Tissue	HLA-DRA	Monocytes/Macrophages
5.41192e-190	0.351474	0.991	0.993	1.36337e-185	Cryopreserved Tissue	ACTB	Monocytes/Macrophages
8.6131e-176	0.957506	0.454	0.23	2.16981e-171	Cryopreserved Tissue	ILF3-AS1	Monocytes/Macrophages
2.48689e-173	0.336126	0.916	0.829	6.26498e-169	Cryopreserved Tissue	CYBA	Monocytes/Macrophages
1.32561e-158	0.358877	0.887	0.791	3.33949e-154	Cryopreserved Tissue	HSPA8	Monocytes/Macrophages
2.4903e-158	0.356617	0.947	0.902	6.27357e-154	Cryopreserved Tissue	HLA-DRB5	Monocytes/Macrophages
6.69753e-150	0.351771	0.879	0.771	1.68724e-145	Cryopreserved Tissue	HSP90AB1	Monocytes/Macrophages
3.62311e-145	0.416471	0.95	0.882	9.12735e-141	Cryopreserved Tissue	HSP90AA1	Monocytes/Macrophages
2.68933e-133	0.416124	0.547	0.353	6.77497e-129	Cryopreserved Tissue	TUBB4B	Monocytes/Macrophages
3.17312e-130	0.487057	0.454	0.264	7.99373e-126	Cryopreserved Tissue	SNHG12	Monocytes/Macrophages
7.44652e-130	0.312719	0.883	0.79	1.87593e-125	Cryopreserved Tissue	MTRNR2L12	Monocytes/Macrophages
3.64539e-129	0.405573	0.49	0.298	9.18347e-125	Cryopreserved Tissue	NEU1	Monocytes/Macrophages
9.42963e-124	0.279314	0.915	0.861	2.37551e-119	Cryopreserved Tissue	GRN	Monocytes/Macrophages
3.19214e-123	0.384021	0.911	0.848	8.04164e-119	Cryopreserved Tissue	CD14	Monocytes/Macrophages
6.91379e-119	0.306248	0.955	0.942	1.74172e-114	Cryopreserved Tissue	HLA-DPA1	Monocytes/Macrophages
8.79812e-112	0.280603	0.894	0.83	2.21642e-107	Cryopreserved Tissue	HLA-DMA	Monocytes/Macrophages
2.38099e-108	0.286182	0.872	0.879	5.99819e-104	Cryopreserved Tissue	C1QA	Monocytes/Macrophages
9.47286e-107	0.339522	0.859	0.873	2.3864e-102	Cryopreserved Tissue	C1QC	Monocytes/Macrophages
1.21483e-102	0.360849	0.573	0.41	3.06041e-98	Cryopreserved Tissue	TNFSF13	Monocytes/Macrophages
3.39483e-102	0.523769	0.569	0.378	8.55225e-98	Cryopreserved Tissue	CCL4	Monocytes/Macrophages
3.91291e-100	0.469891	0.26	0.114	9.8574e-96	Cryopreserved Tissue	KCNQ1OT1	Monocytes/Macrophages
2.03152e-95	0.494783	0.258	0.116	5.1178e-91	Cryopreserved Tissue	TNF	Monocytes/Macrophages
5.40474e-95	0.272793	0.848	0.706	1.36156e-90	Cryopreserved Tissue	DNAJB1	Monocytes/Macrophages
2.77185e-86	0.346346	0.815	0.73	6.98285e-82	Cryopreserved Tissue	SERPINA1	Monocytes/Macrophages
4.30927e-85	0.328579	0.653	0.511	1.08559e-80	Cryopreserved Tissue	CPVL	Monocytes/Macrophages
6.48723e-82	0.352216	0.274	0.136	1.63426e-77	Cryopreserved Tissue	ADM	Monocytes/Macrophages
9.7873e-77	0.295673	0.669	0.543	2.46562e-72	Cryopreserved Tissue	FCGR1A	Monocytes/Macrophages
2.47532e-76	0.25894	0.851	0.867	6.23582e-72	Cryopreserved Tissue	C1QB	Monocytes/Macrophages
7.36475e-72	0.295617	0.845	0.784	1.85533e-67	Cryopreserved Tissue	CALR	Monocytes/Macrophages
1.60276e-71	0.548604	0.216	0.098	4.03768e-67	Cryopreserved Tissue	RP11-758H9.2	Monocytes/Macrophages
2.41144e-70	0.256946	0.838	0.763	6.0749e-66	Cryopreserved Tissue	TMEM176B	Monocytes/Macrophages
1.30457e-64	0.287458	0.469	0.335	3.28648e-60	Cryopreserved Tissue	LGALS3BP	Monocytes/Macrophages
3.27071e-62	0.265068	0.329	0.199	8.23957e-58	Cryopreserved Tissue	PMAIP1	Monocytes/Macrophages
7.60584e-62	0.261239	0.669	0.544	1.91606e-57	Cryopreserved Tissue	CORO1A	Monocytes/Macrophages
1.44706e-56	0.303059	0.823	0.77	3.64544e-52	Cryopreserved Tissue	JUN	Monocytes/Macrophages
1.52038e-49	0.375525	0.779	0.761	3.83013e-45	Cryopreserved Tissue	PLTP	Monocytes/Macrophages
2.66559e-43	0.250818	0.279	0.177	6.71516e-39	Cryopreserved Tissue	NXF1	Monocytes/Macrophages
1.73693e-38	0.270535	0.695	0.604	4.37568e-34	Cryopreserved Tissue	IFI6	Monocytes/Macrophages
3.1016e-35	0.337904	0.888	0.843	7.81355e-31	Cryopreserved Tissue	LYZ	Monocytes/Macrophages
2.75166e-30	0.270834	0.658	0.599	6.93197e-26	Cryopreserved Tissue	ID2	Monocytes/Macrophages
3.4168e-24	0.277815	0.429	0.35	8.60761e-20	Cryopreserved Tissue	RP11-160E2.6	Monocytes/Macrophages
6.46316e-24	0.294024	0.583	0.52	1.6282e-19	Cryopreserved Tissue	CCL3	Monocytes/Macrophages
2.25793e-12	0.362934	0.292	0.243	5.68819e-08	Cryopreserved Tissue	FCN1	Monocytes/Macrophages
3.94554e-10	0.264086	0.966	0.898	9.93962e-06	Fresh Tissue	RPL13A	T-cells Cycling
4.42427e-07	0.250175	0.979	0.947	0.0111456	Fresh Tissue	RPS2	T-cells Cycling
4.37907e-06	0.282449	0.58	0.414	0.110318	Fresh Tissue	SLA2	T-cells Cycling
8.14692e-06	0.357984	0.748	0.607	0.205237	Fresh Tissue	ZNF331	T-cells Cycling
9.30924e-06	0.27478	0.735	0.607	0.234518	Fresh Tissue	ARPC1B	T-cells Cycling
5.58574e-05	0.2767	0.727	0.59	1	Fresh Tissue	HNRNPUL1	T-cells Cycling
9.74967e-05	0.252696	0.95	0.9	1	Fresh Tissue	JUNB	T-cells Cycling
0.000580829	0.284748	0.752	0.643	1	Fresh Tissue	NFKBIZ	T-cells Cycling
0.00166488	0.265391	0.634	0.525	1	Fresh Tissue	NR4A1	T-cells Cycling
0.00377329	0.35045	0.508	0.398	1	Fresh Tissue	HIST1H1E	T-cells Cycling
0.00660332	0.298324	0.399	0.303	1	Fresh Tissue	GZMB	T-cells Cycling
7.02853e-12	0.303173	0.897	0.797	1.77063e-07	Cryopreserved Cell Suspension	ERH	T-cells Cycling
3.18248e-08	0.446794	0.809	0.703	0.000801731	Cryopreserved Cell Suspension	RGS1	T-cells Cycling
2.20071e-07	0.26079	0.954	0.935	0.00554403	Cryopreserved Cell Suspension	IL32	T-cells Cycling
3.16212e-07	0.319258	0.823	0.768	0.00796601	Cryopreserved Cell Suspension	PRDX1	T-cells Cycling
7.70697e-07	0.271974	0.752	0.622	0.0194154	Cryopreserved Cell Suspension	PSMB2	T-cells Cycling
1.45271e-05	0.317828	0.716	0.622	0.365967	Cryopreserved Cell Suspension	CREM	T-cells Cycling
2.34268e-05	0.252236	0.66	0.55	0.590169	Cryopreserved Cell Suspension	LEPROTL1	T-cells Cycling
0.000252906	0.319514	0.73	0.642	1	Cryopreserved Cell Suspension	CXCR4	T-cells Cycling
0.000750507	0.307874	0.791	0.691	1	Cryopreserved Cell Suspension	CLEC2B	T-cells Cycling
0.00306336	0.306286	0.426	0.331	1	Cryopreserved Cell Suspension	CD83	T-cells Cycling
2.56094e-10	0.720953	0.883	0.883	6.45153e-06	Cryopreserved Tissue	FOS	T-cells Cycling
1.19009e-07	0.379282	0.84	0.748	0.00299808	Cryopreserved Tissue	TUBB4B	T-cells Cycling
8.10528e-06	0.284116	0.976	0.954	0.204188	Cryopreserved Tissue	TUBB	T-cells Cycling
8.48314e-05	0.264406	0.869	0.865	1	Cryopreserved Tissue	FUS	T-cells Cycling
0.000152131	0.621611	0.485	0.396	1	Cryopreserved Tissue	TNF	T-cells Cycling
0.000320549	0.323934	0.49	0.392	1	Cryopreserved Tissue	SLC20A1	T-cells Cycling
0.000422411	0.305317	0.194	0.104	1	Cryopreserved Tissue	KCNQ1OT1	T-cells Cycling
0.000624336	0.337186	0.301	0.198	1	Cryopreserved Tissue	RBKS	T-cells Cycling
0.00218929	0.256843	0.316	0.223	1	Cryopreserved Tissue	NEU1	T-cells Cycling
0.000113998	0.351141	0.932	0.955	1	Fresh Tissue	RPS2	PVL cells
0.000640391	0.541814	0.568	0.398	1	Fresh Tissue	ARL2BP	PVL cells
0.00096605	0.34836	0.797	0.694	1	Fresh Tissue	ISG15	PVL cells
0.00128232	0.254602	0.364	0.224	1	Fresh Tissue	ING1	PVL cells
0.00163741	0.325446	0.754	0.707	1	Fresh Tissue	SMOC2	PVL cells
0.00244534	0.287235	0.449	0.29	1	Fresh Tissue	GRK5	PVL cells
0.00315273	0.349082	0.424	0.274	1	Fresh Tissue	RPS10	PVL cells
0.00526446	0.295676	0.136	0.058	1	Fresh Tissue	C17orf49	PVL cells
0.00657819	0.37932	0.297	0.177	1	Fresh Tissue	HYI	PVL cells
0.00887417	0.408836	0.797	0.749	1	Fresh Tissue	GPX3	PVL cells
7.62381e-10	0.58388	0.679	0.483	1.92059e-05	Cryopreserved Cell Suspension	NFKBIZ	PVL cells
7.01182e-09	0.430826	0.823	0.655	0.000176642	Cryopreserved Cell Suspension	FOSB	PVL cells
3.95001e-08	0.488922	0.479	0.263	0.000995086	Cryopreserved Cell Suspension	TNFAIP3	PVL cells
4.0785e-08	0.471524	0.683	0.526	0.00102746	Cryopreserved Cell Suspension	ATF3	PVL cells
5.0534e-08	0.367553	0.94	0.871	0.00127305	Cryopreserved Cell Suspension	JUNB	PVL cells
5.45371e-08	0.305726	0.902	0.797	0.0013739	Cryopreserved Cell Suspension	BTG1	PVL cells
6.30264e-08	0.616321	0.792	0.647	0.00158776	Cryopreserved Cell Suspension	IGFBP5	PVL cells
1.07346e-07	0.48676	0.958	0.849	0.00270427	Cryopreserved Cell Suspension	FOS	PVL cells
1.64847e-07	0.53795	0.766	0.698	0.00415282	Cryopreserved Cell Suspension	NFKBIA	PVL cells
2.19238e-07	0.682759	0.777	0.638	0.00552304	Cryopreserved Cell Suspension	SEPP1	PVL cells
7.21567e-07	0.491108	0.777	0.677	0.0181777	Cryopreserved Cell Suspension	IER2	PVL cells
3.66379e-06	0.462338	0.747	0.638	0.0922983	Cryopreserved Cell Suspension	SAT1	PVL cells
4.07374e-06	0.336453	0.592	0.427	0.102626	Cryopreserved Cell Suspension	NR4A2	PVL cells
5.06447e-06	0.761124	0.366	0.198	0.127584	Cryopreserved Cell Suspension	CXCL2	PVL cells
7.60739e-06	0.333762	0.845	0.668	0.191645	Cryopreserved Cell Suspension	DUSP1	PVL cells
2.52336e-05	0.374855	0.54	0.371	0.635685	Cryopreserved Cell Suspension	JUND	PVL cells
4.31911e-05	0.642061	0.411	0.272	1	Cryopreserved Cell Suspension	CTGF	PVL cells
5.39792e-05	0.3862	0.883	0.797	1	Cryopreserved Cell Suspension	ZFP36	PVL cells
5.47663e-05	0.285167	0.343	0.185	1	Cryopreserved Cell Suspension	KLF4	PVL cells
5.80555e-05	0.501945	0.17	0.056	1	Cryopreserved Cell Suspension	RNASE1	PVL cells
6.14898e-05	0.339658	0.453	0.306	1	Cryopreserved Cell Suspension	CTD-3252C9.4	PVL cells
7.41972e-05	0.254572	0.951	0.841	1	Cryopreserved Cell Suspension	JUN	PVL cells
0.000106885	0.491358	0.155	0.047	1	Cryopreserved Cell Suspension	LYZ	PVL cells
0.00010873	0.324066	0.283	0.151	1	Cryopreserved Cell Suspension	KLF2	PVL cells
0.000111188	0.353113	0.819	0.793	1	Cryopreserved Cell Suspension	RHOB	PVL cells
0.000127138	0.279938	0.423	0.267	1	Cryopreserved Cell Suspension	NR4A3	PVL cells
0.000181113	0.406839	0.645	0.517	1	Cryopreserved Cell Suspension	IER3	PVL cells
0.000181535	0.402064	0.464	0.306	1	Cryopreserved Cell Suspension	SRGN	PVL cells
0.000211948	0.423827	0.109	0.026	1	Cryopreserved Cell Suspension	CD52	PVL cells
0.000279558	0.383529	0.215	0.103	1	Cryopreserved Cell Suspension	RGS2	PVL cells
0.000287768	0.325159	0.611	0.491	1	Cryopreserved Cell Suspension	SERTAD1	PVL cells
0.000502953	0.274125	0.691	0.616	1	Cryopreserved Cell Suspension	KLF6	PVL cells
0.000505923	0.370297	0.54	0.435	1	Cryopreserved Cell Suspension	BTG2	PVL cells
0.000659231	0.305448	0.37	0.246	1	Cryopreserved Cell Suspension	KCNQ1OT1	PVL cells
0.00128152	0.369076	0.336	0.22	1	Cryopreserved Cell Suspension	CD74	PVL cells
0.00150155	0.489442	0.366	0.272	1	Cryopreserved Cell Suspension	COTL1	PVL cells
0.00166995	0.275444	0.66	0.573	1	Cryopreserved Cell Suspension	ANP32B	PVL cells
0.00177176	0.284214	0.143	0.06	1	Cryopreserved Cell Suspension	CD93	PVL cells
0.00217561	0.275821	0.287	0.185	1	Cryopreserved Cell Suspension	CKS2	PVL cells
0.00227727	0.442512	0.506	0.435	1	Cryopreserved Cell Suspension	BAG3	PVL cells
0.00275982	0.409185	0.113	0.043	1	Cryopreserved Cell Suspension	PECAM1	PVL cells
0.002827	0.250885	0.279	0.172	1	Cryopreserved Cell Suspension	CHRAC1	PVL cells
0.00332553	0.339462	0.581	0.547	1	Cryopreserved Cell Suspension	PALLD	PVL cells
0.00395857	0.251916	0.619	0.56	1	Cryopreserved Cell Suspension	TUBB4B	PVL cells
0.00511494	0.309069	0.177	0.091	1	Cryopreserved Cell Suspension	TYROBP	PVL cells
0.00560345	0.306017	0.14	0.065	1	Cryopreserved Cell Suspension	MS4A6A	PVL cells
0.00627493	0.304309	0.317	0.224	1	Cryopreserved Cell Suspension	THBS1	PVL cells
0.00644006	0.258128	0.294	0.198	1	Cryopreserved Cell Suspension	SMS	PVL cells
0.00649185	0.261576	0.555	0.466	1	Cryopreserved Cell Suspension	ASPH	PVL cells
4.79957e-20	1.15168	0.851	0.621	1.20911e-15	Cryopreserved Tissue	HSPA1A	PVL cells
2.85244e-12	0.808447	0.816	0.556	7.18587e-08	Cryopreserved Tissue	HSPA1B	PVL cells
1.50716e-07	0.332927	0.991	0.948	0.00379683	Cryopreserved Tissue	SPARC	PVL cells
4.32599e-07	0.345668	0.939	0.822	0.010898	Cryopreserved Tissue	SERPINH1	PVL cells
4.83832e-07	0.317923	0.912	0.841	0.0121887	Cryopreserved Tissue	HSP90AA1	PVL cells
5.91533e-07	0.291521	0.939	0.854	0.0149019	Cryopreserved Tissue	UBB	PVL cells
7.45014e-07	0.389242	0.991	0.956	0.0187684	Cryopreserved Tissue	TIMP1	PVL cells
1.38031e-06	0.611517	0.754	0.53	0.0347728	Cryopreserved Tissue	SPON2	PVL cells
2.05143e-06	0.318006	0.956	0.843	0.0516797	Cryopreserved Tissue	MTRNR2L12	PVL cells
4.17534e-06	0.268985	0.982	0.872	0.105185	Cryopreserved Tissue	PPIB	PVL cells
5.3587e-06	0.330337	0.632	0.397	0.134996	Cryopreserved Tissue	CBR1	PVL cells
1.24314e-05	0.344974	0.877	0.705	0.313171	Cryopreserved Tissue	COX4I2	PVL cells
1.74771e-05	0.415313	0.711	0.514	0.440284	Cryopreserved Tissue	BMP1	PVL cells
2.47481e-05	0.280734	0.93	0.841	0.623453	Cryopreserved Tissue	CD63	PVL cells
2.86085e-05	0.367959	0.579	0.355	0.720705	Cryopreserved Tissue	HSPH1	PVL cells
3.05328e-05	0.353013	0.263	0.11	0.769182	Cryopreserved Tissue	ING4	PVL cells
3.47118e-05	0.255219	0.807	0.601	0.87446	Cryopreserved Tissue	VPS28	PVL cells
4.50437e-05	0.29022	0.886	0.742	1	Cryopreserved Tissue	MFGE8	PVL cells
6.45424e-05	0.322971	0.447	0.261	1	Cryopreserved Tissue	TNFAIP6	PVL cells
7.91927e-05	1.27542	0.175	0.06	1	Cryopreserved Tissue	MMP9	PVL cells
8.69225e-05	0.254109	0.939	0.833	1	Cryopreserved Tissue	COL18A1	PVL cells
8.86993e-05	0.35043	0.43	0.248	1	Cryopreserved Tissue	ECM1	PVL cells
9.21274e-05	0.592316	0.754	0.608	1	Cryopreserved Tissue	RASD1	PVL cells
9.58777e-05	0.283938	0.623	0.428	1	Cryopreserved Tissue	RAB11A	PVL cells
0.000169531	0.3141	0.509	0.326	1	Cryopreserved Tissue	AKR1A1	PVL cells
0.000174462	0.27137	0.351	0.191	1	Cryopreserved Tissue	SSSCA1	PVL cells
0.00023923	0.278618	0.526	0.345	1	Cryopreserved Tissue	LAMB1	PVL cells
0.00025484	0.28115	0.535	0.339	1	Cryopreserved Tissue	CD81	PVL cells
0.000355409	0.25809	0.886	0.773	1	Cryopreserved Tissue	BSG	PVL cells
0.000360425	0.419216	0.333	0.188	1	Cryopreserved Tissue	ZNF703	PVL cells
0.000372418	0.299824	0.719	0.556	1	Cryopreserved Tissue	ENO1	PVL cells
0.000374879	0.284599	0.877	0.786	1	Cryopreserved Tissue	PCOLCE	PVL cells
0.000374927	0.255458	0.719	0.52	1	Cryopreserved Tissue	CYBA	PVL cells
0.000461983	0.268561	0.825	0.713	1	Cryopreserved Tissue	UACA	PVL cells
0.000518017	0.367142	0.307	0.167	1	Cryopreserved Tissue	OLFML3	PVL cells
0.00054477	0.284292	0.412	0.243	1	Cryopreserved Tissue	C1QTNF6	PVL cells
0.000566476	0.301327	0.614	0.444	1	Cryopreserved Tissue	COL5A3	PVL cells
0.000736609	0.255285	0.202	0.089	1	Cryopreserved Tissue	FAM179B	PVL cells
0.000803769	0.271499	0.526	0.35	1	Cryopreserved Tissue	U2SURP	PVL cells
0.000849282	0.428974	0.561	0.439	1	Cryopreserved Tissue	COL6A3	PVL cells
0.000885172	0.307122	0.64	0.457	1	Cryopreserved Tissue	ECE1	PVL cells
0.00102924	0.35545	0.43	0.269	1	Cryopreserved Tissue	DNPEP	PVL cells
0.00103007	0.27694	0.64	0.457	1	Cryopreserved Tissue	VASN	PVL cells
0.00108436	0.267057	0.36	0.217	1	Cryopreserved Tissue	JKAMP	PVL cells
0.00130461	0.31409	0.912	0.833	1	Cryopreserved Tissue	COL6A2	PVL cells
0.00136491	0.255601	0.684	0.52	1	Cryopreserved Tissue	REEP5	PVL cells
0.00145548	0.259779	0.579	0.428	1	Cryopreserved Tissue	CLEC11A	PVL cells
0.00171398	0.25759	0.746	0.621	1	Cryopreserved Tissue	AURKAIP1	PVL cells
0.00188091	0.252189	0.439	0.279	1	Cryopreserved Tissue	OR51E1	PVL cells
0.00240039	0.256584	0.667	0.491	1	Cryopreserved Tissue	CTSA	PVL cells
0.002677	0.291393	0.553	0.397	1	Cryopreserved Tissue	EPB41L1	PVL cells
0.00368191	0.531372	0.219	0.115	1	Cryopreserved Tissue	GADD45G	PVL cells
0.00368782	0.411212	0.149	0.065	1	Cryopreserved Tissue	HSPA6	PVL cells
0.00407468	0.49003	0.377	0.243	1	Cryopreserved Tissue	LUM	PVL cells
0.00463303	0.497394	0.342	0.214	1	Cryopreserved Tissue	MMP11	PVL cells
0.00563023	0.26032	0.711	0.582	1	Cryopreserved Tissue	ZNF428	PVL cells
0.00743318	0.322491	0.605	0.517	1	Cryopreserved Tissue	FKBP2	PVL cells
0.00954034	0.266432	0.254	0.154	1	Cryopreserved Tissue	CCNL2	PVL cells
7.93299e-07	0.271288	0.464	0.073	0.0199848	Fresh Tissue	RP11-160O5.1	cDCs
1.9091e-06	0.373417	0.607	0.156	0.048094	Fresh Tissue	ZNF503	cDCs
1.65838e-05	0.425729	0.714	0.26	0.417779	Fresh Tissue	ARF3	cDCs
5.98758e-05	0.254647	0.321	0.052	1	Fresh Tissue	EIF3J-AS1	cDCs
0.000104494	0.329627	0.893	0.594	1	Fresh Tissue	MAF1	cDCs
0.000190859	0.250997	0.536	0.156	1	Fresh Tissue	FAM111A	cDCs
0.000251166	0.318037	0.679	0.271	1	Fresh Tissue	ERLEC1	cDCs
0.000267596	0.260445	0.464	0.135	1	Fresh Tissue	RCAN3	cDCs
0.000276386	0.322047	1	1	1	Fresh Tissue	PCBP2	cDCs
0.000318874	0.280064	0.964	0.646	1	Fresh Tissue	BAX	cDCs
0.000412489	0.310331	1	0.958	1	Fresh Tissue	SARAF	cDCs
0.000426342	0.374619	0.929	0.74	1	Fresh Tissue	SOCS3	cDCs
0.000625308	0.257725	0.786	0.406	1	Fresh Tissue	HSF1	cDCs
0.000706275	0.256072	0.821	0.448	1	Fresh Tissue	KLF3	cDCs
0.000744585	0.272556	0.679	0.333	1	Fresh Tissue	TTC9C	cDCs
0.000812318	0.349255	0.643	0.354	1	Fresh Tissue	REST	cDCs
0.000843928	0.287467	1	0.927	1	Fresh Tissue	C19orf43	cDCs
0.000897285	0.348772	0.964	0.896	1	Fresh Tissue	GPX4	cDCs
0.00118735	0.343011	0.929	0.823	1	Fresh Tissue	RAD23A	cDCs
0.00123701	0.34522	1	0.948	1	Fresh Tissue	CTSZ	cDCs
0.00166539	0.293206	0.821	0.521	1	Fresh Tissue	GNA15	cDCs
0.00166864	0.263605	1	0.615	1	Fresh Tissue	STK4	cDCs
0.00180322	0.324716	0.75	0.406	1	Fresh Tissue	VAMP5	cDCs
0.00201515	0.328866	0.857	0.521	1	Fresh Tissue	SSRP1	cDCs
0.00228012	0.343349	0.964	0.938	1	Fresh Tissue	H2AFY	cDCs
0.00330143	0.272063	0.929	0.719	1	Fresh Tissue	MLF2	cDCs
0.00375449	0.279773	0.929	0.708	1	Fresh Tissue	PTP4A2	cDCs
0.00434691	0.292216	0.964	0.74	1	Fresh Tissue	CLTB	cDCs
0.00472489	0.348588	0.571	0.281	1	Fresh Tissue	TSPYL2	cDCs
0.00507935	0.303729	0.464	0.188	1	Fresh Tissue	TOP2A	cDCs
0.00557254	0.446536	0.929	0.875	1	Fresh Tissue	BTG2	cDCs
0.00601934	0.252928	0.929	0.802	1	Fresh Tissue	C1orf43	cDCs
0.00707328	0.401092	0.964	0.823	1	Fresh Tissue	NR4A1	cDCs
0.00714627	0.372956	0.857	0.625	1	Fresh Tissue	YWHAH	cDCs
0.00924256	0.255011	0.929	0.802	1	Fresh Tissue	FLOT1	cDCs
0.0093109	0.284354	0.857	0.531	1	Fresh Tissue	STX12	cDCs
0.00974045	0.401392	0.964	0.938	1	Fresh Tissue	PNRC1	cDCs
8.72209e-06	0.325966	0.481	0.129	0.219727	Cryopreserved Cell Suspension	VDR	cDCs
2.59069e-05	0.394729	0.704	0.357	0.652646	Cryopreserved Cell Suspension	ARL4C	cDCs
6.55229e-05	0.287072	0.685	0.371	1	Cryopreserved Cell Suspension	UHMK1	cDCs
0.000114432	0.305041	1	0.986	1	Cryopreserved Cell Suspension	MT-ND3	cDCs
0.000137978	0.281306	0.815	0.471	1	Cryopreserved Cell Suspension	ITGB1	cDCs
0.000197327	0.45609	0.778	0.471	1	Cryopreserved Cell Suspension	DUSP4	cDCs
0.000430923	0.353722	0.796	0.471	1	Cryopreserved Cell Suspension	CREM	cDCs
0.000489609	0.287331	0.556	0.271	1	Cryopreserved Cell Suspension	HMHA1	cDCs
0.000492445	0.349135	1	1	1	Cryopreserved Cell Suspension	SAT1	cDCs
0.000826427	0.277768	0.963	0.771	1	Cryopreserved Cell Suspension	CYCS	cDCs
0.000829979	0.4411	0.685	0.443	1	Cryopreserved Cell Suspension	RP5-1171I10.5	cDCs
0.00133633	0.291396	0.889	0.671	1	Cryopreserved Cell Suspension	SLC25A33	cDCs
0.00196598	0.286316	0.833	0.6	1	Cryopreserved Cell Suspension	TAX1BP1	cDCs
0.00215804	0.334838	0.685	0.443	1	Cryopreserved Cell Suspension	BACH1	cDCs
0.00299855	0.288835	0.963	0.829	1	Cryopreserved Cell Suspension	PDIA6	cDCs
0.00421196	0.274814	0.926	0.757	1	Cryopreserved Cell Suspension	SELK	cDCs
0.00481664	0.259586	0.648	0.443	1	Cryopreserved Cell Suspension	CCPG1	cDCs
0.0052856	0.324334	0.722	0.5	1	Cryopreserved Cell Suspension	NR4A3	cDCs
0.00633311	0.264728	0.87	0.743	1	Cryopreserved Cell Suspension	MRPS6	cDCs
0.00645197	0.25163	0.981	0.971	1	Cryopreserved Cell Suspension	CALM2	cDCs
0.00975149	0.480765	0.778	0.586	1	Cryopreserved Cell Suspension	ISG15	cDCs
0.00979445	0.289992	0.944	0.814	1	Cryopreserved Cell Suspension	CD83	cDCs
2.45206e-06	0.269762	1	1	0.0617723	Cryopreserved Tissue	ACTB	cDCs
5.94045e-05	0.334262	1	1	1	Cryopreserved Tissue	HLA-DRA	cDCs
7.51605e-05	0.584891	0.714	0.39	1	Cryopreserved Tissue	TNF	cDCs
7.91419e-05	0.627935	0.952	0.756	1	Cryopreserved Tissue	GADD45B	cDCs
0.000140846	0.693119	0.976	0.963	1	Cryopreserved Tissue	FOS	cDCs
0.000196668	0.88175	0.929	0.78	1	Cryopreserved Tissue	JUN	cDCs
0.000245638	0.324981	1	0.951	1	Cryopreserved Tissue	ANXA2	cDCs
0.00031414	0.329864	1	1	1	Cryopreserved Tissue	HLA-DRB1	cDCs
0.000363841	0.295208	0.381	0.122	1	Cryopreserved Tissue	VARS	cDCs
0.000433376	0.253942	1	1	1	Cryopreserved Tissue	ARPC3	cDCs
0.000626658	0.686692	0.833	0.744	1	Cryopreserved Tissue	FOSB	cDCs
0.000888854	0.291442	0.976	1	1	Cryopreserved Tissue	HLA-DQB1	cDCs
0.000991801	0.265153	0.31	0.098	1	Cryopreserved Tissue	RP11-758H9.2	cDCs
0.00109288	0.285229	1	1	1	Cryopreserved Tissue	HLA-DRB5	cDCs
0.00127543	0.318126	0.214	0.037	1	Cryopreserved Tissue	RP11-350N15.5	cDCs
0.00128373	0.433572	0.81	0.683	1	Cryopreserved Tissue	RPN2	cDCs
0.00151613	0.330941	0.81	0.683	1	Cryopreserved Tissue	HM13	cDCs
0.0017463	0.351485	0.262	0.073	1	Cryopreserved Tissue	PPM1H	cDCs
0.001768	0.300227	0.333	0.11	1	Cryopreserved Tissue	CCL4L2	cDCs
0.001772	0.257709	0.548	0.317	1	Cryopreserved Tissue	ABI3	cDCs
0.00179072	0.422108	1	0.976	1	Cryopreserved Tissue	UBC	cDCs
0.00185103	0.276568	0.667	0.537	1	Cryopreserved Tissue	MGST2	cDCs
0.00195429	0.466482	1	0.89	1	Cryopreserved Tissue	HSPA1A	cDCs
0.00216991	0.35724	0.524	0.317	1	Cryopreserved Tissue	AGPS	cDCs
0.00245415	0.282086	0.857	0.829	1	Cryopreserved Tissue	ANXA6	cDCs
0.00249803	0.491119	0.357	0.146	1	Cryopreserved Tissue	RBKS	cDCs
0.00255019	0.295948	0.595	0.39	1	Cryopreserved Tissue	LINC00116	cDCs
0.00258837	0.297936	0.952	0.902	1	Cryopreserved Tissue	CORO1A	cDCs
0.00302566	0.451811	0.619	0.427	1	Cryopreserved Tissue	EGLN3	cDCs
0.00327	0.253113	0.929	0.939	1	Cryopreserved Tissue	GDI2	cDCs
0.00347475	0.257413	1	1	1	Cryopreserved Tissue	PPIB	cDCs
0.00365653	0.387039	0.286	0.098	1	Cryopreserved Tissue	RASD1	cDCs
0.00454243	0.25039	1	0.976	1	Cryopreserved Tissue	ITGB2	cDCs
0.00615574	0.538393	0.524	0.305	1	Cryopreserved Tissue	GEM	cDCs
0.00776467	0.2794	0.881	0.915	1	Cryopreserved Tissue	TWF2	cDCs
0.00876385	0.27574	0.619	0.463	1	Cryopreserved Tissue	SLC38A2	cDCs
0.00936576	0.275304	0.762	0.72	1	Cryopreserved Tissue	LINC00493	cDCs
0.00938853	0.382013	0.619	0.5	1	Cryopreserved Tissue	SNHG12	cDCs
0.00982386	0.341131	0.5	0.317	1	Cryopreserved Tissue	REPIN1	cDCs
2.14371e-07	0.414382	0.896	0.784	0.00540044	Fresh Tissue	NFKBIA	Endothelial
4.08413e-05	0.256993	0.89	0.771	1	Fresh Tissue	ZFP36L2	Endothelial
6.48287e-05	0.343248	0.832	0.757	1	Fresh Tissue	LGALS3	Endothelial
0.000410202	0.319643	0.821	0.702	1	Fresh Tissue	EGR1	Endothelial
1.8687e-20	0.484643	0.987	0.861	4.70762e-16	Cryopreserved Cell Suspension	FOS	Endothelial
8.02002e-20	0.461879	0.987	0.9	2.0204e-15	Cryopreserved Cell Suspension	JUNB	Endothelial
3.11348e-19	0.539116	0.949	0.817	7.84347e-15	Cryopreserved Cell Suspension	ZFP36	Endothelial
4.44612e-15	0.490209	0.721	0.475	1.12007e-10	Cryopreserved Cell Suspension	ATF3	Endothelial
1.54146e-14	0.396332	0.889	0.735	3.88325e-10	Cryopreserved Cell Suspension	FOSB	Endothelial
1.56999e-14	0.382428	0.86	0.635	3.95511e-10	Cryopreserved Cell Suspension	EGR1	Endothelial
2.2898e-14	0.388936	0.927	0.769	5.76846e-10	Cryopreserved Cell Suspension	PPP1R15A	Endothelial
8.13168e-14	0.409482	0.902	0.792	2.04853e-09	Cryopreserved Cell Suspension	SQSTM1	Endothelial
9.51251e-14	0.489633	0.549	0.313	2.39639e-09	Cryopreserved Cell Suspension	TNFAIP3	Endothelial
9.29992e-13	0.273487	1	0.993	2.34284e-08	Cryopreserved Cell Suspension	MT-CO1	Endothelial
1.50265e-11	0.377023	0.873	0.724	3.78548e-07	Cryopreserved Cell Suspension	JUND	Endothelial
5.40339e-11	0.29237	0.997	0.991	1.36122e-06	Cryopreserved Cell Suspension	MT-ATP8	Endothelial
1.7089e-10	0.307032	0.838	0.694	4.30505e-06	Cryopreserved Cell Suspension	CCNL1	Endothelial
1.14947e-09	0.29207	0.743	0.559	2.89574e-05	Cryopreserved Cell Suspension	NFKBIZ	Endothelial
2.18405e-09	0.300261	0.962	0.881	5.50207e-05	Cryopreserved Cell Suspension	JUN	Endothelial
2.65125e-09	0.37827	0.727	0.6	6.67904e-05	Cryopreserved Cell Suspension	BHLHE40	Endothelial
3.41888e-09	0.346326	0.806	0.685	8.61285e-05	Cryopreserved Cell Suspension	SERTAD1	Endothelial
6.91976e-09	0.319408	0.74	0.596	0.000174323	Cryopreserved Cell Suspension	MYO1E	Endothelial
8.90516e-09	0.589334	0.333	0.158	0.000224339	Cryopreserved Cell Suspension	CXCL2	Endothelial
2.35366e-08	0.262412	0.86	0.811	0.000592933	Cryopreserved Cell Suspension	FUS	Endothelial
6.69182e-07	0.279863	0.613	0.441	0.016858	Cryopreserved Cell Suspension	CTD-3252C9.4	Endothelial
8.15523e-07	0.285324	0.81	0.712	0.0205447	Cryopreserved Cell Suspension	CDKN1A	Endothelial
1.26332e-06	0.289958	0.87	0.829	0.0318256	Cryopreserved Cell Suspension	KLF6	Endothelial
2.46074e-06	0.271196	0.698	0.557	0.0619911	Cryopreserved Cell Suspension	TNFRSF10D	Endothelial
0.00207926	0.39573	0.352	0.256	1	Cryopreserved Cell Suspension	CCL2	Endothelial
0.00281848	0.392718	0.257	0.167	1	Cryopreserved Cell Suspension	APOE	Endothelial
0.00556732	0.511785	0.216	0.144	1	Cryopreserved Cell Suspension	RGS5	Endothelial
0.00633528	0.256547	0.625	0.578	1	Cryopreserved Cell Suspension	CYR61	Endothelial
3.45308e-26	0.566312	0.977	0.951	8.699e-22	Cryopreserved Tissue	MTRNR2L12	Endothelial
1.7654e-24	0.646281	0.887	0.775	4.44741e-20	Cryopreserved Tissue	HSPA1A	Endothelial
2.92623e-18	0.583687	0.826	0.68	7.37176e-14	Cryopreserved Tissue	HSPA1B	Endothelial
8.37365e-18	0.700405	0.864	0.768	2.10949e-13	Cryopreserved Tissue	DDIT4	Endothelial
5.37506e-15	0.49317	0.804	0.674	1.35409e-10	Cryopreserved Tissue	SOX18	Endothelial
4.62275e-10	0.283923	0.928	0.947	1.16456e-05	Cryopreserved Tissue	EGFL7	Endothelial
2.51668e-07	0.481981	0.872	0.869	0.00634002	Cryopreserved Tissue	ID1	Endothelial
4.10602e-05	0.260243	0.709	0.648	1	Cryopreserved Tissue	TMED9	Endothelial
0.000126298	0.255929	0.502	0.41	1	Cryopreserved Tissue	SH2D3C	Endothelial
0.000598987	0.293232	0.475	0.395	1	Cryopreserved Tissue	HLX	Endothelial
0.0011388	0.250776	0.725	0.668	1	Cryopreserved Tissue	CARHSP1	Endothelial
0.00314946	0.274122	0.566	0.514	1	Cryopreserved Tissue	DOCK6	Endothelial
0.00330228	0.293041	0.562	0.492	1	Cryopreserved Tissue	ARL4A	Endothelial
0.00527109	0.300774	0.555	0.508	1	Cryopreserved Tissue	ID2	Endothelial
3.88776e-07	0.521892	0.989	0.915	0.00979405	Fresh Tissue	VIM	Unassigned
0.000109558	0.421188	0.848	0.642	1	Fresh Tissue	PFN1	Unassigned
0.000643066	0.816207	0.283	0.094	1	Fresh Tissue	HNRNPDL	Unassigned
0.00100138	0.590027	0.63	0.453	1	Fresh Tissue	RAMP2	Unassigned
0.00144191	0.28292	0.957	0.896	1	Fresh Tissue	RPL28	Unassigned
0.00198551	1.28692	0.163	0.038	1	Fresh Tissue	CYTL1	Unassigned
0.00273196	0.422065	0.152	0.028	1	Fresh Tissue	STX10	Unassigned
0.00279132	0.48437	0.609	0.491	1	Fresh Tissue	RPS2	Unassigned
0.00287917	0.25887	0.891	0.792	1	Fresh Tissue	RPL7A	Unassigned
0.00377984	0.489828	0.609	0.425	1	Fresh Tissue	MARCKSL1	Unassigned
0.0040286	0.673982	0.424	0.245	1	Fresh Tissue	RPL26	Unassigned
0.0042809	0.25758	0.891	0.849	1	Fresh Tissue	RPL19	Unassigned
0.00632563	0.917364	0.207	0.075	1	Fresh Tissue	ILK	Unassigned
0.00686066	0.259512	0.793	0.66	1	Fresh Tissue	RPS15A	Unassigned
0.00752299	0.950088	0.109	0.019	1	Fresh Tissue	RBMS2	Unassigned
0.00911434	0.919544	0.196	0.075	1	Fresh Tissue	RAP1A	Unassigned
0.00935642	0.297664	0.772	0.764	1	Fresh Tissue	GNB2L1	Unassigned
0.000100384	0.638742	0.114	0	1	Cryopreserved Cell Suspension	DHX15	Unassigned
0.000114362	0.88921	0.243	0.055	1	Cryopreserved Cell Suspension	LSM14A	Unassigned
0.000178801	1.03891	0.543	0.328	1	Cryopreserved Cell Suspension	ZFP36	Unassigned
0.000206103	1.14948	0.229	0.055	1	Cryopreserved Cell Suspension	JUND	Unassigned
0.000272233	0.860505	0.286	0.086	1	Cryopreserved Cell Suspension	IGF2	Unassigned
0.000635422	0.828618	0.486	0.273	1	Cryopreserved Cell Suspension	COX7C	Unassigned
0.000670135	0.606379	0.629	0.43	1	Cryopreserved Cell Suspension	JUNB	Unassigned
0.000829712	0.731739	0.214	0.055	1	Cryopreserved Cell Suspension	FOSB	Unassigned
0.00113828	0.836193	0.143	0.023	1	Cryopreserved Cell Suspension	HSD17B11	Unassigned
0.0011388	0.733587	0.486	0.281	1	Cryopreserved Cell Suspension	IER2	Unassigned
0.00149628	0.865503	0.186	0.047	1	Cryopreserved Cell Suspension	CDC26	Unassigned
0.00248486	0.792326	0.114	0.016	1	Cryopreserved Cell Suspension	FAM3C	Unassigned
0.00290853	0.753176	0.557	0.359	1	Cryopreserved Cell Suspension	JUN	Unassigned
0.00356748	0.471114	0.671	0.453	1	Cryopreserved Cell Suspension	FOS	Unassigned
0.00494232	0.494291	0.457	0.258	1	Cryopreserved Cell Suspension	ID1	Unassigned
0.00573168	0.762382	0.257	0.109	1	Cryopreserved Cell Suspension	IFI16	Unassigned
0.00632548	0.683215	0.186	0.062	1	Cryopreserved Cell Suspension	SEC62	Unassigned
0.00658832	1.17138	0.143	0.039	1	Cryopreserved Cell Suspension	CCL2	Unassigned
0.0072782	0.505287	0.671	0.547	1	Cryopreserved Cell Suspension	IGFBP4	Unassigned
0.00730324	0.455995	0.114	0.023	1	Cryopreserved Cell Suspension	M6PR	Unassigned
0.00763535	0.941644	0.129	0.031	1	Cryopreserved Cell Suspension	RB1	Unassigned
0.00804882	0.520031	0.114	0.023	1	Cryopreserved Cell Suspension	BAZ1A	Unassigned
0.00835022	0.732743	0.129	0.031	1	Cryopreserved Cell Suspension	TBC1D9B	Unassigned
0.00836564	0.569923	0.114	0.023	1	Cryopreserved Cell Suspension	TMX4	Unassigned
0.00843086	0.588766	0.371	0.195	1	Cryopreserved Cell Suspension	SKP1	Unassigned
0.00860498	0.324576	0.2	0.07	1	Cryopreserved Cell Suspension	SNX17	Unassigned
0.0091222	0.467581	0.243	0.102	1	Cryopreserved Cell Suspension	PHPT1	Unassigned
0.00928671	0.492988	0.129	0.031	1	Cryopreserved Cell Suspension	MSL3	Unassigned
0.00991435	0.766058	0.2	0.078	1	Cryopreserved Cell Suspension	HIF1A	Unassigned
5.32793e-06	1.15306	0.667	0.302	0.134221	Cryopreserved Tissue	MT-CO3	Unassigned
1.96842e-05	0.476856	0.111	0	0.495884	Cryopreserved Tissue	HIGD1A	Unassigned
2.08938e-05	1.30999	0.611	0.296	0.526357	Cryopreserved Tissue	MT-ND4L	Unassigned
5.97708e-05	0.932305	0.194	0.025	1	Cryopreserved Tissue	ACTR1A	Unassigned
0.00011787	1.22275	0.417	0.148	1	Cryopreserved Tissue	MT-ND3	Unassigned
0.000118253	0.915928	0.722	0.488	1	Cryopreserved Tissue	MT-CO2	Unassigned
0.000120531	1.15762	0.472	0.185	1	Cryopreserved Tissue	MT-ATP8	Unassigned
0.000247088	1.00367	0.361	0.117	1	Cryopreserved Tissue	PDCD6	Unassigned
0.00025615	0.909815	0.25	0.056	1	Cryopreserved Tissue	ETS1	Unassigned
0.000274516	0.524349	0.111	0.006	1	Cryopreserved Tissue	PQLC3	Unassigned
0.0002874	0.8883	0.111	0.006	1	Cryopreserved Tissue	ARHGEF3	Unassigned
0.0002874	0.721971	0.111	0.006	1	Cryopreserved Tissue	RNF14	Unassigned
0.0002874	0.571521	0.111	0.006	1	Cryopreserved Tissue	ABCF3	Unassigned
0.000300848	0.644256	0.111	0.006	1	Cryopreserved Tissue	KIAA1429	Unassigned
0.000314884	0.692247	0.111	0.006	1	Cryopreserved Tissue	GNG7	Unassigned
0.000329532	0.460622	0.111	0.006	1	Cryopreserved Tissue	NAP1L5	Unassigned
0.000343305	1.05823	0.167	0.025	1	Cryopreserved Tissue	HTRA1	Unassigned
0.000417477	1.10708	0.5	0.253	1	Cryopreserved Tissue	MT-ATP6	Unassigned
0.000419133	1.09277	0.222	0.049	1	Cryopreserved Tissue	NTPCR	Unassigned
0.000473208	0.797691	0.167	0.025	1	Cryopreserved Tissue	MECOM	Unassigned
0.000918407	0.740363	0.278	0.08	1	Cryopreserved Tissue	COX16	Unassigned
0.000970375	0.608992	0.139	0.019	1	Cryopreserved Tissue	CTNNBL1	Unassigned
0.00105071	1.06294	0.167	0.031	1	Cryopreserved Tissue	TLN1	Unassigned
0.00105352	1.1429	0.278	0.086	1	Cryopreserved Tissue	MTRNR2L12	Unassigned
0.00106916	1.32066	0.389	0.154	1	Cryopreserved Tissue	MT-ND5	Unassigned
0.00111262	1.04218	0.167	0.031	1	Cryopreserved Tissue	CHD4	Unassigned
0.00111262	0.852093	0.167	0.031	1	Cryopreserved Tissue	IFI44L	Unassigned
0.00117788	0.944802	0.167	0.031	1	Cryopreserved Tissue	FAM107A	Unassigned
0.00118007	0.863554	0.25	0.068	1	Cryopreserved Tissue	TGM2	Unassigned
0.00132806	1.2134	0.5	0.278	1	Cryopreserved Tissue	MT-CYB	Unassigned
0.00149026	0.851959	0.194	0.043	1	Cryopreserved Tissue	DDOST	Unassigned
0.00149814	0.9272	0.417	0.179	1	Cryopreserved Tissue	MT-ND1	Unassigned
0.0016573	0.738145	0.111	0.012	1	Cryopreserved Tissue	IFIH1	Unassigned
0.0017197	0.931909	0.111	0.012	1	Cryopreserved Tissue	RP11-295G20.2	Unassigned
0.00172429	0.509708	0.278	0.086	1	Cryopreserved Tissue	PDIA3	Unassigned
0.00174499	1.02417	0.222	0.062	1	Cryopreserved Tissue	CTSH	Unassigned
0.00178427	0.797295	0.111	0.012	1	Cryopreserved Tissue	EXT2	Unassigned
0.00178427	0.460974	0.111	0.012	1	Cryopreserved Tissue	ARHGEF1	Unassigned
0.00185105	0.413318	0.111	0.012	1	Cryopreserved Tissue	RFTN2	Unassigned
0.00192013	0.622607	0.111	0.012	1	Cryopreserved Tissue	AIFM1	Unassigned
0.00192434	0.805121	0.389	0.16	1	Cryopreserved Tissue	MT-ND2	Unassigned
0.00198927	0.937099	0.222	0.062	1	Cryopreserved Tissue	NEDD8	Unassigned
0.00212719	0.813674	0.389	0.167	1	Cryopreserved Tissue	SLC9A3R2	Unassigned
0.00215463	1.18581	0.278	0.099	1	Cryopreserved Tissue	HLA-DRB5	Unassigned
0.00263913	0.922873	0.139	0.025	1	Cryopreserved Tissue	CNOT2	Unassigned
0.0026714	0.894539	0.194	0.049	1	Cryopreserved Tissue	LAMP1	Unassigned
0.0027002	1.16915	0.306	0.117	1	Cryopreserved Tissue	HSPG2	Unassigned
0.00301367	0.893609	0.167	0.037	1	Cryopreserved Tissue	DCAF12	Unassigned
0.00303484	0.718268	0.444	0.222	1	Cryopreserved Tissue	DDIT4	Unassigned
0.00314234	0.753332	0.139	0.025	1	Cryopreserved Tissue	TMEM138	Unassigned
0.00343215	0.578317	0.194	0.049	1	Cryopreserved Tissue	EWSR1	Unassigned
0.00377518	0.481747	0.167	0.037	1	Cryopreserved Tissue	MAPK3	Unassigned
0.00391553	0.419302	0.444	0.198	1	Cryopreserved Tissue	DAD1	Unassigned
0.00411325	0.743051	0.222	0.068	1	Cryopreserved Tissue	TMCO1	Unassigned
0.00415441	0.719345	0.222	0.068	1	Cryopreserved Tissue	BID	Unassigned
0.00452289	0.825421	0.639	0.512	1	Cryopreserved Tissue	HLA-B	Unassigned
0.00466404	0.813398	0.306	0.123	1	Cryopreserved Tissue	MIR4435-2HG	Unassigned
0.00472649	0.658615	0.389	0.173	1	Cryopreserved Tissue	IFI6	Unassigned
0.00546779	0.470458	0.222	0.068	1	Cryopreserved Tissue	RGL2	Unassigned
0.00579927	1.18631	0.111	0.019	1	Cryopreserved Tissue	MPDU1	Unassigned
0.00579927	1.12548	0.111	0.019	1	Cryopreserved Tissue	NCOA3	Unassigned
0.00598012	0.727928	0.111	0.019	1	Cryopreserved Tissue	EPB41L3	Unassigned
0.00627509	0.570212	0.528	0.29	1	Cryopreserved Tissue	EGFL7	Unassigned
0.00635714	0.914546	0.111	0.019	1	Cryopreserved Tissue	NDUFAF4	Unassigned
0.00636625	0.420598	0.194	0.056	1	Cryopreserved Tissue	LEPROTL1	Unassigned
0.00693309	0.679494	0.167	0.043	1	Cryopreserved Tissue	ARHGEF12	Unassigned
0.00696285	0.601531	0.111	0.019	1	Cryopreserved Tissue	JAG2	Unassigned
0.00696285	0.339908	0.111	0.019	1	Cryopreserved Tissue	G6PD	Unassigned
0.00704816	0.529079	0.417	0.204	1	Cryopreserved Tissue	MT-ND4	Unassigned
0.00717598	0.373653	0.111	0.019	1	Cryopreserved Tissue	SF3B4	Unassigned
0.00751805	0.724553	0.361	0.167	1	Cryopreserved Tissue	CD151	Unassigned
0.00779546	0.509999	0.139	0.031	1	Cryopreserved Tissue	ADCY4	Unassigned
0.00819678	0.740541	0.139	0.031	1	Cryopreserved Tissue	FUCA2	Unassigned
0.00819842	0.865004	0.194	0.062	1	Cryopreserved Tissue	HMOX2	Unassigned
0.00861649	0.450549	0.139	0.031	1	Cryopreserved Tissue	UBN1	Unassigned
0.00861649	0.339776	0.139	0.031	1	Cryopreserved Tissue	VPS35	Unassigned
0.00877587	0.644296	0.25	0.093	1	Cryopreserved Tissue	NUCB1	Unassigned
0.00903575	0.84944	0.194	0.062	1	Cryopreserved Tissue	MRPS15	Unassigned
0.00937755	0.967051	0.25	0.093	1	Cryopreserved Tissue	NEAT1	Unassigned
0.00939152	0.640097	0.194	0.062	1	Cryopreserved Tissue	TCEAL4	Unassigned
1.17295e-07	0.333453	0.62	0.263	0.0029549	Fresh Tissue	CYTH3	CAFs
2.30987e-06	0.677185	0.915	0.693	0.0581904	Fresh Tissue	NFKBIA	CAFs
2.32128e-06	0.307728	0.606	0.302	0.0584777	Fresh Tissue	TUBB2A	CAFs
4.49394e-06	0.478581	0.704	0.391	0.113211	Fresh Tissue	CTD-3252C9.4	CAFs
8.66585e-06	0.349785	0.718	0.391	0.21831	Fresh Tissue	MFAP4	CAFs
1.68635e-05	0.542618	0.93	0.682	0.424824	Fresh Tissue	ZFP36	CAFs
1.76382e-05	0.497913	0.944	0.749	0.444343	Fresh Tissue	NFKBIZ	CAFs
2.67353e-05	0.497007	0.93	0.698	0.673517	Fresh Tissue	EGR1	CAFs
7.00345e-05	0.425494	0.972	0.81	1	Fresh Tissue	JUNB	CAFs
0.000108648	0.409016	0.831	0.547	1	Fresh Tissue	ATF3	CAFs
0.000109924	0.447216	0.944	0.721	1	Fresh Tissue	DUSP1	CAFs
0.000116763	0.330597	0.944	0.821	1	Fresh Tissue	PPIC	CAFs
0.000158915	0.262355	0.648	0.363	1	Fresh Tissue	ARIH1	CAFs
0.000165589	0.313705	0.859	0.665	1	Fresh Tissue	CCDC80	CAFs
0.000174993	0.664285	0.366	0.145	1	Fresh Tissue	RARRES1	CAFs
0.000202848	0.278351	0.93	0.67	1	Fresh Tissue	S100A16	CAFs
0.000239656	0.287961	0.62	0.358	1	Fresh Tissue	DPYSL3	CAFs
0.000256553	0.26973	0.634	0.374	1	Fresh Tissue	B4GALT1	CAFs
0.000315041	0.324333	0.155	0.028	1	Fresh Tissue	CXCL14	CAFs
0.000369804	0.281847	0.775	0.57	1	Fresh Tissue	TMEM119	CAFs
0.000442339	0.254981	0.93	0.832	1	Fresh Tissue	NME2	CAFs
0.00047056	0.570646	0.676	0.447	1	Fresh Tissue	CCL2	CAFs
0.000475766	0.330452	0.859	0.637	1	Fresh Tissue	FOSB	CAFs
0.000564002	0.260598	0.915	0.665	1	Fresh Tissue	RNF181	CAFs
0.000591731	0.270739	0.775	0.581	1	Fresh Tissue	CREB3L1	CAFs
0.000751573	0.406709	0.901	0.704	1	Fresh Tissue	IER2	CAFs
0.000792908	0.428969	0.507	0.296	1	Fresh Tissue	NR4A1	CAFs
0.000836568	0.26297	0.465	0.235	1	Fresh Tissue	NEFL	CAFs
0.000915044	0.39669	0.69	0.441	1	Fresh Tissue	NQO1	CAFs
0.000940806	0.254595	0.423	0.212	1	Fresh Tissue	TRIB1	CAFs
0.00130756	0.359705	0.493	0.291	1	Fresh Tissue	MAFF	CAFs
0.00139961	0.277246	0.648	0.458	1	Fresh Tissue	ARL8B	CAFs
0.00164464	0.590141	0.563	0.341	1	Fresh Tissue	CXCL2	CAFs
0.00169364	0.315424	0.958	0.788	1	Fresh Tissue	FOS	CAFs
0.00175723	0.407613	0.479	0.279	1	Fresh Tissue	CXCL3	CAFs
0.00282451	0.298438	0.549	0.346	1	Fresh Tissue	SOCS3	CAFs
0.00283298	0.364042	0.718	0.542	1	Fresh Tissue	IGFBP6	CAFs
0.00312606	0.267028	0.775	0.598	1	Fresh Tissue	EMILIN1	CAFs
0.00322302	0.306704	0.915	0.76	1	Fresh Tissue	PPP1R15A	CAFs
0.003331	0.283096	0.606	0.369	1	Fresh Tissue	C11orf96	CAFs
0.0033465	0.318822	0.732	0.542	1	Fresh Tissue	KCNQ1OT1	CAFs
0.0037131	0.373978	0.197	0.073	1	Fresh Tissue	C3	CAFs
0.00382606	0.345928	0.986	0.872	1	Fresh Tissue	JUN	CAFs
0.00385108	0.268267	0.718	0.514	1	Fresh Tissue	TUBB6	CAFs
0.00424106	0.300584	0.789	0.598	1	Fresh Tissue	STK17A	CAFs
0.00453952	0.475195	0.69	0.536	1	Fresh Tissue	IER3	CAFs
0.00497342	0.30464	0.634	0.397	1	Fresh Tissue	RAB23	CAFs
0.0050315	0.291905	1	0.905	1	Fresh Tissue	SAT1	CAFs
0.00629379	0.322332	0.958	0.832	1	Fresh Tissue	SOD3	CAFs
0.00780726	0.26052	0.676	0.503	1	Fresh Tissue	BHLHE40	CAFs
0.00833808	0.307346	0.831	0.693	1	Fresh Tissue	RP11-865I6.2	CAFs
1.03076e-05	0.402169	0.926	0.731	0.259669	Cryopreserved Cell Suspension	PPP1R15A	CAFs
3.11033e-05	0.26347	0.915	0.699	0.783554	Cryopreserved Cell Suspension	CCNL1	CAFs
6.16034e-05	0.322336	0.851	0.647	1	Cryopreserved Cell Suspension	RHOB	CAFs
9.42003e-05	0.309275	0.734	0.526	1	Cryopreserved Cell Suspension	GAS6	CAFs
0.000178426	0.365475	0.936	0.808	1	Cryopreserved Cell Suspension	JUNB	CAFs
0.000260368	0.337321	0.883	0.673	1	Cryopreserved Cell Suspension	ZFP36	CAFs
0.000333948	0.352514	0.787	0.532	1	Cryopreserved Cell Suspension	ATF3	CAFs
0.000350702	0.282998	0.904	0.673	1	Cryopreserved Cell Suspension	IER2	CAFs
0.000356444	0.327284	0.957	0.872	1	Cryopreserved Cell Suspension	JUN	CAFs
0.000687457	0.274739	0.723	0.494	1	Cryopreserved Cell Suspension	TUBB4B	CAFs
0.000819502	0.70241	0.16	0.038	1	Cryopreserved Cell Suspension	TYROBP	CAFs
0.00101199	0.319236	0.915	0.788	1	Cryopreserved Cell Suspension	FOS	CAFs
0.00109699	0.53844	0.585	0.378	1	Cryopreserved Cell Suspension	MYLK	CAFs
0.0016442	0.250695	0.606	0.391	1	Cryopreserved Cell Suspension	PMAIP1	CAFs
0.00191836	0.468608	0.755	0.647	1	Cryopreserved Cell Suspension	BAG3	CAFs
0.00209342	0.25042	0.883	0.756	1	Cryopreserved Cell Suspension	NFKBIZ	CAFs
0.0021097	0.352814	0.883	0.788	1	Cryopreserved Cell Suspension	KLF6	CAFs
0.00257039	0.337268	0.511	0.34	1	Cryopreserved Cell Suspension	CXCL2	CAFs
0.0029149	0.268202	1	1	1	Cryopreserved Cell Suspension	FTL	CAFs
0.00293213	0.342383	0.266	0.128	1	Cryopreserved Cell Suspension	CD83	CAFs
0.00308741	0.352605	0.117	0.026	1	Cryopreserved Cell Suspension	MS4A7	CAFs
0.00656649	0.25828	0.681	0.519	1	Cryopreserved Cell Suspension	TNFAIP3	CAFs
0.00720221	0.424031	0.17	0.064	1	Cryopreserved Cell Suspension	HLA-DRB5	CAFs
0.00761111	0.299108	0.713	0.532	1	Cryopreserved Cell Suspension	GADD45B	CAFs
1.05193e-07	0.464518	0.953	0.964	0.00265003	Cryopreserved Tissue	LAPTM4A	CAFs
1.94369e-07	0.577589	0.929	0.903	0.00489654	Cryopreserved Tissue	NOTCH3	CAFs
1.45654e-05	0.274701	0.953	0.982	0.366933	Cryopreserved Tissue	RAC1	CAFs
2.60077e-05	0.294112	1	1	0.655187	Cryopreserved Tissue	ACTB	CAFs
8.59576e-05	0.30255	0.906	0.812	1	Cryopreserved Tissue	TMED9	CAFs
0.000100945	0.361918	1	0.994	1	Cryopreserved Tissue	SPARC	CAFs
0.000187661	0.37807	1	0.976	1	Cryopreserved Tissue	MTRNR2L12	CAFs
0.000314469	0.34691	0.965	0.982	1	Cryopreserved Tissue	MMP14	CAFs
0.000369747	0.293273	0.941	0.958	1	Cryopreserved Tissue	CNBP	CAFs
0.000420465	0.302906	0.929	0.939	1	Cryopreserved Tissue	APP	CAFs
0.000423568	0.477449	0.929	0.836	1	Cryopreserved Tissue	MMP11	CAFs
0.000770263	1.03079	0.294	0.127	1	Cryopreserved Tissue	MMP9	CAFs
0.00117596	0.378283	0.882	0.909	1	Cryopreserved Tissue	LDHB	CAFs
0.0015718	0.502059	0.412	0.255	1	Cryopreserved Tissue	OLFML2A	CAFs
0.00167878	0.317188	0.753	0.715	1	Cryopreserved Tissue	SNRPD3	CAFs
0.00176974	0.275987	0.859	0.897	1	Cryopreserved Tissue	HNRNPK	CAFs
0.00178723	0.394984	0.459	0.315	1	Cryopreserved Tissue	HEY1	CAFs
0.00193561	0.257944	0.988	1	1	Cryopreserved Tissue	PSAP	CAFs
0.0020424	0.348073	0.906	0.933	1	Cryopreserved Tissue	TAGLN2	CAFs
0.00217424	0.251654	0.894	0.952	1	Cryopreserved Tissue	DAD1	CAFs
0.00232876	0.266317	0.8	0.8	1	Cryopreserved Tissue	CAPZA2	CAFs
0.00236144	0.298341	0.812	0.806	1	Cryopreserved Tissue	YIPF3	CAFs
0.00278896	0.475988	0.988	0.982	1	Cryopreserved Tissue	POSTN	CAFs
0.00332214	0.349613	0.482	0.364	1	Cryopreserved Tissue	TIA1	CAFs
0.00367001	0.295258	0.659	0.612	1	Cryopreserved Tissue	OTUB1	CAFs
0.00374402	0.26487	0.847	0.885	1	Cryopreserved Tissue	HNRNPF	CAFs
0.00377916	0.261575	0.788	0.818	1	Cryopreserved Tissue	LAMP1	CAFs
0.00408897	0.251467	0.671	0.642	1	Cryopreserved Tissue	FAM32A	CAFs
0.00458674	0.349091	0.718	0.739	1	Cryopreserved Tissue	PRDX2	CAFs
0.00489738	0.521864	0.824	0.867	1	Cryopreserved Tissue	FABP5	CAFs
0.00538289	0.304761	0.882	0.873	1	Cryopreserved Tissue	TFPI	CAFs
0.00560941	0.259715	0.835	0.806	1	Cryopreserved Tissue	ATP5B	CAFs
0.00679481	0.268351	0.282	0.152	1	Cryopreserved Tissue	MTUS1	CAFs
0.00791165	0.261325	0.518	0.461	1	Cryopreserved Tissue	NUDT3	CAFs
0.00867078	0.29665	0.635	0.515	1	Cryopreserved Tissue	HEYL	CAFs
0.000151378	0.302625	0.389	0	1	Fresh Tissue	UBE4B	Plasmablasts
0.000172669	0.922196	0.778	0.333	1	Fresh Tissue	PDE4B	Plasmablasts
0.000221289	0.352877	0.556	0.091	1	Fresh Tissue	WASF2	Plasmablasts
0.000351329	0.804547	0.444	0.03	1	Fresh Tissue	IFI27	Plasmablasts
0.000577213	1.16204	0.889	0.697	1	Fresh Tissue	ZFP36L2	Plasmablasts
0.000667792	0.755595	0.778	0.485	1	Fresh Tissue	IRF1	Plasmablasts
0.000829061	0.920996	1	0.636	1	Fresh Tissue	NFKBIA	Plasmablasts
0.00173574	0.285575	0.278	0	1	Fresh Tissue	WNK1	Plasmablasts
0.00210449	0.489388	0.944	0.667	1	Fresh Tissue	NDUFB7	Plasmablasts
0.0025215	0.742413	0.611	0.242	1	Fresh Tissue	GADD45A	Plasmablasts
0.0028518	0.605154	0.833	0.545	1	Fresh Tissue	DNAJC4	Plasmablasts
0.00286728	0.784769	0.333	0.03	1	Fresh Tissue	DUSP5	Plasmablasts
0.00295473	0.279177	0.444	0.091	1	Fresh Tissue	GNAI2	Plasmablasts
0.0029737	0.506947	0.5	0.152	1	Fresh Tissue	CPEB4	Plasmablasts
0.00325168	0.372605	0.611	0.212	1	Fresh Tissue	RAD23B	Plasmablasts
0.00340061	0.337181	0.444	0.121	1	Fresh Tissue	MAN1A1	Plasmablasts
0.00354861	0.371	0.333	0.03	1	Fresh Tissue	AHCTF1	Plasmablasts
0.00370212	0.301714	0.444	0.121	1	Fresh Tissue	CGGBP1	Plasmablasts
0.00441364	0.428025	0.667	0.303	1	Fresh Tissue	IL10RA	Plasmablasts
0.00470951	0.470437	0.722	0.303	1	Fresh Tissue	RP11-160E2.6	Plasmablasts
0.00516657	0.294678	0.444	0.121	1	Fresh Tissue	ITSN2	Plasmablasts
0.00519039	0.29205	0.5	0.152	1	Fresh Tissue	LINC00936	Plasmablasts
0.00562191	1.15586	0.222	0	1	Fresh Tissue	SEPP1	Plasmablasts
0.00562191	0.64182	0.222	0	1	Fresh Tissue	NAGLU	Plasmablasts
0.00562191	0.397597	0.222	0	1	Fresh Tissue	E2F4	Plasmablasts
0.00562191	0.315423	0.222	0	1	Fresh Tissue	NFKBIE	Plasmablasts
0.00562191	0.292615	0.222	0	1	Fresh Tissue	CIDEB	Plasmablasts
0.00562323	0.534413	0.778	0.485	1	Fresh Tissue	MRPL41	Plasmablasts
0.00618332	0.337933	0.667	0.303	1	Fresh Tissue	LAGE3	Plasmablasts
0.00661968	0.384915	0.389	0.091	1	Fresh Tissue	SMG1	Plasmablasts
0.0078277	0.250387	0.278	0.03	1	Fresh Tissue	FUCA1	Plasmablasts
0.00803407	0.625651	0.667	0.303	1	Fresh Tissue	RAB8A	Plasmablasts
0.00826085	1.77905	0.889	0.758	1	Fresh Tissue	IGHA1	Plasmablasts
0.00851205	0.283097	0.333	0.061	1	Fresh Tissue	MIR4435-2HG	Plasmablasts
0.00853612	0.334168	0.389	0.091	1	Fresh Tissue	CEP57	Plasmablasts
0.00868556	0.373096	0.278	0.03	1	Fresh Tissue	NSRP1	Plasmablasts
0.00868556	0.343942	0.278	0.03	1	Fresh Tissue	MIDN	Plasmablasts
0.00932462	0.446478	0.333	0.061	1	Fresh Tissue	LIMS1	Plasmablasts
0.00942924	0.594101	0.556	0.212	1	Fresh Tissue	SAMSN1	Plasmablasts
0.00973617	0.508749	0.833	0.455	1	Fresh Tissue	GSTK1	Plasmablasts
0.009933	0.554552	0.667	0.333	1	Fresh Tissue	GNAS	Plasmablasts
0.000620595	0.397637	0.312	0	1	Cryopreserved Cell Suspension	TES	Plasmablasts
0.00169625	1.12026	1	0.829	1	Cryopreserved Cell Suspension	JUN	Plasmablasts
0.00247781	0.334475	0.25	0	1	Cryopreserved Cell Suspension	UGGT1	Plasmablasts
0.00271943	0.277368	0.625	0.171	1	Cryopreserved Cell Suspension	TMEM39A	Plasmablasts
0.00299057	0.626276	0.938	0.514	1	Cryopreserved Cell Suspension	ARF4	Plasmablasts
0.00325016	0.304749	0.438	0.086	1	Cryopreserved Cell Suspension	SMCO4	Plasmablasts
0.00349646	0.336401	0.312	0.029	1	Cryopreserved Cell Suspension	KDM4C	Plasmablasts
0.00357119	0.389836	0.438	0.086	1	Cryopreserved Cell Suspension	HIST1H2BG	Plasmablasts
0.00388695	0.428564	0.75	0.286	1	Cryopreserved Cell Suspension	CKAP4	Plasmablasts
0.00404762	0.26744	0.625	0.171	1	Cryopreserved Cell Suspension	TRA2B	Plasmablasts
0.00440242	0.358936	0.312	0.029	1	Cryopreserved Cell Suspension	PDF	Plasmablasts
0.00493095	0.281252	0.312	0.029	1	Cryopreserved Cell Suspension	TNPO3	Plasmablasts
0.00527822	0.356925	0.812	0.343	1	Cryopreserved Cell Suspension	UAP1	Plasmablasts
0.00596885	0.336847	0.5	0.171	1	Cryopreserved Cell Suspension	SEC23B	Plasmablasts
0.00603344	0.469472	0.812	0.343	1	Cryopreserved Cell Suspension	TP53INP1	Plasmablasts
0.00640318	1.70782	0.562	0.2	1	Cryopreserved Cell Suspension	IGHM	Plasmablasts
0.00645608	0.325361	0.5	0.171	1	Cryopreserved Cell Suspension	PTOV1	Plasmablasts
0.00799697	0.325423	0.438	0.114	1	Cryopreserved Cell Suspension	BTF3L4	Plasmablasts
0.00869081	0.270929	0.438	0.114	1	Cryopreserved Cell Suspension	TARS	Plasmablasts
[truncated: 30 more rows]

## Sheet: PC-P1
p_val	avg_logFC	pct.1	pct.2	p_val_adj	cluster	gene	celltype
[truncated: 2,573 more rows]

[truncated: 1 more sheets: M-P1]
