# Supplementary material for: Cryopreservation of human cancers conserves tumour heterogeneity for single-cell multi-omics analysis
Source: Genome Med. 2021 May 10;13:81. doi: 10.1186/s13073-021-00885-z (PMC8111910; doi:10.1186/s13073-021-00885-z)
Supplement: Supplementary file 8 — Additional file 8. Gene pathways for each cell type across cryopreservation conditions. Shared Gene Ontology (GO) pathways for each cell type and cryopreservation condition across the five tumours analysed. Only pathways detected in the same cell type and cryopreservation condition in more than two tumours were analysed. All DEGs from the comparison of annotated cell types across cryopreservation conditions (Additional file 7) were passed on to the ClusterProfiler package for functional enrichment with the CC sub-ontology under the human org.Hs.eg.db database. [file 13073_2021_885_MOESM8_ESM.xlsx]

## Sheet: Gene Ontologies CELLTYPE
condition	Description	celltype	Number of tumors detected in	Tumors detected in
Cryopreserved Tissue	14-3-3 protein binding	Cancer/Epithelial	2	BC-P1 BC-P2
Cryopreserved Tissue	heat shock protein binding	Cancer/Epithelial	2	BC-P1 BC-P2
Cryopreserved Tissue	histone deacetylase binding	Cancer/Epithelial	2	BC-P1 BC-P2
Cryopreserved Tissue	protein binding involved in protein folding	Cancer/Epithelial	2	BC-P1 BC-P2
Cryopreserved Tissue	R-SMAD binding	Cancer/Epithelial	2	BC-P1 BC-P2
Cryopreserved Tissue	RNA polymerase II activating transcription factor binding	Cancer/Epithelial	2	BC-P1 BC-P2
Cryopreserved Tissue	RNA polymerase II transcription corepressor activity	Cancer/Epithelial	2	BC-P1 BC-P2
Cryopreserved Tissue	RNA polymerase II transcription factor binding	Cancer/Epithelial	2	BC-P1 BC-P2
Cryopreserved Tissue	SMAD binding	Cancer/Epithelial	2	BC-P1 BC-P2
Cryopreserved Tissue	transcription factor activity, RNA polymerase II transcription factor binding	Cancer/Epithelial	2	BC-P1 BC-P2
Cryopreserved Tissue	transcriptional activator activity, RNA polymerase II transcription factor binding	Cancer/Epithelial	2	BC-P1 BC-P2
Cryopreserved Tissue	transcriptional repressor activity, RNA polymerase II transcription factor binding	Cancer/Epithelial	2	BC-P1 BC-P2
Cryopreserved Tissue	ubiquitin protein ligase binding	Cancer/Epithelial	2	BC-P1 BC-P2
Cryopreserved Tissue	ubiquitin-like protein ligase binding	Cancer/Epithelial	2	BC-P1 BC-P2
Cryopreserved Tissue	unfolded protein binding	Cancer/Epithelial	2	BC-P1 BC-P2
Cryopreserved Tissue	mRNA 3'-UTR binding	T-cells	2	BC-P1 BC-P2
Cryopreserved Tissue	cadherin binding	Cancer/Epithelial	3	BC-P1 BC-P2 BC-P3
Cryopreserved Tissue	ATPase activator activity	Cancer/Epithelial	3	BC-P1 BC-P2 PC-P1
Cryopreserved Tissue	ATPase regulator activity	Cancer/Epithelial	3	BC-P1 BC-P2 PC-P1
Cryopreserved Tissue	promoter-specific chromatin binding	Cancer/Epithelial	3	BC-P1 BC-P2 PC-P1
Cryopreserved Tissue	transcription corepressor activity	Cancer/Epithelial	3	BC-P1 BC-P2 PC-P1
Cryopreserved Tissue	transcription factor activity, RNA polymerase II core promoter proximal region sequence-specific binding	Cancer/Epithelial	3	BC-P1 BC-P2 PC-P1
Cryopreserved Tissue	transcriptional activator activity, RNA polymerase II core promoter proximal region sequence-specific binding	Cancer/Epithelial	3	BC-P1 BC-P2 PC-P1
Cryopreserved Tissue	transcriptional activator activity, RNA polymerase II transcription regulatory region sequence-specific binding	Cancer/Epithelial	3	BC-P1 BC-P2 PC-P1
Cryopreserved Tissue	cytokine activity	Monocytes/Macrophages	2	BC-P2 BC-P3
Cryopreserved Tissue	protein binding involved in protein folding	Monocytes/Macrophages	2	BC-P2 BC-P3
Cryopreserved Tissue	ubiquitin protein ligase binding	Monocytes/Macrophages	2	BC-P2 BC-P3
Cryopreserved Tissue	ubiquitin-like protein ligase binding	Monocytes/Macrophages	2	BC-P2 BC-P3
Cryopreserved Tissue	R-SMAD binding	T-cells	2	BC-P2 BC-P3
Cryopreserved Tissue	SMAD binding	T-cells	2	BC-P2 BC-P3
Cryopreserved Tissue	core promoter binding	Cancer/Epithelial	2	BC-P1 PC-P1
Cryopreserved Tissue	core promoter proximal region DNA binding	Cancer/Epithelial	2	BC-P1 PC-P1
Cryopreserved Tissue	core promoter proximal region sequence-specific DNA binding	Cancer/Epithelial	2	BC-P1 PC-P1
Cryopreserved Tissue	RNA polymerase II core promoter proximal region sequence-specific DNA binding	Cancer/Epithelial	2	BC-P1 PC-P1
Cryopreserved Tissue	cell adhesion molecule binding	Endothelial	2	BC-P1 PC-P1
Cryopreserved Tissue	G-protein coupled receptor binding	Endothelial	2	BC-P1 PC-P1
Cryopreserved Tissue	heat shock protein binding	Endothelial	2	BC-P1 PC-P1
Cryopreserved Tissue	protein binding involved in protein folding	Endothelial	2	BC-P1 PC-P1
Cryopreserved Cell Suspension	structural constituent of ribosome	Endothelial	2	BC-P1 M-P1
Cryopreserved Cell Suspension	mRNA binding	B-cells	2	BC-P1 M-P1
Cryopreserved Cell Suspension	structural constituent of ribosome	B-cells	2	BC-P1 M-P1
Cryopreserved Tissue	cell adhesion molecule binding	Cancer/Epithelial	2	BC-P2 BC-P3
Cryopreserved Tissue	core promoter proximal region DNA binding	T-cells	2	BC-P2 BC-P3
Cryopreserved Tissue	core promoter proximal region sequence-specific DNA binding	T-cells	2	BC-P2 BC-P3
Cryopreserved Tissue	heat shock protein binding	T-cells	2	BC-P2 BC-P3
Cryopreserved Tissue	RNA polymerase II core promoter proximal region sequence-specific DNA binding	T-cells	2	BC-P2 BC-P3
Cryopreserved Tissue	transcription factor activity, RNA polymerase II core promoter proximal region sequence-specific binding	T-cells	2	BC-P2 BC-P3
Cryopreserved Tissue	transcriptional activator activity, RNA polymerase II core promoter proximal region sequence-specific binding	T-cells	2	BC-P2 BC-P3
Cryopreserved Tissue	transcriptional activator activity, RNA polymerase II transcription regulatory region sequence-specific binding	T-cells	2	BC-P2 BC-P3
Cryopreserved Tissue	ubiquitin protein ligase binding	T-cells	2	BC-P2 BC-P3
Cryopreserved Tissue	ubiquitin-like protein ligase binding	T-cells	2	BC-P2 BC-P3
Cryopreserved Tissue	unfolded protein binding	T-cells	2	BC-P2 BC-P3
Cryopreserved Tissue	histone acetyltransferase binding	T-cells	2	BC-P2 BC-P3
Cryopreserved Cell Suspension	chemokine activity	Cancer/Epithelial	2	BC-P2 BC-P3
Cryopreserved Cell Suspension	chemokine receptor binding	Cancer/Epithelial	2	BC-P2 BC-P3
Cryopreserved Cell Suspension	core promoter proximal region DNA binding	Cancer/Epithelial	2	BC-P2 BC-P3
Cryopreserved Cell Suspension	core promoter proximal region sequence-specific DNA binding	Cancer/Epithelial	2	BC-P2 BC-P3
Cryopreserved Cell Suspension	RNA polymerase II core promoter proximal region sequence-specific DNA binding	Cancer/Epithelial	2	BC-P2 BC-P3
Cryopreserved Cell Suspension	transcription factor activity, RNA polymerase II core promoter proximal region sequence-specific binding	Cancer/Epithelial	2	BC-P2 BC-P3
Cryopreserved Cell Suspension	transcriptional activator activity, RNA polymerase II core promoter proximal region sequence-specific binding	Cancer/Epithelial	2	BC-P2 BC-P3
Cryopreserved Cell Suspension	transcriptional activator activity, RNA polymerase II transcription regulatory region sequence-specific binding	Cancer/Epithelial	2	BC-P2 BC-P3
Cryopreserved Cell Suspension	CXCR chemokine receptor binding	Cancer/Epithelial	2	BC-P2 BC-P3
Cryopreserved Cell Suspension	cell adhesion molecule binding	Cancer/Epithelial	2	BC-P2 M-P1
Cryopreserved Cell Suspension	S100 protein binding	Cancer/Epithelial	2	BC-P2 M-P1
Cryopreserved Tissue	peptide antigen binding	Monocytes/Macrophages	2	BC-P3 PC-P1
Cryopreserved Tissue	double-stranded RNA binding	Monocytes/Macrophages	2	BC-P3 PC-P1
Cryopreserved Cell Suspension	chemokine activity	Monocytes/Macrophages	2	BC-P3 PC-P1
Cryopreserved Cell Suspension	chemokine receptor binding	Monocytes/Macrophages	2	BC-P3 PC-P1
Cryopreserved Cell Suspension	endopeptidase inhibitor activity	Cancer/Epithelial	2	PC-P1 M-P1
Cryopreserved Cell Suspension	endopeptidase regulator activity	Cancer/Epithelial	2	PC-P1 M-P1
Cryopreserved Cell Suspension	enzyme inhibitor activity	Cancer/Epithelial	2	PC-P1 M-P1
Cryopreserved Cell Suspension	peptidase inhibitor activity	Cancer/Epithelial	2	PC-P1 M-P1
Cryopreserved Cell Suspension	peptidase regulator activity	Cancer/Epithelial	2	PC-P1 M-P1

## Sheet: Gene Ontologies Lists CELLTYPE
Condition	Gene Ontology ID	Description	Genes	Celltype	Tumor ID
Cryopreserved Cell Suspension	GO:0003735	structural constituent of ribosome	RPL41/RPS15A/RPS18/RPL35	Endothelial	BC-P1
Cryopreserved Cell Suspension	GO:0003735	structural constituent of ribosome	RPS13/RPL35	B-cells	BC-P1
Cryopreserved Cell Suspension	GO:0003729	mRNA binding	RPS13/RPL35	B-cells	BC-P1
Cryopreserved Cell Suspension	GO:0061134	peptidase regulator activity	FBLN1/GAS6	PVL cells	BC-P1
Cryopreserved Cell Suspension	GO:0050839	cell adhesion molecule binding	VCL/PDLIM5/KTN1/ACTN1/EZR/ICAM1/AHNAK/MYH9/DSP/CDH1/ITGB6/FASN/DDX3X/MYO6/FLNB/LRRFIP1/ANXA2/TMEM2/CLDN7/THBS1/KRT18	Cancer/Epithelial	BC-P2
Cryopreserved Cell Suspension	GO:0044548	S100 protein binding	EZR/AHNAK/ATP2A2/ANXA2	Cancer/Epithelial	BC-P2
Cryopreserved Cell Suspension	GO:0000982	transcription factor activity, RNA polymerase II core promoter proximal region sequence-specific binding	JUND/ETS2/KLF6/SRF/CEBPD/STAT3/IRF1/CEBPB/KLF10/FOSL1/LRRFIP1/FOSB	Cancer/Epithelial	BC-P2
Cryopreserved Cell Suspension	GO:0001077	transcriptional activator activity, RNA polymerase II core promoter proximal region sequence-specific binding	JUND/KLF6/SRF/CEBPD/STAT3/IRF1/CEBPB/KLF10/FOSL1/FOSB	Cancer/Epithelial	BC-P2
Cryopreserved Cell Suspension	GO:0001228	transcriptional activator activity, RNA polymerase II transcription regulatory region sequence-specific binding	JUND/REL/KLF6/SRF/TRPS1/CEBPD/FOXO3/STAT3/IRF1/CEBPB/KLF10/FOSL1/FOSB/MAFF/RUNX1	Cancer/Epithelial	BC-P2
Cryopreserved Cell Suspension	GO:0001159	core promoter proximal region DNA binding	JUND/ETS2/KLF6/SRF/CEBPD/STAT3/IRF1/CEBPB/KLF10/FOSL1/LRRFIP1/FOSB	Cancer/Epithelial	BC-P2
Cryopreserved Cell Suspension	GO:0000987	core promoter proximal region sequence-specific DNA binding	JUND/ETS2/KLF6/SRF/CEBPD/STAT3/IRF1/CEBPB/KLF10/FOSL1/LRRFIP1/FOSB	Cancer/Epithelial	BC-P2
Cryopreserved Cell Suspension	GO:0000978	RNA polymerase II core promoter proximal region sequence-specific DNA binding	JUND/ETS2/KLF6/SRF/CEBPD/STAT3/IRF1/CEBPB/KLF10/FOSL1/LRRFIP1/FOSB	Cancer/Epithelial	BC-P2
Cryopreserved Cell Suspension	GO:0008009	chemokine activity	CXCL1/CXCL2/CXCL8/CXCL3	Cancer/Epithelial	BC-P2
Cryopreserved Cell Suspension	GO:0042379	chemokine receptor binding	CXCL1/CXCL2/CXCL8/CXCL3/STAT3	Cancer/Epithelial	BC-P2
Cryopreserved Cell Suspension	GO:0045236	CXCR chemokine receptor binding	CXCL1/CXCL2/CXCL8/CXCL3	Cancer/Epithelial	BC-P2
Cryopreserved Cell Suspension	GO:0000982	transcription factor activity, RNA polymerase II core promoter proximal region sequence-specific binding	ATF3/FOSB/FOS/KLF6/EGR1/BHLHE40/JUN	Cancer/Epithelial	BC-P3
Cryopreserved Cell Suspension	GO:0000982	transcription factor activity, RNA polymerase II core promoter proximal region sequence-specific binding	FOSB/ATF3/JUNB/FOS	PVL cells	BC-P3
Cryopreserved Cell Suspension	GO:0001077	transcriptional activator activity, RNA polymerase II core promoter proximal region sequence-specific binding	FOSB/FOS/KLF6/EGR1/JUN	Cancer/Epithelial	BC-P3
Cryopreserved Cell Suspension	GO:0001077	transcriptional activator activity, RNA polymerase II core promoter proximal region sequence-specific binding	FOSB/JUNB/FOS	PVL cells	BC-P3
Cryopreserved Cell Suspension	GO:0001228	transcriptional activator activity, RNA polymerase II transcription regulatory region sequence-specific binding	ATF3/FOSB/FOS/KLF6/EGR1/IER2/JUN	Cancer/Epithelial	BC-P3
Cryopreserved Cell Suspension	GO:0001228	transcriptional activator activity, RNA polymerase II transcription regulatory region sequence-specific binding	FOSB/ATF3/JUNB/FOS/IER2	PVL cells	BC-P3
Cryopreserved Cell Suspension	GO:0001159	core promoter proximal region DNA binding	ATF3/FOSB/FOS/KLF6/JUN	Cancer/Epithelial	BC-P3
Cryopreserved Cell Suspension	GO:0001159	core promoter proximal region DNA binding	FOSB/ATF3/JUNB/FOS	PVL cells	BC-P3
Cryopreserved Cell Suspension	GO:0000987	core promoter proximal region sequence-specific DNA binding	ATF3/FOSB/FOS/KLF6/JUN	Cancer/Epithelial	BC-P3
Cryopreserved Cell Suspension	GO:0000987	core promoter proximal region sequence-specific DNA binding	FOSB/ATF3/JUNB/FOS	PVL cells	BC-P3
Cryopreserved Cell Suspension	GO:0000978	RNA polymerase II core promoter proximal region sequence-specific DNA binding	ATF3/FOSB/FOS/KLF6/JUN	Cancer/Epithelial	BC-P3
Cryopreserved Cell Suspension	GO:0000978	RNA polymerase II core promoter proximal region sequence-specific DNA binding	FOSB/ATF3/JUNB/FOS	PVL cells	BC-P3
Cryopreserved Cell Suspension	GO:0008009	chemokine activity	CXCL2/CXCL3	Cancer/Epithelial	BC-P3
Cryopreserved Cell Suspension	GO:0008009	chemokine activity	CXCL2/CXCL3	Monocytes/Macrophages	BC-P3
Cryopreserved Cell Suspension	GO:0042379	chemokine receptor binding	CXCL2/CXCL3	Cancer/Epithelial	BC-P3
Cryopreserved Cell Suspension	GO:0042379	chemokine receptor binding	CXCL2/CXCL3	Monocytes/Macrophages	BC-P3
Cryopreserved Cell Suspension	GO:0045236	CXCR chemokine receptor binding	CXCL2/CXCL3	Cancer/Epithelial	BC-P3
Cryopreserved Cell Suspension	GO:0045236	CXCR chemokine receptor binding	CXCL2/CXCL3	Monocytes/Macrophages	BC-P3
Cryopreserved Cell Suspension	GO:0050839	cell adhesion molecule binding	PLIN3/CORO1B	CAFs	PC-P1
Cryopreserved Cell Suspension	GO:0044548	S100 protein binding	AHNAK	Endothelial	PC-P1
Cryopreserved Cell Suspension	GO:0008009	chemokine activity	CCL4/CCL5	Monocytes/Macrophages	PC-P1
Cryopreserved Cell Suspension	GO:0042379	chemokine receptor binding	CCL4/CCL5	Monocytes/Macrophages	PC-P1
Cryopreserved Cell Suspension	GO:0004866	endopeptidase inhibitor activity	SPINT2/WFDC2/CST3/SLPI	Cancer/Epithelial	PC-P1
Cryopreserved Cell Suspension	GO:0061135	endopeptidase regulator activity	SPINT2/WFDC2/CST3/SLPI	Cancer/Epithelial	PC-P1
Cryopreserved Cell Suspension	GO:0004857	enzyme inhibitor activity	SPINT2/WFDC2/CST3/SLPI/SCGB1A1	Cancer/Epithelial	PC-P1
Cryopreserved Cell Suspension	GO:0030414	peptidase inhibitor activity	SPINT2/WFDC2/CST3/SLPI	Cancer/Epithelial	PC-P1
Cryopreserved Cell Suspension	GO:0061134	peptidase regulator activity	SPINT2/WFDC2/CST3/SLPI	Cancer/Epithelial	PC-P1
Cryopreserved Cell Suspension	GO:0050839	cell adhesion molecule binding	GPNMB/TIMP2/S100A11/CD9/SDCBP/SPTBN1/MFGE8/FN1/NDRG1	Cancer	M-P1
Cryopreserved Cell Suspension	GO:0044548	S100 protein binding	S100A1/S100A11/S100A6	Cancer	M-P1
Cryopreserved Cell Suspension	GO:0003735	structural constituent of ribosome	RPS6/RPL21/RPL23A/RPL10A/RPL3/RPL4	Monocytes/Macrophages	M-P1
Cryopreserved Cell Suspension	GO:0003735	structural constituent of ribosome	RPL13A	B-cells	M-P1
Cryopreserved Cell Suspension	GO:0003735	structural constituent of ribosome	RPL21	Endothelial 1	M-P1
Cryopreserved Cell Suspension	GO:0003729	mRNA binding	RPL13A	B-cells	M-P1
Cryopreserved Cell Suspension	GO:0003729	mRNA binding	TYMS	CAFs	M-P1
Cryopreserved Cell Suspension	GO:0004866	endopeptidase inhibitor activity	SERPINE2/TIMP2/A2M/BST2/SERPINF1/TIMP3	Cancer	M-P1
Cryopreserved Cell Suspension	GO:0061135	endopeptidase regulator activity	SERPINE2/TIMP2/A2M/BST2/SERPINF1/TIMP3	Cancer	M-P1
Cryopreserved Cell Suspension	GO:0004857	enzyme inhibitor activity	SERPINE2/TIMP2/A2M/BST2/SERPINF1/ANXA5/APOC1/CDKN1A/TIMP3	Cancer	M-P1
Cryopreserved Cell Suspension	GO:0030414	peptidase inhibitor activity	SERPINE2/TIMP2/A2M/BST2/SERPINF1/TIMP3	Cancer	M-P1
Cryopreserved Cell Suspension	GO:0061134	peptidase regulator activity	SERPINE2/TIMP2/CAV1/A2M/BST2/SERPINF1/FN1/TIMP3	Cancer	M-P1
Cryopreserved Overnight	GO:0071889	14-3-3 protein binding	ZFP36L1/ZFP36/DDIT4	Monocytes/Macrophages	M-P1
Cryopreserved Overnight	GO:0033613	activating transcription factor binding	JUN/BHLHE40/NFE2L2/EGR2	Monocytes/Macrophages	M-P1
Cryopreserved Overnight	GO:0043014	alpha-tubulin binding	HSPH1	Endothelial 1	M-P1
Cryopreserved Overnight	GO:0043014	alpha-tubulin binding	HSPH1	Plasmablasts	M-P1
Cryopreserved Overnight	GO:0033218	amide binding	HLA-C/HLA-B/APOE/HLA-A/HLA-E/CD74/LDLR/HLA-DRA/HLA-DRB1	Cancer	M-P1
Cryopreserved Overnight	GO:0001540	amyloid-beta binding	APOE/CD74/LDLR	Cancer	M-P1
Cryopreserved Overnight	GO:0003823	antigen binding	HLA-C/HLA-B/HLA-A/HLA-E/HLA-DRA/HLA-DRB1	Cancer	M-P1
Cryopreserved Overnight	GO:0001671	ATPase activator activity	DNAJB1/DNAJB4/DNAJB6/AHSA1/DNAJA1	Cancer	M-P1
Cryopreserved Overnight	GO:0001671	ATPase activator activity	DNAJB1/DNAJB6/AHSA1/DNAJA1/ATP1B3	Monocytes/Macrophages	M-P1
Cryopreserved Overnight	GO:0001671	ATPase activator activity	DNAJB1/DNAJA1/AHSA1/DNAJB6/DNAJB4	T-cells	M-P1
Cryopreserved Overnight	GO:0001671	ATPase activator activity	DNAJB6/DNAJA1/DNAJB1/AHSA1	B-cells	M-P1
Cryopreserved Overnight	GO:0001671	ATPase activator activity	DNAJB1	CAFs	M-P1
Cryopreserved Overnight	GO:0016887	ATPase activity	HSP90AA1/HSPA1A/HSPD1/HSPA1B/HSPA8	B-cells	M-P1
Cryopreserved Overnight	GO:0016887	ATPase activity	HSPA1A/HSPA1B	Endothelial 1	M-P1
Cryopreserved Overnight	GO:0016887	ATPase activity	HSPA1B/HSP90AA1/HSPA1A	Plasmablasts	M-P1
Cryopreserved Overnight	GO:0016887	ATPase activity	HSPA1A/HSPA1B/HSP90AA1	pDCs	M-P1
Cryopreserved Overnight	GO:0042623	ATPase activity, coupled	HSPA1A/HSPA1B	Endothelial 1	M-P1
Cryopreserved Overnight	GO:0042623	ATPase activity, coupled	HSPA1B/HSPA1A	Plasmablasts	M-P1
Cryopreserved Overnight	GO:0042623	ATPase activity, coupled	HSPA1A/HSPA1B	pDCs	M-P1
Cryopreserved Overnight	GO:0051117	ATPase binding	DNAJB1	CAFs	M-P1
Cryopreserved Overnight	GO:0060590	ATPase regulator activity	DNAJB1/HSPH1/BAG3/DNAJB4/DNAJB6/AHSA1/DNAJA1	Cancer	M-P1
Cryopreserved Overnight	GO:0060590	ATPase regulator activity	DNAJB1/HSPH1/BAG3/DNAJB6/AHSA1/DNAJA1/ATP1B3/FNIP2	Monocytes/Macrophages	M-P1
Cryopreserved Overnight	GO:0060590	ATPase regulator activity	HSPH1/DNAJB1/DNAJA1/AHSA1/DNAJB6/BAG3/DNAJB4	T-cells	M-P1
Cryopreserved Overnight	GO:0060590	ATPase regulator activity	HSPH1/DNAJB6/DNAJA1/DNAJB1/AHSA1	B-cells	M-P1
Cryopreserved Overnight	GO:0060590	ATPase regulator activity	DNAJB1	CAFs	M-P1
Cryopreserved Overnight	GO:0060590	ATPase regulator activity	HSPH1	Endothelial 1	M-P1
Cryopreserved Overnight	GO:0060590	ATPase regulator activity	HSPH1	Plasmablasts	M-P1
Cryopreserved Overnight	GO:0030881	beta-2-microglobulin binding	HLA-A/HLA-E	Cancer	M-P1
Cryopreserved Overnight	GO:0045296	cadherin binding	HSPA1A/DNAJB1/BAG3/EIF5/LRRFIP1/HSP90AB1/AHSA1/PCBP1/HSPA8/VASP/EZR/EFHD2	Monocytes/Macrophages	M-P1
Cryopreserved Overnight	GO:0045296	cadherin binding	HSPA1A/DNAJB1/HSPA8/HSP90AB1/AHSA1/BAG3/EIF5/NUDC/ZC3HAV1/SNX9	T-cells	M-P1
Cryopreserved Overnight	GO:0045296	cadherin binding	HSPA1A/DNAJB1/AHSA1/HSPA8/HSP90AB1	B-cells	M-P1
Cryopreserved Overnight	GO:0045296	cadherin binding	SRC	Endothelial 2	M-P1
Cryopreserved Overnight	GO:0048020	CCR chemokine receptor binding	CXCL13/CCL3/STAT3/CCL4	T-cells	M-P1
Cryopreserved Overnight	GO:0050839	cell adhesion molecule binding	HSPA1A/DNAJB1/BAG3/EIF5/LYN/LRRFIP1/HSP90AB1/AHSA1/PCBP1/HSPA8/VASP/EZR/EFHD2/LCP1/ICAM1	Monocytes/Macrophages	M-P1
Cryopreserved Overnight	GO:0050839	cell adhesion molecule binding	HSPA1A/DNAJB1/HSPA8/HSP90AB1/AHSA1/BAG3/EIF5/NUDC/ZC3HAV1/SNX9/CRTAM	T-cells	M-P1
Cryopreserved Overnight	GO:0050839	cell adhesion molecule binding	HSPA1A/DNAJB1/AHSA1/HSPA8/HSP90AB1	B-cells	M-P1
Cryopreserved Overnight	GO:0050839	cell adhesion molecule binding	SRC	Endothelial 2	M-P1
Cryopreserved Overnight	GO:0051087	chaperone binding	DNAJB1/BAG3/DNAJB4/DNAJA4/HSPE1/HSPD1/DNAJB6/AHSA1/HES1/DNAJA1/FN1	Cancer	M-P1
Cryopreserved Overnight	GO:0051087	chaperone binding	DNAJB1/BAG3/HSPE1/HSPD1/DNAJA4/DNAJB6/AHSA1/DNAJA1/FNIP2	Monocytes/Macrophages	M-P1
Cryopreserved Overnight	GO:0051087	chaperone binding	HSPE1/DNAJB1/HSPD1/DNAJA1/AHSA1/DNAJB6/STIP1/BAG3/DNAJB4/DNAJA4/SOD1	T-cells	M-P1
Cryopreserved Overnight	GO:0051087	chaperone binding	HSPE1/DNAJB6/HSPD1/DNAJA1/DNAJB1/AHSA1	B-cells	M-P1
Cryopreserved Overnight	GO:0051087	chaperone binding	DNAJB1	CAFs	M-P1
Cryopreserved Overnight	GO:0051087	chaperone binding	HSPE1	Plasmablasts	M-P1
Cryopreserved Overnight	GO:0042379	chemokine receptor binding	CXCL13/CCL3/STAT3/CCL4	T-cells	M-P1
Cryopreserved Overnight	GO:0016859	cis-trans isomerase activity	FKBP4/PPID/RANBP2	T-cells	M-P1
Cryopreserved Overnight	GO:0001047	core promoter binding	KLF4/NR4A2/NR4A3/CEBPB/HNRNPU/KLF10	Monocytes/Macrophages	M-P1
Cryopreserved Overnight	GO:0001159	core promoter proximal region DNA binding	JUN/FOS/ATF3/KLF6/DDIT3/KLF4/FOSB/JUND/MITF/IRF1/JUNB	Cancer	M-P1
Cryopreserved Overnight	GO:0001159	core promoter proximal region DNA binding	FOSB/ATF3/JUND/LRRFIP1/JUN/KLF4/NR4A3/CEBPB/IRF1/LITAF/MAFB/MXD1/IRF8/KLF10/CEBPD/EGR2/JUNB/PRDM1/NFAT5	Monocytes/Macrophages	M-P1
Cryopreserved Overnight	GO:0001159	core promoter proximal region DNA binding	KLF6/FOSB/ATF3/JUN/JUND/BATF/IRF1/DDIT3/ELF1/PRDM1/STAT3/GATA3	T-cells	M-P1
Cryopreserved Overnight	GO:0000987	core promoter proximal region sequence-specific DNA binding	JUN/FOS/ATF3/KLF6/DDIT3/KLF4/FOSB/JUND/MITF/IRF1/JUNB	Cancer	M-P1
Cryopreserved Overnight	GO:0000987	core promoter proximal region sequence-specific DNA binding	FOSB/ATF3/JUND/LRRFIP1/JUN/KLF4/NR4A3/CEBPB/IRF1/LITAF/MAFB/MXD1/IRF8/KLF10/CEBPD/EGR2/JUNB/PRDM1/NFAT5	Monocytes/Macrophages	M-P1
Cryopreserved Overnight	GO:0000987	core promoter proximal region sequence-specific DNA binding	KLF6/FOSB/ATF3/JUN/JUND/BATF/IRF1/DDIT3/ELF1/PRDM1/STAT3/GATA3	T-cells	M-P1
Cryopreserved Overnight	GO:0009975	cyclase activity	GUCY1A2	CAFs	M-P1
Cryopreserved Overnight	GO:0005126	cytokine receptor binding	IFNG/CXCL13/CCL3/STAT3/TNFSF14/TRAF1/GATA3/CCL4	T-cells	M-P1
Cryopreserved Overnight	GO:0097718	disordered domain specific binding	HSPA1A/HSP90AA1/FN1	Cancer	M-P1
Cryopreserved Overnight	GO:0097718	disordered domain specific binding	HSPA1A/HSP90AA1/HSP90AB1/EZR	Monocytes/Macrophages	M-P1
Cryopreserved Overnight	GO:0097718	disordered domain specific binding	HSP90AA1/HSPA1A/HSP90AB1	T-cells	M-P1
Cryopreserved Overnight	GO:0097718	disordered domain specific binding	HSP90AA1/HSPA1A/HSP90AB1	B-cells	M-P1
Cryopreserved Overnight	GO:0097718	disordered domain specific binding	HSPA1A	Endothelial 1	M-P1
Cryopreserved Overnight	GO:0097718	disordered domain specific binding	HSP90AA1/HSPA1A	Plasmablasts	M-P1
Cryopreserved Overnight	GO:0097718	disordered domain specific binding	HSPA1A/HSP90AA1	pDCs	M-P1
Cryopreserved Overnight	GO:0070182	DNA polymerase binding	HSP90AA1/HSP90AB1/PTGES3	T-cells	M-P1
Cryopreserved Overnight	GO:0070182	DNA polymerase binding	HSP90AA1/HSP90AB1/PTGES3	B-cells	M-P1
Cryopreserved Overnight	GO:0070182	DNA polymerase binding	HSP90AA1	Plasmablasts	M-P1
Cryopreserved Overnight	GO:0070182	DNA polymerase binding	HSP90AA1	pDCs	M-P1
Cryopreserved Overnight	GO:0003725	double-stranded RNA binding	HSPD1/LRRFIP1/HSP90AB1/HNRNPU	Monocytes/Macrophages	M-P1
Cryopreserved Overnight	GO:0008144	drug binding	HSP90AB1/FKBP4/MT2A/PPID/NAMPT	T-cells	M-P1
Cryopreserved Overnight	GO:0070888	E-box binding	BHLHE40/MITF/AHR	Cancer	M-P1
Cryopreserved Overnight	GO:0070888	E-box binding	BHLHE40/AHR/GATA3	T-cells	M-P1
Cryopreserved Overnight	GO:0035326	enhancer binding	JUN/REL/NFE2L2/HNRNPU/NFKB1/AHR	Monocytes/Macrophages	M-P1
Cryopreserved Overnight	GO:0035326	enhancer binding	H3F3B/JUN/REL/HNRNPU/AHR/GATA3	T-cells	M-P1
Cryopreserved Overnight	GO:0046875	ephrin receptor binding	SRC	Endothelial 2	M-P1
Cryopreserved Overnight	GO:0030331	estrogen receptor binding	SRC	Endothelial 2	M-P1
Cryopreserved Overnight	GO:0008528	G-protein coupled peptide receptor activity	AVPR1A	CAFs	M-P1
Cryopreserved Overnight	GO:0001664	G-protein coupled receptor binding	HSPA1A/HSPA1B/HSPA8/DNAJA1/CXCL13/CCL3/STAT3/CCL4	T-cells	M-P1
Cryopreserved Overnight	GO:0001664	G-protein coupled receptor binding	HSPA1A/DNAJA1/HSPA1B/HSPA8	B-cells	M-P1
Cryopreserved Overnight	GO:0001664	G-protein coupled receptor binding	HSPA1A/HSPA1B	Endothelial 1	M-P1
Cryopreserved Overnight	GO:0001664	G-protein coupled receptor binding	HSPA1B/HSPA1A	Plasmablasts	M-P1
Cryopreserved Overnight	GO:0001664	G-protein coupled receptor binding	HSPA1A/HSPA1B	pDCs	M-P1
Cryopreserved Overnight	GO:0035259	glucocorticoid receptor binding	NR4A2/NR4A3/CEBPB/YWHAH	Monocytes/Macrophages	M-P1
Cryopreserved Overnight	GO:0035259	glucocorticoid receptor binding	FKBP4/NR4A2/YWHAH/STAT3	T-cells	M-P1
Cryopreserved Overnight	GO:0046527	glucosyltransferase activity	UGCG/PLOD3	Cancer	M-P1
Cryopreserved Overnight	GO:0070851	growth factor receptor binding	SRC	Endothelial 2	M-P1
Cryopreserved Overnight	GO:0004383	guanylate cyclase activity	GUCY1A2	CAFs	M-P1
Cryopreserved Overnight	GO:0031072	heat shock protein binding	HSPA1B/HSPA1A/DNAJB1/HSPA6/DNAJA4/CHORDC1/ZFP36/DNAJB6/DNAJA1/AHR	Cancer	M-P1
Cryopreserved Overnight	GO:0031072	heat shock protein binding	HSPA1A/HSPA1B/DNAJB1/HSPA6/DNAJA4/CHORDC1/DNAJB6/HSP90AB1/DNAJA1/HSPA8/ZFP36/ERN1/AHR	Monocytes/Macrophages	M-P1
Cryopreserved Overnight	GO:0031072	heat shock protein binding	HSPA1A/HSPA1B/DNAJB1/HSPA8/DNAJA1/HSP90AB1/CHORDC1/DNAJB6/STIP1/FKBP4/PTGES3/DNAJA4/NFKBIA/PPID/AHR	T-cells	M-P1
Cryopreserved Overnight	GO:0031072	heat shock protein binding	HSPA1A/DNAJB6/DNAJA1/CHORDC1/DNAJB1/HSPA1B/HSPA8/HSP90AB1/PTGES3	B-cells	M-P1
Cryopreserved Overnight	GO:0031072	heat shock protein binding	DNAJB1	CAFs	M-P1
Cryopreserved Overnight	GO:0031072	heat shock protein binding	HSPA1A/HSPA1B	Endothelial 1	M-P1
Cryopreserved Overnight	GO:0031072	heat shock protein binding	HSPA1B/HSPA1A	Plasmablasts	M-P1
Cryopreserved Overnight	GO:0031072	heat shock protein binding	HSPA1A/HSPA1B	pDCs	M-P1
Cryopreserved Overnight	GO:0020037	heme binding	GUCY1A2	CAFs	M-P1
Cryopreserved Overnight	GO:0020037	heme binding	SRC	Endothelial 2	M-P1
Cryopreserved Overnight	GO:0104005	hijacked molecular function	HSPA1B/HSPA1A/LDLR/ICAM1	Cancer	M-P1
Cryopreserved Overnight	GO:0104005	hijacked molecular function	HSPA1A/HSPA1B/CD55/ICAM1	Monocytes/Macrophages	M-P1
Cryopreserved Overnight	GO:0104005	hijacked molecular function	HSPA1A/HSPA1B	Endothelial 1	M-P1
Cryopreserved Overnight	GO:0104005	hijacked molecular function	HSPA1B/HSPA1A	Plasmablasts	M-P1
Cryopreserved Overnight	GO:0104005	hijacked molecular function	HSPA1A/HSPA1B	pDCs	M-P1
Cryopreserved Overnight	GO:0042826	histone deacetylase binding	HSPA1B/HSPA1A/HSP90AA1/KLF4/HES1	Cancer	M-P1
Cryopreserved Overnight	GO:0042826	histone deacetylase binding	HSPA1A/HSPA1B/HSP90AA1/HSP90AB1/KLF4/CEBPB/PRDM1	Monocytes/Macrophages	M-P1
Cryopreserved Overnight	GO:0042826	histone deacetylase binding	HSP90AA1/HSPA1A/HSPA1B/HSP90AB1/PRDM1	T-cells	M-P1
Cryopreserved Overnight	GO:0042826	histone deacetylase binding	HSP90AA1/HSPA1A/HSPA1B/HSP90AB1	B-cells	M-P1
Cryopreserved Overnight	GO:0042826	histone deacetylase binding	HSPA1A/HSPA1B	Endothelial 1	M-P1
Cryopreserved Overnight	GO:0042826	histone deacetylase binding	HSPA1B/HSP90AA1/HSPA1A	Plasmablasts	M-P1
Cryopreserved Overnight	GO:0042826	histone deacetylase binding	HSPA1A/HSPA1B/HSP90AA1	pDCs	M-P1
Cryopreserved Overnight	GO:0042562	hormone binding	AVPR1A	CAFs	M-P1
Cryopreserved Overnight	GO:0051427	hormone receptor binding	NR4A2/NR4A3/CEBPB/JMJD1C/ARID5A/YWHAH	Monocytes/Macrophages	M-P1
Cryopreserved Overnight	GO:0051427	hormone receptor binding	SRC	Endothelial 2	M-P1
Cryopreserved Overnight	GO:0030544	Hsp70 protein binding	DNAJB1/DNAJA1/ERN1	Monocytes/Macrophages	M-P1
Cryopreserved Overnight	GO:0030544	Hsp70 protein binding	DNAJB1/DNAJA1/STIP1/PPID	T-cells	M-P1
Cryopreserved Overnight	GO:0030544	Hsp70 protein binding	DNAJA1/DNAJB1	B-cells	M-P1
Cryopreserved Overnight	GO:0030544	Hsp70 protein binding	DNAJB1	CAFs	M-P1
Cryopreserved Overnight	GO:0051879	Hsp90 protein binding	CHORDC1/ERN1/AHR	Monocytes/Macrophages	M-P1
Cryopreserved Overnight	GO:0051879	Hsp90 protein binding	CHORDC1/PTGES3/PPID/AHR	T-cells	M-P1
Cryopreserved Overnight	GO:0051879	Hsp90 protein binding	CHORDC1/PTGES3	B-cells	M-P1
Cryopreserved Overnight	GO:0005158	insulin receptor binding	SRC	Endothelial 2	M-P1
Cryopreserved Overnight	GO:0005178	integrin binding	SRC	Endothelial 2	M-P1
Cryopreserved Overnight	GO:0044325	ion channel binding	SRC	Endothelial 2	M-P1
Cryopreserved Overnight	GO:0019840	isoprenoid binding	NR2F2	CAFs	M-P1
Cryopreserved Overnight	GO:0071813	lipoprotein particle binding	HSPD1/APOE/LDLR	Cancer	M-P1
Cryopreserved Overnight	GO:0033549	MAP kinase phosphatase activity	DUSP1/DUSP10/DUSP5/DUSP2	Monocytes/Macrophages	M-P1
Cryopreserved Overnight	GO:0033549	MAP kinase phosphatase activity	DUSP4/DUSP5/DUSP2/DUSP1	T-cells	M-P1
Cryopreserved Overnight	GO:0017017	MAP kinase tyrosine/serine/threonine phosphatase activity	DUSP1/DUSP10/DUSP5/DUSP2	Monocytes/Macrophages	M-P1
Cryopreserved Overnight	GO:0017017	MAP kinase tyrosine/serine/threonine phosphatase activity	DUSP4/DUSP5/DUSP2/DUSP1	T-cells	M-P1
Cryopreserved Overnight	GO:0023026	MHC class II protein complex binding	HSP90AA1/CD74/HLA-DRA/HLA-DRB1	Cancer	M-P1
Cryopreserved Overnight	GO:0023026	MHC class II protein complex binding	HSP90AA1/HSP90AB1/HSPA8/HLA-DMB	Monocytes/Macrophages	M-P1
Cryopreserved Overnight	GO:0023026	MHC class II protein complex binding	HSP90AA1/HSPA8/HSP90AB1	T-cells	M-P1
Cryopreserved Overnight	GO:0023026	MHC class II protein complex binding	HSP90AA1/HSPA8/HSP90AB1	B-cells	M-P1
Cryopreserved Overnight	GO:0023026	MHC class II protein complex binding	HSP90AA1	Plasmablasts	M-P1
Cryopreserved Overnight	GO:0023026	MHC class II protein complex binding	HSP90AA1	pDCs	M-P1
Cryopreserved Overnight	GO:0023023	MHC protein complex binding	HSP90AA1/CD74/HLA-DRA/HLA-DRB1	Cancer	M-P1
Cryopreserved Overnight	GO:0023023	MHC protein complex binding	HSP90AA1/HSP90AB1/HSPA8/HLA-DMB	Monocytes/Macrophages	M-P1
Cryopreserved Overnight	GO:0023023	MHC protein complex binding	HSP90AA1/HSPA8/HSP90AB1	T-cells	M-P1
Cryopreserved Overnight	GO:0023023	MHC protein complex binding	HSP90AA1/HSPA8/HSP90AB1	B-cells	M-P1
Cryopreserved Overnight	GO:0023023	MHC protein complex binding	HSP90AA1	Plasmablasts	M-P1
Cryopreserved Overnight	GO:0023023	MHC protein complex binding	HSP90AA1	pDCs	M-P1
Cryopreserved Overnight	GO:0060090	molecular adaptor activity	SRC	Endothelial 2	M-P1
Cryopreserved Overnight	GO:0033293	monocarboxylic acid binding	NR2F2	CAFs	M-P1
Cryopreserved Overnight	GO:0035925	mRNA 3'-UTR AU-rich region binding	ZFP36/ZFP36L1	Cancer	M-P1
Cryopreserved Overnight	GO:0035925	mRNA 3'-UTR AU-rich region binding	ZFP36L1/ZFP36	Monocytes/Macrophages	M-P1
Cryopreserved Overnight	GO:0035925	mRNA 3'-UTR AU-rich region binding	ZC3H12A/ZFP36L1	T-cells	M-P1
Cryopreserved Overnight	GO:0003730	mRNA 3'-UTR binding	ZFP36L1/ZFP36/YBX3/HNRNPU	Monocytes/Macrophages	M-P1
Cryopreserved Overnight	GO:0004715	non-membrane spanning protein tyrosine kinase activity	SRC	Endothelial 2	M-P1
Cryopreserved Overnight	GO:0035257	nuclear hormone receptor binding	NR4A2/NR4A3/CEBPB/JMJD1C/ARID5A/YWHAH	Monocytes/Macrophages	M-P1
Cryopreserved Overnight	GO:0035257	nuclear hormone receptor binding	SRC	Endothelial 2	M-P1
Cryopreserved Overnight	GO:0004879	nuclear receptor activity	NR4A1/NR4A2/NR4A3/AHR	Monocytes/Macrophages	M-P1
Cryopreserved Overnight	GO:0004879	nuclear receptor activity	NR4A1/NR4A2/STAT3/AHR	T-cells	M-P1
Cryopreserved Overnight	GO:0004879	nuclear receptor activity	NR4A2/NR4A1	B-cells	M-P1
Cryopreserved Overnight	GO:0004879	nuclear receptor activity	NR2F2	CAFs	M-P1
Cryopreserved Overnight	GO:0060589	nucleoside-triphosphatase regulator activity	DNAJB1/JUN/HSPH1/BAG3/DNAJB4/DNAJB6/AHSA1/DNAJA1/RGS2	Cancer	M-P1
Cryopreserved Overnight	GO:0060589	nucleoside-triphosphatase regulator activity	DNAJB1/HSPH1/BAG3/DNAJB6/JUN/AHSA1/DNAJA1/ATP1B3/RGS19/RGS2/RANBP2/FNIP2	Monocytes/Macrophages	M-P1
Cryopreserved Overnight	GO:0060589	nucleoside-triphosphatase regulator activity	HSPH1/DNAJB1/DNAJA1/AHSA1/DNAJB6/BAG3/JUN/DNAJB4/TAGAP/RGS2/RANBP2	T-cells	M-P1
Cryopreserved Overnight	GO:0060589	nucleoside-triphosphatase regulator activity	HSPH1/DNAJB6/DNAJA1/DNAJB1/AHSA1/RGS2	B-cells	M-P1
Cryopreserved Overnight	GO:0042605	peptide antigen binding	HLA-C/HLA-B/HLA-A/HLA-E/HLA-DRA/HLA-DRB1	Cancer	M-P1
Cryopreserved Overnight	GO:0042277	peptide binding	HLA-C/HLA-B/APOE/HLA-A/HLA-E/CD74/LDLR/HLA-DRA/HLA-DRB1	Cancer	M-P1
Cryopreserved Overnight	GO:0017046	peptide hormone binding	AVPR1A	CAFs	M-P1
Cryopreserved Overnight	GO:0001653	peptide receptor activity	AVPR1A	CAFs	M-P1
Cryopreserved Overnight	GO:0003755	peptidyl-prolyl cis-trans isomerase activity	FKBP4/PPID/RANBP2	T-cells	M-P1
Cryopreserved Overnight	GO:0051219	phosphoprotein binding	SRC	Endothelial 2	M-P1
Cryopreserved Overnight	GO:0004721	phosphoprotein phosphatase activity	DUSP1/PPP1CB/DUSP10/PTPRE/DUSP5/PTPRC/DUSP2	Monocytes/Macrophages	M-P1
Cryopreserved Overnight	GO:0004721	phosphoprotein phosphatase activity	DUSP4/DUSP5/DUSP2/PTP4A2/DUSP1/PTPN22	T-cells	M-P1
Cryopreserved Overnight	GO:0016849	phosphorus-oxygen lyase activity	GUCY1A2	CAFs	M-P1
Cryopreserved Overnight	GO:0005161	platelet-derived growth factor receptor binding	LYN/ERN1/VEGFA	Monocytes/Macrophages	M-P1
Cryopreserved Overnight	GO:1990841	promoter-specific chromatin binding	KLF4/HNRNPU/PRDM1	Monocytes/Macrophages	M-P1
Cryopreserved Overnight	GO:1990841	promoter-specific chromatin binding	EGR1/PRDM1/HNRNPU	T-cells	M-P1
Cryopreserved Overnight	GO:0044183	protein binding involved in protein folding	HSPA1B/HSPA1A/HSPB1/HSPD1/CD74	Cancer	M-P1
Cryopreserved Overnight	GO:0044183	protein binding involved in protein folding	HSPA1A/HSPA1B/HSPD1/TCP1	Monocytes/Macrophages	M-P1
Cryopreserved Overnight	GO:0044183	protein binding involved in protein folding	HSPA1A/HSPA1B/HSPD1/HSPB1/TCP1/CCT4/CCT2	T-cells	M-P1
Cryopreserved Overnight	GO:0044183	protein binding involved in protein folding	HSPA1A/HSPD1/HSPA1B	B-cells	M-P1
Cryopreserved Overnight	GO:0044183	protein binding involved in protein folding	HSPA1A/HSPA1B	Endothelial 1	M-P1
Cryopreserved Overnight	GO:0044183	protein binding involved in protein folding	HSPA1B/HSPA1A	Plasmablasts	M-P1
Cryopreserved Overnight	GO:0044183	protein binding involved in protein folding	HSPA1A/HSPA1B	pDCs	M-P1
Cryopreserved Overnight	GO:0030674	protein binding, bridging	SRC	Endothelial 2	M-P1
Cryopreserved Overnight	GO:0008022	protein C-terminus binding	SRC	Endothelial 2	M-P1
Cryopreserved Overnight	GO:0046982	protein heterodimerization activity	ATF3/NR4A1/JUN/NR4A2/CEBPB/BHLHE40/MAFB/YWHAH/NFKB1/AHR/VEGFA/CEBPD	Monocytes/Macrophages	M-P1
Cryopreserved Overnight	GO:0005080	protein kinase C binding	AVPR1A	CAFs	M-P1
Cryopreserved Overnight	GO:0005080	protein kinase C binding	SRC	Endothelial 2	M-P1
Cryopreserved Overnight	GO:0047485	protein N-terminus binding	HSPA1A/HSPA1B/RPS21	B-cells	M-P1
Cryopreserved Overnight	GO:0047485	protein N-terminus binding	HSPA1A/HSPA1B	Endothelial 1	M-P1
Cryopreserved Overnight	GO:0047485	protein N-terminus binding	HSPA1B/HSPA1A	Plasmablasts	M-P1
Cryopreserved Overnight	GO:0047485	protein N-terminus binding	HSPA1A/HSPA1B	pDCs	M-P1
Cryopreserved Overnight	GO:0008157	protein phosphatase 1 binding	PPP1R15A/PHACTR1	Cancer	M-P1
Cryopreserved Overnight	GO:0004713	protein tyrosine kinase activity	SRC	Endothelial 2	M-P1
Cryopreserved Overnight	GO:0004713	protein tyrosine kinase activity	HSP90AA1	pDCs	M-P1
Cryopreserved Overnight	GO:1990782	protein tyrosine kinase binding	HSP90AA1	Plasmablasts	M-P1
Cryopreserved Overnight	GO:1990782	protein tyrosine kinase binding	HSP90AA1	pDCs	M-P1
Cryopreserved Overnight	GO:0004725	protein tyrosine phosphatase activity	DUSP1/DUSP10/PTPRE/DUSP5/PTPRC/DUSP2	Monocytes/Macrophages	M-P1
Cryopreserved Overnight	GO:0004725	protein tyrosine phosphatase activity	DUSP4/DUSP5/DUSP2/PTP4A2/DUSP1/PTPN22	T-cells	M-P1
Cryopreserved Overnight	GO:0008138	protein tyrosine/serine/threonine phosphatase activity	DUSP1/DUSP10/DUSP5/DUSP2	Monocytes/Macrophages	M-P1
Cryopreserved Overnight	GO:0008138	protein tyrosine/serine/threonine phosphatase activity	DUSP4/DUSP5/DUSP2/DUSP1	T-cells	M-P1
Cryopreserved Overnight	GO:0071814	protein-lipid complex binding	HSPD1/APOE/LDLR	Cancer	M-P1
Cryopreserved Overnight	GO:0070412	R-SMAD binding	RGCC/JUN/ZEB2	T-cells	M-P1
Cryopreserved Overnight	GO:0001972	retinoic acid binding	NR2F2	CAFs	M-P1
Cryopreserved Overnight	GO:0005501	retinoid binding	NR2F2	CAFs	M-P1
Cryopreserved Overnight	GO:0001102	RNA polymerase II activating transcription factor binding	JUN/FOS/BHLHE40	Cancer	M-P1
Cryopreserved Overnight	GO:0001102	RNA polymerase II activating transcription factor binding	JUN/BHLHE40/NFE2L2/EGR2	Monocytes/Macrophages	M-P1
Cryopreserved Overnight	GO:0001091	RNA polymerase II basal transcription factor binding	HNRNPU/AHR	Monocytes/Macrophages	M-P1
Cryopreserved Overnight	GO:0001091	RNA polymerase II basal transcription factor binding	NOP58/HNRNPU/AHR	T-cells	M-P1
Cryopreserved Overnight	GO:0000978	RNA polymerase II core promoter proximal region sequence-specific DNA binding	JUN/FOS/ATF3/KLF6/DDIT3/FOSB/JUND/MITF/IRF1/JUNB	Cancer	M-P1
Cryopreserved Overnight	GO:0000978	RNA polymerase II core promoter proximal region sequence-specific DNA binding	FOSB/ATF3/JUND/LRRFIP1/JUN/NR4A3/CEBPB/IRF1/LITAF/MAFB/MXD1/IRF8/KLF10/CEBPD/EGR2/JUNB/PRDM1/NFAT5	Monocytes/Macrophages	M-P1
Cryopreserved Overnight	GO:0000978	RNA polymerase II core promoter proximal region sequence-specific DNA binding	KLF6/FOSB/ATF3/JUN/JUND/BATF/IRF1/DDIT3/ELF1/PRDM1/STAT3	T-cells	M-P1
Cryopreserved Overnight	GO:0000980	RNA polymerase II distal enhancer sequence-specific DNA binding	JUN/REL/NFE2L2/NFKB1	Monocytes/Macrophages	M-P1
Cryopreserved Overnight	GO:0001104	RNA polymerase II transcription cofactor activity	DNAJB1	CAFs	M-P1
Cryopreserved Overnight	GO:0001104	RNA polymerase II transcription cofactor activity	HSPA1A	Endothelial 1	M-P1
Cryopreserved Overnight	GO:0001104	RNA polymerase II transcription cofactor activity	HSPA1A	Plasmablasts	M-P1
Cryopreserved Overnight	GO:0001104	RNA polymerase II transcription cofactor activity	HSPA1A	pDCs	M-P1
Cryopreserved Overnight	GO:0001106	RNA polymerase II transcription corepressor activity	HSPA1A/DNAJB1	B-cells	M-P1
Cryopreserved Overnight	GO:0001106	RNA polymerase II transcription corepressor activity	DNAJB1	CAFs	M-P1
Cryopreserved Overnight	GO:0001106	RNA polymerase II transcription corepressor activity	HSPA1A	Endothelial 1	M-P1
Cryopreserved Overnight	GO:0001106	RNA polymerase II transcription corepressor activity	HSPA1A	Plasmablasts	M-P1
Cryopreserved Overnight	GO:0001106	RNA polymerase II transcription corepressor activity	HSPA1A	pDCs	M-P1
Cryopreserved Overnight	GO:0001085	RNA polymerase II transcription factor binding	JUN/FOS/KLF4/BHLHE40/AHR	Cancer	M-P1
Cryopreserved Overnight	GO:0001085	RNA polymerase II transcription factor binding	JUN/KLF4/BHLHE40/NFE2L2/HNRNPU/AHR/EGR2	Monocytes/Macrophages	M-P1
Cryopreserved Overnight	GO:0001085	RNA polymerase II transcription factor binding	JUN/BHLHE40/NOP58/HNRNPU/STAT3/AHR/GATA3	T-cells	M-P1
Cryopreserved Overnight	GO:0097110	scaffold protein binding	SRC	Endothelial 2	M-P1
Cryopreserved Overnight	GO:0042169	SH2 domain binding	SRC	Endothelial 2	M-P1
Cryopreserved Overnight	GO:0005070	SH3/SH2 adaptor activity	SRC	Endothelial 2	M-P1
Cryopreserved Overnight	GO:0035591	signaling adaptor activity	SRC	Endothelial 2	M-P1
Cryopreserved Overnight	GO:0003697	single-stranded DNA binding	HSPD1/PCBP1/YBX3/NABP1/HNRNPU	Monocytes/Macrophages	M-P1
Cryopreserved Overnight	GO:0003707	steroid hormone receptor activity	NR2F2	CAFs	M-P1
Cryopreserved Overnight	GO:0035258	steroid hormone receptor binding	NR4A2/NR4A3/CEBPB/ARID5A/YWHAH	Monocytes/Macrophages	M-P1
Cryopreserved Overnight	GO:0035258	steroid hormone receptor binding	FKBP4/NR4A2/PPID/YWHAH/STAT3	T-cells	M-P1
Cryopreserved Overnight	GO:0035258	steroid hormone receptor binding	SRC	Endothelial 2	M-P1
Cryopreserved Overnight	GO:0003735	structural constituent of ribosome	RPS27/RPL37A/RPL37/MRPL18/RPS29/RPL21/RPL22L1/RPL13A/RPS21/RPS2	Cancer	M-P1
Cryopreserved Overnight	GO:0003735	structural constituent of ribosome	RPS27/MRPL18/RPS29/RPL37/RPS21/RPL21/RPL36/RPL37A	B-cells	M-P1
Cryopreserved Overnight	GO:0046906	tetrapyrrole binding	SRC	Endothelial 2	M-P1
Cryopreserved Overnight	GO:0001221	transcription cofactor binding	KLF4/NR4A3/NFE2L2/AHR	Monocytes/Macrophages	M-P1
Cryopreserved Overnight	GO:0003714	transcription corepressor activity	HSPA1A/DNAJB1/ATF3/DDIT3/BHLHE40/JUNB	Cancer	M-P1
Cryopreserved Overnight	GO:0003714	transcription corepressor activity	HSPA1A/DNAJB1/ATF3/BHLHE40/MXD1/YBX3/ARID5A/HNRNPU/JUNB	Monocytes/Macrophages	M-P1
Cryopreserved Overnight	GO:0003714	transcription corepressor activity	HSPA1A/DNAJB1/ATF3/BHLHE40/DDIT3/RELB/HNRNPU/ID3	T-cells	M-P1
Cryopreserved Overnight	GO:0003714	transcription corepressor activity	NR2F2/DNAJB1	CAFs	M-P1
Cryopreserved Overnight	GO:0003714	transcription corepressor activity	HSPA1A	pDCs	M-P1
Cryopreserved Overnight	GO:0098531	transcription factor activity, direct ligand regulated sequence-specific DNA binding	NR4A1/NR4A2/NR4A3/AHR	Monocytes/Macrophages	M-P1
Cryopreserved Overnight	GO:0098531	transcription factor activity, direct ligand regulated sequence-specific DNA binding	NR4A1/NR4A2/STAT3/AHR	T-cells	M-P1
Cryopreserved Overnight	GO:0098531	transcription factor activity, direct ligand regulated sequence-specific DNA binding	NR4A2/NR4A1	B-cells	M-P1
Cryopreserved Overnight	GO:0098531	transcription factor activity, direct ligand regulated sequence-specific DNA binding	NR2F2	CAFs	M-P1
Cryopreserved Overnight	GO:0000982	transcription factor activity, RNA polymerase II core promoter proximal region sequence-specific binding	JUN/FOS/ATF3/EGR1/KLF6/DDIT3/KLF4/FOSB/JUND/BHLHE40/MITF/HES1/IRF1/JUNB/SOX4/BTG2	Cancer	M-P1
Cryopreserved Overnight	GO:0000982	transcription factor activity, RNA polymerase II core promoter proximal region sequence-specific binding	FOSB/ATF3/JUND/NR4A1/LRRFIP1/JUN/KLF4/NR4A2/NR4A3/CEBPB/BHLHE40/IRF1/BTG2/LITAF/MAFB/MXD1/IRF8/KLF10/CEBPD/EGR2/JUNB/PRDM1/SNAI1/NFAT5	Monocytes/Macrophages	M-P1
Cryopreserved Overnight	GO:0000982	transcription factor activity, RNA polymerase II core promoter proximal region sequence-specific binding	KLF6/NR4A1/FOSB/ATF3/JUN/EGR1/JUND/BATF/IRF1/BHLHE40/DDIT3/NR4A2/ELF1/PRDM1/STAT3/GATA3	T-cells	M-P1
Cryopreserved Overnight	GO:0003705	transcription factor activity, RNA polymerase II distal enhancer sequence-specific binding	JUN/CEBPB/BHLHE40/REL/NFE2L2/IRF8/NFKB1	Monocytes/Macrophages	M-P1
Cryopreserved Overnight	GO:0001076	transcription factor activity, RNA polymerase II transcription factor binding	HSPA1A/DNAJB1/JUN/FOS/KLF4/BHLHE40/SOX4	Cancer	M-P1
Cryopreserved Overnight	GO:0001076	transcription factor activity, RNA polymerase II transcription factor binding	HSPA1A	pDCs	M-P1
Cryopreserved Overnight	GO:0001077	transcriptional activator activity, RNA polymerase II core promoter proximal region sequence-specific binding	JUN/FOS/EGR1/KLF6/DDIT3/KLF4/FOSB/JUND/MITF/IRF1/JUNB/SOX4	Cancer	M-P1
Cryopreserved Overnight	GO:0001077	transcriptional activator activity, RNA polymerase II core promoter proximal region sequence-specific binding	FOSB/JUND/NR4A1/JUN/KLF4/NR4A2/NR4A3/CEBPB/IRF1/LITAF/MAFB/KLF10/CEBPD/EGR2/JUNB/NFAT5	Monocytes/Macrophages	M-P1
Cryopreserved Overnight	GO:0001077	transcriptional activator activity, RNA polymerase II core promoter proximal region sequence-specific binding	KLF6/NR4A1/FOSB/JUN/EGR1/JUND/BATF/IRF1/DDIT3/NR4A2/ELF1/STAT3/GATA3	T-cells	M-P1
Cryopreserved Overnight	GO:0001205	transcriptional activator activity, RNA polymerase II distal enhancer sequence-specific binding	REL/NFE2L2/NFKB1	Monocytes/Macrophages	M-P1
Cryopreserved Overnight	GO:0001190	transcriptional activator activity, RNA polymerase II transcription factor binding	JUN/FOS/KLF4/SOX4	Cancer	M-P1
Cryopreserved Overnight	GO:0001228	transcriptional activator activity, RNA polymerase II transcription regulatory region sequence-specific binding	JUN/FOS/ATF3/EGR1/KLF6/DDIT3/KLF4/FOSB/JUND/IER2/MITF/IRF1/JUNB/SOX4	Cancer	M-P1
Cryopreserved Overnight	GO:0001228	transcriptional activator activity, RNA polymerase II transcription regulatory region sequence-specific binding	FOSB/ATF3/JUND/NR4A1/JUN/KLF4/NR4A2/NR4A3/CEBPB/FOSL2/IRF1/LITAF/MAFB/REL/IER2/NFE2L2/KLF10/NFKB1/CEBPD/EGR2/JUNB/EGR4/NFAT5	Monocytes/Macrophages	M-P1
Cryopreserved Overnight	GO:0001228	transcriptional activator activity, RNA polymerase II transcription regulatory region sequence-specific binding	KLF6/NR4A1/FOSB/ATF3/JUN/EGR1/JUND/BATF/IRF1/DDIT3/NR4A2/REL/ELF1/STAT3/GATA3/ZEB2/FOSL2	T-cells	M-P1
Cryopreserved Overnight	GO:0001078	transcriptional repressor activity, RNA polymerase II core promoter proximal region sequence-specific binding	ATF3/LRRFIP1/BHLHE40/BTG2/MXD1/IRF8/PRDM1/SNAI1	Monocytes/Macrophages	M-P1
Cryopreserved Overnight	GO:0001191	transcriptional repressor activity, RNA polymerase II transcription factor binding	HSPA1A/DNAJB1/BHLHE40	Cancer	M-P1
Cryopreserved Overnight	GO:0001191	transcriptional repressor activity, RNA polymerase II transcription factor binding	HSPA1A/DNAJB1/BHLHE40	T-cells	M-P1
Cryopreserved Overnight	GO:0001191	transcriptional repressor activity, RNA polymerase II transcription factor binding	HSPA1A/DNAJB1	B-cells	M-P1
Cryopreserved Overnight	GO:0001191	transcriptional repressor activity, RNA polymerase II transcription factor binding	DNAJB1	CAFs	M-P1
Cryopreserved Overnight	GO:0001191	transcriptional repressor activity, RNA polymerase II transcription factor binding	HSPA1A	Endothelial 1	M-P1
Cryopreserved Overnight	GO:0001191	transcriptional repressor activity, RNA polymerase II transcription factor binding	HSPA1A	Plasmablasts	M-P1
Cryopreserved Overnight	GO:0001191	transcriptional repressor activity, RNA polymerase II transcription factor binding	HSPA1A	pDCs	M-P1
Cryopreserved Overnight	GO:0001227	transcriptional repressor activity, RNA polymerase II transcription regulatory region sequence-specific binding	ATF3/LRRFIP1/BHLHE40/BTG2/MXD1/YBX3/ARID5A/IRF8/NFKB1/PRDM1/SNAI1	Monocytes/Macrophages	M-P1
Cryopreserved Overnight	GO:0043130	ubiquitin binding	HSPB1/SQSTM1/TNFAIP3/CKS2	T-cells	M-P1
Cryopreserved Overnight	GO:0031625	ubiquitin protein ligase binding	HSPA1B/HSPA1A/JUN/HSPD1/CACYBP/TXNIP/UBE2B/DNAJA1	Cancer	M-P1
Cryopreserved Overnight	GO:0031625	ubiquitin protein ligase binding	HSPA1A/HSPA1B/HSPD1/LYN/JUN/DNAJA1/HSPA8/UBE2B/TCP1/TNFRSF1B/EGR2	Monocytes/Macrophages	M-P1
Cryopreserved Overnight	GO:0031625	ubiquitin protein ligase binding	HSPA1A/HSPA1B/HSPD1/HSPA8/DNAJA1/CACYBP/JUN/SQSTM1/TCP1/NFKBIA/TANK/TRAF1/UBE2S/CCT2/TXNIP/SNX9/PTPN22	T-cells	M-P1
Cryopreserved Overnight	GO:0031625	ubiquitin protein ligase binding	HSPA1A/HSPD1/DNAJA1/HSPA1B/HSPA8/CACYBP	B-cells	M-P1
Cryopreserved Overnight	GO:0031625	ubiquitin protein ligase binding	HSPA1A/HSPA1B	Endothelial 1	M-P1
Cryopreserved Overnight	GO:0031625	ubiquitin protein ligase binding	SRC	Endothelial 2	M-P1
Cryopreserved Overnight	GO:0031625	ubiquitin protein ligase binding	HSPA1B/HSPA1A	Plasmablasts	M-P1
Cryopreserved Overnight	GO:0031625	ubiquitin protein ligase binding	HSPA1A/HSPA1B	pDCs	M-P1
Cryopreserved Overnight	GO:0044389	ubiquitin-like protein ligase binding	HSPA1B/HSPA1A/JUN/HSPD1/CACYBP/TXNIP/UBE2B/DNAJA1	Cancer	M-P1
Cryopreserved Overnight	GO:0044389	ubiquitin-like protein ligase binding	HSPA1A/HSPA1B/HSPD1/LYN/JUN/DNAJA1/HSPA8/CEBPB/UBE2B/TCP1/TNFRSF1B/EGR2	Monocytes/Macrophages	M-P1
Cryopreserved Overnight	GO:0044389	ubiquitin-like protein ligase binding	HSPA1A/HSPA1B/HSPD1/HSPA8/DNAJA1/CACYBP/JUN/SQSTM1/TCP1/NFKBIA/TANK/TRAF1/UBE2S/CCT2/TXNIP/SNX9/PTPN22	T-cells	M-P1
Cryopreserved Overnight	GO:0044389	ubiquitin-like protein ligase binding	HSPA1A/HSPD1/DNAJA1/HSPA1B/HSPA8/CACYBP	B-cells	M-P1
Cryopreserved Overnight	GO:0044389	ubiquitin-like protein ligase binding	HSPA1A/HSPA1B	Endothelial 1	M-P1
Cryopreserved Overnight	GO:0044389	ubiquitin-like protein ligase binding	SRC	Endothelial 2	M-P1
Cryopreserved Overnight	GO:0044389	ubiquitin-like protein ligase binding	HSPA1B/HSPA1A	Plasmablasts	M-P1
Cryopreserved Overnight	GO:0044389	ubiquitin-like protein ligase binding	HSPA1A/HSPA1B	pDCs	M-P1
Cryopreserved Overnight	GO:0051082	unfolded protein binding	HSPA1B/HSPA1A/DNAJB1/HSPA6/DNAJB4/DNAJA4/HSPE1/HSP90AA1/HSPD1/DNAJB6/CRYAB/DNAJA1	Cancer	M-P1
Cryopreserved Overnight	GO:0051082	unfolded protein binding	HSPA1A/HSPA1B/DNAJB1/HSP90AA1/HSPE1/HSPD1/HSPA6/DNAJA4/DNAJB6/HSP90AB1/DNAJA1/HSPA8/TCP1	Monocytes/Macrophages	M-P1
Cryopreserved Overnight	GO:0051082	unfolded protein binding	HSP90AA1/HSPA1A/HSPA1B/HSPE1/DNAJB1/HSPD1/HSPA8/DNAJA1/HSP90AB1/DNAJB6/PTGES3/DNAJB4/DNAJA4/TCP1/CCT4/SERPINH1/NUDC/CCT2	T-cells	M-P1
Cryopreserved Overnight	GO:0051082	unfolded protein binding	HSP90AA1/HSPA1A/HSPE1/DNAJB6/HSPD1/DNAJA1/DNAJB1/HSPA1B/HSPA8/HSP90AB1/PTGES3	B-cells	M-P1
Cryopreserved Overnight	GO:0051082	unfolded protein binding	DNAJB1	CAFs	M-P1
Cryopreserved Overnight	GO:0051082	unfolded protein binding	HSPA1A/HSPA1B	Endothelial 1	M-P1
Cryopreserved Overnight	GO:0051082	unfolded protein binding	HSPA1B/HSP90AA1/HSPA1A/HSPE1	Plasmablasts	M-P1
Cryopreserved Overnight	GO:0051082	unfolded protein binding	HSPA1A/HSPA1B/HSP90AA1	pDCs	M-P1
Cryopreserved Overnight	GO:0001618	virus receptor activity	HSPA1B/HSPA1A/LDLR/ICAM1	Cancer	M-P1
Cryopreserved Overnight	GO:0001618	virus receptor activity	HSPA1A/HSPA1B/CD55/ICAM1	Monocytes/Macrophages	M-P1
Cryopreserved Overnight	GO:0001618	virus receptor activity	HSPA1A/HSPA1B	Endothelial 1	M-P1
Cryopreserved Overnight	GO:0001618	virus receptor activity	HSPA1B/HSPA1A	Plasmablasts	M-P1
Cryopreserved Overnight	GO:0001618	virus receptor activity	HSPA1A/HSPA1B	pDCs	M-P1
Cryopreserved Tissue	GO:0045296	cadherin binding	HSPA1A/DNAJB1/EEF2/HSPA8	Cancer/Epithelial	BC-P1
Cryopreserved Tissue	GO:0045296	cadherin binding	HSPA1A/EEF2/AHNAK/STAT1	Myoepithelial	BC-P1
Cryopreserved Tissue	GO:0050839	cell adhesion molecule binding	FBLN5/HSPA1A/FN1/SLC9A3R2/KDR/ARGLU1	Endothelial	BC-P1
Cryopreserved Tissue	GO:0050839	cell adhesion molecule binding	HSPA1A/DNAJB1/AHNAK/FLNA/NOV/ACTN4	CAFs	BC-P1
Cryopreserved Tissue	GO:0050839	cell adhesion molecule binding	HSPA1A/EEF2/AHNAK/STAT1	Myoepithelial	BC-P1
Cryopreserved Tissue	GO:0044183	protein binding involved in protein folding	HSPA1B/HSPA1A	Endothelial	BC-P1
Cryopreserved Tissue	GO:0044183	protein binding involved in protein folding	HSPA1B/HSPA1A	Cancer/Epithelial	BC-P1
Cryopreserved Tissue	GO:0044183	protein binding involved in protein folding	HSPA1A/HSPA1B	Monocytes/Macrophages	BC-P1
Cryopreserved Tissue	GO:0044183	protein binding involved in protein folding	HSPA1A/HSPA1B/HSPB1	CAFs	BC-P1
Cryopreserved Tissue	GO:0044183	protein binding involved in protein folding	HSPA1A/HSPA1B	Myoepithelial	BC-P1
Cryopreserved Tissue	GO:0031625	ubiquitin protein ligase binding	HSPA1B/HSPA1A/JUN/TXNIP/HSPA8/EGR2	Cancer/Epithelial	BC-P1
Cryopreserved Tissue	GO:0031625	ubiquitin protein ligase binding	HSPA1A/HSPA1B/EGR2/RPL5	Monocytes/Macrophages	BC-P1
Cryopreserved Tissue	GO:0044389	ubiquitin-like protein ligase binding	HSPA1B/HSPA1A/JUN/TXNIP/HSPA8/EGR2	Cancer/Epithelial	BC-P1
Cryopreserved Tissue	GO:0044389	ubiquitin-like protein ligase binding	HSPA1A/HSPA1B/EGR2/RPL5	Monocytes/Macrophages	BC-P1
Cryopreserved Tissue	GO:0044389	ubiquitin-like protein ligase binding	HSPA1A/HSPA1B/STAT1	Myoepithelial	BC-P1
Cryopreserved Tissue	GO:0001671	ATPase activator activity	DNAJB1/DNAJB4	Cancer/Epithelial	BC-P1
Cryopreserved Tissue	GO:0060590	ATPase regulator activity	DNAJB1/HSPH1/DNAJB4	Cancer/Epithelial	BC-P1
Cryopreserved Tissue	GO:1990841	promoter-specific chromatin binding	EGR1/KLF4	Cancer/Epithelial	BC-P1
Cryopreserved Tissue	GO:0003714	transcription corepressor activity	HSPA1A/DNAJB1/JUNB	Cancer/Epithelial	BC-P1
Cryopreserved Tissue	GO:0000982	transcription factor activity, RNA polymerase II core promoter proximal region sequence-specific binding	FOS/EGR1/JUN/FOSB/JUNB/KLF4/EGR2/GATA3	Cancer/Epithelial	BC-P1
Cryopreserved Tissue	GO:0001077	transcriptional activator activity, RNA polymerase II core promoter proximal region sequence-specific binding	FOS/EGR1/JUN/FOSB/JUNB/KLF4/EGR2/GATA3	Cancer/Epithelial	BC-P1
Cryopreserved Tissue	GO:0001228	transcriptional activator activity, RNA polymerase II transcription regulatory region sequence-specific binding	FOS/EGR1/IER2/JUN/FOSB/JUNB/ELF5/KLF4/EGR2/GATA3	Cancer/Epithelial	BC-P1
Cryopreserved Tissue	GO:0071889	14-3-3 protein binding	DDIT4/ZFP36	Cancer/Epithelial	BC-P1
Cryopreserved Tissue	GO:0001047	core promoter binding	FOS/KLF4/GATA3	Cancer/Epithelial	BC-P1
Cryopreserved Tissue	GO:0001159	core promoter proximal region DNA binding	FOS/JUN/FOSB/JUNB/KLF4/EGR2/GATA3	Cancer/Epithelial	BC-P1
Cryopreserved Tissue	GO:0000987	core promoter proximal region sequence-specific DNA binding	FOS/JUN/FOSB/JUNB/KLF4/EGR2/GATA3	Cancer/Epithelial	BC-P1
Cryopreserved Tissue	GO:0031072	heat shock protein binding	HSPA1B/HSPA1A/KDR	Endothelial	BC-P1
Cryopreserved Tissue	GO:0031072	heat shock protein binding	HSPA1B/HSPA1A/DNAJB1/ZFP36/HSPA8	Cancer/Epithelial	BC-P1
Cryopreserved Tissue	GO:0031072	heat shock protein binding	HSPA1A/HSPA1B/DNAJB1	CAFs	BC-P1
Cryopreserved Tissue	GO:0031072	heat shock protein binding	HSPA1A/HSPA1B	Myoepithelial	BC-P1
Cryopreserved Tissue	GO:0042826	histone deacetylase binding	HSPA1B/HSPA1A/KLF4	Cancer/Epithelial	BC-P1
Cryopreserved Tissue	GO:0042826	histone deacetylase binding	HSPA1A/HSPA1B/KLF4	CAFs	BC-P1
Cryopreserved Tissue	GO:0042826	histone deacetylase binding	HSPA1A/HSPA1B	Myoepithelial	BC-P1
Cryopreserved Tissue	GO:0070412	R-SMAD binding	FOS/JUN	Cancer/Epithelial	BC-P1
Cryopreserved Tissue	GO:0070412	R-SMAD binding	FOS/DDX5	T-cells	BC-P1
Cryopreserved Tissue	GO:0001102	RNA polymerase II activating transcription factor binding	FOS/JUN/EGR2	Cancer/Epithelial	BC-P1
Cryopreserved Tissue	GO:0000978	RNA polymerase II core promoter proximal region sequence-specific DNA binding	FOS/JUN/FOSB/JUNB/EGR2	Cancer/Epithelial	BC-P1
Cryopreserved Tissue	GO:0001106	RNA polymerase II transcription corepressor activity	HSPA1A/DNAJB1	Cancer/Epithelial	BC-P1
Cryopreserved Tissue	GO:0001106	RNA polymerase II transcription corepressor activity	HSPA1A/DNAJB1	CAFs	BC-P1
Cryopreserved Tissue	GO:0001085	RNA polymerase II transcription factor binding	FOS/JUN/KLF4/EGR2/GATA3	Cancer/Epithelial	BC-P1
Cryopreserved Tissue	GO:0046332	SMAD binding	FOS/JUN	Cancer/Epithelial	BC-P1
Cryopreserved Tissue	GO:0046332	SMAD binding	FOS/DDX5	T-cells	BC-P1
Cryopreserved Tissue	GO:0001076	transcription factor activity, RNA polymerase II transcription factor binding	FOS/HSPA1A/JUN/DNAJB1/KLF4	Cancer/Epithelial	BC-P1
Cryopreserved Tissue	GO:0001190	transcriptional activator activity, RNA polymerase II transcription factor binding	FOS/JUN/KLF4	Cancer/Epithelial	BC-P1
Cryopreserved Tissue	GO:0001191	transcriptional repressor activity, RNA polymerase II transcription factor binding	HSPA1A/DNAJB1	Cancer/Epithelial	BC-P1
Cryopreserved Tissue	GO:0051082	unfolded protein binding	HSPA1B/HSPA1A/DNAJB1/HSPA8/DNAJB4	Cancer/Epithelial	BC-P1
Cryopreserved Tissue	GO:0051082	unfolded protein binding	HSPA1A/HSPA1B/DNAJB1	CAFs	BC-P1
Cryopreserved Tissue	GO:0051082	unfolded protein binding	HSPA1A/HSPA1B	Myoepithelial	BC-P1
Cryopreserved Tissue	GO:0005125	cytokine activity	TNF/IL1B/CCL4	Monocytes/Macrophages	BC-P1
Cryopreserved Tissue	GO:0003730	mRNA 3'-UTR binding	PABPC1/ZFP36L1/RPL5/ZFP36L2	Monocytes/Macrophages	BC-P1
Cryopreserved Tissue	GO:0003730	mRNA 3'-UTR binding	PABPC1/DDX5	T-cells	BC-P1
Cryopreserved Tissue	GO:0001664	G-protein coupled receptor binding	S1PR1/HSPA1B/HSPA1A/CXCL12/EDN1	Endothelial	BC-P1
Cryopreserved Tissue	GO:0001664	G-protein coupled receptor binding	HSPA1B/HSPA1A/HSPA8/ARRDC3	Cancer/Epithelial	BC-P1
Cryopreserved Tissue	GO:0001664	G-protein coupled receptor binding	HSPA1A/HSPA1B	Myoepithelial	BC-P1
Cryopreserved Tissue	GO:0045296	cadherin binding	DNAJB1/HSPA8/HSP90AB1/HSPA1A/ANXA1/ZC3HAV1/SDCBP/DDX3X/EIF5	T-cells	BC-P2
Cryopreserved Tissue	GO:0045296	cadherin binding	RPL7A/RPL29/RPL14/HSPA1A/RPL6/DNAJB1/EIF3E	Cancer/Epithelial	BC-P2
Cryopreserved Tissue	GO:0050839	cell adhesion molecule binding	RPL7A/RPL29/RPL14/HSPA1A/RPL6/DNAJB1/EIF3E	Cancer/Epithelial	BC-P2
Cryopreserved Tissue	GO:0044183	protein binding involved in protein folding	HSPA1B/HSPA1A	Cancer/Epithelial	BC-P2
Cryopreserved Tissue	GO:0031625	ubiquitin protein ligase binding	HSPA1B/DNAJA1/CXCR4/NFKBIA/HSPA8/HSPA1A/CDKN1A/PER1/TUBA1B	T-cells	BC-P2
Cryopreserved Tissue	GO:0031625	ubiquitin protein ligase binding	RPL11/HSPA1B/RPL5/JUN/HSPA1A/TXNIP/GABARAP	Cancer/Epithelial	BC-P2
Cryopreserved Tissue	GO:0044389	ubiquitin-like protein ligase binding	HSPA1B/DNAJA1/CXCR4/NFKBIA/HSPA8/HSPA1A/CDKN1A/PER1/TUBA1B	T-cells	BC-P2
Cryopreserved Tissue	GO:0044389	ubiquitin-like protein ligase binding	RPL11/HSPA1B/RPL5/JUN/HSPA1A/TXNIP/GABARAP	Cancer/Epithelial	BC-P2
Cryopreserved Tissue	GO:0001671	ATPase activator activity	DNAJB1/DNAJA1/DNAJB4	T-cells	BC-P2
Cryopreserved Tissue	GO:0001671	ATPase activator activity	DNAJB1/DNAJB4	Cancer/Epithelial	BC-P2
Cryopreserved Tissue	GO:0060590	ATPase regulator activity	DNAJB1/DNAJA1/HSPH1/DNAJB4	T-cells	BC-P2
Cryopreserved Tissue	GO:0060590	ATPase regulator activity	DNAJB1/DNAJB4	Cancer/Epithelial	BC-P2
Cryopreserved Tissue	GO:1990841	promoter-specific chromatin binding	EGR1/KLF4	Cancer/Epithelial	BC-P2
Cryopreserved Tissue	GO:0003714	transcription corepressor activity	DNAJB1/JUNB/CITED2/TOB1/HSPA1A/ATF3/SRSF2/DDIT3/ID3	T-cells	BC-P2
Cryopreserved Tissue	GO:0003714	transcription corepressor activity	HSPA1A/PFDN5/JUNB/DNAJB1	Cancer/Epithelial	BC-P2
Cryopreserved Tissue	GO:0000982	transcription factor activity, RNA polymerase II core promoter proximal region sequence-specific binding	FOS/NR4A2/KLF6/NR4A1/FOSB/BTG2/JUNB/NR4A3/ATF3/EGR1/DDIT3/ELF1/PRDM1/JUND/ATF4	T-cells	BC-P2
Cryopreserved Tissue	GO:0000982	transcription factor activity, RNA polymerase II core promoter proximal region sequence-specific binding	FOS/JUN/EGR1/JUNB/KLF4	Cancer/Epithelial	BC-P2
Cryopreserved Tissue	GO:0001077	transcriptional activator activity, RNA polymerase II core promoter proximal region sequence-specific binding	FOS/NR4A2/KLF6/NR4A1/FOSB/JUNB/NR4A3/EGR1/DDIT3/ELF1/JUND/ATF4	T-cells	BC-P2
Cryopreserved Tissue	GO:0001077	transcriptional activator activity, RNA polymerase II core promoter proximal region sequence-specific binding	FOS/JUN/EGR1/JUNB/KLF4	Cancer/Epithelial	BC-P2
Cryopreserved Tissue	GO:0001228	transcriptional activator activity, RNA polymerase II transcription regulatory region sequence-specific binding	FOS/NR4A2/KLF6/NR4A1/FOSB/CSRNP1/JUNB/NR4A3/ATF3/EGR1/RORA/DDIT3/ELF1/IER2/JUND/ATF4	T-cells	BC-P2
Cryopreserved Tissue	GO:0001228	transcriptional activator activity, RNA polymerase II transcription regulatory region sequence-specific binding	FOS/JUN/EGR1/JUNB/KLF4	Cancer/Epithelial	BC-P2
Cryopreserved Tissue	GO:0071889	14-3-3 protein binding	ZFP36/DDIT4	Cancer/Epithelial	BC-P2
Cryopreserved Tissue	GO:0001047	core promoter binding	FOS/NR4A2/H3F3B/NR4A3/RORA/GTF2B/CHD2/CRY1/ATF4/H2AFZ	T-cells	BC-P2
Cryopreserved Tissue	GO:0001159	core promoter proximal region DNA binding	FOS/KLF6/FOSB/JUNB/NR4A3/ATF3/PER1/DDIT3/ELF1/PRDM1/JUND/ATF4/H2AFZ	T-cells	BC-P2
Cryopreserved Tissue	GO:0000987	core promoter proximal region sequence-specific DNA binding	FOS/KLF6/FOSB/JUNB/NR4A3/ATF3/PER1/DDIT3/ELF1/PRDM1/JUND/ATF4/H2AFZ	T-cells	BC-P2
Cryopreserved Tissue	GO:0031072	heat shock protein binding	HSPA1B/DNAJB1/DNAJA1/ZFP36/NFKBIA/HSPA8/HSP90AB1/HSPA1A/FKBP5	T-cells	BC-P2
Cryopreserved Tissue	GO:0031072	heat shock protein binding	RPS3/HSPA1B/HSPA1A/ZFP36/DNAJB1	Cancer/Epithelial	BC-P2
Cryopreserved Tissue	GO:0042826	histone deacetylase binding	HSPA1B/HSP90AA1/HSP90AB1/HSPA1A/CRY1/PRDM1	T-cells	BC-P2
Cryopreserved Tissue	GO:0042826	histone deacetylase binding	HSPA1B/HSPA1A/KLF4	Cancer/Epithelial	BC-P2
Cryopreserved Tissue	GO:0070412	R-SMAD binding	FOS/JUN/RGCC	Cancer/Epithelial	BC-P2
Cryopreserved Tissue	GO:0001102	RNA polymerase II activating transcription factor binding	FOS/JUN	Cancer/Epithelial	BC-P2
Cryopreserved Tissue	GO:0000978	RNA polymerase II core promoter proximal region sequence-specific DNA binding	FOS/KLF6/FOSB/JUNB/NR4A3/ATF3/PER1/DDIT3/ELF1/PRDM1/JUND/ATF4/H2AFZ	T-cells	BC-P2
Cryopreserved Tissue	GO:0001106	RNA polymerase II transcription corepressor activity	DNAJB1/CITED2/HSPA1A	T-cells	BC-P2
Cryopreserved Tissue	GO:0001106	RNA polymerase II transcription corepressor activity	HSPA1A/DNAJB1	Cancer/Epithelial	BC-P2
Cryopreserved Tissue	GO:0001085	RNA polymerase II transcription factor binding	FOS/JUN/XBP1/KLF4	Cancer/Epithelial	BC-P2
Cryopreserved Tissue	GO:0046332	SMAD binding	FOS/JUN/RGCC	Cancer/Epithelial	BC-P2
Cryopreserved Tissue	GO:0001076	transcription factor activity, RNA polymerase II transcription factor binding	FOS/JUN/HSPA1A/DNAJB1/KLF4	Cancer/Epithelial	BC-P2
Cryopreserved Tissue	GO:0001190	transcriptional activator activity, RNA polymerase II transcription factor binding	FOS/JUN/KLF4	Cancer/Epithelial	BC-P2
Cryopreserved Tissue	GO:0001191	transcriptional repressor activity, RNA polymerase II transcription factor binding	HSPA1A/DNAJB1	Cancer/Epithelial	BC-P2
Cryopreserved Tissue	GO:0051082	unfolded protein binding	HSPA1B/DNAJB1/DNAJA1/HSP90AA1/HSPA8/HSP90AB1/TUBB4B/HSPA1A/DNAJB4/HSPE1	T-cells	BC-P2
Cryopreserved Tissue	GO:0051082	unfolded protein binding	HSPA1B/HSPA1A/PFDN5/DNAJB1/DNAJB4	Cancer/Epithelial	BC-P2
Cryopreserved Tissue	GO:0003725	double-stranded RNA binding	HSP90AB1/TUBB4B/DDX3X/TUBA1B	T-cells	BC-P2
Cryopreserved Tissue	GO:0003730	mRNA 3'-UTR binding	ZFP36/ZFP36L2/ZFP36L1/ZC3H12A	T-cells	BC-P2
Cryopreserved Tissue	GO:0003730	mRNA 3'-UTR binding	RPL5/CIRBP/ZFP36	Cancer/Epithelial	BC-P2
Cryopreserved Tissue	GO:0035035	histone acetyltransferase binding	NR4A3/CITED2/EGR1	T-cells	BC-P2
Cryopreserved Tissue	GO:0045296	cadherin binding	HSPA1A/HSPA8/HSP90AB1/ANXA2/ENO1/CAPG	Monocytes/Macrophages Cycling	BC-P3
Cryopreserved Tissue	GO:0045296	cadherin binding	ANXA2/S100A11/FLNA/CALD1	Cancer/Epithelial	BC-P3
Cryopreserved Tissue	GO:0045296	cadherin binding	HSPA1A/HSPA8/HSP90AB1/DNAJB1	Monocytes/Macrophages	BC-P3
Cryopreserved Tissue	GO:0050839	cell adhesion molecule binding	HSPA1A/CALR/HSPA8/HSP90AB1/ANXA2/ENO1/TSPAN4/CAPG	Monocytes/Macrophages Cycling	BC-P3
Cryopreserved Tissue	GO:0050839	cell adhesion molecule binding	ANXA2/S100A11/FLNA/CALD1	Cancer/Epithelial	BC-P3
Cryopreserved Tissue	GO:0050839	cell adhesion molecule binding	HSPA1A/HSPA8/HSP90AB1/DNAJB1/CALR	Monocytes/Macrophages	BC-P3
Cryopreserved Tissue	GO:0042605	peptide antigen binding	HLA-DRA/HLA-DRB1/HLA-DPA1/HLA-DRB5/HLA-B/HLA-DPB1	Monocytes/Macrophages Cycling	BC-P3
Cryopreserved Tissue	GO:0042605	peptide antigen binding	HLA-DRB1/HLA-DRA/HLA-DRB5/HLA-DPA1	Monocytes/Macrophages	BC-P3
Cryopreserved Tissue	GO:0044183	protein binding involved in protein folding	HSPA1A/CALR/HSPA1B	Monocytes/Macrophages Cycling	BC-P3
Cryopreserved Tissue	GO:0044183	protein binding involved in protein folding	HSPA1A/HSPA1B/CALR	Monocytes/Macrophages	BC-P3
Cryopreserved Tissue	GO:0044183	protein binding involved in protein folding	HSPA1A/HSPA1B	PVL cells	BC-P3
Cryopreserved Tissue	GO:0031625	ubiquitin protein ligase binding	HSPA1A/CALR/HSPA8/SLC25A5/ACTG1/TPI1/HSPA1B/JUN	Monocytes/Macrophages Cycling	BC-P3
Cryopreserved Tissue	GO:0031625	ubiquitin protein ligase binding	HSPA1B/DNAJA1/TXNIP/JUN	T-cells	BC-P3
Cryopreserved Tissue	GO:0031625	ubiquitin protein ligase binding	HSPA1A/HSPA1B/HSPA8/CALR/JUN	Monocytes/Macrophages	BC-P3
Cryopreserved Tissue	GO:0031625	ubiquitin protein ligase binding	HSPA1A/HSPA1B	PVL cells	BC-P3
Cryopreserved Tissue	GO:0044389	ubiquitin-like protein ligase binding	HSPA1A/CALR/HSPA8/SLC25A5/ACTG1/TPI1/HSPA1B/JUN	Monocytes/Macrophages Cycling	BC-P3
Cryopreserved Tissue	GO:0044389	ubiquitin-like protein ligase binding	HSPA1B/DNAJA1/TXNIP/JUN	T-cells	BC-P3
Cryopreserved Tissue	GO:0044389	ubiquitin-like protein ligase binding	HSPA1A/HSPA1B/HSPA8/CALR/JUN	Monocytes/Macrophages	BC-P3
Cryopreserved Tissue	GO:0044389	ubiquitin-like protein ligase binding	HSPA1A/HSPA1B	PVL cells	BC-P3
Cryopreserved Tissue	GO:0000982	transcription factor activity, RNA polymerase II core promoter proximal region sequence-specific binding	FOS/EGR1/FOSB/JUN	T-cells	BC-P3
Cryopreserved Tissue	GO:0000982	transcription factor activity, RNA polymerase II core promoter proximal region sequence-specific binding	FOS	T-cells Cycling	BC-P3
Cryopreserved Tissue	GO:0001077	transcriptional activator activity, RNA polymerase II core promoter proximal region sequence-specific binding	FOS/EGR1/FOSB/JUN	T-cells	BC-P3
Cryopreserved Tissue	GO:0001077	transcriptional activator activity, RNA polymerase II core promoter proximal region sequence-specific binding	FOS	T-cells Cycling	BC-P3
Cryopreserved Tissue	GO:0001228	transcriptional activator activity, RNA polymerase II transcription regulatory region sequence-specific binding	FOS/EGR1/FOSB/JUN	T-cells	BC-P3
Cryopreserved Tissue	GO:0001228	transcriptional activator activity, RNA polymerase II transcription regulatory region sequence-specific binding	FOS	T-cells Cycling	BC-P3
Cryopreserved Tissue	GO:0001047	core promoter binding	FOS	T-cells Cycling	BC-P3
Cryopreserved Tissue	GO:0001159	core promoter proximal region DNA binding	FOS/ACTB/FOSB/JUN	T-cells	BC-P3
Cryopreserved Tissue	GO:0001159	core promoter proximal region DNA binding	FOS	T-cells Cycling	BC-P3
Cryopreserved Tissue	GO:0000987	core promoter proximal region sequence-specific DNA binding	FOS/ACTB/FOSB/JUN	T-cells	BC-P3
Cryopreserved Tissue	GO:0000987	core promoter proximal region sequence-specific DNA binding	FOS	T-cells Cycling	BC-P3
Cryopreserved Tissue	GO:0031072	heat shock protein binding	HSPA1A/HSPA8/HSP90AB1/HSPA1B	Monocytes/Macrophages Cycling	BC-P3
Cryopreserved Tissue	GO:0031072	heat shock protein binding	HSPA1B/DNAJA1	T-cells	BC-P3
Cryopreserved Tissue	GO:0031072	heat shock protein binding	HSPA1A/HSPA1B/HSPA8/HSP90AB1/DNAJB1	Monocytes/Macrophages	BC-P3
Cryopreserved Tissue	GO:0031072	heat shock protein binding	HSPA1A/HSPA1B	PVL cells	BC-P3
Cryopreserved Tissue	GO:0042826	histone deacetylase binding	HSPA1A/HSP90AB1/HSPA1B	Monocytes/Macrophages Cycling	BC-P3
Cryopreserved Tissue	GO:0042826	histone deacetylase binding	HSPA1A/HSPA1B/HSP90AB1/HSP90AA1	Monocytes/Macrophages	BC-P3
Cryopreserved Tissue	GO:0042826	histone deacetylase binding	HSPA1A/HSPA1B/HSP90AA1	PVL cells	BC-P3
Cryopreserved Tissue	GO:0070412	R-SMAD binding	FOS/JUN	T-cells	BC-P3
Cryopreserved Tissue	GO:0070412	R-SMAD binding	FOS	T-cells Cycling	BC-P3
Cryopreserved Tissue	GO:0001102	RNA polymerase II activating transcription factor binding	FOS/JUN	T-cells	BC-P3
Cryopreserved Tissue	GO:0001102	RNA polymerase II activating transcription factor binding	FOS	T-cells Cycling	BC-P3
Cryopreserved Tissue	GO:0000978	RNA polymerase II core promoter proximal region sequence-specific DNA binding	FOS/ACTB/FOSB/JUN	T-cells	BC-P3
Cryopreserved Tissue	GO:0000978	RNA polymerase II core promoter proximal region sequence-specific DNA binding	FOS	T-cells Cycling	BC-P3
Cryopreserved Tissue	GO:0001106	RNA polymerase II transcription corepressor activity	HSPA1A/DNAJB1	Monocytes/Macrophages	BC-P3
Cryopreserved Tissue	GO:0001106	RNA polymerase II transcription corepressor activity	HSPA1A	PVL cells	BC-P3
Cryopreserved Tissue	GO:0001085	RNA polymerase II transcription factor binding	FOS/JUN	T-cells	BC-P3
Cryopreserved Tissue	GO:0001085	RNA polymerase II transcription factor binding	FOS	T-cells Cycling	BC-P3
Cryopreserved Tissue	GO:0046332	SMAD binding	FOS/JUN	T-cells	BC-P3
Cryopreserved Tissue	GO:0046332	SMAD binding	FOS	T-cells Cycling	BC-P3
Cryopreserved Tissue	GO:0001076	transcription factor activity, RNA polymerase II transcription factor binding	FOS/CITED2/JUN	T-cells	BC-P3
Cryopreserved Tissue	GO:0001076	transcription factor activity, RNA polymerase II transcription factor binding	HSPA1A/DNAJB1/JUN	Monocytes/Macrophages	BC-P3
Cryopreserved Tissue	GO:0001076	transcription factor activity, RNA polymerase II transcription factor binding	FOS	T-cells Cycling	BC-P3
Cryopreserved Tissue	GO:0001190	transcriptional activator activity, RNA polymerase II transcription factor binding	FOS/CITED2/JUN	T-cells	BC-P3
Cryopreserved Tissue	GO:0001190	transcriptional activator activity, RNA polymerase II transcription factor binding	FOS	T-cells Cycling	BC-P3
Cryopreserved Tissue	GO:0001191	transcriptional repressor activity, RNA polymerase II transcription factor binding	HSPA1A/DNAJB1	Monocytes/Macrophages	BC-P3
Cryopreserved Tissue	GO:0001191	transcriptional repressor activity, RNA polymerase II transcription factor binding	HSPA1A	PVL cells	BC-P3
Cryopreserved Tissue	GO:0051082	unfolded protein binding	HSPA1A/CALR/HSPA8/HSP90AB1/TUBB4B/NPM1/PPIB/HSPA1B	Monocytes/Macrophages Cycling	BC-P3
Cryopreserved Tissue	GO:0051082	unfolded protein binding	HSPA1B/TUBB4B/DNAJA1	T-cells	BC-P3
Cryopreserved Tissue	GO:0051082	unfolded protein binding	HSPA1A/HSPA1B/HSPA8/HSP90AB1/HSP90AA1/TUBB4B/DNAJB1/CALR	Monocytes/Macrophages	BC-P3
Cryopreserved Tissue	GO:0051082	unfolded protein binding	TUBB4B	T-cells Cycling	BC-P3
Cryopreserved Tissue	GO:0051082	unfolded protein binding	HSPA1A/HSPA1B/SERPINH1/HSP90AA1	PVL cells	BC-P3
Cryopreserved Tissue	GO:0005125	cytokine activity	TNFSF13/GRN/TNF/CXCL8	Monocytes/Macrophages Cycling	BC-P3
Cryopreserved Tissue	GO:0005125	cytokine activity	TNF/FASLG/IFNG	T-cells	BC-P3
Cryopreserved Tissue	GO:0005125	cytokine activity	GRN/TNFSF13/CCL4/TNF/CCL3	Monocytes/Macrophages	BC-P3
Cryopreserved Tissue	GO:0003725	double-stranded RNA binding	HSP90AB1/TUBB4B	Monocytes/Macrophages	BC-P3
Cryopreserved Tissue	GO:0003725	double-stranded RNA binding	TUBB4B	T-cells Cycling	BC-P3
Cryopreserved Tissue	GO:0035035	histone acetyltransferase binding	EGR1/CITED2	T-cells	BC-P3
Cryopreserved Tissue	GO:0001664	G-protein coupled receptor binding	HSPA1A/HSPA8/ADM/HSPA1B/CXCL8	Monocytes/Macrophages Cycling	BC-P3
Cryopreserved Tissue	GO:0001664	G-protein coupled receptor binding	HSPA1A/HSPA1B/HSPA8/CCL4/ADM/CCL3/FCN1	Monocytes/Macrophages	BC-P3
Cryopreserved Tissue	GO:0001664	G-protein coupled receptor binding	HSPA1A/HSPA1B	PVL cells	BC-P3
Cryopreserved Tissue	GO:0045296	cadherin binding	HSPA1A/HSPA8/DNAJB1	Endothelial	PC-P1
Cryopreserved Tissue	GO:0050839	cell adhesion molecule binding	HSPA1A/HSPA8/DNAJB1	Endothelial	PC-P1
Cryopreserved Tissue	GO:0042605	peptide antigen binding	HLA-DRB1/HLA-B	Monocytes/Macrophages	PC-P1
Cryopreserved Tissue	GO:0044183	protein binding involved in protein folding	HSPA1A/HSPA1B	Endothelial	PC-P1
Cryopreserved Tissue	GO:0031625	ubiquitin protein ligase binding	HSPA1A/HSPA8/HSPA1B/TUBA1B	Endothelial	PC-P1
Cryopreserved Tissue	GO:0044389	ubiquitin-like protein ligase binding	HSPA1A/HSPA8/HSPA1B/TUBA1B	Endothelial	PC-P1
Cryopreserved Tissue	GO:0001671	ATPase activator activity	DNAJB1/DNAJB4/DNAJA1	Cancer/Epithelial	PC-P1
Cryopreserved Tissue	GO:0001671	ATPase activator activity	DNAJB1	Endothelial	PC-P1
Cryopreserved Tissue	GO:0060590	ATPase regulator activity	DNAJB1/DNAJB4/DNAJA1	Cancer/Epithelial	PC-P1
Cryopreserved Tissue	GO:1990841	promoter-specific chromatin binding	KLF4/DDX5/EGR1	Cancer/Epithelial	PC-P1
Cryopreserved Tissue	GO:0003714	transcription corepressor activity	ARID5A/DNAJB1/SRSF2/ID3/LMCD1/CITED2/DDIT3	Cancer/Epithelial	PC-P1
Cryopreserved Tissue	GO:0003714	transcription corepressor activity	HSPA1A/DNAJB1	Endothelial	PC-P1
Cryopreserved Tissue	GO:0000982	transcription factor activity, RNA polymerase II core promoter proximal region sequence-specific binding	FOSL1/MAFB/KLF4/FOSB/MYC/KLF10/EGR1/ETS2/DDIT3/NR4A1	Cancer/Epithelial	PC-P1
Cryopreserved Tissue	GO:0001077	transcriptional activator activity, RNA polymerase II core promoter proximal region sequence-specific binding	FOSL1/MAFB/KLF4/FOSB/MYC/KLF10/EGR1/DDIT3/NR4A1	Cancer/Epithelial	PC-P1
Cryopreserved Tissue	GO:0001228	transcriptional activator activity, RNA polymerase II transcription regulatory region sequence-specific binding	FOSL1/MAFB/KLF4/FOSB/MYC/CSRNP1/MAFF/KLF10/EGR1/DDIT3/NR4A1	Cancer/Epithelial	PC-P1
Cryopreserved Tissue	GO:0001047	core promoter binding	H3F3B/H2AFZ/KLF4/CRY1/KLF10/GTF2B	Cancer/Epithelial	PC-P1
Cryopreserved Tissue	GO:0001159	core promoter proximal region DNA binding	FOSL1/MAFB/ACTB/H2AFZ/KLF4/FOSB/MYC/KLF10/ETS2/DDIT3	Cancer/Epithelial	PC-P1
Cryopreserved Tissue	GO:0000987	core promoter proximal region sequence-specific DNA binding	FOSL1/MAFB/ACTB/H2AFZ/KLF4/FOSB/MYC/KLF10/ETS2/DDIT3	Cancer/Epithelial	PC-P1
Cryopreserved Tissue	GO:0031072	heat shock protein binding	HSPA1A/HSPA8/DNAJB1/HSPA1B	Endothelial	PC-P1
Cryopreserved Tissue	GO:0042826	histone deacetylase binding	HSPA1A/HSPA1B	Endothelial	PC-P1
Cryopreserved Tissue	GO:0000978	RNA polymerase II core promoter proximal region sequence-specific DNA binding	FOSL1/MAFB/ACTB/H2AFZ/FOSB/MYC/KLF10/ETS2/DDIT3	Cancer/Epithelial	PC-P1
Cryopreserved Tissue	GO:0001106	RNA polymerase II transcription corepressor activity	HSPA1A/DNAJB1	Endothelial	PC-P1
Cryopreserved Tissue	GO:0001076	transcription factor activity, RNA polymerase II transcription factor binding	HSPA1A/DNAJB1	Endothelial	PC-P1
Cryopreserved Tissue	GO:0001191	transcriptional repressor activity, RNA polymerase II transcription factor binding	HSPA1A/DNAJB1	Endothelial	PC-P1
Cryopreserved Tissue	GO:0051082	unfolded protein binding	HSPA1A/HSPA8/DNAJB1/HSPA1B/HSPE1	Endothelial	PC-P1
Cryopreserved Tissue	GO:0003725	double-stranded RNA binding	EIF4A1/TUBB4B	Monocytes/Macrophages	PC-P1
Cryopreserved Tissue	GO:0001664	G-protein coupled receptor binding	HSPA1A/HSPA8/HSPA1B	Endothelial	PC-P1
